# Supplementary material for: Thalamic spindles and Up states coordinate cortical and hippocampal co-ripples in humans
Source: PLoS Biol. 2024 Nov 19;22(11):e3002855. doi: 10.1371/journal.pbio.3002855 (PMC11575773; doi:10.1371/journal.pbio.3002855)
Supplement: S1 Table — Channels are bipolar derivations included in the study. aHC, anterior hippocampus; AV, AnteroVentral; CM, CentroMedian (of the ILTN- intralaminar nuclear complex); Fa, Fasciculus (ILTN); MD, MedioDorsal; NRT, Reticular nucleus; pHC, posterior hippocampus; PuL, Lateral Pulvinar; PuM, Medial Pulvinar; VA, Ventral Anterior; VLC, Ventral Lateral, caudal division; VLR, Ventral Lateral, rostral division; WM, white matter. Maps of cortical channels are shown in S2 Fig. (XLSX) [file pbio.3002855.s016.xlsx]

## Sheet: S1 Table
Patient	Age	Sex	Handedness	Thalamic channel number	Thalamic nuclei	Cortical channel number	Hippocampal channel number	Duration (min)
1	48	F	L	1R	Fa-Fa	17R	0	391.3
2	47	F	R	2R	AV-VA, VA-NRT	28 (13L)	10 (L: 3 pHC; R: 3 aHC, 4 pHC)	128.9
3	43	F	R	1L	VLR-VLR	22 (11L)	2L pHC	13.2
4	29	M	R	4L	AV-AV, AV-VA, VA-VLR, VLR-VLR	28 (21L)	3L (1 aHC, 2 pHC)	282.5
5	33	M	R	2L	AV-VA, VA-VA	47 (28L)	2R (1 aHC, 1 pHC)	92.9
6	61	M	R	3R	CM-VLR, VLR-VA, VA-WM	19 (5L)	2L pHC	24.7
7	24	M	R	4R	AV-AV, AV-AV, AV-NRT, NRT-WM	35 (14L)	6 (R: 3 aHC, 2 pHC; L: 1 pHC)	344.4
8	34	M	R	3R	VA-NRT, NRT-NRT, NRT-WM	21R	1R aHC	77.7
9	52	F	L	2R	VA-VA, VA-NRT	6R	3R a HC	562.2
10	38	F	R	2R	MDm-VLC, VLC-VLR	38R	2R pHC	32.9
11	27	F	R	1R	PuM-PuM	5R	0	98
12	28	F	R	3R	PuM-PuM, PuM-PuL, PuL-PuL	3R	0	90.4
13	50	F	R	2R	PuM-PuL, PuL-NRT	6R	0	202
