# Supplementary material for: Thalamic spindles and Up states coordinate cortical and hippocampal co-ripples in humans
Source: PLoS Biol. 2024 Nov 19;22(11):e3002855. doi: 10.1371/journal.pbio.3002855 (PMC11575773; doi:10.1371/journal.pbio.3002855)
Supplement: S2 Table — Anti-epileptic drugs were tapered off or discontinued completely within 36–48 h of admission to the epilepsy monitoring unit, where the recordings in this study were obtained. Long-acting medications, such as zonisamide, were held off prior to hospital admission preceding surgical implantation. (XLSX) [file pbio.3002855.s017.xlsx]

## Sheet: S2 Table
Patient	Pre-implantation anti-epileptic drugs
1	Eslicarbazepine acetate, levetiracetam
2	Lamotrigine, zonisamide
3	Carbamazepine, Topiramate
4	Lacosamide, brivaracetam
5	Zonisamide, gabapentin, eslicarbazepine acetate
6	Carbamazepine, levetiracetam
7	Levetiracetam, lamotrigine
8	Lamotrigine, levetiracetam, clobazam
9	Brivaracetam, phenytoin
10	Lamotrigine, levetiracetam, gabapentin, carbamazepine
11	Unknown
12	Unknown
13	Unknown
