# Supplementary material for: Thalamic spindles and Up states coordinate cortical and hippocampal co-ripples in humans
Source: PLoS Biol. 2024 Nov 19;22(11):e3002855. doi: 10.1371/journal.pbio.3002855 (PMC11575773; doi:10.1371/journal.pbio.3002855)
Supplement: S3 Table — Values are counts or means and standard deviations across channels. See Fig 1 for distributions and statistics. (XLSX) [file pbio.3002855.s018.xlsx]

## Sheet: S3 Table
Region	Number of ripples	Density (min-1)	Amplitude (µV)	Frequency (Hz)	Duration (ms)
Anterior thalamus	88320	19.8±4.6	1.79±0.91	92.4±0.6	62.6±5.9
Posterior thalamus	8996	11.3±2.2	1.95±0.34	90.2±0.4	93.3±23.0
Cortex	857420	21.9±2.5	4.17±1.69	90.1±0.5	65.3±3.6
Hippocampus	135646	21.3±4.7	11.39±7.23	88.5±1.3	74.8±7.9
