# Supplementary material for: Thalamic spindles and Up states coordinate cortical and hippocampal co-ripples in humans
Source: PLoS Biol. 2024 Nov 19;22(11):e3002855. doi: 10.1371/journal.pbio.3002855 (PMC11575773; doi:10.1371/journal.pbio.3002855)
Supplement: S1 Data — (XLSX) [file pbio.3002855.s019.xlsx]

## Sheet: Figure 1E
aTH	pTH	CX	HC
17.6675	7.0408	20.3382	25.6536
22.7205	11.6261	23.261	24.9785
23.8767	12.5553	20.2025	19.2984
12.9925	11.3606	20.3528	24.0396
19.6737	12.4059	23.072	22.9688
19.1108	12.8069	22.3158	26.9185
15.974		21.5839	25.7933
18.6576		20.1395	23.6904
20.948		20.1977	27.5237
21.1847		19.5918	27.4694
15.1247		20.9732	24.0856
26.7715		22.8975	23.6297
26.1245		19.7663	18.8063
4.75058		20.7939	7.58696
21.3137		23.7845	17.7761
20.6952		22.437	16.3969
21.1308		19.8923	22.3252
19.701		20.7184	12.4152
20.19		20.0356	14.9225
18.3241		22.1618	18.1573
20.9536		22.5963	17.565
19.3297		20.9668	21.154
25.1203		20.8504	23.8749
23.8734		20.6641	25.5474
		21.4556	19.2172
		21.5798	14.2707
		22.9765	24.3062
		20.8736	23.8972
		19.182	23.8829
		19.0656	19.7982
		23.2326	22.7785
		19.795
		26.4218
		20.8348
		18.8096
		20.3227
		22.1695
		14.5107
		21.2073
		20.3693
		21.8902
		24.0629
		21.4246
		20.2141
		21.4479
		21.2743
		16.4116
		19.2229
		18.5391
		22.8699
		18.5391
		20.8944
		19.6788
		20.8185
		21.3503
		18.767
		20.8944
		20.8185
		19.6028
		20.0587
		22.2621
		20.2106
		18.0832
		20.3626
		21.2743
		23.1738
		21.7302
		23.1574
		23.6637
		22.4706
		22.9025
		20.534
		21.8793
		20.2366
		19.5215
		20.3004
		23.1255
		19.8189
		24.3895
		23.2211
		21.6315
		21.1996
		21.6669
		21.6705
		23.5716
		21.9891
		27.944
		25.5719
		22.729
		18.4346
		24.0567
		0.329252
		22.9096
		24.3505
		20.357
		20.9803
		22.379
		18.3766
		23.5302
		22.3682
		22.4436
		23.7562
		25.7896
		20.948
		22.7018
		21.5828
		20.7867
		21.1202
		20.4424
		20.9265
		20.3778
		20.1949
		12.373
		20.7329
		24.8751
		24.3802
		25.2625
		21.4322
		23.5625
		23.7239
		19.969
		23.6055
		21.5828
		20.9265
		20.9265
		23.584
		22.9815
		23.1214
		24.2726
		22.1961
		23.0676
		21.8733
		20.6468
		20.3348
		21.5505
		22.2391
		22.4758
		19.1297
		20.1626
		19.9582
		20.7974
		21.7119
		21.6356
		24.7495
		24.5473
		25.3966
		25.0326
		20.3415
		21.5952
		25.2348
		22.4444
		23.7385
		24.1834
		24.3856
		22.8488
		24.1429
		17.996
		21.6761
		23.6576
		18.0769
		21.7974
		20.6807
		21.0495
		22.1442
		21.5925
		22.5595
		22.2168
		23.991
		23.8313
		24.5282
		25.4429
		22.5101
		22.0281
		22.7337
		24.836
		25.5503
		25.6462
		20.3903
		21.2208
		22.1645
		25.019
		26.9151
		21.2005
		19.6847
		21.8742
		22.9515
		24.4992
		23.7761
		24.5514
		23.991
		24.5166
		24.8099
		25.109
		23.3464
		22.7656
		24.8505
		24.4879
		22.1717
		22.4548
		22.1202
		22.3647
		21.7084
		22.7121
		24.2177
		21.8886
		25.0155
		25.7104
		19.019
		23.2011
		19.8297
		22.3132
		22.0173
		25.6847
		24.4493
		23.1883
		26.3795
		25.6847
		23.6606
		24.9323
		24.975
		22.9865
		20.9821
		23.7513
		19.1291
		18.7033
		20.9538
		19.4028
		22.6569
		22.6569
		21.1971
		22.1095
		21.0755
		23.4476
		22.8698
		22.292
		21.927
		20.5585
		20.3456
		19.7069
		21.0451
		19.1291
		18.6425
		22.0791
		19.9502
		23.2043
		24.6641
		19.4332
		21.6837
		19.6461
		21.8662
		21.5317
		22.9306
		22.9002
		22.5657
		20.5585
		22.2311
		23.6605
		24.4816
		21.775
		21.5925
		19.9806

## Sheet: Figure 1F
aTH	pTH	CX	HC
1.41254	2.37264	4.19895	26.5977
1.57999	1.54208	2.33557	23.2608
1.55338	2.15195	4.18768	22.9156
2.52841	2.22187	1.54209	7.44706
1.73323	1.73217	1.49589	8.4401
1.46892	1.67072	5.82245	18.2266
1.57078		3.15242	7.93861
1.35575		5.70781	13.2358
1.53982		1.93394	18.8076
1.48135		1.92405	9.24685
2.10969		1.77363	13.4593
1.79967		3.30745	25.7308
1.6028		5.56037	12.6662
5.69725		3.75125	10.1021
1.57317		6.91365	3.4388
1.42042		3.36048	2.63238
1.26104		2.94152	2.55393
1.35372		3.26891	5.03282
1.28573		1.977	4.72185
1.33921		2.81627	7.54684
1.5088		4.46115	7.04673
1.31658		6.07775	4.69957
2.74653		3.30759	21.5509
1.8386		5.45747	14.8296
		3.23922	1.23003
		7.88799	6.65659
		5.2613	13.3607
		4.51939	12.7594
		4.76114	4.57286
		3.68759	7.46166
		4.72983	15.1066
		4.71339
		2.03653
		2.45763
		4.41199
		3.47129
		3.90425
		2.35718
		4.44699
		3.9665
		6.6683
		5.37282
		5.33343
		6.20319
		3.69552
		5.06621
		2.37786
		4.4908
		2.52886
		5.03507
		2.57944
		2.72376
		1.94575
		3.89298
		2.82312
		4.61734
		4.29301
		1.91693
		3.6644
		3.46697
		5.26678
		4.94858
		4.84799
		4.90836
		3.96195
		2.80605
		2.65736
		3.02606
		3.74117
		5.32361
		2.96968
		1.55181
		3.53931
		3.24569
		4.33336
		3.54382
		2.19806
		5.03262
		4.39478
		3.98188
		3.61027
		3.25946
		2.23419
		2.9675
		2.83341
		2.87986
		5.06341
		4.92776
		8.68266
		0.991566
		3.7188
		7.95359
		5.26407
		7.08596
		2.0174
		2.43998
		2.3189
		1.08869
		3.89585
		4.26824
		4.44691
		3.45135
		2.03446
		2.99267
		4.54555
		4.20843
		4.52922
		4.89117
		3.12193
		3.44864
		4.64125
		2.74531
		3.30524
		4.6747
		3.62308
		5.15998
		7.17929
		3.76709
		3.3735
		3.11627
		5.07775
		2.86094
		4.13991
		4.34567
		1.38215
		2.90977
		5.93337
		3.46583
		5.04732
		3.29028
		3.41032
		3.30691
		2.3671
		4.66432
		5.64907
		3.31984
		3.61716
		3.85926
		4.14977
		4.48793
		4.21423
		1.875
		2.31789
		4.10881
		3.87749
		4.97821
		6.83379
		6.38055
		5.76703
		8.35447
		8.06127
		9.33603
		5.80046
		3.05987
		8.18545
		3.08014
		1.82283
		3.67907
		6.15002
		5.45861
		2.37497
		2.34307
		2.48952
		2.57624
		1.67426
		4.97645
		3.85297
		5.94549
		4.42919
		3.27663
		3.22124
		2.9594
		6.82197
		8.42388
		2.2634
		7.49417
		3.97891
		3.78059
		4.99084
		5.51491
		2.57094
		3.96047
		3.69967
		1.84429
		5.53881
		3.67707
		2.12876
		4.73988
		7.68344
		6.08622
		5.49319
		3.64041
		6.06494
		2.73828
		4.79444
		5.37077
		7.27566
		3.69285
		3.70845
		2.78288
		2.58249
		2.28825
		3.77867
		4.12597
		4.80774
		6.52202
		3.24372
		3.58197
		2.2552
		2.2722
		2.46233
		3.17389
		5.44546
		5.02917
		2.90398
		10.4782
		2.23725
		4.09094
		2.49607
		6.27516
		2.18726
		2.34596
		3.6069
		3.19771
		1.36849
		4.73864
		2.85309
		5.66283
		5.39364
		6.62417
		4.78525
		4.61735
		4.6747
		5.76736
		3.50716
		5.43768
		5.11005
		5.56019
		2.2202
		3.06458
		4.49888
		4.58781
		5.33504
		4.10254
		5.21195
		6.74598
		3.03716
		8.52385
		7.50534
		5.02276
		3.01136
		6.36966
		8.89302
		6.46491
		6.53404
		4.77323
		5.84578
		4.81208
		4.4567
		2.92496
		1.54156

## Sheet: Figure 1G
aTH	pTH	CX	HC
93.1816	89.8046	90.233	89.2285
92.6795	90.5873	90.8021	89.2201
92.4896	89.8485	90.3383	87.5277
90.5795	90.0286	90.9783	89.505
92.5488	90.5031	91.2724	89.0861
92.4719	90.5635	90.474	88.7145
90.8783		90.9286	88.5711
92.3189		89.9071	89.5256
92.5592		91.0429	88.8081
92.4142		91.0511	87.5591
91.8762		90.8813	87.1148
91.7083		90.2889	85.9855
92.452		90.4987	89.9698
92.2537		90.7998	89.2247
92.4626		90.7115	89.3481
92.3908		90.1774	88.281
92.695		90.4202	89.0035
92.702		90.5371	90.4808
92.9577		90.9119	89.8252
93.1461		90.2405	86.6944
92.7853		90.47	86.8058
93.0896		90.2611	87.555
92.466		89.6245	86.8732
93.0504		89.6674	86.5632
		89.8292	91.4839
		89.9738	87.2266
		89.6188	88.6856
		89.6453	88.2528
		90.1597	89.3479
		90.3886	89.4422
		89.941	87.7438
		90.5283
		90.3592
		90.5377
		90.7998
		90.1468
		90.2833
		90.3986
		89.7924
		89.8559
		89.8473
		90.0475
		89.789
		90.174
		90.1524
		90.2664
		89.938
		90.5233
		90.5398
		89.0894
		90.5484
		90.4527
		90.117
		90.1175
		90.3598
		89.6065
		89.6255
		91.2321
		90.3523
		90.5803
		89.7901
		90.447
		89.7059
		89.5578
		90.1811
		90.6046
		90.15
		89.4616
		89.5989
		89.4249
		90.0892
		90.9258
		89.6495
		90.0012
		89.9904
		90.1036
		90.522
		89.9399
		89.9028
		90.3246
		90.0039
		90.2958
		89.9977
		90.0268
		90.0942
		89.4681
		89.5459
		89.9051
		90.0507
		92.6673
		90.2591
		90.5871
		89.8983
		89.9408
		90.8469
		90.189
		90.1428
		91.8403
		90.0274
		89.6679
		89.6382
		90.2159
		90.6725
		89.9097
		89.8581
		89.6953
		89.8275
		89.2851
		90.1424
		89.6517
		89.8789
		90.3539
		89.7886
		90.0056
		89.8631
		89.8391
		89.7922
		89.437
		89.9483
		90.3298
		89.9054
		90.1741
		89.9222
		90.2741
		91.0071
		89.9427
		89.5355
		89.1386
		89.5073
		89.7191
		89.8652
		89.6334
		90.4198
		89.6946
		90.1221
		90.3211
		89.6442
		89.9859
		89.6185
		89.8974
		89.6998
		90.6682
		90.4865
		89.4889
		90.2129
		89.8271
		89.4616
		90.2507
		90.4953
		90.0583
		90.3685
		91.0329
		89.8676
		90.6769
		89.6161
		90.5615
		91.2346
		90.2194
		89.7386
		90.3025
		89.9738
		90.2924
		89.9195
		90.144
		90.4805
		90.2129
		90.4406
		89.8759
		89.8643
		90.0022
		90.7475
		89.3464
		89.6746
		90.1622
		90.7599
		90.4945
		90.5785
		89.8573
		89.8085
		89.5612
		89.9905
		89.7497
		89.9235
		90.6491
		89.7513
		90.0029
		90.448
		89.9974
		89.7459
		89.9638
		89.748
		89.9659
		89.7099
		90.3786
		89.0652
		90.0912
		89.7272
		90.0226
		90.167
		89.8592
		89.5869
		90.4189
		90.3552
		89.7309
		90.0504
		89.4699
		89.6994
		89.6604
		89.7353
		90.4594
		90.2937
		89.9938
		89.566
		89.9975
		89.8945
		89.8072
		89.554
		90.3468
		90.6134
		90.2142
		90.9939
		90.9051
		90.7364
		90.3591
		91.0628
		90.2991
		90.7835
		89.262
		89.6066
		89.5935
		89.626
		89.9967
		88.9228
		90.0439
		89.6835
		89.8245
		89.7973
		90.4571
		90.7591
		89.8172
		90.1258
		90.2502
		90.6658
		90.0401
		89.8117
		89.7633
		90.4336
		90.4592
		91.6161
		91.1779
		90.9965
		90.4899
		90.3414
		90.4164
		90.2768
		90.8036
		89.9179
		90.1539
		90.2179
		90.4806
		91.6793

## Sheet: Figure 1H
aTH	pTH	CX	HC
56.8834	68.5575	61.6594	74.1791
61.4717	94.4634	62.3084	74.1267
63.9175	114.487	61.548	78.6152
84.5789	126.566	60.8009	67.6688
59.3954	78.9864	61.0836	66.65
61.0346	76.7716	63.3892	75.1438
64.9348		63.0943	75.9461
61.4165		64.5856	68.2945
59.4258		60.4888	77.2842
60.6714		60.5735	96.5992
66.2914		62.5214	78.7413
70.3021		65.9962	87.09
66.5789		61.8926	68.8878
69.6326		62.6254	67.5422
61.6074		65.2721	70.5662
61.7337		66.6444	73.6293
61.9009		64.153	70.5706
58.7531		62.9524	81.2801
58.6877		62.0972	84.4932
56.5035		64.6183	84.1268
59.1933		64.7555	83.566
57.6021		63.3745	74.9772
61.9031		65.109	81.057
58.9975		64.6429	81.8328
		65.0137	58.3575
		66.0363	76.7962
		67.2786	69.5204
		64.7747	70.8794
		61.3981	66.8262
		61.0163	63.9324
		66.2201	69.2029
		63.0909
		65.4223
		62.3199
		60.8069
		62.3853
		66.0844
		65.4273
		65.1789
		63.8777
		65.4917
		68.1841
		65.0927
		63.0902
		64.2764
		61.1964
		60.0046
		59.8498
		60.7254
		68.9203
		58.8607
		60.7636
		65.1506
		62.4015
		63.1851
		62.336
		68.0618
		60.4672
		62.4457
		60.6174
		62.6894
		59.1053
		63.521
		64.7276
		64.5286
		62.2754
		63.521
		68.2342
		69.0257
		68.6825
		66.8043
		61.5709
		65.2066
		62.6634
		62.4859
		62.7782
		65.5998
		62.8282
		67.9993
		64.9399
		64.2614
		63.2153
		64.9198
		65.1196
		66.0093
		65.5701
		76.456
		68.0487
		66.2237
		58.102
		63.9779
		54.8495
		65.189
		66.9868
		61.2873
		63.5313
		64.0606
		59.2166
		67.8116
		67.8244
		70.896
		66.3225
		64.9654
		65.5716
		65.3199
		67.0768
		64.8546
		73.3505
		65.2221
		65.9835
		63.0459
		61.9611
		64.9374
		63.3103
		71.798
		70.474
		76.0375
		67.1195
		68.4877
		65.3134
		62.8373
		71.1367
		71.7797
		63.9023
		61.5445
		64.4357
		73.1105
		76.0703
		75.4096
		68.8192
		67.7276
		67.6021
		63.9625
		65.1259
		66.2242
		64.82
		70.1273
		62.7548
		65.1964
		64.2712
		65.8438
		63.8954
		62.1607
		71.2696
		62.7364
		67.3025
		69.7803
		62.9384
		62.8839
		69.6314
		64.3477
		62.7087
		67.1405
		63.5124
		65.8973
		67.1943
		58.7258
		65.2985
		66.9658
		63.1275
		65.7013
		62.3851
		66.1769
		63.9142
		66.2056
		64.724
		63.8947
		70.408
		69.6873
		70.4463
		68.9403
		66.3467
		66.7262
		65.8806
		68.7153
		69.9177
		69.8513
		63.0114
		64.2326
		65.8286
		70.1787
		70.2548
		65.4312
		61.797
		67.2401
		65.3078
		65.9539
		67.0079
		72.0459
		68.2105
		68.6999
		68.712
		71.543
		65.6049
		68.3901
		67.2787
		67.5607
		63.2113
		64.365
		66.1437
		71.8573
		62.5673
		63.3921
		71.8852
		64.2928
		71.0005
		74.0095
		67.8227
		77.2479
		60.634
		64.6765
		66.8632
		73.5942
		72.0826
		68.5749
		73.6824
		72.0731
		65.1264
		65.7012
		66.9442
		62.2221
		61.5181
		63.153
		61.5835
		61.8927
		61.0435
		59.0298
		69.4268
		67.4537
		66.4232
		67.227
		65.6999
		73.7795
		64.8843
		64.8581
		63.6019
		61.9689
		61.299
		61.3272
		66.6806
		60.3307
		60.2594
		61.9752
		62.9878
		65.3159
		65.4439
		61.5775
		63.5835
		59.7337
		62.1961
		62.1554
		65.821
		66.4343
		68.1536
		65.7337
		62.8167
		65.6658
		65.1404
		62.7528
		61.8183
		58.7489
