# Supplementary material for: Thalamic spindles and Up states coordinate cortical and hippocampal co-ripples in humans
Source: PLoS Biol. 2024 Nov 19;22(11):e3002855. doi: 10.1371/journal.pbio.3002855 (PMC11575773; doi:10.1371/journal.pbio.3002855)
Supplement: S2 Data — (XLSX) [file pbio.3002855.s020.xlsx]

## Sheet: Figure 2C
1.30268	1.36733	1.42855	1.52135	1.49458	1.36868	1.28567	1.18176	1.09904	1.17355	1.36058	1.43863	1.42528	1.52684	1.61865	1.62083	1.62303	1.52942	1.30358	1.23399	1.35869	1.41921	1.39396	1.3692	1.37337	1.49087	1.63444	1.53366	1.40303	1.45605	1.4848	1.365	1.26192	1.24251	1.159	1.05411	1.07732	1.08446	1.00962	0.983449	1.03685	1.12307	1.21689	1.23989	1.22816	1.21437	1.27056	1.39224	1.43261	1.56044
0.688146	0.659437	0.574639	0.564174	0.575144	0.632988	0.758407	0.764471	0.723042	0.788804	0.873255	0.845804	0.773326	0.716974	0.641231	0.552311	0.553661	0.649948	0.695803	0.675888	0.624106	0.647623	0.806509	0.91916	0.829377	0.664792	0.572282	0.608909	0.679165	0.692518	0.62431	0.487408	0.408676	0.484315	0.538959	0.532359	0.613447	0.64553	0.51552	0.404912	0.453106	0.536244	0.573949	0.669785	0.746661	0.62568	0.507935	0.507577	0.552075	0.658849
0.54256	0.739093	0.91244	0.965945	0.964515	0.829409	0.560008	0.455864	0.600273	0.802049	1.0421	1.18592	1.00053	0.738826	0.616031	0.620519	0.730478	0.843668	0.799415	0.756367	0.722974	0.744028	0.917597	0.963845	0.854112	0.840727	0.821992	0.751594	0.790761	0.910892	0.950189	0.833226	0.78267	0.907249	1.03611	1.00451	0.920339	0.851555	0.844796	0.832445	0.725979	0.732472	0.938623	1.04764	0.936136	0.929158	0.998009	1.0374	1.10694	1.17061
0.322098	0.304978	0.383157	0.482963	0.501422	0.569252	0.653158	0.682959	0.702671	0.615127	0.577887	0.642173	0.663608	0.487757	0.355962	0.510094	0.855166	1.12249	1.0222	0.750406	0.687595	0.773944	0.744303	0.544677	0.437757	0.490937	0.541145	0.644956	0.805579	0.78413	0.55424	0.500775	0.713791	0.865327	0.696832	0.546479	0.557699	0.611414	0.702022	0.778799	0.619862	0.396098	0.391359	0.775627	1.25585	1.40154	1.23669	1.13285	1.20758	1.18682
0.253221	0.0789215	0.00793541	0.038238	0.157834	0.306997	0.347077	0.305159	0.297231	0.420818	0.447695	0.394526	0.440296	0.387356	0.178435	0.0337351	0	0.0464565	0.244782	0.474046	0.366651	0.131651	0.118088	0.237808	0.270229	0.351093	0.460327	0.356736	0.245332	0.251408	0.15885	0.0411502	0.000464965	0.000488606	0.0426645	0.161662	0.242656	0.163298	0.145116	0.233175	0.220434	0.194534	0.245066	0.175509	0.0508285	0.00216621	0.0308312	0.206592	0.603284	0.946632
0.888801	1.02133	1.05859	0.917953	0.713159	0.58065	0.521266	0.567376	0.712351	0.803857	0.801096	0.867999	0.976275	1.06665	1.15375	1.11377	1.07031	1.00639	0.860786	0.828302	0.946414	1.02693	1.00646	0.978016	0.944853	0.845424	0.797597	0.869098	0.956529	1.00495	1.05205	1.10403	1.10031	0.981823	0.871823	0.892227	1.0244	1.07177	0.955459	0.862408	0.859876	0.856631	0.885687	0.924253	0.936504	1.00917	1.13711	1.15184	1.02088	0.927813
1.34744	1.30041	1.29518	1.38945	1.45813	1.40279	1.36223	1.35805	1.32564	1.271	1.25499	1.24994	1.18013	1.15796	1.28801	1.47439	1.53751	1.46775	1.37333	1.34866	1.38648	1.39246	1.31787	1.21488	1.14918	1.17889	1.2869	1.29239	1.24939	1.19473	1.10136	1.0637	1.11952	1.13852	1.14734	1.26617	1.38881	1.40147	1.44255	1.55671	1.68913	1.76087	1.72168	1.65058	1.55825	1.45275	1.39374	1.3814	1.34869	1.44866
1.16503	1.49274	1.81989	1.92834	1.73111	1.4621	1.21585	0.969924	0.85966	0.983017	1.12461	1.26606	1.54171	1.56881	1.38694	1.39265	1.52096	1.6281	1.42723	1.30032	1.55315	1.89076	1.88066	1.88309	1.83093	1.30885	0.907047	1.03104	1.20255	1.22995	1.381	1.56145	1.63905	1.72531	1.98825	2.24366	2.38991	2.45456	2.16028	1.65218	1.56251	1.70923	1.76561	1.87171	2.02243	1.80429	1.52033	1.86164	2.50046	2.53608
1.10509	1.07908	1.17082	1.25795	1.21131	1.14619	1.11589	1.06152	1.06221	1.1315	1.15834	1.0979	1.03821	1.04539	1.02833	0.999795	0.969627	0.970914	0.984768	0.918634	0.867408	0.853449	0.888268	0.951146	0.949703	0.888514	0.879747	0.962159	1.07057	1.11785	1.08201	0.994304	0.969926	0.987566	1.06045	1.18653	1.19399	1.178	1.20768	1.18698	1.07198	1.04204	1.06678	1.04131	1.01541	1.08973	1.15226	1.15108	1.19678	1.3092
[truncated: 69 more columns]

## Sheet: Figure 2D
0.618597	0.6874	0.814644	0.846323	0.847897	0.874481	0.876005	0.829325	0.781162	0.702024	0.62059	0.615284	0.656486	0.664051	0.632475	0.611787	0.664811	0.679078	0.590711	0.592418	0.646176	0.708013	0.848209	0.970512	0.79537	0.534019	0.556981	0.680476	0.619744	0.580981	0.688375	0.717157	0.608548	0.480433	0.432773	0.486498	0.623258	0.710166	0.681098	0.619269	0.627657	0.698207	0.693624	0.725425	1.04214	1.5357	1.69634	1.52047	1.39905	1.58387
0.803728	0.793478	0.99176	1.09022	0.901009	0.720044	0.893317	1.33178	1.59858	1.45041	1.09974	1.01631	1.15925	1.17698	1.0379	0.998994	1.05898	1.03039	0.787933	0.465722	0.351467	0.476291	0.641878	0.678679	0.639103	0.632591	0.656748	0.673171	0.718846	0.707071	0.568419	0.515162	0.664566	0.842153	0.848823	0.733771	0.82674	1.11582	1.20526	1.01716	0.763915	0.753879	0.905474	1.01498	1.03292	1.08611	1.32441	1.64696	1.84745	1.91314
[truncated: 69 more columns]

## Sheet: Figure 2E
0.590025	0.593899	0.584265	0.619335	0.611336	0.61428	0.66282	0.63404	0.547557	0.532121	0.543933	0.505763	0.462829	0.437834	0.446898	0.477947	0.489059	0.484479	0.505328	0.606619	0.66069	0.564254	0.513521	0.528367	0.491963	0.461764	0.493599	0.558631	0.591392	0.565151	0.53007	0.497379	0.47524	0.4849	0.547836	0.605986	0.595533	0.503092	0.409289	0.389892	0.419625	0.455983	0.498804	0.519677	0.548146	0.611311	0.650827	0.623294	0.571485	0.549614
1.38076	1.28779	1.21197	1.16346	1.1058	1.12158	1.16699	1.13059	1.13848	1.14712	1.02163	0.967195	1.06128	1.09174	0.983344	0.951194	1.02001	1.04857	1.02677	1.01821	1.07651	1.19129	1.24152	1.21546	1.09666	0.963116	0.892153	0.908004	1.03357	1.17326	1.20036	1.05934	0.951584	1.02331	1.11073	1.12046	1.16745	1.21584	1.21223	1.16502	1.18406	1.23919	1.18708	1.09769	1.17318	1.38927	1.50586	1.48035	1.40712	1.35824
0.542994	0.482495	0.571235	0.616233	0.540613	0.510334	0.599112	0.624593	0.482744	0.347093	0.339996	0.383637	0.46356	0.576217	0.613867	0.562529	0.553426	0.617618	0.708904	0.762134	0.785707	0.724765	0.589876	0.605379	0.629689	0.469845	0.383739	0.516041	0.729874	0.912648	0.967295	0.844173	0.682908	0.59461	0.555072	0.53988	0.555858	0.647268	0.6981	0.611639	0.575325	0.69809	0.823057	0.889567	0.887332	0.755115	0.663491	0.832292	1.05948	1.0832
0.960935	0.969621	0.856592	0.707644	0.653579	0.738959	0.84316	0.832883	0.786775	0.825781	0.895976	0.91432	0.887941	0.822119	0.759775	0.816082	0.897796	0.894185	0.860683	0.84016	0.838904	0.837862	0.766387	0.75329	0.87034	0.971558	0.989605	0.943409	0.883089	0.839803	0.84763	0.832063	0.756801	0.738277	0.803899	0.866303	0.862423	0.833826	0.846622	0.847756	0.793619	0.775664	0.827201	0.884013	0.891922	0.860365	0.814481	0.772098	0.768754	0.818592
0.72404	0.725377	0.706806	0.67896	0.687478	0.725804	0.73472	0.722645	0.747719	0.754474	0.708263	0.683609	0.667468	0.651912	0.662894	0.689986	0.758204	0.773477	0.715917	0.76111	0.85258	0.864978	0.810738	0.747451	0.745653	0.783824	0.773654	0.7146	0.666898	0.632646	0.594239	0.618658	0.721597	0.788661	0.779513	0.727482	0.644508	0.576112	0.587462	0.646289	0.670036	0.647329	0.628346	0.625568	0.668087	0.718778	0.732014	0.715572	0.719492	0.764847
1.38918	1.38947	1.37837	1.31309	1.3445	1.45356	1.46137	1.3576	1.26283	1.22737	1.22425	1.32654	1.41886	1.3636	1.24758	1.17754	1.14382	1.1877	1.29948	1.35974	1.36425	1.33578	1.27054	1.22843	1.20644	1.22985	1.32115	1.36767	1.35806	1.34356	1.31768	1.25922	1.13707	1.00765	1.03766	1.13574	1.13551	1.0825	1.04624	1.05919	1.05033	1.00168	1.04048	1.1549	1.17992	1.13483	1.19315	1.34729	1.50526	1.5928
1.07667	1.12537	1.18426	1.33187	1.64941	1.79317	1.47663	1.22977	1.35951	1.64474	1.74415	1.64707	1.68529	1.81118	1.60488	1.27582	1.31966	1.56377	1.5677	1.48392	1.50316	1.57325	1.63304	1.69405	1.61336	1.5051	1.51186	1.50185	1.43419	1.38814	1.40938	1.41928	1.35294	1.35121	1.47863	1.49837	1.45413	1.52958	1.78851	1.77041	1.37403	1.2226	1.43084	1.54703	1.46788	1.28506	1.07226	1.17546	1.58826	1.94478
[truncated: 69 more columns]

## Sheet: Figure 2F
1.05281	1.16482	1.27007	1.10159	0.798751	0.718296	0.813171	0.929201	1.02999	1.02892	0.990863	1.08511	1.14736	1.03296	0.974446	0.978007	0.972693	0.903738	0.897912	0.949566	0.956041	0.905408	0.89916	0.887843	0.770228	0.565756	0.473656	0.542392	0.692316	0.827738	0.791951	0.707085	0.705964	0.655885	0.619655	0.683859	0.736457	0.698361	0.751474	0.858188	0.894376	0.972594	1.10951	1.18138	1.22571	1.19626	1.11918	1.15634	1.2897	1.46256
[truncated: 69 more columns]

## Sheet: Figure 2G
1.1355	1.06718	0.952972	0.935034	0.952148	1.00372	1.02285	0.974113	1.01716	1.06383	1.09511	1.04878	0.928113	0.849438	0.829671	0.861895	0.93365	0.950071	0.918438	0.906813	0.987462	1.1401	1.11649	0.879449	0.65668	0.549102	0.646252	0.826008	0.984134	0.988909	0.888623	0.733951	0.535662	0.499324	0.647469	0.76163	0.774852	0.797324	0.878721	0.860632	0.703124	0.65176	0.746484	0.70905	0.540338	0.48642	0.567985	0.880284	1.09163	0.960793
0.494747	0.552301	0.611334	0.60204	0.489524	0.39232	0.393151	0.437096	0.405503	0.407036	0.458735	0.399128	0.313129	0.380038	0.500887	0.487619	0.424006	0.456183	0.479467	0.40317	0.41609	0.489589	0.512809	0.506968	0.417275	0.277095	0.270377	0.360463	0.377654	0.369009	0.37344	0.402337	0.4321	0.445237	0.424713	0.434621	0.487363	0.427796	0.3089	0.168272	0.065503	0.058489	0.126578	0.251585	0.355328	0.349033	0.309501	0.31711	0.33994	0.346748
0.401515	0.476189	0.516322	0.559782	0.606142	0.606676	0.566506	0.537167	0.535094	0.534266	0.567917	0.592451	0.528877	0.49206	0.57486	0.653449	0.603319	0.551788	0.605863	0.672446	0.657851	0.540849	0.458122	0.493689	0.598486	0.659528	0.60306	0.566693	0.63164	0.696832	0.630003	0.492124	0.488876	0.556923	0.606191	0.612623	0.574519	0.600745	0.681186	0.779693	0.813181	0.747867	0.691259	0.679485	0.635121	0.577053	0.588539	0.62902	0.626987	0.501989
1.20828	1.21958	1.17618	1.05619	0.971464	1.0084	1.09131	1.13168	1.15806	1.14816	0.992414	0.849228	0.869481	0.937232	1.04986	1.10656	1.00522	0.916716	0.978325	1.0282	0.983348	0.907693	0.818121	0.791758	0.845768	0.87875	0.91217	0.982653	1.02801	0.979774	0.954397	1.00459	1.02749	0.916604	0.785484	0.717565	0.740443	0.811824	0.785285	0.715888	0.668836	0.712389	0.822241	0.949514	1.00615	1.00884	1.07	1.12769	1.07281	0.979733
0.484022	0.43096	0.354836	0.399948	0.441574	0.416582	0.41401	0.369339	0.290199	0.341297	0.472481	0.524882	0.57867	0.679598	0.684695	0.683774	0.721096	0.736632	0.740697	0.66533	0.636107	0.764156	0.83419	0.788116	0.685015	0.553483	0.49678	0.591108	0.670831	0.568484	0.454055	0.569201	0.693319	0.6841	0.681601	0.623563	0.468235	0.376809	0.356437	0.337844	0.371787	0.52726	0.745021	0.790711	0.675947	0.647552	0.646233	0.508508	0.389676	0.381671
1.28802	1.46697	1.21558	0.843177	0.911938	1.32492	1.5926	1.46873	1.05773	0.883371	1.08302	1.43364	1.66193	1.74809	1.77201	1.63687	1.43814	1.51556	1.56486	1.39268	1.26284	1.20805	1.08833	1.16322	1.38614	1.45543	1.45984	1.67556	1.76776	1.74333	1.74001	1.60789	1.46724	1.47584	1.42744	1.26073	1.20296	1.16348	1.05714	1.13394	1.39934	1.59712	1.69071	1.55431	1.33457	1.41591	1.60698	1.50981	1.28552	1.07656
0.799208	0.769966	0.715265	0.674142	0.65792	0.682518	0.75448	0.785751	0.783709	0.723538	0.707456	0.821527	0.862539	0.797285	0.795295	0.822967	0.808	0.818555	0.805968	0.760502	0.80723	0.907301	0.902473	0.866426	0.919469	0.948354	0.884122	0.812892	0.801103	0.845172	0.928483	0.952713	0.959458	0.944633	0.854119	0.757556	0.712136	0.755621	0.78466	0.751275	0.787095	0.884393	0.818585	0.710944	0.778498	0.906212	0.955788	0.913713	0.909061	0.953178
0.849379	0.785625	0.79973	0.82783	0.789011	0.752887	0.734985	0.696768	0.653753	0.717118	0.897439	0.982204	0.893286	0.763799	0.68682	0.651645	0.646983	0.66761	0.688718	0.695061	0.730233	0.798881	0.829013	0.801784	0.762874	0.721889	0.633589	0.63508	0.752029	0.874703	0.942908	0.893065	0.81846	0.76773	0.721454	0.694706	0.720937	0.733144	0.805765	0.908768	0.934328	0.821895	0.704328	0.644792	0.625163	0.664433	0.820259	0.933557	0.886177	0.787581
0.848636	0.821792	0.838066	0.835495	0.77085	0.722455	0.858142	1.03893	1.01711	0.945424	0.933373	0.913377	0.894946	0.891333	0.854406	0.826295	0.851611	0.879554	0.849566	0.772595	0.64136	0.546069	0.565832	0.6418	0.714963	0.857717	1.02964	1.04762	0.979932	0.909254	0.837653	0.761909	0.727657	0.77006	0.811356	0.799842	0.788075	0.756056	0.716609	0.739146	0.765917	0.751311	0.737167	0.752015	0.772631	0.805366	0.883845	0.923059	0.884907	0.789385
2.28544	2.0997	1.73388	1.41996	1.10397	0.982084	1.26761	1.4761	1.24532	1.03129	1.06949	1.28844	1.437	1.30195	1.21798	1.2501	1.21442	1.20333	1.13248	0.909293	0.822536	0.863261	0.837051	0.901053	1.15937	1.3452	1.31955	1.25986	1.41171	1.45724	1.29781	1.15354	0.973925	0.785078	0.777664	1.03726	1.2504	1.22551	1.20336	1.24903	1.20597	1.06369	0.929982	0.903856	0.990169	1.02993	1.10181	1.22617	1.21392	1.09183
1.50174	1.40742	1.40765	1.53783	1.62382	1.61399	1.66607	1.76467	1.77772	1.66963	1.57984	1.51874	1.4872	1.52012	1.58624	1.51496	1.34624	1.2519	1.27416	1.27957	1.21994	1.26279	1.42826	1.60683	1.63915	1.50538	1.42027	1.43869	1.44187	1.37815	1.35166	1.39537	1.47232	1.53042	1.51226	1.44885	1.42483	1.42406	1.43614	1.46717	1.51534	1.61091	1.67264	1.60859	1.473	1.42179	1.41323	1.41392	1.48406	1.6058
0.896338	0.926444	0.916143	0.922466	0.941132	0.933034	0.901799	0.894386	0.914167	0.961846	1.02061	1.04481	1.007	0.969459	0.936293	0.971543	1.10838	1.17811	1.06949	0.89905	0.837416	0.908128	0.956429	0.957227	0.944092	0.903493	0.847517	0.739689	0.671936	0.803137	0.972542	0.999556	0.923848	0.842737	0.826107	0.830614	0.872087	0.979537	1.07646	1.15199	1.17238	1.12519	1.04127	0.974559	0.940302	0.989545	1.05025	1.14921	1.28006	1.28345
[truncated: 69 more columns]

## Sheet: Figure 2H
1.78107	1.5613	1.52403	1.5015	1.2277	0.877765	0.569611	0.42948	0.565329	0.875229	1.18132	1.27616	1.38363	1.50314	1.33023	1.13984	1.17974	1.34891	1.75984	2.00139	1.6036	1.36939	1.52745	1.38947	1.00492	0.885478	1.19521	1.56949	1.49466	1.15812	0.870665	0.628026	0.559132	0.845452	1.12542	1.09013	0.859827	0.84785	1.18074	1.50739	1.2011	0.658589	0.425809	0.570809	0.984421	1.44829	1.47706	1.11533	0.920343	1.07335
[truncated: 69 more columns]
