# Supplementary material for: Thalamic spindles and Up states coordinate cortical and hippocampal co-ripples in humans
Source: PLoS Biol. 2024 Nov 19;22(11):e3002855. doi: 10.1371/journal.pbio.3002855 (PMC11575773; doi:10.1371/journal.pbio.3002855)
Supplement: S3 Data — (XLSX) [file pbio.3002855.s021.xlsx]

## Sheet: Figure 3B
0.924968	1.1312	1.00251	1.0636	1.05498	0.970084	1.13425	1.06755	1.11453	0.961649	0.894493	0.759846	0.95087	1.15441	1.12433	0.946548	0.801495	1.21751	1.18824	0.85535	0.972562	1.11014	1.01943	1.13421	1.13157	1.09164	1.03072	1.01133	1.05135	1.12448	1.00037	0.941151	1.02727	0.971541	0.911417	1.00064	1.10973	1.12839	1.15581	1.23992	1.22815	1.01884	1.01568	0.807933	1.09604	0.93561	0.939093	0.864567	0.935724	0.991861
0.832316	0.788001	0.854784	0.939034	0.788897	0.864408	0.855428	0.778385	0.700122	0.76148	0.757383	0.766175	0.964769	0.831986	0.730416	0.839825	0.892878	0.880386	0.807848	1.06344	1.02829	0.895592	0.851418	0.791591	0.774963	0.90678	1.04018	0.80781	0.705039	0.783988	0.833649	0.889521	0.830444	0.831951	1.00513	0.807346	0.955577	0.987801	0.658032	0.823886	0.98064	0.888051	0.776296	0.734193	0.823745	0.855931	0.691839	0.708942	0.818677	0.707059
0.848677	0.833776	0.629346	0.809173	0.70784	0.670679	0.649104	0.779867	0.931928	0.955737	1.00696	0.999447	0.889419	0.582676	0.648306	0.67942	0.867099	0.903112	0.767805	0.514975	0.722702	0.849324	0.700233	0.680492	0.921197	0.854081	0.941631	0.818106	0.715596	0.873375	0.769323	0.793068	0.891221	0.734813	0.987172	1.01436	0.933389	0.883351	0.90974	0.997695	0.96671	0.938412	0.947718	0.917933	0.813659	0.908454	0.815916	0.960458	0.752319	0.939183
0.761173	0.749534	0.640053	0.751334	0.779407	0.466982	0.669566	0.718249	0.807803	0.849851	0.8687	0.913798	0.654318	0.492916	0.753453	0.859511	0.786052	0.744059	0.655854	0.692662	0.854385	0.907574	0.725672	0.508626	0.579857	0.725506	0.822693	0.740964	0.759928	0.803903	0.919892	0.847419	0.726358	0.656376	0.921383	0.870197	0.716215	0.665918	0.586768	0.774896	0.841422	0.708941	0.736627	0.769776	0.801509	0.869376	0.937641	0.713407	0.667888	0.650378
1.0005	1.07826	0.85703	0.90673	0.901882	0.952625	0.989554	0.915027	0.937777	1.09202	0.974206	0.778379	1.00811	0.939402	1.00123	1.00516	1.05912	1.03723	1.14486	0.951019	0.826522	0.969582	1.0772	1.08988	0.914262	0.695791	0.845588	1.07402	1.10137	0.973546	1.11255	1.05715	1.11063	0.968083	1.0996	1.04596	0.869651	0.899771	1.10871	1.14355	0.985075	0.89471	0.824897	0.826414	0.850629	1.09424	1.03951	0.966557	0.835941	0.994527
0.913856	0.872621	0.859487	0.819501	0.844856	0.920304	0.945213	0.879621	0.939904	0.905748	1.08656	0.988781	1.01113	1.06298	0.833657	0.844016	0.908219	1.07939	0.910488	0.982808	1.03561	0.915989	0.748512	0.953548	1.1325	0.902155	0.910116	0.960735	0.951728	0.969573	0.888181	1.04351	1.05842	1.03863	0.721601	0.778361	1.04113	1.0094	1.04581	1.07747	0.963985	0.890122	0.902267	0.79742	0.822047	0.775276	0.784341	0.826225	0.796478	0.943412
0.862367	0.830348	0.840895	0.946864	0.917564	1.10709	0.882096	0.890192	0.888822	0.988528	0.889414	0.965004	0.868559	0.963145	0.938924	0.624609	0.685268	0.740797	0.76497	0.932595	0.843913	0.711962	0.744361	0.721163	0.946799	0.867143	0.952931	0.93089	0.761817	0.723432	0.87571	0.847628	0.752766	0.723639	0.845509	0.847625	0.632596	0.810982	0.789957	0.702003	0.81406	0.885591	0.772513	0.853759	0.796622	0.808935	0.859196	0.878442	0.765876	0.761138
0.636962	0.678006	0.68651	0.747652	0.891468	0.853149	0.822979	0.862725	0.856293	0.936537	0.927025	0.875875	0.680208	0.619226	0.78718	0.845937	0.828845	0.79743	0.647638	0.885145	0.863303	0.905933	0.820649	0.725135	0.879151	0.877168	0.852181	0.745165	0.654323	0.658745	0.618336	0.79521	0.924469	0.86228	0.774526	0.782271	0.66928	0.607161	0.718252	0.932188	0.812561	0.822863	0.756222	0.834325	0.864322	0.760098	0.786609	0.847963	0.837915	0.868479
0.928701	0.815155	0.735986	1.07435	1.08126	0.990628	0.847207	0.94595	0.985297	0.969375	0.963765	0.929023	0.860845	1.05226	0.923667	0.760521	1.07334	1.22583	1.06648	0.996841	0.943474	1.02717	1.10559	0.955602	1.09778	0.807755	0.850435	0.985831	1.08029	1.12621	1.01023	0.896602	0.801908	0.996283	1.05238	0.846083	0.94227	0.868102	0.821077	0.968224	0.954933	0.99329	1.07133	1.098	1.03039	0.880274	0.838089	0.919985	0.99381	0.87109
0.944656	1.00494	0.924701	1.02426	0.970796	0.85033	0.983518	0.951914	0.893287	0.882367	0.942554	0.721333	0.736829	0.781884	0.942503	1.0821	0.988604	0.794679	0.680801	0.940576	0.884453	0.949379	0.910618	0.843848	0.820333	0.972682	0.921824	1.21039	1.21324	1.03492	0.927061	0.983269	0.955486	0.95876	0.796888	0.903867	1.04472	1.00029	0.978429	0.791774	0.824494	0.80035	0.902136	0.998025	0.829191	0.883857	0.952668	1.02598	1.065	1.09866
1.15097	1.01083	0.983237	1.1181	0.997464	1.00458	1.06818	1.02498	1.07587	1.12547	0.944063	0.859617	0.940508	0.96991	0.993878	0.846135	1.11043	1.04253	0.859718	1.04614	1.08369	1.14429	1.04314	1.10165	0.972732	0.914176	0.918826	0.919723	0.9758	1.20486	0.993462	0.906194	1.01325	0.954103	0.97435	1.01296	0.882221	0.805665	0.92425	0.942971	1.08417	0.997247	0.997002	1.01375	0.996594	1.02605	1.01008	0.979878	1.14864	1.06534
0.671	0.691821	0.813032	0.964042	0.883392	0.715774	0.838632	0.852131	0.807383	0.741113	0.728484	0.848043	0.805008	0.634926	0.799336	0.817962	0.754382	0.768909	0.839411	0.833731	0.784251	0.792531	0.741567	0.775337	0.778452	0.860235	0.805861	0.750112	0.769315	0.798172	0.696746	0.555006	0.701673	0.941539	0.819859	0.882399	0.827907	0.833193	0.818691	0.760864	0.655382	0.761436	0.878931	0.874056	0.860656	0.686253	0.689987	0.819077	0.810599	0.74507
0.645435	0.716112	0.889339	0.789202	0.571723	0.542504	0.776852	0.809553	0.762667	0.792286	0.771588	0.902706	0.734916	0.637166	0.655338	0.599271	0.728802	0.713333	0.775133	0.607347	0.793401	0.801803	0.833073	0.691051	0.693431	0.722806	0.653434	0.594338	0.743745	0.650115	0.663493	0.683875	0.778067	0.677794	0.732537	0.951623	0.787234	0.684417	0.68791	0.698138	0.769168	0.681856	0.714257	0.747775	0.697736	0.65884	0.855712	0.913263	0.643501	0.677058
0.851215	0.690959	0.798551	0.909531	0.763999	0.617063	0.674536	0.610057	0.678543	0.758086	0.762371	0.814688	0.722334	0.750766	0.673409	0.670421	0.731071	0.688752	0.709033	0.689646	0.574379	0.685047	0.746585	0.747978	0.753959	0.831234	0.722195	0.761012	0.854244	0.76231	0.596185	0.732631	0.75869	0.795018	0.690637	0.787094	0.77936	0.819873	0.771708	0.790653	0.778729	0.689234	0.782624	0.788662	0.701958	0.842495	0.818988	0.698555	0.964507	0.829529
0.684205	0.703873	0.837527	0.758951	0.718551	0.65401	0.655662	0.742625	0.795554	0.779249	0.705327	0.809974	0.804051	0.853616	1.05769	0.859118	0.786171	0.710639	0.893646	0.930541	0.814097	0.899959	0.868393	0.928809	0.781421	0.854303	0.886517	0.913491	0.870495	0.783576	0.80616	0.885741	0.737578	0.73682	0.747339	0.852508	0.869808	0.812189	0.687916	0.849012	0.89782	0.688028	0.66764	0.878293	0.928946	0.924134	0.864217	0.678792	0.903159	0.927447
1.0403	1.00493	0.828251	1.01694	0.868107	0.715324	0.72647	0.871443	0.935915	0.839114	0.955603	0.975554	1.00819	1.1298	0.966398	0.865108	0.898968	0.951118	1.06649	0.953068	0.861009	0.957918	0.947705	1.10041	0.872858	0.859956	1.09314	0.993103	1.1305	1.04137	0.93877	0.931226	0.87889	0.790746	0.864183	0.965709	0.949626	0.870843	1.04796	0.93472	0.893972	1.05171	0.981667	0.873436	0.733284	0.869534	0.962989	1.01465	0.913504	0.910308
0.943544	0.673284	0.803675	0.885681	0.79684	0.764224	0.668381	0.70096	0.791368	0.581111	0.659846	0.621667	0.888315	0.683687	0.755917	0.862409	0.799423	0.766624	0.781341	0.864943	0.774014	0.684188	0.732513	0.726584	0.805451	0.724095	0.794897	0.811599	0.678042	0.715447	0.871022	0.668928	0.720323	0.723684	0.6402	0.664364	0.779565	0.641667	0.803811	0.918431	0.846043	0.858923	0.831473	0.686002	0.651632	0.755226	0.686379	0.784898	0.686341	0.750596
0.829652	1.01622	0.81055	0.887666	0.803443	0.896924	0.793	0.713044	0.687685	0.811648	0.931438	0.968693	0.919491	0.984389	1.08732	0.9234	0.934861	0.944034	0.916908	0.851328	0.98512	1.1107	1.21932	0.915679	0.83527	0.847753	0.788981	0.912357	1.04829	0.864699	0.806522	1.01275	0.991418	0.796263	0.975508	0.84723	0.774188	0.95022	1.11277	0.910172	0.801716	0.843625	0.963458	1.05654	0.843791	0.946947	0.939505	0.809822	0.995622	1.04539
0.897091	0.810725	0.835331	0.951015	1.01868	1.00998	0.891027	0.878679	1.08817	1.08047	1.02835	0.927158	0.950496	1.06612	0.943543	1.02489	0.901255	0.99023	1.06844	0.947507	0.797429	0.992796	0.978889	1.08094	0.997594	0.92217	1.11443	1.06431	1.02355	0.936577	0.981692	0.93426	0.966368	0.8231	0.84115	0.892736	0.941996	1.03233	0.992877	0.817997	0.913397	1.08842	0.985488	0.956314	0.893214	0.953839	0.755778	0.734534	0.774221	0.818012
0.753814	0.793464	0.719492	0.774716	1.0309	0.943564	0.855526	0.909016	0.895887	0.705366	0.727415	0.950957	0.913049	0.800842	0.785908	0.957214	0.99933	1.04528	0.973096	0.817429	0.845151	0.878486	1.03633	0.824926	0.955746	1.0719	0.829104	0.635043	0.770914	0.818548	1.01541	1.20443	1.10553	1.07849	0.903146	0.947824	0.995278	0.86343	0.870505	0.702443	0.74045	0.870465	0.895912	0.96033	0.895325	0.851915	0.909889	0.722101	0.787889	0.761481
0.763845	0.797132	0.890551	1.05565	0.83809	0.905038	0.796514	0.74834	0.868329	0.824417	0.779904	0.941681	0.891391	0.850577	0.736394	0.629753	0.782269	0.947785	0.877954	0.881529	0.833536	0.794984	0.84381	0.830774	1.12504	0.903044	0.804846	0.692696	0.833203	0.805797	0.658427	0.787333	0.82127	0.858157	0.841233	0.720016	0.769582	0.907225	0.763294	0.736471	0.825193	0.856284	0.703442	0.836532	0.875362	1.02849	1.09928	0.898659	0.912431	0.774584
0.829735	0.790362	0.760249	0.580895	0.661241	0.726958	0.706391	0.731015	0.796296	0.796276	0.977536	0.757505	0.566774	0.724772	0.819354	0.698847	0.856799	0.80699	0.782775	0.835866	0.790927	0.859892	0.856078	0.700795	0.82167	0.856887	0.971072	0.755498	0.795049	0.968796	0.746419	0.745466	0.553233	0.58352	0.741448	0.894711	0.78172	0.904623	0.826088	0.65078	0.943063	1.12637	0.926489	0.72692	0.824675	0.90032	0.868238	0.858056	0.765004	0.748497
0.539386	0.654894	0.825075	0.898626	0.835324	0.704927	0.707451	0.822695	0.681677	0.783603	0.736301	0.675926	0.790849	0.67083	0.644239	0.703211	0.642649	0.793534	0.861554	0.812012	0.748658	0.908689	0.734737	0.646396	0.824152	0.81551	0.640157	0.683374	0.831112	0.615966	0.632374	0.818965	0.962238	0.699723	0.795411	0.758556	0.879838	0.847872	0.734478	0.751114	0.957605	0.823464	0.676532	0.741244	0.844582	0.787482	0.873451	0.819679	0.733132	0.907123
1.07805	0.813091	0.608475	0.845838	0.899175	0.987702	0.906994	0.886155	0.890593	0.899693	0.818809	0.9143	0.889102	0.945876	0.575965	0.691693	0.801407	0.796957	0.71888	0.890411	0.861913	0.78977	0.71861	0.792041	0.673936	0.669299	0.676096	0.856293	0.937007	0.853147	0.763381	0.707414	0.679679	0.868496	0.894263	0.97783	0.826436	0.776983	0.791201	0.89147	1.02896	0.928546	0.710077	0.902848	0.880328	0.73268	0.818497	0.951359	0.997467	0.819343
0.731778	0.730774	0.806277	0.786457	0.650463	0.602154	0.778522	0.834344	0.835543	0.822246	0.82358	0.896334	0.687265	0.648866	0.62083	0.857212	0.806779	0.794578	0.727347	0.784312	0.770457	0.81768	0.786922	0.718366	0.768933	0.828683	0.908744	0.759935	0.812727	0.760876	0.714201	0.710307	0.828609	0.778611	0.708946	0.897676	1.02967	0.958085	0.715903	0.751416	0.756686	0.669108	0.75183	0.686276	0.643955	0.59197	0.768488	0.927018	0.937724	0.884688
0.783797	0.804122	0.825584	0.749919	0.853988	0.78292	0.847479	0.727911	0.711291	0.742472	0.778943	0.928337	0.819542	0.840374	0.83104	0.713664	0.794875	0.981885	1.01927	0.945886	0.999073	0.872971	1.08407	0.944526	0.828828	0.752605	0.722668	0.846675	0.824052	0.86796	0.818652	0.817291	0.778803	0.890134	0.794492	0.972459	0.84223	0.807841	0.882706	0.826714	0.894546	0.979918	1.02201	0.875276	0.681291	0.77883	0.988514	0.870288	0.859888	0.975965
1.00366	1.01522	1.04992	1.0273	1.03277	0.914114	0.773414	0.864771	0.815351	0.867471	0.931074	0.874121	0.713201	0.714807	0.843396	0.873959	0.927242	0.948355	0.862685	0.933579	0.801103	0.751202	0.871742	0.831944	0.896742	0.921268	1.00182	0.824456	0.918396	0.919443	0.969629	1.04825	1.01203	1.02662	0.916253	0.815208	0.85455	0.846991	0.909649	1.03845	0.703756	0.847891	1.04104	1.01874	0.945403	0.980308	1.08208	1.01322	0.852969	1.147
0.645466	0.71064	0.826443	0.79884	0.777719	0.842826	0.996527	0.919501	0.754511	0.84873	0.799952	0.717972	0.873046	0.796898	0.791152	0.859018	0.741221	0.809965	0.9823	0.91972	0.819128	0.876934	0.862096	0.94336	0.922266	0.859542	0.924187	0.875653	0.970448	0.865689	0.778634	0.952426	0.874832	0.895527	0.87459	0.928015	1.05769	0.901534	0.876115	0.607487	0.704272	0.799016	0.889199	0.953841	0.828606	0.826574	0.758834	0.769852	0.781291	0.882237
1.00188	1.00183	0.827895	0.784874	0.857507	0.845625	0.81871	0.791428	1.06606	0.944073	0.854305	0.888254	0.953979	0.98534	0.926355	0.80505	1.02006	0.945122	0.954061	0.871288	1.0399	1.03144	0.855392	0.547063	0.800161	0.995401	0.982764	0.920767	1.02943	0.997176	0.895885	0.852031	0.981412	1.05894	0.959073	0.881241	0.862267	0.889083	1.02141	0.966034	0.908767	0.980537	0.862059	0.872817	0.831425	1.10089	1.0059	0.913142	0.890018	0.964575
0.948554	0.907411	0.907515	0.928962	0.804427	0.824837	1.03116	1.0336	0.902265	0.84299	0.825261	0.75139	0.907626	1.00511	1.00771	0.962783	0.9064	0.934608	0.912921	0.789023	0.872779	0.873568	0.815789	0.829966	0.786008	0.905347	0.988067	0.805121	0.866569	0.858774	0.927989	0.874803	0.819538	1.00351	0.956689	0.88613	0.789099	0.857644	0.947632	0.863172	0.870628	0.957028	0.928237	0.992719	0.86087	0.917478	0.911367	0.788491	0.808718	0.807319
0.966991	0.901388	0.709367	0.60149	0.681781	0.951403	1.00235	0.860267	0.87104	0.831032	0.824292	0.941437	0.832648	0.86463	0.903244	0.982945	0.89592	0.760384	0.811656	0.871113	0.820896	0.841487	0.937396	0.680783	0.881306	1.12582	0.917918	0.966395	0.781395	0.677517	0.839515	0.879169	0.807246	0.781585	0.893333	0.82036	0.743636	0.923288	0.866075	0.95962	0.961816	0.969631	0.923559	0.627653	0.713281	0.679799	0.865103	0.827908	0.90949	0.85854
0.872599	0.712593	0.770514	0.861807	0.854969	0.864494	0.833689	0.988063	0.770786	0.726752	0.966995	0.92688	0.951019	0.767592	0.753654	0.749154	1.0057	0.956699	0.793618	0.870233	1.11914	1.02478	0.838787	0.822171	0.909712	0.885853	0.967567	0.75757	0.864907	0.856404	1.00719	0.784584	0.725478	0.901036	0.736866	0.901627	0.850036	0.878814	1.03741	0.928716	0.799099	0.768957	0.749805	0.590287	0.716044	0.590617	0.749281	0.969707	0.844933	0.781669
0.912904	0.918174	0.878176	0.870474	0.930072	0.872021	0.85478	0.853137	0.90364	0.753283	0.973931	0.908247	0.819791	0.814686	0.9133	0.968547	1.035	0.984755	0.723629	0.824603	1.06776	0.933146	0.752283	0.861991	0.925147	0.906723	0.735425	0.826048	0.901423	0.812791	0.897962	0.851628	0.914639	0.85013	1.02677	1.07266	0.816624	0.671383	0.760241	0.818083	0.777942	0.694731	0.83445	0.920409	0.771107	0.731147	0.852058	0.928301	0.907384	0.816547
0.925094	1.09145	0.819727	0.708817	0.815883	0.858929	0.859944	0.727691	0.688108	0.748965	0.66623	0.692304	0.853148	0.921482	0.856653	0.98312	0.825964	0.842305	0.774016	0.903188	0.899469	0.767183	0.771877	0.968829	0.841204	0.90402	0.898489	0.785311	0.973291	0.942117	0.740531	0.852388	0.88398	0.802714	0.767191	0.749194	0.824106	0.793852	0.698713	0.785306	0.878901	0.711669	0.83158	0.784117	0.763709	0.865682	0.96941	0.809818	0.669494	0.881823
0.975935	0.880702	0.825991	1.00065	0.949605	1.21391	0.939125	0.860864	0.926026	0.956835	0.978757	1.00587	1.14482	1.26456	0.916069	0.866764	0.947704	0.986404	0.95227	0.800822	0.751877	1.02179	1.03187	0.902479	1.0723	0.922578	0.91881	0.936202	0.777949	0.785323	0.819748	0.850551	0.754066	1.01552	1.13213	1.06697	1.01092	0.931654	1.03186	1.02524	1.12423	0.851139	0.965914	1.12767	1.08862	0.9822	0.846062	0.939675	1.00546	1.05326
0.849534	0.709064	0.867272	1.02473	0.958398	0.945095	1.01131	0.922364	1.03985	1.28139	1.0127	0.855909	1.02382	1.03354	0.876876	0.931035	0.850022	0.982516	0.960634	0.90006	0.809415	0.818911	0.882756	1.09339	0.842104	1.16511	1.22944	1.05163	0.932381	0.851928	0.772851	0.924005	1.01904	1.07267	1.15461	0.899986	1.0771	1.0871	0.868409	0.795873	1.06395	0.800915	0.892499	1.05365	1.1563	0.991259	0.815326	0.930979	1.09925	1.05344
0.852485	0.725042	0.802336	0.731164	0.958897	0.849245	0.792408	0.800764	0.844352	0.89349	0.769624	0.775843	0.880255	0.771445	0.79322	0.719986	0.727294	0.683817	0.772249	0.720571	0.747848	0.852419	0.828835	0.791632	0.690872	0.733847	0.855206	0.759407	0.858873	0.961285	0.714569	0.583451	0.703913	0.829644	0.771717	0.811484	0.806255	0.930128	0.855362	0.798935	0.680456	0.69234	0.732575	0.662933	0.601953	0.641481	0.71335	0.824185	0.847054	0.840223
0.800263	0.864593	0.696398	0.921401	0.788842	0.749266	0.865515	0.906242	0.779984	0.948053	0.862858	0.965132	0.845761	0.804754	0.893322	0.805836	0.89369	0.892015	0.742361	1.03318	0.894068	0.778835	0.806284	0.885086	0.905542	0.802493	0.881073	0.955358	0.929091	1.027	1.02259	0.905583	0.969442	1.0038	0.834015	0.657706	0.96844	1.03261	1.2188	1.03593	0.936614	0.827339	0.730916	0.787375	0.938976	0.916274	0.89616	0.865337	0.894855	0.868977
0.978655	0.755778	0.792984	1.05179	0.986258	0.880693	0.853804	0.782564	0.902391	0.917113	0.964829	0.922561	0.758613	0.780459	0.891988	0.922441	0.855695	0.871535	0.998696	0.879767	0.82431	0.985643	1.05861	1.02734	0.968908	0.916352	0.947444	0.963232	0.914807	0.925367	0.970255	0.948712	0.967276	1.02889	0.953559	0.954145	0.880665	0.801203	0.913433	0.830959	0.904719	0.909832	1.01121	0.962191	1.01542	1.06269	1.02759	0.940242	0.966595	1.021
0.876673	0.82558	0.727423	0.717703	0.69379	0.721746	0.653625	0.763057	0.880272	0.728875	0.654503	0.78599	0.879911	0.832112	0.777981	0.751665	0.733032	0.822382	0.795085	0.713186	0.770343	0.721024	0.691525	0.868374	0.820689	0.756644	0.82131	0.722862	0.901414	0.783436	0.663062	0.759582	0.790951	0.618194	0.734204	0.725278	0.882978	0.824499	0.710881	0.60808	0.741312	0.897017	0.787697	0.91643	0.786605	0.722206	0.811853	0.904298	0.894632	0.709164
1.11211	0.81973	0.837921	0.950229	0.887939	1.08774	0.985896	0.852839	0.924528	0.760571	0.953403	0.817029	0.782511	0.88986	0.900328	0.897632	1.00051	1.03375	1.18465	1.11642	1.08623	0.889713	0.869771	1.035	0.961619	1.11178	0.944575	0.941663	1.0149	0.935098	1.06309	1.01101	0.955449	0.961302	0.863934	0.740321	0.905075	0.908197	0.813838	0.919433	0.750635	0.897927	0.981528	0.945528	1.10618	0.929057	0.974527	1.03479	0.985305	0.842672
0.637503	0.743102	0.639903	0.56143	0.51225	0.557564	0.728031	0.813055	0.724517	0.732594	0.796147	0.761644	0.760622	0.626798	0.735603	0.761068	0.697683	0.737715	0.857597	0.707042	0.630053	0.728948	0.758484	0.774561	0.777276	0.833487	0.89278	0.73558	0.84978	0.683392	0.782768	0.828632	0.792826	0.699515	0.909069	0.825377	0.737422	0.843012	0.943481	0.939032	0.809966	0.74798	0.904935	0.899441	0.852177	0.779171	0.875124	0.673999	0.780161	0.782946
0.934981	0.807481	0.687219	0.802834	0.970662	0.858227	0.729885	0.763418	0.884008	0.74381	0.594184	0.852361	0.739488	0.695705	0.879468	0.877359	0.757094	0.766984	0.681461	0.805169	0.79181	0.765913	0.769166	0.871769	0.795385	0.670059	0.728407	0.826133	0.722715	0.80175	0.948463	0.826355	0.82897	0.935382	0.910443	0.940002	0.888932	0.831869	0.894081	0.809676	0.709543	0.874619	0.770626	0.833091	0.938503	0.906403	0.761193	0.813377	0.784406	0.80329
0.924732	0.761086	0.881248	0.88325	0.8878	0.842522	0.704284	0.921596	1.00019	0.982078	0.804322	0.882138	0.735171	0.745905	0.840764	0.824495	0.868336	1.07046	0.767577	0.835219	0.935947	0.917302	0.890017	1.15264	1.06921	0.987223	0.850068	0.90307	0.838184	0.68699	0.895713	0.964501	0.877793	0.783838	0.919885	1.04134	0.985796	1.02258	0.904245	0.776612	0.950309	0.859025	0.799367	0.903835	0.850767	0.872772	0.909245	1.03038	0.913165	0.968804
0.802253	0.743124	0.70258	0.847235	0.767256	0.688535	0.670235	0.776585	0.807852	0.815963	0.71093	0.760803	0.859246	0.773018	0.750726	0.654488	0.775935	0.750177	0.621328	0.890313	1.05115	0.846441	0.950751	1.03211	0.961901	0.804152	0.60525	0.834927	1.00164	1.02009	0.985293	0.871246	0.959234	0.940016	0.981466	0.929511	0.847211	0.907527	0.834541	0.856604	0.80962	0.92998	0.890101	0.87426	1.04509	0.775671	0.899567	0.840258	0.883751	0.870169
0.708694	0.837956	0.796185	0.761716	0.951149	0.835727	0.859636	0.804168	0.882836	0.798112	0.849014	0.791072	0.824361	0.82445	0.809467	0.739584	0.789639	0.788221	0.784766	0.77627	0.848928	0.659218	0.765372	0.779756	0.60366	0.739707	0.86971	0.83199	0.858094	0.881118	0.605814	0.745983	0.841796	0.870314	0.676363	0.859936	0.837961	0.682829	0.780312	0.73337	0.872363	0.817095	0.702725	0.723647	0.88994	0.86174	0.897915	0.825245	0.733862	0.772341
0.691617	0.741441	0.892574	0.861885	0.740521	0.738202	0.758226	0.792824	0.711535	0.77979	0.795115	0.855597	0.940237	0.845748	0.894495	0.709206	0.626306	0.666466	0.862508	0.695152	0.63995	0.869584	0.771784	0.806756	0.737554	0.870301	0.786837	0.983426	0.86369	0.815604	0.701021	0.750142	0.617551	0.724235	0.755966	0.676015	0.576882	0.656606	0.783275	0.679352	0.814996	0.823297	0.768235	0.777699	0.76031	0.684661	0.666344	0.773758	0.797949	0.896435
0.755276	0.87007	0.83159	0.876663	0.827325	0.75641	0.717667	0.692498	0.830737	0.841555	0.759879	0.805963	0.715693	0.814921	0.889111	0.819439	0.72813	0.684985	0.679816	0.801209	0.762753	0.975104	0.68669	0.66036	0.849424	0.962409	0.774106	0.631137	0.733597	0.685215	0.695611	0.678218	0.764288	0.876504	0.803402	0.841161	0.887819	0.911138	0.857043	0.931066	0.805488	0.741914	0.90701	0.687642	0.801147	0.834779	0.991767	0.967256	0.695249	0.666874
0.986514	0.742935	0.848597	0.93767	0.878708	0.875488	0.792491	0.820271	0.947705	1.00176	1.0741	0.895739	0.740984	0.78162	0.99056	0.966495	1.0406	1.00378	1.00101	0.724884	0.812992	0.909581	0.93261	0.903045	0.777753	0.781779	0.863844	0.848548	0.829021	0.846698	0.725454	0.665994	0.763991	0.833415	0.869639	0.875593	0.902417	0.828029	0.854258	0.637184	0.830521	0.843596	0.859082	0.755933	0.851776	0.844013	0.756373	0.678188	0.718539	0.863759
0.980559	0.763438	0.776247	0.863129	0.977835	1.07688	0.938504	0.900292	0.923323	0.97215	1.09896	0.856948	0.854804	0.814628	0.855507	0.868245	0.953637	0.829852	0.752133	0.844427	1.04791	1.04297	0.972862	1.01682	0.883254	0.733088	0.932328	0.909165	0.951109	0.990323	1.0259	0.992903	0.78446	0.884076	0.960722	0.797321	0.961968	0.848136	0.73712	0.780754	0.945593	0.907251	0.940443	0.860852	0.963514	0.84444	0.77859	0.90715	0.843347	1.10689
0.808867	0.698133	0.657199	0.731866	0.842176	0.920877	0.7352	0.717171	0.904487	0.755342	0.69706	0.774879	0.75649	0.630761	0.680365	0.702698	0.828137	0.747027	0.747226	0.814946	0.709692	0.791606	0.792262	0.645969	0.684581	0.771422	0.837407	0.858166	0.868533	0.798942	0.781967	0.584733	0.668677	0.755728	0.752234	0.972417	0.685756	0.704066	0.819159	0.877184	0.607025	0.685351	0.853665	0.759221	0.715662	0.785383	0.591632	0.666655	0.798866	0.663875
0.864523	1.01694	0.862984	0.782445	0.981812	0.885316	0.970934	0.913845	0.971668	0.840932	0.753915	0.677061	0.84708	0.954063	0.841663	0.914486	0.828586	0.939581	0.815212	0.846076	0.830695	0.838157	0.886467	0.839362	0.984338	0.971217	0.940072	1.09399	0.998841	0.867408	1.05044	0.945299	0.917922	0.876377	0.755814	0.966289	1.04702	0.885325	0.807243	0.886192	0.777547	0.758556	0.884272	0.899073	0.881234	0.931865	0.78403	0.766154	0.78243	0.810492
0.761847	0.857062	0.751931	0.803316	0.85603	0.788559	0.937913	0.809	0.669766	0.734704	0.743412	0.782887	0.693156	0.711587	0.76252	0.652837	0.646619	0.719884	0.916688	0.892612	0.726611	0.807846	0.864668	0.797656	0.63607	0.672334	0.793834	0.686942	0.832147	0.825546	0.813597	1.04562	0.830244	0.815543	0.845683	0.820179	0.735982	0.745728	0.794027	0.846146	0.892409	0.6655	0.822825	0.791492	0.596981	0.708498	0.761525	0.788414	0.885369	0.881495
0.871712	1.02486	1.01742	1.06605	1.18419	1.002	0.924599	1.02501	1.00514	1.19179	1.00312	0.832006	0.969962	1.04529	1.1403	1.03167	1.00319	1.0721	0.923023	0.813349	0.921502	1.10958	1.14275	1.08853	0.887585	0.983312	1.01556	0.889376	0.884565	1.03236	0.869935	1.0104	1.05116	0.962831	1.02114	0.918082	0.854413	1.08131	1.0726	0.822124	0.914545	1.02447	0.912516	0.976962	1.20711	1.20831	0.964447	0.841088	0.849269	0.998593
0.768104	0.836727	0.983295	0.913658	0.778144	0.818716	0.961503	0.987781	0.811265	0.890987	0.934335	0.862102	0.814883	0.865117	0.971554	0.886129	1.07331	0.876471	0.920325	0.977279	0.800146	0.864117	0.693477	0.761388	0.90933	0.839178	0.770901	0.982084	0.896796	0.904592	0.86338	0.709372	0.871701	0.996871	0.966971	0.828355	0.864428	0.920666	0.922533	0.989598	0.710202	0.697627	0.689188	0.782763	0.955529	1.02176	0.881081	0.81825	0.788051	0.984589
0.896627	0.90458	1.14116	0.973108	0.83043	0.880465	0.883923	0.945303	1.17789	1.17823	1.05519	1.02925	1.09701	0.971388	1.05314	0.982635	0.821413	0.921937	0.87381	0.957269	1.00322	0.96887	1.10799	1.05664	0.953348	0.895693	0.818484	1.07779	0.96638	1.05	1.11188	0.88392	0.834509	0.957163	1.03276	0.927091	0.780876	0.882236	0.914795	0.933843	1.18313	1.00552	0.958367	0.967432	0.92329	1.17654	1.10023	1.11784	0.918118	0.845071
0.923234	0.91423	0.960128	0.969174	1.00412	0.950425	0.938064	0.894406	0.92791	0.898326	0.837542	0.882343	0.827581	0.831942	1.09687	0.928297	1.12253	1.03879	1.07047	0.914391	0.855702	0.863467	1.01244	0.908808	1.05983	1.05218	1.05607	1.1846	0.997613	0.917284	0.841957	0.994892	1.06462	0.9787	1.07601	1.11578	1.19172	0.970351	0.897927	0.98699	1.11813	1.12524	1.07519	1.10226	1.07925	0.926346	0.897218	1.08834	0.958544	0.893315
0.884434	0.866271	0.751678	0.808483	0.88525	0.924821	0.969705	1.0149	0.958175	0.827487	0.839566	0.718138	0.724155	1.02802	0.869814	1.05892	0.887159	0.835956	0.89707	0.83453	0.944207	0.984904	0.757532	0.811884	0.959642	0.884892	0.80847	0.758559	0.830495	0.84692	0.883888	0.809924	0.744143	0.697257	0.759975	0.879568	0.681551	0.785763	0.851987	0.763754	0.830729	0.941051	0.908227	0.910888	0.73652	0.734378	0.880241	1.02275	0.781686	0.824098
0.892236	0.727036	0.761547	0.886153	0.715289	0.763971	0.750401	0.916254	0.916955	0.803355	0.704888	0.783504	0.870645	0.849917	0.862255	0.856767	0.77849	0.774742	0.927701	0.857593	0.723526	0.788882	0.855222	0.826779	0.778155	0.731175	0.696216	0.930674	0.852004	0.902887	0.941042	0.699876	0.680878	0.651403	0.779391	0.863043	0.80068	0.922741	0.673762	0.730015	0.914942	0.889609	0.849845	0.796792	0.947967	0.853779	0.781798	0.741141	0.816089	0.810657
0.717572	0.709177	0.745304	0.619551	0.794485	0.866069	0.738279	0.824395	0.760876	0.80501	0.928271	0.746639	0.706078	0.892502	0.943054	0.837133	0.894976	0.694113	0.74969	0.75275	0.911266	0.792759	0.78275	1.00315	1.10654	0.950759	0.820607	0.660597	0.755593	0.720376	0.723427	0.788969	0.843173	0.930224	0.872081	0.729447	0.771663	0.857474	0.650464	0.701149	0.818086	0.865731	1.05364	0.666336	0.778993	0.762717	0.777066	0.903563	0.731567	0.757287
1.14042	0.992094	0.824994	0.89943	0.877446	0.812874	0.862141	0.97159	0.872131	1.04355	0.941865	0.945216	0.834507	0.762739	0.832842	0.920567	0.890029	0.841318	0.783412	0.790592	0.829725	0.947275	0.939685	1.03684	0.864315	0.695472	0.698529	0.93182	0.983513	0.909935	0.824401	0.812648	0.930295	0.920035	0.740847	0.85999	0.949316	0.862971	0.847604	0.837431	0.863751	0.839806	0.641086	0.858898	0.827163	0.750145	0.774611	0.797279	0.963467	0.928773
0.897458	0.864459	1.04678	0.835632	0.966529	0.905019	0.738868	1.09932	0.933845	0.992646	0.906072	0.855064	1.02095	0.978381	0.702018	0.920648	0.929319	0.885307	0.907929	0.966426	0.969988	1.18169	1.09093	0.916296	1.08095	0.970392	0.936832	1.01829	0.902413	0.956942	1.02185	1.06362	1.03595	0.788115	0.97357	0.8575	0.645554	0.769181	1.05425	0.905855	0.83478	1.00112	0.864145	0.985401	0.836761	0.917182	1.07001	0.890808	0.786831	0.942823
0.817753	0.778241	0.708892	0.713013	0.846154	0.953854	0.853894	0.861224	0.881358	0.805927	0.796476	0.886442	0.893933	0.863532	0.842229	0.779575	0.607802	0.70738	0.736202	0.596737	0.750735	0.743877	0.618975	0.585444	0.604471	0.602708	0.684032	0.803994	0.80031	0.762219	0.807513	0.754742	0.732151	0.730289	0.706331	0.598999	0.768029	0.739387	0.747495	0.776566	0.771905	0.842298	0.783342	0.644595	0.677963	0.667219	0.880048	0.829675	0.826815	0.906637
0.8149	0.913502	0.836706	0.900987	0.86905	0.925059	0.938355	0.83587	0.755688	0.864493	1.01754	0.900833	0.937713	0.775103	1.02222	0.761695	0.833589	0.715615	0.799542	0.846603	0.690133	0.856346	0.873097	0.854014	0.814269	0.884125	0.890846	0.914818	0.917097	0.998005	0.86367	0.825506	0.878484	0.873926	0.827313	0.77537	0.967311	0.774583	0.847945	0.923801	0.98198	0.977786	0.911337	0.776662	0.714416	0.919628	0.950189	0.848612	0.880692	1.04233
1.12552	1.02292	1.14787	0.911196	0.958106	1.22734	1.19367	1.18565	1.06425	1.17287	1.15519	0.97369	0.959693	1.05629	1.15982	0.967709	1.07157	0.949182	0.971581	1.05174	0.93	1.09614	1.04359	1.13558	0.957346	1.07237	0.87372	0.805482	0.735589	1.0468	0.885789	1.01755	0.975334	0.931729	0.942689	0.914199	0.971704	0.964133	0.956013	1.08172	1.05343	1.03489	0.849614	1.02059	0.9399	0.917701	0.766639	0.772299	0.910633	1.03849
1.13394	0.979275	0.934471	0.941793	0.966455	1.30482	0.918941	1.04675	1.00741	0.886698	0.914748	1.09391	0.94806	0.897606	0.834067	0.928731	0.83437	1.03446	0.824009	0.707079	0.878408	0.976699	0.955854	0.953256	0.884268	1.00616	0.991106	0.781276	0.969716	0.918457	0.89948	0.906427	0.988323	0.888647	0.975123	0.908699	0.897781	0.886757	0.980056	0.939275	0.999235	0.955603	0.830233	1.10172	1.06767	1.00618	1.02951	0.853962	0.825276	0.79033
0.994892	1.02403	1.17216	1.04313	0.905006	1.06223	1.27719	1.26294	1.03326	1.05531	1.05982	1.11951	1.0574	1.09069	1.36001	0.983762	1.07825	1.27899	1.2274	1.24941	1.17002	1.06034	1.19963	1.16146	1.04712	1.16472	1.30998	1.07366	1.03925	1.11671	1.13972	1.08418	1.22377	0.9994	1.00412	1.07254	1.01394	1.0352	0.995195	1.04569	1.10827	1.12681	0.949684	1.1225	1.20048	1.16849	1.17803	1.19828	1.04699	1.14429
0.804584	0.808045	0.816047	0.82355	0.861064	0.827213	0.710045	0.839061	0.905248	0.912484	0.931786	0.895805	0.911477	0.843505	0.724952	0.865868	0.859971	0.691614	0.688446	0.815931	0.904674	0.893416	0.691817	0.749993	0.923173	0.887404	0.753983	0.797134	0.837426	0.771291	0.725321	0.666231	0.778238	0.908454	0.827866	0.795012	0.784593	0.824008	0.967724	1.01781	0.806476	0.7318	0.820826	0.784797	0.84439	0.760217	0.80266	0.794784	0.793865	0.600095
0.840408	0.883825	1.12558	1.03951	0.909249	1.05589	1.029	0.974597	0.852846	1.04752	0.962112	0.985108	1.10212	1.00035	0.875166	0.846717	0.941578	1.00215	0.896847	0.806239	0.768526	0.706	0.950888	0.999833	0.886239	0.864874	0.742999	0.77576	0.991195	1.06144	1.02861	1.03077	0.93051	0.948323	0.887357	1.05555	1.14983	1.21326	1.03078	0.868253	0.938464	0.962845	1.03169	1.11645	0.970818	1.10972	1.03477	0.913592	0.985794	1.00921
0.917305	0.985111	1.1343	1.02064	1.02361	1.03015	1.01037	0.888744	0.910183	0.995577	1.05306	1.19845	1.14885	1.3197	0.943452	0.923639	0.973528	0.923834	0.966928	1.01003	0.808019	0.788247	1.03454	0.976025	0.971562	0.902309	0.942538	0.884552	1.14699	0.935976	1.10013	1.05067	1.06753	0.968735	0.996906	1.00472	1.10201	1.03621	1.06252	0.983217	1.00743	0.989583	1.15364	1.2705	0.858701	0.974446	0.906826	0.965368	1.02949	0.951968
0.824462	0.792628	0.926369	0.76359	0.751187	0.805665	0.786361	0.79129	0.646416	0.774379	0.694313	0.741402	0.832014	0.808594	0.716977	0.805043	0.75753	0.688205	0.6845	0.546282	0.657722	0.769813	0.638021	0.702125	0.766157	0.835221	0.722692	0.708936	0.739177	0.781758	0.773145	0.908801	0.813719	0.817869	0.647121	0.683408	0.795953	0.839059	0.83005	0.869103	0.773344	0.825248	0.687443	0.556918	0.72512	0.709476	0.702667	0.732281	0.773772	0.881425
0.745555	0.605937	0.647641	0.725044	0.68602	0.627297	0.655362	0.567485	0.664452	0.625627	0.671672	0.767707	0.623886	0.488292	0.578679	0.608024	0.525139	0.684353	0.6262	0.705554	0.651359	0.702792	0.852602	0.698566	0.731879	0.780682	0.608958	0.411477	0.574328	0.614353	0.668717	0.660602	0.673668	0.585041	0.454185	0.593614	0.612366	0.568586	0.612288	0.745629	0.57283	0.554164	0.619292	0.605418	0.566337	0.541892	0.52803	0.446036	0.592368	0.664684
0.714419	0.594845	0.692427	0.726951	0.678225	0.68262	0.604888	0.616052	0.703404	0.751605	0.749144	0.827199	0.800641	0.688297	0.627784	0.7259	0.628935	0.62742	0.847403	0.786611	0.661884	0.695325	0.684169	0.739967	0.709794	0.70895	0.771283	0.667833	0.717924	0.801133	0.794047	0.749106	0.669212	0.672613	0.670381	0.820016	0.847521	0.957027	0.664537	0.629104	0.777481	0.750162	0.704823	0.70113	0.883486	0.911694	0.66565	0.693424	0.69171	0.698397
0.903821	0.895209	0.789586	0.816504	0.814571	0.856951	0.82723	0.810719	0.777443	0.629049	0.775122	0.810785	0.863404	0.914409	0.779762	0.741375	0.740445	0.873598	0.815909	0.969393	0.99434	0.856088	0.647134	0.715515	0.817449	0.89614	0.860328	0.732183	0.835247	0.747864	0.811491	0.924954	0.766488	0.774562	0.945901	0.81532	0.907061	0.842447	0.815407	0.849207	0.842209	0.781458	0.846353	0.783502	0.78743	0.806435	0.727728	0.799776	0.771032	1.04312
1.08758	1.13586	0.907526	0.896957	1.01981	0.915169	0.98039	1.0107	0.936332	1.04151	1.0052	0.89197	1.20676	0.984579	0.942581	0.883249	0.912949	1.08298	1.34185	1.07786	0.856889	0.849515	0.955887	1.16518	1.20295	0.948582	1.00132	1.02859	1.08396	1.11505	1.25725	1.14136	0.852076	0.924027	0.978872	1.01016	1.03963	1.15518	1.08627	1.06173	1.28096	1.22246	1.02108	1.08051	1.27408	1.12703	1.06333	0.984974	0.956469	1.09662
0.805935	0.771274	0.717135	0.792951	0.734678	0.743334	0.783829	0.703452	0.724716	0.929282	0.851759	0.763136	0.688953	0.840428	0.820558	0.692972	0.743123	0.608125	0.63778	0.690564	0.770393	0.712396	0.667192	0.88577	0.953792	0.734359	0.730773	0.893621	0.784382	0.747421	0.717754	0.779418	0.695605	0.608903	0.653868	0.739244	0.807095	0.72884	0.61588	0.698544	0.726791	0.745802	0.764677	0.820552	0.762328	0.676504	0.660411	0.869395	1.0066	0.924138
0.815675	0.653345	0.660258	0.891188	0.900994	0.915438	0.815339	0.930129	0.96708	0.752908	0.639457	0.837447	0.814392	0.826044	0.813757	0.792732	0.792329	0.818807	0.948921	1.1304	0.890381	0.908827	0.649937	0.614763	0.778893	0.776245	0.811172	0.721455	0.655297	0.784959	0.87902	0.876237	0.785618	0.750863	0.6746	0.730022	0.929821	0.826314	0.96543	0.961448	0.863466	0.665826	0.66326	0.766243	0.770476	0.795099	0.709442	0.932577	0.804595	0.813906
1.04261	0.835316	0.832688	0.772887	0.834733	0.991394	0.880809	0.959745	0.887781	0.906805	0.815123	0.945168	0.963544	1.04409	0.899112	0.838861	0.902612	0.930864	0.970233	0.951903	0.995801	0.891569	0.923974	0.88416	0.947375	0.996777	1.03793	1.08346	1.02342	0.841153	0.738952	0.876417	0.940573	0.87435	0.992343	0.870791	0.859859	0.795347	1.03771	0.971147	0.852665	0.773468	0.934001	0.892873	0.973507	0.948956	0.957737	0.830532	0.909979	0.930949
1.17106	0.980927	0.935334	1.05223	0.969568	1.07849	1.30879	1.21623	1.19763	0.86756	0.82832	0.97861	0.94641	1.10354	1.16998	1.05332	1.04242	0.874302	1.02485	1.15887	1.13098	1.24042	1.2448	1.13523	1.11366	1.24729	1.12733	1.07631	0.949505	1.09223	1.33692	1.19616	1.0674	0.85961	1.0699	1.12852	1.06027	1.21338	1.16453	0.976483	0.899177	1.0469	1.18024	1.10178	1.05268	1.18089	0.995638	0.999296	1.21299	1.16438
0.800843	0.720039	0.831226	0.827987	0.796333	1.02558	0.948653	0.96555	0.896631	0.851661	0.871079	0.926955	0.853699	0.669403	0.709458	0.624687	0.589001	0.690329	0.749332	0.922342	0.835462	0.696562	0.808459	0.792266	0.793965	0.923096	0.801787	0.756099	0.82557	0.907911	0.936136	0.922598	0.982103	0.971881	0.922112	0.864306	0.897343	0.85502	0.934904	0.6914	0.785605	0.801388	0.806003	0.799701	0.947215	0.880553	0.833625	0.813371	0.803576	0.756111
0.925388	1.02081	1.0662	0.902437	0.900607	1.05059	1.2268	0.956793	0.967959	0.957705	0.999288	1.15701	1.06299	0.832591	0.843306	0.779558	0.914187	0.747955	1.00365	1.02275	1.02753	0.721551	1.02181	1.07301	0.94749	0.899092	0.953653	0.999279	0.876693	1.08358	1.0914	1.05005	0.818192	0.955582	1.00095	0.966213	0.830075	0.993419	0.869705	0.801786	1.0182	0.906259	1.1508	0.930758	0.866537	1.01413	1.03705	0.880112	0.907658	1.13477
0.86506	0.775055	0.861448	0.973112	0.89582	0.9942	0.822367	0.757369	0.605303	0.909189	0.78928	0.591993	0.730507	0.6535	0.72243	0.66107	0.861717	0.711669	0.636716	0.668191	0.70586	0.987307	0.830789	0.616159	0.543977	0.508968	0.614247	0.742049	0.786981	0.952465	0.811782	0.773423	0.815368	0.782735	0.803362	0.824305	0.780692	0.771598	0.581168	0.739297	0.773693	0.738225	0.725015	0.827836	0.873554	0.801853	0.617193	0.652216	0.746364	0.736747
0.799134	0.864298	0.811799	0.819561	0.92038	0.744575	0.785227	0.800326	0.819931	1.01448	0.909625	0.939536	0.814934	0.782381	0.858139	0.720568	0.809319	0.837209	0.669562	0.678252	0.806476	0.842748	0.766116	0.765682	0.895171	0.815874	0.846034	0.761919	0.559	0.886779	1.12702	0.803468	0.820231	0.718745	0.856344	0.841152	0.764771	0.797974	0.871347	0.894128	0.778723	0.71543	0.936352	0.924825	0.794741	1.06022	0.963169	0.819908	0.794812	0.800274
0.916053	0.867354	0.874447	0.922234	0.829777	0.83178	0.974402	1.03021	1.09495	1.0604	0.97454	0.763075	0.924334	0.902789	0.825921	0.972736	1.01001	0.756763	0.830244	0.895213	0.911406	0.871781	1.02907	0.952187	0.83291	0.759923	0.90641	0.78984	0.804275	0.846586	0.813789	1.0119	0.914013	0.960015	0.904466	0.880653	1.02025	1.06616	0.854697	0.808524	0.683038	0.856315	0.832897	1.06576	1.11326	0.988422	0.823824	0.9027	1.09771	1.25167
0.734126	0.811734	0.804226	0.903653	1.01841	0.992187	0.889139	0.859149	0.754543	0.930518	0.995593	0.87117	0.859918	0.855164	0.861645	0.945256	0.909653	1.00018	0.833597	0.773284	0.990555	1.09085	0.926589	0.918439	0.966591	0.878812	0.921031	0.888853	1.0439	0.888042	0.912781	0.903572	0.975846	0.902018	0.889555	0.898133	1.02012	1.01366	0.78186	1.01477	1.10498	1.03604	1.0418	1.00696	1.07951	0.788045	0.763082	0.98265	1.01468	0.957749
0.802445	0.780703	0.871137	0.993168	0.785531	0.701837	0.611446	0.833714	0.953645	0.72704	0.658092	0.836511	0.811743	0.708524	0.763085	0.876955	0.837669	0.712596	0.763278	0.822244	0.949328	0.926163	0.75104	0.719796	0.750516	0.863786	0.996134	0.781149	0.864495	0.805413	0.805915	0.794302	1.00491	0.864001	0.925659	1.08723	0.683614	0.72937	0.82381	0.829569	1.00569	0.950658	0.838443	0.758233	0.767337	0.918902	0.724286	0.758859	0.803149	0.917293
0.75915	0.753474	0.813745	0.898302	0.9159	0.867567	0.895127	0.859679	0.693645	0.847134	0.970928	0.772327	0.832148	0.645089	0.823307	0.824821	0.696616	0.792062	0.865075	1.00791	0.966949	0.798856	0.838298	0.867521	0.931603	0.823046	0.782001	0.780512	0.852945	0.989038	0.897958	0.951402	0.719616	0.676491	0.822195	0.906517	0.843003	0.645738	0.783209	1.02814	0.992705	0.811203	0.674408	0.73702	0.805884	0.764268	0.801002	0.851253	0.839545	0.718435
0.721913	0.686924	0.800844	0.647377	0.754378	0.852686	0.764031	0.785913	0.809956	0.799484	0.799252	0.803454	0.895807	0.684914	0.67465	0.718888	0.748506	0.749188	0.908644	0.747034	0.702297	0.86059	0.879403	0.899123	1.03701	0.819854	0.627435	0.700586	0.7597	0.686203	0.815082	0.856288	0.824018	0.893432	0.832479	0.945719	1.01182	0.820249	0.802181	0.814085	0.733415	0.721184	0.779019	0.931241	0.840424	0.895476	0.745886	0.784017	0.901148	0.97314
0.792553	0.767893	0.68044	0.705041	0.812901	0.814381	0.926968	0.692473	0.846578	0.794395	0.795449	0.974504	0.734314	0.684968	0.790821	0.702813	0.874163	0.712094	0.633868	0.760858	0.832738	0.883536	0.8042	0.846646	0.84585	1.13047	0.929477	0.771036	0.810908	0.952929	0.977259	0.739448	0.862734	0.795377	0.83345	0.909905	0.803401	0.781509	0.758328	0.641107	0.759067	0.791659	0.890823	0.737856	0.938981	1.05637	1.1499	0.82236	0.856734	0.947428
0.920743	0.722363	0.689026	0.803884	0.825082	0.784559	0.534426	0.601899	0.771214	0.75235	0.622871	0.647072	0.684243	0.746423	0.594422	0.778819	0.720026	0.649698	0.736112	0.690864	0.803396	0.824272	0.672535	0.708544	0.658023	0.714009	0.776759	0.791592	0.806385	0.714974	0.74645	0.876	0.715739	0.695352	0.645404	0.765291	0.707989	0.657365	0.818262	0.825157	0.669703	0.724409	0.803136	0.755938	0.884157	0.886804	0.725143	0.753814	0.582728	0.883837
0.711989	0.738922	0.726169	0.882619	0.773678	0.782103	0.852746	0.810164	0.588279	0.566851	0.671864	0.765791	0.740391	0.785259	0.848786	0.675088	0.599536	0.746552	0.988866	1.09901	0.808682	0.954818	0.982427	0.928718	0.7901	0.793119	0.724375	0.735844	0.735102	0.860703	0.981482	0.861038	0.71345	0.744417	0.81525	0.841581	0.837109	0.89454	0.916391	0.814718	0.905355	0.902397	0.814921	0.717723	0.837887	0.73377	0.747536	0.724721	0.922875	0.955591
0.94912	0.850827	0.837856	0.909683	1.00891	0.84342	0.819145	0.976426	0.962979	0.981188	1.019	0.987854	0.977839	0.927312	1.01451	0.776735	0.920442	1.08512	0.858809	0.799626	0.960529	0.956513	1.09029	1.02383	1.00406	0.898339	1.15225	0.9994	0.854689	0.842051	0.804059	0.960164	1.06004	1.14383	1.10003	1.07882	0.921254	0.914912	1.00495	0.999781	1.12364	1.07742	0.898239	0.894252	1.16947	0.997433	0.926465	0.861395	0.852937	0.895173
0.787139	0.63658	0.736842	0.733181	0.850419	0.854586	0.67286	0.693815	0.750223	0.703769	0.655439	0.746703	0.785585	0.717473	0.604713	0.575176	0.67759	0.661551	0.629517	0.569288	0.769266	0.752686	0.856784	0.772137	0.84876	0.913464	0.792346	0.700259	0.797155	0.841894	0.678777	0.826574	0.864053	0.916865	0.76989	0.842333	0.814899	0.918374	1.03464	0.992882	0.799461	0.809868	0.871419	0.774719	0.7309	0.620181	0.825017	0.97879	0.955365	0.917249
0.791186	0.905577	0.741472	0.856667	0.769246	0.854261	0.88813	0.767872	0.768011	0.800246	0.894916	0.722625	0.772776	0.89992	0.764793	0.738193	0.780469	0.758686	0.793178	0.739789	0.754097	0.779542	0.649109	0.691243	0.567869	0.736998	0.828351	0.946045	0.803355	0.92059	0.821813	0.9065	0.963034	0.875445	0.787355	0.652119	0.820868	0.7628	0.697385	0.801672	0.776338	0.844447	0.995297	0.775954	0.65236	0.642508	0.908119	1.04819	0.836291	0.695837
0.716999	0.813922	0.861635	0.939683	1.00606	0.838624	0.75503	0.865739	0.913048	0.80696	0.741595	0.733672	0.744748	0.958081	0.715615	0.604011	0.746542	0.795089	0.753013	0.791566	0.864701	0.988283	0.930563	0.837132	1.034	0.886804	0.666133	0.726813	1.02691	0.87429	0.905352	0.943978	0.819332	0.755989	0.764282	0.804667	0.872369	0.808089	1.01874	0.907378	0.808639	0.884852	0.908371	1.01025	0.932271	0.821853	0.823169	0.970264	0.694006	0.867967
0.87992	0.794244	0.927626	0.850361	0.887019	0.813626	0.818428	0.794893	0.874585	0.904931	0.986154	0.896688	0.923729	0.812956	0.795297	0.762238	0.95311	0.903661	0.774716	0.940114	1.07884	0.802889	0.796229	0.833065	0.810127	0.76766	0.844301	0.847416	0.865927	0.980882	0.931286	0.880895	0.881243	0.744959	0.76527	0.755633	0.813394	0.983329	1.0409	1.04337	0.948205	0.972633	1.03068	0.869859	0.779742	1.04775	1.01341	0.827992	0.854876	0.930243
0.904097	0.874939	0.864711	0.823163	0.861288	0.96175	1.04253	1.02987	1.06878	0.910252	0.808621	0.934751	0.951024	0.696873	0.803405	0.938636	0.955377	0.973226	0.870755	0.91958	0.901967	0.834643	0.937929	0.670136	0.88103	0.772796	0.919692	0.952954	1.00051	0.74238	0.848693	0.906398	0.964992	1.10707	0.677605	0.760238	0.792581	0.840225	0.877385	0.781661	0.839653	0.827771	0.992237	1.07238	0.914706	0.846709	0.885046	0.90423	0.790973	0.837207
0.978444	0.770795	0.963239	0.946963	0.933671	0.842413	0.723626	0.873405	0.873386	1.03733	0.911462	0.722673	0.809136	0.839154	0.793374	0.822689	0.938545	0.895956	0.892223	0.941961	0.956991	0.949127	0.813497	0.878047	1.06003	0.801003	0.908259	0.787321	0.707714	0.75878	0.836501	0.972487	0.772933	0.867946	0.976815	1.03047	0.805557	0.752555	0.80407	0.843454	0.643614	0.767853	0.733228	0.822211	1.08669	0.925223	0.835655	0.918111	0.94499	0.992553
0.569615	0.852077	0.733067	0.659598	0.768969	0.840304	0.705457	0.871201	0.733054	0.673893	0.689807	0.664994	0.556479	0.621331	0.756202	0.75532	0.704894	0.657796	0.77448	0.817951	0.621155	0.74177	0.734854	0.880338	0.810115	0.694938	0.718113	0.628146	0.672885	0.757754	0.670372	0.785302	0.736283	0.796457	0.776699	0.817745	0.833115	0.806451	0.691332	0.840103	0.704106	0.62951	0.683403	0.730687	0.586333	0.639803	0.717887	0.917761	0.936817	0.747403
0.887762	0.739571	0.795591	0.867765	0.878932	0.874354	0.728273	0.760845	0.842734	0.787786	0.741744	0.771589	0.791156	0.835117	0.829193	0.796518	0.80445	0.853115	0.854391	0.79543	0.699968	0.823801	0.800136	0.738986	0.927029	0.690822	0.794368	0.8721	0.756422	0.708639	0.762861	0.752422	0.717873	0.906872	0.915678	0.821099	1.18064	1.09262	0.872626	0.816872	0.915921	0.920242	0.791392	0.847045	0.689376	0.767108	0.803122	0.970572	0.824998	0.73208
0.880356	0.869264	0.823837	0.733728	0.814346	1.00322	0.801383	0.866844	0.814452	0.830121	0.849442	0.863045	0.850009	0.845783	0.872694	0.89911	0.947278	0.884327	0.840995	0.830999	0.75232	0.902978	0.808824	0.82474	0.792331	0.8112	0.923809	0.951809	0.759908	0.765445	0.827273	0.881013	0.867176	1.09754	0.895353	0.902609	0.756114	0.729564	0.807288	0.633214	0.968243	0.796853	0.738518	0.812887	0.67566	0.861715	0.847758	0.82875	0.970686	1.09205
0.897556	0.955335	1.0166	1.05499	0.891791	0.733708	0.848844	0.821825	0.666724	0.798767	0.875691	0.910567	0.944721	0.734266	0.90889	0.983268	0.944784	0.832156	0.628424	0.669468	0.808513	0.991255	1.0244	0.962731	0.804202	0.850757	0.76422	0.827839	0.850657	0.902769	0.946498	0.925217	1.03194	0.881855	0.864576	0.918661	1.02388	0.853711	0.966551	0.966291	0.890657	0.859378	0.843211	0.877394	0.871531	0.910328	0.704734	0.82746	1.01344	0.85029
0.698617	0.868329	0.878951	0.897947	0.764068	0.775163	1.01834	0.766141	0.783485	0.684806	0.790414	0.821924	0.938424	0.974642	0.839366	0.884987	0.653666	0.67716	0.689396	0.778119	0.764593	0.950817	0.899566	0.825993	0.878625	0.92666	0.865787	0.830401	0.959745	1.07752	0.912323	0.842774	0.786134	0.946409	0.848659	0.955496	0.810625	0.848435	0.886272	0.976082	0.987994	1.0214	1.10831	0.996013	0.794037	0.776147	0.796822	0.804291	0.94977	0.990127
0.76121	0.811825	0.839868	0.757294	0.726914	0.797302	0.83115	0.802786	0.740795	0.694935	0.783288	0.886089	0.859256	0.749188	0.636594	0.724895	0.718083	0.819446	0.821904	0.558253	0.66987	0.620543	0.606419	0.648935	0.658934	0.73069	0.880879	0.814717	0.86512	0.830883	0.703808	0.765739	0.856974	0.706827	0.730386	0.818238	0.880639	0.855505	0.8792	0.868668	0.979115	0.786928	0.968536	0.743176	0.772775	0.812087	0.806755	0.789608	0.643059	0.725235
0.775929	0.799254	0.797398	0.788426	0.913572	0.990506	0.829371	0.906445	0.814748	0.827309	0.817588	0.880669	1.00768	0.856039	0.765721	0.86866	0.824717	0.740823	0.953922	0.826709	0.796207	0.869442	0.781316	0.67328	0.982288	1.01849	0.787463	0.779526	0.767453	0.821376	0.889917	0.826489	0.918314	0.934048	0.848164	0.907668	0.788608	0.841957	0.783199	0.870595	0.688072	0.701283	0.8421	0.932385	0.859791	0.852918	0.868864	0.830189	0.911119	0.77676
0.847131	1.03056	0.946691	0.903711	0.718736	0.720781	0.83914	0.979572	0.952808	1.0831	0.928142	0.902732	0.977919	0.829718	0.922649	0.917738	0.926389	0.976388	0.846908	0.942503	0.996178	0.853286	1.01259	1.11094	0.855427	0.62228	0.86807	0.945072	0.774168	0.67727	0.737445	0.954389	0.961808	0.860514	0.913851	0.903057	0.881973	1.0678	1.00141	0.985183	0.944517	0.797193	0.969657	0.993205	0.999172	1.05876	1.1281	1.21693	0.864858	1.03815
0.958558	0.6108	0.845321	0.678324	0.693457	0.613145	0.655113	0.601953	0.60905	0.509804	0.573907	0.590745	0.492667	0.579316	0.661329	0.589645	0.817871	0.648938	0.575755	0.544006	0.602805	0.67969	0.756944	0.713652	0.744666	0.627481	0.559237	0.663724	0.816285	0.717891	0.598598	0.66461	0.794674	0.628208	0.736265	0.702107	0.816252	0.700909	0.665818	0.660244	0.59874	0.63765	0.625587	0.803523	0.754212	0.591064	0.701054	0.813444	0.688258	0.698223
0.790394	0.95458	1.00541	0.838875	0.987061	0.827248	0.845833	0.867025	0.92233	0.922243	0.952886	0.798309	0.731761	0.780463	0.968455	1.12459	0.869395	0.956649	0.965866	0.8579	0.937214	0.739392	0.869691	0.738756	0.77709	0.701908	0.698107	0.784509	0.87903	0.889274	0.963353	0.753518	0.753127	0.789072	0.912812	0.899263	0.958064	0.84268	0.824754	0.919454	0.97039	0.931248	0.920602	0.902613	1.02331	0.991075	0.96385	0.967993	0.923137	0.913886
1.04369	0.974914	0.645791	0.742121	0.749277	1.00167	0.879219	0.957982	1.08353	1.09934	0.946088	0.755356	0.861177	0.988955	1.0143	0.905428	0.896891	1.14232	0.913706	0.732344	0.791155	0.919279	0.906295	0.939002	0.83185	0.677834	0.686342	0.724729	0.795124	0.668192	0.721598	0.852371	0.858943	1.00044	1.11935	0.950374	0.925312	0.992305	0.820012	0.831326	0.868751	1.01116	0.873931	0.744464	0.88731	0.923939	0.976874	0.890504	0.909435	0.936161
0.922802	0.878027	1.00324	0.949295	0.939516	1.03807	0.996126	1.09551	0.832532	0.795865	0.755188	0.871551	0.787348	0.871533	0.988002	0.859206	0.967212	1.09602	0.950081	0.865526	0.99663	0.895033	0.745674	0.892405	1.02013	0.912223	0.950301	0.917181	0.887667	1.08479	0.826817	0.847003	0.889125	0.72366	0.779886	0.861545	0.868247	1.04865	1.19338	1.12123	0.870161	0.902615	0.947241	1.14623	1.01946	0.850235	0.832639	0.990727	1.00455	0.911329
0.952338	0.869245	1.02116	0.86441	0.94485	1.09007	0.829768	0.822187	0.740931	0.875888	0.822176	0.793163	0.792664	0.793452	0.803238	1.02944	0.829439	0.905246	0.920538	0.928975	1.01955	1.02522	0.962062	0.950339	0.824412	0.806659	0.955008	0.89339	0.788278	0.952625	1.00446	0.877687	0.830155	0.726432	0.98219	1.02013	0.80221	0.824038	0.845919	0.889264	0.857562	0.986385	0.929104	0.882907	0.957405	0.825729	1.01749	0.906438	0.669397	0.836063
0.839379	0.909269	0.825939	0.829037	0.805966	0.812796	0.745213	0.791008	0.724735	0.778305	0.787541	0.63909	0.683672	0.920655	0.926273	0.802322	0.82411	0.856443	0.752427	0.787566	0.901938	0.768801	0.706827	0.799024	0.900777	0.821523	0.711242	0.852068	0.731792	0.727436	0.851559	0.737891	0.579729	0.665561	0.675685	0.681167	0.694412	0.707127	0.914994	0.868188	0.764802	0.669994	0.755074	0.956534	0.82578	0.654897	0.936676	0.865573	0.887856	0.951746
0.892123	0.823	0.879588	0.795626	0.793425	0.893908	0.960075	0.851036	0.77916	0.67597	0.808287	0.944334	0.99592	0.881641	0.780224	0.801177	0.741473	0.786943	0.938732	0.89007	0.735509	0.751072	0.776411	0.777814	0.75122	0.808409	0.826261	0.886203	0.812093	0.945531	0.925481	0.865171	0.838159	0.939055	0.76806	0.806441	0.856862	0.829667	0.958442	0.70681	0.819202	0.9574	0.857382	0.849127	0.74247	0.741737	0.815153	0.833199	0.905039	0.853926
0.766032	0.744653	0.953488	0.98897	0.877512	0.724581	0.790833	0.829779	0.867933	0.865868	0.773379	0.916532	0.800703	1.04945	1.02592	0.901398	0.716443	0.641168	0.97795	0.947482	0.769056	0.752538	0.770818	1.03651	1.13454	0.958599	0.916625	0.773817	0.937076	0.850153	0.820147	0.922145	0.969701	0.988909	1.06376	0.92076	0.709979	0.870367	0.821696	0.808153	0.766759	0.952285	0.883419	0.717287	0.71445	0.956631	1.03366	0.938041	0.957627	0.931772
0.683184	0.687291	0.780946	0.921717	0.970927	0.89373	0.820973	0.778844	0.810643	1.03234	0.952001	1.00195	0.923725	0.879758	0.771266	0.926082	0.935033	0.988876	0.943705	0.867762	0.716785	0.778983	0.898809	0.80245	0.774858	0.814859	0.794337	0.919405	0.871803	0.813981	0.844252	0.898697	0.920421	0.878649	0.697509	0.979401	0.931222	0.683629	0.688939	0.778654	0.826337	0.874543	0.795013	1.05256	1.0673	0.859766	0.718825	0.768714	0.969468	0.906379
0.889993	0.928457	0.78196	0.876153	0.993276	0.917489	0.902098	0.851838	0.967509	0.972188	0.808475	0.84743	0.985196	0.87271	1.02464	0.934621	1.03827	0.885169	0.884423	1.02782	0.937635	0.861114	0.887592	0.878307	1.067	0.882311	0.869483	0.894794	0.968941	0.964311	0.963774	1.00642	0.93364	0.754179	0.672084	0.883086	0.946253	0.818441	0.898003	0.974188	0.912156	1.0124	0.877058	0.833585	0.931225	0.972608	0.859222	1.02959	0.832322	0.89445
0.694823	0.917076	0.920363	0.693697	0.72051	0.606423	0.826902	0.818393	0.868963	0.760033	0.644012	0.676617	0.747827	0.830927	0.749032	0.842245	0.633258	0.739011	0.747625	0.931313	0.908296	0.657912	0.710812	0.751701	0.904633	0.911189	0.911942	0.807892	0.804576	0.635147	0.630512	0.799922	0.815736	0.67591	0.731397	0.73028	0.891129	0.974832	0.816156	0.846246	0.851986	0.733843	0.65938	0.630987	0.654333	0.763004	0.811063	0.568771	0.906816	0.832936
0.749881	0.887692	0.697261	0.792812	0.824648	0.831969	0.945605	0.786691	0.827116	0.976139	0.960519	0.951001	0.795969	0.808917	0.626123	0.763632	0.787065	0.915049	0.877088	0.78278	0.553607	0.714514	0.690158	0.774891	0.921708	0.960859	0.958205	1.02721	0.870618	0.845452	0.999663	1.00818	0.888687	0.800709	0.887733	0.758953	0.939887	0.854348	0.726207	0.908375	0.88063	1.03284	1.07081	0.986418	0.788961	0.919749	1.00131	0.775885	0.878382	0.81619
1.00421	1.08159	0.884712	0.791269	0.95611	0.993543	0.929409	0.895809	1.02471	1.07495	0.896962	1.03641	0.791468	0.813846	1.03698	1.04345	1.04531	0.986668	0.929853	0.795884	0.965976	1.20535	1.07403	1.04878	1.05287	0.992063	0.997944	0.962506	0.930491	0.744479	1.06606	1.03292	0.897713	0.908822	1.06134	0.938244	0.863281	0.893665	0.94133	0.928817	0.922219	1.00813	1.20485	0.981889	0.942941	0.926414	1.09966	1.09095	1.06884	1.14243
0.554867	0.656485	0.704542	0.693728	0.74444	0.760126	0.92082	0.812252	0.875047	0.816162	0.716338	0.668568	0.708228	0.7284	0.763375	0.775936	0.683638	0.792439	0.778624	0.695413	0.787941	0.676066	0.800832	0.672514	0.694312	0.637417	0.702673	0.541602	0.702707	0.747616	0.828733	0.855452	0.866736	0.638647	0.903453	0.733442	0.734893	0.609796	0.630672	0.783361	0.696461	0.760069	0.847738	0.866482	0.832059	0.805479	0.749804	0.640248	0.747062	0.647972
0.957331	0.794891	0.787389	0.948676	0.964607	0.808025	0.849633	0.947817	0.930216	0.984684	1.09003	0.972811	1.06467	0.954456	0.967053	0.807028	0.833706	0.716906	0.710076	0.805671	0.869539	0.922998	1.04877	0.839218	0.910914	1.04	0.900769	0.97304	0.721085	0.872845	0.967769	1.11009	0.881451	0.803167	0.84362	0.871668	0.834503	0.857209	1.04013	0.948928	0.943803	0.777266	0.798082	0.887141	1.02387	0.997054	0.986298	1.07419	1.0759	0.904879
0.823585	0.893422	0.64562	0.856339	0.884111	0.927541	0.897814	0.78538	1.04207	0.913814	0.949043	0.826343	0.740455	0.910522	0.8322	0.694504	0.699932	0.707187	0.745768	0.805715	0.762951	0.762031	0.828585	0.858992	0.892723	0.920759	0.949173	0.848244	0.822338	0.829698	0.780085	0.881051	0.768052	0.769451	0.850974	0.925604	0.86252	0.933371	0.795046	0.843076	0.846147	0.834541	0.909654	0.932593	0.944517	0.890034	0.973264	0.962055	0.849784	0.804292
1.03359	1.08422	0.807195	0.89833	1.0173	0.901968	0.788665	0.716174	0.773622	0.845824	1.00494	0.973715	0.847627	0.91261	0.90176	0.862063	0.854759	0.817208	0.951456	0.907513	0.752656	1.0217	1.14442	0.95484	1.01013	0.910425	0.977229	0.971242	0.96977	0.839297	1.02653	0.918686	0.998151	0.775553	0.813542	0.826374	0.997701	1.07589	0.865093	0.672892	0.938722	1.07815	0.910263	0.932502	0.730923	0.699323	0.973389	1.001	0.959898	0.964698
0.952775	0.82388	0.817529	0.845829	0.745114	0.997895	0.882635	1.01961	1.02438	0.904944	0.961944	0.956213	0.953712	1.01232	0.991954	1.00204	0.916864	1.03592	1.14024	1.11136	1.18354	0.948053	0.894357	0.929058	1.09868	1.01762	1.0583	0.961844	0.735275	0.70314	0.933149	1.16251	0.99357	0.953324	0.899437	0.887011	0.856668	0.824571	0.854342	1.01914	0.912111	0.92031	0.93056	1.00635	0.845935	0.938266	1.02804	0.944925	0.94345	1.05294
0.895355	0.786965	0.896061	0.967231	0.950931	0.742896	0.896075	1.02111	1.06387	0.954909	1.06861	0.89387	0.794468	1.01735	1.00935	0.973328	0.922881	0.610244	0.782249	0.888949	0.858457	0.751583	0.889814	0.900719	0.832776	0.809104	0.979898	0.902018	0.957534	0.803971	0.826453	1.03267	0.763002	0.761567	1.12374	0.870409	0.876125	0.89585	1.04975	1.0791	0.967452	0.917365	0.840687	0.778615	0.718376	0.861474	0.866215	0.977044	0.999757	1.01337
0.716146	0.860514	0.935927	0.847752	0.896167	0.933931	0.814169	0.721189	0.991367	0.819062	0.757308	0.747233	0.890416	0.814612	0.900399	0.917278	0.970211	0.958176	0.899319	0.824276	0.764126	0.781569	0.654102	0.719877	0.9725	0.775113	0.957894	1.07713	0.936083	0.794731	0.900193	0.962605	0.972655	0.877261	0.773536	0.844929	0.820166	0.677538	0.870921	1.03825	0.776934	0.925572	0.790487	1.12035	1.0796	1.13522	1.07999	0.922206	0.873685	0.724304
0.679907	0.790762	0.677998	0.743128	0.913971	0.707268	0.643952	0.815875	1.01807	0.771179	0.755187	0.749217	0.754438	0.822447	0.984678	0.837171	0.751285	0.786821	0.776635	0.757125	0.766847	0.827118	0.776802	0.819449	0.727091	0.733155	0.92664	0.790515	0.656034	0.711389	0.856319	0.771522	0.73822	0.858242	0.836635	0.739361	0.794432	0.989015	0.783332	0.674689	0.781914	0.684858	0.789077	0.807649	0.812194	0.905018	0.887569	1.02136	0.892981	0.705769
0.86	0.967963	0.699103	0.721028	0.919377	0.874069	0.936098	1.09636	0.947906	1.0026	0.938305	0.914047	0.897658	0.826681	0.910606	0.942763	0.832101	0.882013	0.930795	0.906401	0.84331	0.777291	0.949048	0.86631	0.928808	0.891351	0.896805	1.02742	0.953882	0.848444	0.720466	0.649684	0.833217	0.835541	0.669031	0.852264	0.850541	0.820516	0.703848	0.863839	0.822376	0.77753	0.637053	0.863423	0.807114	0.614333	0.815788	0.934829	0.897251	0.858611
0.97432	0.90244	0.815057	0.701264	0.971568	1.06171	0.839643	0.847935	0.746658	0.831515	1.00301	0.917564	0.821073	0.668167	0.797124	0.975786	0.930845	0.853669	0.82314	0.763982	0.778438	0.752661	0.803801	0.741158	0.858318	0.890051	0.911112	0.791665	0.700102	0.754535	0.779703	0.801052	0.886027	1.01431	0.925415	0.770566	0.734846	0.774293	0.828905	0.838645	0.922901	0.974944	0.750135	0.807375	0.747372	0.861972	0.97687	0.87631	0.863685	0.889513
1.07499	1.01513	1.26586	1.13693	0.943405	0.917818	0.848276	1.0745	1.16549	0.95791	0.903752	1.03036	1.07617	1.13681	1.09395	0.981893	1.04226	0.9592	1.01063	1.05401	0.816518	0.921068	1.15165	0.929011	0.886567	1.06956	0.942239	0.992233	1.13004	1.10782	1.0283	1.03236	1.20156	1.10971	1.00119	1.02067	1.22733	1.07544	0.848142	1.1276	1.23111	1.15492	0.912706	1.0486	1.12882	1.15766	1.12706	1.02464	1.21011	1.19038
0.967389	0.813505	0.668133	0.811466	0.800458	0.804399	0.836028	0.822196	0.816138	0.79855	0.79805	0.762863	0.753868	0.73464	0.968508	0.760574	0.56305	0.726769	0.862422	0.674732	0.788285	0.778548	0.990511	0.836384	0.9265	0.962746	0.838007	0.786961	0.738242	0.827509	0.797157	0.772799	0.887943	0.769057	0.830987	0.822655	0.95502	0.817929	0.860664	0.847465	0.995377	0.833729	0.853574	0.791371	0.740348	0.711471	0.691844	0.600908	0.79372	0.916117
0.815096	0.857671	0.818149	0.863446	0.966996	1.03372	0.859863	0.882521	0.919395	0.90386	0.932003	0.881294	0.785777	0.947919	0.900859	0.893418	0.814387	0.865974	0.804785	0.826607	0.840852	0.911947	0.782313	0.871686	1.01268	0.836057	0.833685	0.883756	0.797326	0.733203	0.809572	0.781741	0.851969	0.782696	0.707676	0.838413	0.847302	0.932811	1.08552	0.889802	1.01999	0.940935	0.901611	0.821167	0.930861	0.860714	0.855158	1.12071	0.946203	0.699563
1.00079	1.03741	0.941245	0.91023	1.00092	0.980778	0.984308	0.87468	0.98755	1.12469	0.965155	1.01418	1.13865	1.13543	1.05773	1.08068	1.02606	0.955477	0.874109	0.931345	0.998306	0.897422	1.02882	0.929592	0.952905	0.821958	0.903912	0.901357	0.85831	1.08871	1.04068	0.865595	0.894717	0.998013	1.01894	1.01822	1.01088	0.982526	0.787718	1.02512	0.942543	1.13378	1.13891	1.08822	1.25335	1.13361	1.26315	1.25143	1.06908	0.942029
0.69409	0.871288	0.825767	0.648406	0.850421	0.873951	0.933396	0.956236	0.843538	0.865156	0.996223	0.966923	0.86275	0.858455	0.99666	0.989616	0.890404	0.916737	0.727117	0.765075	0.824333	0.829469	0.741554	0.689552	0.863104	0.809754	0.782396	0.767279	0.723729	0.701698	0.751148	0.680944	0.82159	0.967197	0.861649	1.04202	0.866325	0.755069	0.701017	0.670866	0.682177	0.726763	0.714348	0.945748	0.891546	0.813311	0.936262	0.885405	0.917999	0.818134
0.981655	1.01711	1.25325	1.01802	1.00585	1.01457	1.1026	0.921758	1.00437	0.9677	1.18842	1.12589	1.2351	0.95264	1.05107	1.06987	0.811022	0.909432	0.844522	0.902215	0.939987	0.870505	0.879875	0.872306	1.10802	1.01395	0.984448	1.02065	0.925443	0.985631	0.909793	1.01881	0.920035	0.675639	1.02207	1.07624	1.07367	0.944364	1.09011	1.06793	1.02439	1.12039	0.994779	1.06484	1.01731	1.12236	1.14381	1.01802	1.14328	1.07699
0.942262	0.90049	0.88785	0.899213	0.850587	0.878207	1.0772	0.968366	0.875587	0.886842	0.957573	0.705563	0.664614	0.782506	0.757161	0.802209	0.808557	0.756504	0.947569	0.892673	0.825758	0.786738	0.756902	0.778592	0.920038	0.947739	0.867814	0.95132	0.895936	0.639126	0.722353	0.714818	0.787265	0.768924	0.800504	0.872612	0.866481	0.871096	0.769714	0.737725	0.832656	1.00867	0.947508	0.868336	0.783536	0.814003	0.969872	0.873208	0.802364	1.02992
1.09938	1.05766	0.870104	0.817438	0.862711	1.08052	0.8377	0.865675	0.900898	0.99593	0.866065	0.950022	0.863274	1.01399	0.930009	0.892894	0.878581	0.900897	0.901196	0.980965	1.15186	1.06652	1.12691	1.1703	1.09575	1.07038	0.980354	0.920067	0.891343	0.949711	1.01483	0.998935	0.966102	0.930507	0.942864	0.896835	1.03798	1.03514	1.11436	0.90994	0.802625	1.06768	1.08299	0.910415	0.863444	1.03508	0.929152	0.980037	0.981209	0.951027
0.908827	0.840569	0.98236	0.898736	0.894856	0.934519	0.828666	1.06227	1.27896	1.08906	0.834409	0.820728	0.843949	0.893058	1.0144	1.03484	0.816186	0.886595	0.816745	1.05923	0.901898	0.742309	0.939902	0.92811	0.830731	0.94164	1.0433	1.08517	0.757171	0.846196	0.896478	0.824967	0.761508	0.90858	0.955135	0.845626	1.0329	1.28395	1.00862	0.903278	1.0923	1.07333	1.05252	1.00887	0.690379	0.775552	0.869808	1.09462	1.12682	1.08809
0.954947	1.02559	1.15694	1.0694	0.950712	0.926365	0.994432	1.02169	0.966713	1.2335	1.07167	1.01217	1.04492	1.0095	1.08994	1.02587	1.06979	0.996023	1.03925	1.03298	0.976277	0.868099	1.02574	0.994919	0.981451	0.963558	1.07728	1.00055	0.932092	1.07998	1.17825	1.13801	1.05881	1.04697	0.75351	0.833631	1.15507	1.16097	1.11794	0.999956	1.04811	1.00334	1.26788	1.22881	1.09307	1.15334	1.16894	0.957205	0.952963	1.01898
0.73203	0.758843	0.771321	0.688068	0.678666	0.691648	0.7481	0.866107	0.799826	0.845499	0.899798	0.759918	0.644107	0.724566	0.708313	0.841161	0.675737	0.706794	0.738107	0.889258	0.912567	0.813898	0.640335	0.71388	0.842148	0.798869	0.811711	0.791555	0.775057	0.691581	0.772281	0.82947	0.736246	0.66545	0.625825	0.768355	0.806056	0.667132	0.567092	0.694292	0.765627	0.706808	0.714757	0.681741	0.618542	0.866979	0.782951	0.850692	0.862191	0.803042
0.779766	0.735999	0.777451	0.747802	0.822827	0.814428	0.901747	0.79869	0.824993	0.903381	0.735346	0.687791	0.763421	0.759582	0.806014	0.756411	0.78253	0.671757	0.822413	0.715857	0.709613	0.734427	0.988794	0.80822	0.653283	0.684116	0.853577	0.804754	0.829792	0.714556	0.766432	0.829224	0.785434	0.800014	0.86717	0.833405	0.884807	0.854316	0.83515	0.926979	0.946844	0.899141	0.973231	0.904608	0.807034	0.639113	0.758901	0.811027	0.974823	0.732982
0.967427	0.946512	1.05801	1.04899	0.871432	1.02107	0.867926	0.988455	1.07001	0.956977	0.899568	0.929487	0.895426	0.986083	0.780757	0.830567	0.962328	0.877932	1.00455	0.955124	0.983614	0.879578	0.989987	1.00921	0.953243	1.22735	1.07762	0.934694	0.956385	0.824534	0.964076	0.999163	1.00606	0.975489	0.933062	0.940674	1.08748	0.988656	1.15029	1.12049	1.25391	1.07048	0.992765	1.0375	0.942073	1.05647	0.978233	1.07824	1.09923	1.07049
0.909832	0.772893	0.766574	0.864079	0.984151	1.05934	0.7648	0.56777	0.729486	0.751955	0.824373	0.715394	0.873766	0.943735	0.837007	0.776316	0.876793	0.774394	0.886481	0.839972	0.897405	0.870303	0.880039	0.884046	0.840929	0.871782	0.880781	0.832948	0.758887	0.758864	0.612482	0.776815	0.851155	0.705698	0.900759	0.996527	0.735206	0.759188	0.91178	0.729705	0.719602	0.803456	0.886391	0.808551	0.80331	0.762096	0.788954	0.816416	0.814625	0.723149
1.08199	0.985274	0.881673	0.842794	0.885009	0.949405	1.03508	1.0934	0.9452	0.754818	0.767332	0.823605	0.872231	0.888935	0.905093	0.984693	1.13444	0.947668	1.04185	1.15071	1.13069	1.11232	0.881005	0.944464	0.991772	0.999924	0.964678	0.898064	0.824597	1.01992	0.93456	0.804569	0.716977	0.831727	1.03721	1.05233	0.8841	0.973248	0.962197	1.08922	1.12654	1.04169	1.07191	0.977167	1.11679	1.02048	1.15377	1.12655	1.13084	1.08521
0.913764	0.998992	0.955861	0.955616	0.932483	0.922752	0.931989	0.866515	0.832853	0.985036	1.06098	1.18189	0.915466	0.764067	0.968961	1.02702	0.880366	0.97811	0.838697	1.07225	0.992845	0.795313	0.812273	0.881721	0.892032	0.981839	0.959658	0.907866	0.911097	0.883543	1.25336	0.974389	0.819271	1.09336	1.0538	1.03083	0.853303	1.00341	1.10428	1.16764	0.968078	0.994345	1.05956	1.03129	0.985587	0.946961	0.95156	0.93717	0.838044	0.984177
0.897886	0.880378	0.906197	0.76526	0.874524	0.76047	0.661315	0.796953	0.989114	1.05441	1.12896	1.05765	0.987514	0.951904	0.862651	1.00098	0.985714	0.881248	0.766894	0.885967	1.10419	1.08728	1.06059	0.864498	0.858244	0.777284	0.974206	1.14771	1.22087	1.06606	1.05246	0.847261	0.88584	0.856701	0.896835	0.802871	0.8371	1.0313	0.954203	1.00374	1.0291	0.938017	0.959969	0.838508	0.823099	0.862455	0.802148	0.998971	1.0197	0.855186
0.744333	0.709145	0.811439	0.939961	0.778046	0.703543	0.756362	0.757851	0.881683	0.908102	0.77008	0.6302	0.640921	0.540306	0.937122	0.771121	0.781183	0.812485	0.834549	0.638182	0.761599	0.858017	0.814993	0.738491	0.683323	0.728184	0.815536	0.646101	0.765024	0.887306	0.898276	0.91696	0.788382	0.717126	0.810213	0.839959	0.863011	0.722765	0.840924	0.840667	0.781229	0.599798	0.739427	0.642128	0.792283	0.697916	0.601687	0.641848	0.715189	0.639872
0.776968	0.822643	0.922126	0.860596	1.03034	0.984996	0.869807	0.853227	0.777035	0.752352	0.816368	0.667308	0.732001	0.861175	0.741932	0.709144	0.791265	0.977289	0.892908	0.84923	0.815906	0.898016	0.708924	0.879744	0.879056	0.875082	0.911524	0.914616	0.831124	0.698771	0.645243	0.887586	0.795582	0.708609	0.776811	0.85721	0.872053	0.808465	0.798154	0.771126	0.831797	0.791606	0.929511	0.760707	0.756992	0.647499	0.604061	0.549458	0.792814	0.806781
0.928253	0.956428	1.02456	0.963006	0.858625	0.776448	0.768556	0.78737	0.811621	1.02564	0.962229	0.876741	0.927653	0.975981	0.81323	0.815942	0.895225	0.793903	0.846296	0.920816	1.14056	0.986033	0.810989	0.848967	0.927251	0.94721	0.82893	1.10959	1.022	0.912624	1.03657	0.925328	0.859736	0.829172	0.917315	0.795965	0.662266	0.867815	0.967975	0.95559	0.792345	0.839134	0.978335	0.869614	0.869316	0.904753	0.961189	0.995263	0.71771	0.917578
0.903137	0.806019	1.02916	0.934876	0.956097	0.846173	1.01948	0.982293	1.03033	0.895782	0.837566	0.951076	0.93917	0.890504	0.894037	0.92505	0.881738	0.889878	0.832858	0.828464	0.865959	0.765732	0.874809	0.816732	0.789873	0.806573	0.908483	0.855565	0.830964	0.914461	0.97022	0.956823	0.842245	0.847924	0.734478	0.903768	0.819258	0.940272	0.89929	0.84689	0.768478	0.938149	0.936938	0.971098	0.973693	1.01321	1.02679	0.922942	0.981211	0.969183
0.734815	0.870717	0.737785	0.765493	0.823717	0.857587	1.05633	0.997985	0.805888	0.79671	1.10563	0.972771	0.708015	0.790825	0.81742	0.958425	0.939473	0.779182	0.780603	1.02375	0.792222	0.776049	0.858632	1.24801	0.970684	0.77029	0.857871	0.824576	0.962274	0.788893	0.686449	0.813729	0.756423	0.906548	0.727471	0.922509	0.829944	0.829787	0.734674	0.857435	0.807264	0.747882	0.828844	0.764302	0.724525	0.789655	0.641369	0.838654	0.804076	0.573555
0.691187	0.656061	0.839865	0.797982	0.929616	0.709485	0.817774	0.784753	0.739012	0.701576	0.701914	0.785186	0.875925	0.927885	0.882401	0.937679	0.96913	0.947524	0.816191	0.840937	0.667177	0.827263	0.849506	0.883015	0.698453	0.944534	0.91039	0.7046	0.697217	0.791903	0.578324	0.728506	0.83122	0.728396	0.638969	0.678347	0.619328	0.680108	0.673717	0.802416	0.905547	0.804499	0.949626	0.790533	0.787694	0.7949	0.858645	0.818669	0.806917	0.752873
0.830365	0.740236	0.763242	0.689576	0.83795	0.761166	0.70582	0.794513	0.877353	0.839297	1.00693	0.912908	0.920016	0.835477	0.823343	0.802453	0.898163	0.856723	0.633604	0.575226	0.574889	0.958246	0.894233	0.88556	0.722224	0.685732	0.797756	0.70836	0.730059	0.83105	0.807001	0.728785	0.752304	0.764793	0.736907	0.727048	0.682646	0.76115	0.660904	0.667147	0.841413	0.884513	0.818649	0.840425	0.78619	0.813427	0.625174	0.722762	0.734667	0.845211
0.770432	0.794815	0.872266	0.86147	0.714164	0.566609	0.663004	0.811175	0.678212	0.764227	0.885146	0.805559	0.802871	0.633936	0.812318	0.895724	0.796757	0.769717	0.690395	0.69696	0.768998	0.711012	0.807097	1.01778	0.991159	0.758776	0.705157	0.711775	0.661406	0.728447	0.839013	0.852863	0.864992	0.765302	0.881861	0.759008	0.712505	0.684735	0.683713	0.781841	0.794441	0.840121	0.794344	0.77352	0.727117	0.796899	0.778359	0.705437	0.860626	0.86389
0.882165	0.979171	0.651521	0.623382	0.897145	0.933927	1.06785	0.976244	0.776142	0.928457	0.905844	0.92894	0.710004	0.790421	1.0337	0.722836	0.743571	1.06784	1.00945	1.06735	0.805714	0.651914	0.959159	0.990422	0.963358	0.824178	0.86767	0.979959	0.748375	0.674587	0.76836	0.638301	0.716315	0.854121	0.866907	0.813045	0.703315	0.716911	0.69629	0.919118	0.949133	1.00957	0.900307	0.785603	1.01553	0.84865	0.843629	0.716556	0.880911	0.92919
0.952953	0.827049	0.924943	0.780389	0.825311	1.02958	1.07146	1.11849	1.03897	1.05059	0.890246	0.891797	0.882508	0.970728	1.0534	0.86306	0.771798	0.95529	0.925352	1.03802	0.955663	0.926972	0.848128	1.02281	0.94141	1.02297	0.854268	0.927445	0.777471	0.99198	1.00586	1.06379	1.02823	0.797096	0.900222	0.840203	0.922022	1.03414	1.02137	1.09936	1.06357	0.954665	0.905307	0.91453	1.10916	1.07027	1.01825	1.26667	0.898198	1.00906
0.777618	0.657381	0.677511	0.636504	0.907514	0.8437	0.632556	0.725328	0.652783	0.772051	0.68549	0.760565	0.826359	0.727387	0.738775	0.728421	0.719298	0.689758	0.93923	0.959884	0.739864	0.912385	0.964432	0.887348	1.03501	0.846745	0.822851	0.683325	0.821489	0.686558	0.816934	0.857799	0.871461	0.674397	0.674618	0.830133	0.874421	0.817685	0.832999	0.759563	0.753119	0.694967	0.834317	0.893253	0.928361	0.687511	0.727302	0.779725	0.740022	0.783743
0.813281	0.703232	0.932961	0.848428	0.922775	1.02171	0.903846	1.07615	0.936388	0.871932	0.698115	0.834371	0.860031	0.927573	1.08059	0.826529	0.938796	0.74374	0.813719	0.821165	1.00632	1.03143	0.91039	0.916042	1.01439	0.940033	0.84966	0.946484	0.876207	0.979208	0.877871	0.849876	0.834295	0.807485	0.808558	0.75674	0.818135	0.795272	0.814131	0.836915	0.870047	0.618434	0.713699	0.883357	0.797958	0.874954	0.546906	0.802432	0.922262	0.994532
0.705653	0.789218	0.997392	0.825659	0.775507	0.9398	0.777655	0.799227	0.735499	0.698117	0.675778	0.651189	0.884237	0.836981	0.737311	0.77525	0.849051	0.811468	0.82535	0.845417	0.7519	0.71723	0.695938	0.709689	0.808759	1.01879	0.874526	0.813721	0.887751	0.760196	0.73248	0.806905	0.61083	0.555477	0.801466	0.692728	0.808567	0.862604	0.662429	0.673549	0.771818	0.641574	0.741313	0.74813	0.848881	0.741094	0.722975	0.751662	0.769024	0.615117
0.912444	0.888851	0.638532	0.684166	0.818321	0.85838	0.775096	0.78234	0.666209	0.887432	1.03018	0.82158	1.03305	1.04332	0.93652	0.850362	0.998025	1.10469	1.04046	0.727272	0.855168	0.912556	0.899516	0.946643	0.884101	0.926923	0.847178	0.627297	0.828193	0.700661	0.763634	0.753229	0.868306	0.887846	0.758525	0.86714	0.985303	1.00841	1.05178	0.878942	0.932459	0.891296	0.717835	0.863942	0.715597	0.684411	0.775479	1.03659	0.811293	0.710695
0.870018	0.913156	0.911853	0.866845	0.885525	0.857833	0.89169	0.838754	0.805037	0.876101	0.767884	0.733919	0.918251	0.893957	0.914795	0.92194	0.835882	0.800836	0.901153	0.95235	0.977468	0.856195	0.845275	0.901821	0.954225	1.09634	0.85443	0.857761	0.927135	0.689716	0.733492	0.662689	0.855568	0.695654	0.926584	1.03269	0.992261	0.963032	0.911934	0.718756	0.781394	0.904899	0.953861	0.82208	0.812893	0.796565	0.829	1.02286	1.00734	0.957163
0.76106	1.09592	1.03344	0.925308	1.02899	0.672881	0.842605	1.16741	1.0608	0.817799	0.851841	0.87326	0.99499	0.938132	0.90128	0.756504	0.825296	0.976137	0.712613	0.798017	0.919526	1.1866	1.16464	0.756383	0.715295	0.985962	1.02332	0.943586	0.88283	1.05623	0.917997	0.966269	1.03094	0.989505	1.15742	1.10242	0.826572	0.949983	1.06665	0.995652	0.924328	0.851345	0.962466	0.886235	0.876467	0.875029	1.00089	0.989622	0.724005	0.75673
0.718714	0.730009	0.811437	0.687107	0.704602	0.877415	0.866217	0.998227	0.883464	0.818576	0.780592	0.802255	0.805673	0.741189	0.759033	0.849032	0.82224	1.046	0.854681	0.645938	0.643274	0.70129	0.805733	0.979207	0.946869	0.843276	0.941827	0.812547	0.847275	0.915003	0.999352	0.990128	0.745784	0.632486	0.852413	0.890028	0.695941	0.772945	0.695059	0.785441	1.01033	0.978499	1.00522	0.815251	0.785451	0.846841	0.792494	0.987906	0.881245	0.90531
0.808147	0.830928	0.880325	0.950403	1.00324	0.955708	0.912124	0.686483	0.731793	0.795252	0.727729	0.829864	0.79153	0.75256	0.860376	0.750782	0.756883	0.868325	0.831144	0.865697	1.05555	0.848796	0.888084	0.923528	0.640648	0.767777	0.943049	0.838131	0.715567	0.647875	0.696179	0.936345	0.900768	0.827248	0.816542	0.844961	0.862876	0.917015	0.804691	0.885916	0.785481	0.792399	0.797475	0.788726	0.944467	0.755706	0.63875	0.595265	0.687714	0.831997
0.950576	0.89556	0.754811	0.65937	0.791734	0.731046	0.789634	0.692859	0.622282	0.795989	0.896601	0.851733	0.903488	0.887622	0.67612	0.817185	0.89079	0.651069	0.722877	0.87644	0.749595	0.791177	0.866644	0.790634	0.902979	0.81051	0.731865	0.647757	0.606172	0.73026	0.757789	0.726621	0.76738	0.765455	0.797761	1.03389	0.843571	0.612053	0.691324	0.908728	0.796568	0.807398	0.810088	0.768498	0.755471	0.838176	0.801198	1.0273	0.813613	0.823503
0.799209	0.725178	1.00952	0.84322	0.727576	0.769042	1.03282	0.796371	0.749381	0.885087	0.762978	0.613393	0.707593	0.772164	0.735186	0.75796	1.11357	0.888554	0.793385	0.700735	0.872396	0.666699	0.658801	0.821975	0.702236	0.815803	0.934688	0.767339	0.735812	0.786124	0.810342	0.848745	0.924069	0.744508	0.688065	0.913262	0.962513	0.922055	0.947217	0.787695	0.827383	0.985744	0.926668	0.814771	0.766123	0.853896	0.764996	0.705485	0.851403	0.887214
0.831825	0.923696	0.940133	0.88231	0.927253	0.944878	0.980744	0.972344	0.712598	0.755063	0.722288	0.931274	0.978316	0.79851	0.802834	0.831292	1.01511	1.0106	0.856897	1.00236	0.904215	0.743639	0.83216	0.963785	0.877808	0.864914	0.914358	0.946256	0.932451	0.816864	0.824062	1.01167	0.906991	0.721498	0.872413	0.85583	0.764343	0.847483	0.791074	0.85356	0.955305	1.01515	0.963556	0.908141	0.98142	1.12212	1.12557	0.901667	0.95864	1.04608
0.77869	0.899881	0.902213	0.89416	0.836036	0.812215	0.97738	0.925955	0.855458	0.703999	0.72993	0.71843	0.77341	0.79693	0.898169	0.792518	0.655436	0.862506	0.829878	0.793241	0.850813	0.69409	0.8247	0.843725	0.80365	0.883271	0.973427	1.01222	0.904161	0.809681	0.783027	0.849463	0.740677	0.693542	0.762246	0.816351	0.79068	0.876413	0.772687	0.745076	0.811534	0.801715	0.812824	0.867503	0.86064	0.782158	0.88997	0.837088	0.786577	0.853664
1.13443	1.05927	1.0783	0.949856	0.991482	0.859915	0.782538	0.995237	0.976892	1.08021	1.02862	1.10643	0.972447	0.88599	0.754412	0.952629	0.961027	1.04786	1.00265	1.02456	0.930692	1.11304	0.986212	1.04017	0.895977	0.910957	0.933604	1.01517	1.09925	1.06556	0.931011	1.05345	1.12478	0.889499	0.816512	0.911263	0.999827	1.10172	1.07366	0.986966	1.14393	1.07612	0.961089	0.949196	1.08032	1.01726	1.10269	1.06758	0.987396	0.98254
0.917947	0.931054	1.04697	0.75256	0.896182	1.08149	0.964937	1.19601	1.07278	1.10621	1.02671	1.01689	1.05998	1.08459	1.14014	0.947331	1.03781	1.13572	1.00417	0.892568	0.887961	1.00157	1.14181	1.14938	1.2138	1.03876	1.02992	0.998689	1.05141	1.0576	1.11159	1.05872	0.972116	0.952918	0.977926	0.981708	0.93446	0.874256	0.995851	0.953677	0.893393	0.933448	1.13923	1.03384	1.02963	1.09822	0.923339	0.996926	0.826656	1.06532
0.987976	0.897647	0.933043	0.85944	0.915923	0.796196	0.89782	0.882156	0.895972	0.981165	0.907702	0.958654	0.794713	0.793551	0.794619	1.08874	1.19804	1.06218	0.912679	1.03168	1.06478	1.18984	0.995092	0.713136	0.887325	1.01363	1.00772	0.993285	1.06743	1.10482	1.16431	0.944994	0.860612	0.922475	0.914782	0.963254	1.15336	0.97016	0.944008	1.1112	1.02299	1.04699	0.827788	0.842732	0.869327	0.850248	0.790724	0.826397	1.00625	1.0251
0.725043	0.866209	0.708441	0.755483	1.02781	1.00005	0.850538	0.81709	0.818005	0.888868	0.820412	0.843462	0.585044	0.65491	0.982814	0.794936	0.767887	0.723775	0.67922	0.780138	0.807357	0.812189	1.00683	1.05179	0.937913	1.00301	0.798595	0.83155	0.879516	0.8707	0.880537	1.01541	0.688557	0.722707	0.834359	0.796373	0.815348	0.877134	0.801729	0.85207	0.803972	0.796642	0.870796	0.906086	0.832002	1.02329	0.958152	0.860152	0.868608	0.840107
0.992593	1.07062	0.960409	0.840055	0.772758	0.924778	1.06596	0.946119	0.856135	0.983405	0.942156	0.847432	0.930814	0.956144	0.992671	0.933861	1.01291	0.922228	0.841694	0.909793	1.05842	0.8597	0.775305	0.930833	0.986969	0.971801	0.807432	0.960738	0.92064	0.98982	0.871825	0.948342	0.936287	0.991019	0.869331	1.12475	1.11	0.891808	1.0311	1.23457	1.05299	0.916164	1.144	0.951701	0.862482	0.936098	0.825354	1.04564	1.10442	0.783415
0.840628	0.861685	0.814407	0.860114	0.942459	0.939665	0.980545	0.885851	0.873043	0.779179	0.833153	0.913192	0.82719	0.924101	0.915606	0.695799	0.880252	0.996883	0.781948	0.768071	0.79023	0.798747	0.87333	0.876171	0.780758	0.771757	0.884109	0.942818	1.0031	0.799834	0.683177	0.868928	0.880307	0.76696	0.949469	0.948684	0.76814	0.806047	0.687663	0.808528	0.751989	0.640377	0.759952	0.883666	0.805005	0.900447	0.965774	1.02876	0.787171	0.704104
0.932694	0.84544	0.699267	0.791095	0.848916	0.925477	0.913803	0.829942	0.871054	0.817395	0.891074	0.748828	0.891674	0.861357	0.790438	0.811437	1.01555	0.901113	0.983421	0.915243	0.971982	1.03742	1.12127	1.10541	1.03359	0.808902	0.964321	0.837405	0.929026	1.03682	0.747331	0.918447	0.93914	1.04318	0.907039	0.903484	0.934413	0.833048	0.919178	1.04217	0.807089	0.952629	0.929254	0.800179	0.897641	1.0161	0.973223	0.965061	0.951412	0.801193
0.904235	0.851453	1.03812	0.916087	0.996867	0.753642	0.81363	0.816954	0.848616	0.819195	0.856122	0.987326	0.96445	0.810082	0.894889	0.864874	0.887581	0.939941	0.739518	0.891421	0.794938	0.794296	0.65676	0.72385	0.807144	0.972704	1.06337	0.902605	0.806353	0.776959	0.850986	0.882745	0.880481	0.744876	0.878089	0.93884	0.959948	0.997935	0.911942	0.909788	0.960407	0.945294	0.887329	0.865868	1.03424	1.0966	0.918639	1.07875	0.996727	0.930284
0.992066	0.843549	0.915446	0.868279	0.762781	0.852396	0.836668	0.927913	0.94121	0.864128	0.756628	0.707072	0.791194	0.704094	0.933308	0.836568	0.726082	0.873945	0.787836	0.814035	0.739988	0.963345	0.775329	0.783105	0.93087	0.844743	0.795745	1.03006	1.01289	1.15004	1.19612	0.919979	0.662125	0.689917	0.926085	1.01724	0.892887	1.08793	0.912131	0.782742	0.67021	0.792683	0.890802	0.949047	0.997503	1.01935	0.848499	0.923505	0.946678	0.746602
1.02364	0.791914	0.729539	0.96038	1.08228	0.739603	0.853964	0.800392	0.851927	0.986305	0.796166	0.768156	0.779988	0.804344	0.765422	0.795829	0.994057	0.819027	0.795237	0.956387	0.927861	0.86901	0.86935	0.876152	1.03393	0.88456	0.778319	0.918687	0.866414	0.84358	1.11555	0.81971	0.780496	0.818865	0.72411	0.942018	0.988921	0.649875	0.761439	0.814843	0.862495	1.032	0.967995	0.760789	0.753773	0.804695	0.816087	0.933189	0.948122	0.832373
0.8646	0.875435	0.800861	0.692355	0.649923	0.645345	0.76938	0.82611	0.824775	0.822311	0.820463	0.977133	0.826277	0.81041	0.626227	0.953899	0.832933	0.800073	0.778578	0.790765	0.990271	1.01616	0.727227	0.872636	0.783695	0.67688	0.865778	0.839915	0.801696	0.820172	0.795947	0.684393	0.884007	0.758148	0.793714	0.824463	0.804987	0.930988	0.836974	0.728167	0.755126	0.985822	0.751756	0.659998	0.961867	0.859969	0.985073	1.10684	0.936646	1.02131
0.899987	0.709907	0.721647	0.919673	0.871113	0.791789	0.625745	0.646035	0.885612	0.928213	0.845158	0.725512	0.778555	0.773693	0.6921	0.932438	1.00696	0.757062	0.892413	0.906807	0.62773	0.867856	0.999636	0.83029	0.559626	0.93665	0.734847	0.728186	0.787632	0.840672	0.739217	0.824993	0.946821	0.835113	0.930113	0.882674	0.795449	0.790742	0.807467	0.862761	0.827839	0.932057	0.824168	0.605515	0.676541	0.832685	1.02642	0.951767	0.839042	0.725973
0.769455	0.891678	0.952794	0.83756	1.01325	0.931009	0.832266	0.829409	0.616393	0.588842	0.876117	0.85007	0.780036	0.902132	0.852877	0.932817	0.786149	0.889137	0.989439	1.00196	0.828714	0.83908	0.856054	1.00374	0.885988	0.898494	0.946889	0.914074	0.752593	0.698733	0.889515	1.03479	0.977478	0.932546	1.00407	0.998635	1.08005	0.918928	0.823596	0.859656	0.954957	0.957155	0.971476	0.864496	0.870548	0.841064	0.963871	1.03618	0.907836	0.928847
0.918469	0.758043	0.848596	1.04253	0.969421	0.879661	0.939128	1.03158	1.03435	0.963801	0.8858	1.01922	0.980449	1.03489	1.00981	0.971871	1.11765	1.01991	0.90234	0.934	1.10916	1.02976	0.888431	1.05082	1.11105	1.25643	1.02569	1.09952	1.0117	0.983235	0.936481	0.96566	1.004	1.03962	0.892706	1.12115	1.0334	1.01948	1.00507	0.936437	1.04289	0.977203	1.02153	0.955025	0.999656	1.01177	1.03335	0.905976	0.821765	0.987315
0.908183	0.895921	0.699707	0.56014	0.636453	0.829543	0.815884	0.763154	0.718172	0.850073	0.619681	0.692719	0.678717	0.757035	0.787703	0.674831	0.746759	0.600106	0.800352	0.734019	0.69048	0.751216	0.895644	0.868614	0.888034	0.657119	0.62108	0.780082	0.817251	0.838398	0.880379	0.667796	0.658526	0.726457	0.727927	0.728817	0.89077	0.711334	0.695611	0.663696	0.612895	0.908792	1.04867	0.922929	0.878587	0.686921	0.775665	0.698043	0.651433	0.721618
0.848692	0.858995	0.685877	0.709349	0.79392	0.811454	0.757527	1.0028	0.814967	0.808698	0.801384	0.695753	0.74212	0.778243	0.831171	0.751905	0.834975	0.774799	0.784793	0.830904	0.694382	0.652697	1.01729	1.03253	0.813133	0.716565	0.762576	0.636777	0.602103	0.961623	0.919062	0.881424	0.842652	0.810594	0.902719	0.922429	0.841222	0.920086	0.956065	0.961706	0.903893	0.764955	1.04275	0.834642	0.915491	0.887541	0.939975	0.7685	0.563141	0.879539
0.934761	0.811797	0.82206	0.74333	0.75896	0.956271	0.83652	0.852753	0.91626	0.99124	1.00472	0.827738	0.807746	0.863509	0.786913	0.790211	0.793601	0.89155	0.923497	0.886707	0.846183	0.702897	0.81485	0.795456	0.869596	0.906514	0.874016	0.810517	0.856665	0.844313	0.866223	0.735444	0.817275	0.982726	0.760276	0.905232	1.01229	0.656654	0.847375	0.751108	0.755253	0.844049	0.883181	0.925397	0.778614	0.897635	0.901681	0.771166	0.919025	0.916093
0.827506	0.925903	1.10882	0.89089	0.891228	0.99129	1.02324	0.913462	0.941851	1.01215	0.933217	0.827372	0.862385	0.89325	0.965387	0.968009	1.09479	0.92252	0.852276	0.869328	0.777492	0.874943	0.817194	0.800153	0.99805	1.02278	1.02688	1.13665	1.04282	1.03085	0.937949	0.717198	0.838918	1.04163	0.804306	0.80727	0.83313	0.862144	0.887862	0.85472	0.89228	0.991452	1.0675	1.02535	1.05786	1.00196	0.936188	0.995908	1.12165	0.822266
1.24468	1.18578	1.27344	1.30553	1.23658	0.983398	0.938416	1.2557	1.32707	1.02051	1.11357	1.16731	1.21387	1.21275	1.06244	1.00988	1.04895	1.12852	1.12622	1.16163	1.13485	1.14188	1.19787	1.0991	1.10423	0.865149	0.892055	1.09641	1.14188	1.23799	1.17267	1.07201	1.10979	1.11394	0.891509	1.07945	1.0546	1.0747	1.12566	1.06139	1.1647	1.19377	1.10509	0.968767	1.04105	1.1159	1.12509	1.06956	1.0119	1.06021
0.946784	0.769633	0.720934	0.692036	0.651894	0.749733	0.775248	0.643066	0.781294	0.721667	0.633875	0.650382	0.66641	0.751009	0.809454	0.679724	0.741826	0.764711	0.816409	0.763964	0.774462	0.659161	0.70811	0.770118	0.795011	0.667969	0.703654	0.648107	0.773983	0.772987	0.697672	0.654444	0.751838	0.704642	0.766166	0.707483	0.757325	0.853997	0.845105	0.800256	0.858408	0.903148	0.639652	0.505632	0.742019	0.814498	0.863638	0.842378	0.811981	0.861055
0.782613	0.943235	0.801412	0.600909	0.840566	0.731019	0.842681	0.900503	0.746108	0.849116	0.690441	0.803155	0.844775	0.713363	0.664771	0.801835	0.798428	0.801098	0.784622	0.843336	0.901664	0.889847	0.945953	0.830835	0.938346	0.914622	0.883255	0.913622	0.841387	0.814937	0.887141	0.786995	0.949646	0.856029	0.743357	0.700898	0.628706	0.700156	0.861417	0.796275	0.750114	0.784669	0.715415	0.835243	0.853408	0.804781	0.728374	0.739955	0.794376	0.75565
0.795487	0.867055	0.89182	0.774336	0.967473	1.05436	1.05785	0.89902	0.774257	0.84182	0.711848	0.961786	1.00951	0.974839	0.991857	0.980844	0.884541	0.893235	1.21679	1.03482	0.82865	1.11652	1.19105	1.14452	1.01519	1.12786	1.06523	0.913891	0.893527	0.89972	1.05263	1.03431	0.923104	1.13419	0.954013	0.790277	0.79426	1.00194	0.991374	0.859055	1.01632	0.763768	0.859697	1.09846	0.995003	1.02875	0.911363	0.905147	1.08766	0.905187
0.961567	0.817708	1.08534	0.944243	0.875996	0.89701	1.03149	0.986729	0.934393	0.904499	1.01004	1.05703	1.14261	1.00642	1.11978	0.997684	1.01145	1.04163	1.09802	1.27053	1.18265	1.06133	1.14016	1.06637	0.946216	0.935375	0.956374	0.911482	1.0251	1.11156	0.972533	1.06363	0.968755	0.945693	0.908349	0.931589	1.21621	0.951599	1.07642	1.00086	1.05039	1.01959	0.959978	0.951041	1.01264	1.0232	0.893503	1.09032	1.05977	1.17541
1.13111	0.988804	1.25601	1.16297	1.38268	1.19361	1.16238	1.09793	1.07629	1.23612	1.07982	1.05838	0.929844	1.00968	0.990424	0.989601	1.24106	1.15646	1.2838	1.03961	1.25325	1.23839	1.05626	1.24808	1.05329	1.02736	1.11494	1.19113	1.13168	1.16063	1.24858	1.19143	0.981742	1.05447	1.05785	1.0773	1.1516	1.12499	1.13574	1.08711	1.09806	1.35231	1.04451	0.978914	1.04475	1.08432	1.03857	1.07765	1.17463	1.27228
0.927833	0.97243	0.895308	0.810595	0.877782	0.843819	0.745623	0.72808	0.827347	0.797725	0.787504	0.739207	0.809407	0.788741	0.772397	0.799548	0.750906	0.72261	0.705189	0.715817	0.86897	0.797391	0.643176	0.840249	0.936392	0.806598	0.89142	0.888391	0.837686	0.889613	0.667605	0.764009	0.813075	0.913582	0.796565	0.857471	0.778565	0.802899	0.892413	0.788379	0.987108	0.868539	0.752042	0.581274	0.752954	0.939285	1.00581	0.828694	0.666274	0.741027
0.702852	0.604152	0.648807	0.688032	0.728203	0.82989	0.640646	0.577916	0.663011	0.66814	0.635556	0.803285	0.771172	0.712578	0.684363	0.687166	0.638501	0.460852	0.738309	0.799653	0.696961	0.758036	0.604183	0.740609	0.863204	0.623639	0.599583	0.577233	0.664126	0.783247	0.848673	0.69644	0.683693	0.649408	0.640305	0.653987	0.635769	0.719865	0.731646	0.506015	0.613784	0.596103	0.441584	0.533574	0.833971	0.744453	0.769119	0.723769	0.721175	0.732686
0.741586	0.708764	0.712412	0.756422	0.682495	0.622019	0.684361	0.586179	0.645095	0.772614	0.734662	0.738955	0.714896	0.801975	0.806203	0.73459	0.728214	0.731983	0.669574	0.528452	0.677104	0.783445	0.851168	0.819377	0.571256	0.573612	0.863246	0.81827	0.686849	0.801858	0.633651	0.50159	0.556342	0.682301	0.671306	0.525151	0.880092	0.947148	0.835865	0.779465	0.941353	0.796537	0.78257	0.711089	0.574305	0.668914	0.662323	0.806253	0.915063	0.811281
0.992438	0.898915	0.983998	0.8338	0.767264	0.661219	0.832911	0.866256	0.805173	0.776799	0.941216	0.898823	0.837914	0.854788	0.82838	0.837597	0.97783	0.805136	0.855793	0.937794	0.922192	0.862415	0.89909	0.850709	0.863702	0.901473	0.901704	0.824301	0.755337	0.826698	0.756296	0.829635	0.890306	0.886533	0.732542	0.818511	0.684052	0.674711	0.784443	0.73933	0.73046	0.761883	0.823618	0.855752	0.750736	0.695467	0.738232	0.970152	0.865536	0.784344
0.913276	1.09219	1.15179	0.973554	1.05481	0.929939	1.12353	1.22874	1.12808	1.12863	0.991904	0.979423	0.914439	1.14706	1.12383	1.03371	1.03782	1.15174	1.1393	0.887272	0.932356	1.1139	0.902615	1.11797	1.09231	1.04351	1.29951	1.33752	1.2968	1.07124	0.970583	1.13946	0.905251	1.03857	0.799135	0.825694	0.923333	0.965357	1.1547	0.913258	0.883982	1.00844	0.851917	1.01794	1.00238	0.922372	1.05193	1.00539	1.11356	0.890531
0.851728	0.713005	0.728158	0.809874	0.779577	0.939336	0.703474	0.565358	0.649384	0.704641	0.736729	0.834628	0.860572	0.679414	0.658496	0.542749	0.634453	0.505111	0.698895	0.753459	0.820503	0.778908	0.800673	0.670545	0.605973	0.605327	0.546295	0.79026	0.89459	0.85697	0.769377	0.74177	0.652426	0.791155	0.899426	0.923488	0.74442	0.687865	0.676632	0.752215	0.73976	0.638761	0.669716	0.655088	0.664147	0.559734	0.71939	0.74733	0.536293	0.592881
1.25472	0.987994	1.14852	1.24264	1.11448	1.24717	1.13623	1.15051	1.01671	0.986168	0.966512	0.822435	1.03718	1.29005	1.06363	1.25629	1.17141	1.03588	0.914485	0.990986	1.13587	0.890686	1.19374	1.16886	0.969774	0.988253	1.04169	1.21626	1.08059	1.04904	1.11674	1.12587	1.22831	1.0563	0.783084	1.05981	1.08669	1.20476	1.17094	1.10403	0.962467	0.999776	0.976918	1.05614	0.980056	1.1611	1.16075	1.04159	1.10271	1.0734
0.959639	0.963518	0.814612	0.812075	0.760231	0.832793	0.988939	0.875889	0.854911	0.948595	1.03595	0.865716	0.880401	1.00616	0.951776	0.941171	0.976018	0.855564	1.07819	1.13756	1.15556	1.06597	1.02722	1.04515	0.951514	0.894448	0.952182	1.03627	1.08805	0.977647	0.94098	1.03895	0.961023	0.877378	0.999429	1.04946	0.847976	0.940218	0.887909	1.0739	1.02435	1.03353	1.03937	0.973379	0.892153	0.981618	0.93714	0.846436	0.85511	1.03286
0.943178	1.0637	1.20774	1.13506	0.917403	1.1975	0.977595	0.861788	1.08702	1.17607	1.10634	1.05443	0.879881	0.978006	0.974256	0.820159	0.999456	1.03874	1.06071	0.79758	0.902843	0.974141	0.990782	1.19185	1.00292	1.09863	1.2545	1.16321	0.97274	1.22301	1.19379	1.25342	1.11761	1.20899	1.0192	0.966242	1.11641	1.01592	1.22827	1.1893	1.32089	1.37407	1.52377	1.39788	1.05611	1.29282	0.987932	0.961737	0.854836	1.0948
0.893163	1.1482	1.19902	1.08944	1.20201	1.37653	1.11366	0.91626	1.06209	1.35728	1.20882	1.46908	1.25336	1.10945	1.20635	1.2565	1.10489	1.18498	0.951951	1.18808	1.07311	1.64983	1.36545	0.927404	1.1707	1.26579	1.44678	1.34693	1.46188	1.27575	1.22631	1.04631	1.07068	1.24791	1.20191	0.961671	0.926754	1.22952	1.21498	1.22609	1.10543	1.36542	1.24084	1.24946	1.26161	1.05454	1.26146	1.03623	0.853422	1.23954
1.01961	1.03306	1.01527	0.930745	1.13857	0.974795	0.999492	0.962455	0.987538	0.908365	1.07099	1.0212	0.814643	0.911754	0.711435	0.740212	0.677009	0.760796	0.809968	0.744879	1.031	0.876212	0.960821	0.928687	0.88049	1.00531	0.948921	0.9516	1.00025	0.788894	0.90765	0.896541	1.07091	1.08825	1.04458	1.23715	1.02118	0.935504	0.86782	0.890815	0.96375	0.78146	1.0741	0.93842	1.07223	1.05043	1.18487	0.962112	0.96676	1.14148
0.999149	0.941176	0.557073	0.771457	1.01462	0.984738	0.662583	0.748249	1.01839	0.856366	0.818199	0.854869	0.760346	0.742015	0.825399	0.757712	0.661901	0.723381	1.08266	0.879392	1.00059	0.906896	0.729915	0.703999	0.897512	0.847407	0.802285	0.867575	0.848462	0.9148	0.944006	0.861772	0.792906	0.888734	0.901756	0.779862	0.953537	0.956811	1.01431	0.761627	0.900419	0.910029	0.559298	0.800164	0.975392	0.886092	0.956369	1.08612	0.977856	0.846509
1.02079	0.760437	0.610747	0.822057	0.831099	0.794215	0.814907	0.718622	0.788646	0.718414	0.617636	0.760684	0.838793	1.13138	0.869207	0.727043	0.656262	0.87118	0.782772	0.760864	0.918058	0.944077	0.950104	0.926532	0.778891	0.651116	0.94583	0.787283	0.737202	0.647014	0.887001	1.0508	0.952442	0.912897	0.745704	0.536319	0.731499	0.825141	0.998918	0.832152	0.678283	0.7179	0.917174	0.77371	0.85882	0.665126	0.670325	0.867989	0.840163	0.700929
0.891108	0.981363	0.782128	0.664277	0.640609	0.640949	0.697777	0.850526	0.741298	0.676164	0.948459	1.04412	1.13097	0.88838	0.723881	0.863055	0.804736	0.815078	0.88268	0.956967	0.870526	0.81	0.809393	0.653346	0.73208	1.09491	0.66011	0.711476	0.881241	0.826287	0.860189	0.924606	0.908994	0.687936	0.618701	0.934884	1.03818	0.829278	0.749304	0.809355	0.928116	0.876413	0.862867	0.857205	0.857622	1.03301	1.01779	0.750478	0.877298	1.01146
1.34899	1.65215	1.40251	1.1994	1.37535	1.04853	1.11689	1.2818	1.53793	1.49616	1.45816	1.51977	1.46238	1.39131	1.19314	1.39566	1.14356	1.40603	1.50905	1.28425	1.47531	1.46025	1.29855	1.09511	1.29603	1.38776	1.36635	1.53789	1.20616	1.24875	1.65125	1.52505	1.55897	1.57694	1.4667	1.59496	1.43741	1.59813	1.53042	1.59952	1.65104	1.58569	1.35718	1.48196	1.52754	1.36207	1.41549	1.5053	1.56065	1.3494
0.897111	0.730425	0.79037	0.765818	1.05873	0.918714	0.883684	1.08672	0.987328	0.742827	0.914942	0.913404	1.05754	1.11311	1.12025	1.06109	0.939275	0.956718	0.781435	1.11053	0.957454	0.978624	0.843571	0.792891	1.00441	0.942141	0.889444	0.955425	1.12275	0.895372	0.900283	0.925605	1.14632	0.84064	0.794775	0.845171	1.00819	1.33103	0.895659	0.823774	1.36545	1.29371	1.06679	0.997959	1.0341	1.2383	1.27373	1.05982	1.12439	1.13211
1.22975	0.996312	0.86627	0.832661	1.05197	0.967287	1.33321	1.00692	0.945544	0.907815	1.10027	1.00417	1.13943	1.17882	0.880996	0.845164	0.806926	0.974299	0.954113	0.85565	0.923709	1.03947	0.900388	0.880478	0.80728	0.922448	1.11869	1.13361	1.03274	1.03452	0.944114	0.984627	0.894714	0.793087	0.730075	0.836633	0.899156	1.03791	1.10211	1.16344	0.913071	1.07986	1.04058	1.17429	1.01261	0.93509	1.00384	0.771691	0.905088	1.14942
0.867519	0.903479	0.967192	0.980829	0.874203	0.822912	0.81267	0.92342	0.909545	0.697083	0.841746	0.957613	0.921513	0.95941	0.909639	0.94325	0.766736	0.834588	0.768881	0.752551	0.923787	0.97698	0.851481	0.635726	0.8361	0.983343	1.06402	0.886883	1.02824	1.09984	0.99737	1.02999	0.835449	0.738991	1.02871	0.83292	0.728721	0.890467	1.11944	0.846687	0.954746	0.840493	0.876674	0.776285	0.869458	0.902979	0.946352	0.765697	0.714713	1.08294
1.11478	1.10042	0.964277	1.19321	1.27094	1.13151	1.15494	1.03351	0.920692	0.992305	1.19873	1.04899	1.48348	1.26058	0.812073	0.817517	0.906305	0.975654	1.21102	1.09476	0.988066	0.841635	0.93592	1.00936	0.938026	1.02058	1.23162	1.39758	1.35717	1.16515	0.884067	0.982945	0.98283	0.875256	1.19392	1.28723	1.40587	1.09235	1.12707	1.02452	1.1082	1.16329	1.08396	1.14573	1.31362	1.16177	0.87661	0.981731	0.999575	0.847746
0.757626	1.06626	1.07238	1.09816	1.07527	0.969126	1.24914	1.13529	1.091	0.835908	0.891026	0.842489	0.929934	1.21188	1.06488	0.999858	0.790854	1.04189	0.820374	0.848136	1.07044	1.00723	1.36088	1.1392	0.94983	0.989787	0.780579	1.00413	0.923852	1.12521	0.9463	1.0402	1.1395	1.21648	0.939585	0.877037	0.775106	1.01923	1.08055	1.12063	0.756999	0.882281	0.968661	1.11656	1.09254	1.23257	1.10077	1.10189	1.34459	1.06268
0.954059	0.806183	0.890394	0.82984	0.815002	0.788126	0.929124	0.96268	0.921678	0.782161	0.967669	0.857535	0.886932	0.926054	0.930533	0.865076	1.10961	0.757395	0.947332	1.03642	0.969249	0.832251	0.804315	0.983963	1.02135	0.993601	0.755146	0.882266	0.972993	0.697064	0.677777	1.10083	1.29493	0.978183	0.932892	0.879426	0.677193	0.835094	0.989859	1.00512	0.795824	0.762996	0.715265	0.728491	0.919422	0.987672	0.689582	0.880928	0.960164	1.17432
0.876201	0.913313	1.00088	1.15165	1.10644	1.02102	0.964645	0.957494	0.956486	0.834361	1.08315	0.976855	0.847288	0.893085	0.837564	0.750513	0.690372	1.08176	1.10529	1.07874	1.16383	0.841559	0.995811	1.26976	0.99509	1.01506	1.11874	1.07911	1.08244	0.791225	0.754887	0.866295	0.977198	0.790018	0.796089	1.01896	0.886194	1.06808	1.15963	1.12346	0.996906	0.84423	0.982602	0.841678	0.831031	0.998325	0.889653	1.03393	1.04303	1.03933
0.571321	0.800167	0.904968	0.758947	0.703163	0.716385	0.734264	0.645403	0.544115	0.628668	1.00028	0.920506	0.667048	0.607013	0.72094	0.583728	0.622991	0.904073	0.76897	0.615072	0.719469	0.913775	0.930033	0.691861	0.498202	0.730985	0.683748	0.684684	0.694767	0.608955	0.566655	0.638574	0.943809	0.697668	0.816443	0.690802	0.584145	0.676951	0.720793	0.838661	0.775971	0.853446	0.882392	0.819772	0.82986	0.670242	0.796833	0.869486	0.923924	0.77298
0.764925	0.725806	0.856869	0.738767	0.582963	0.696047	0.834588	0.684546	0.753239	0.787068	0.761053	0.852486	0.658277	0.792122	0.937658	0.611033	0.564426	0.88148	0.755396	0.624731	0.684634	0.605834	0.579645	0.676955	0.632171	0.670512	0.694393	0.817235	0.807608	0.813239	0.90686	0.85784	0.821728	0.838134	0.601349	0.616378	0.670228	0.982952	1.13819	0.729767	0.823676	0.906867	0.759368	0.783997	0.726234	0.861409	0.718901	0.828016	0.972498	0.948025
0.80073	0.944635	1.18992	0.969339	0.836452	1.16934	0.741417	0.647267	0.775603	0.91256	0.996268	0.88314	1.08449	1.05049	0.980016	0.952066	0.962658	0.837884	0.884248	0.860683	1.02749	0.971936	0.868364	0.979943	0.800253	1.1246	1.12443	0.739406	1.05289	1.29898	1.10777	0.933311	0.965349	0.957498	0.821248	0.961632	1.04954	0.956164	0.926284	0.960402	0.871566	1.11471	1.14483	0.929005	1.09071	0.777575	0.895671	0.833016	0.791658	0.864548
0.721803	0.860625	0.775092	0.758774	0.6879	1.01287	0.941057	0.766361	0.798004	0.823834	0.886482	0.866972	0.906134	0.88798	1.08506	1.00964	0.700742	0.856823	0.79403	0.771428	0.769987	0.938749	0.997834	0.78043	0.772761	0.886105	0.907238	0.972313	0.99886	0.780144	0.74486	0.86358	0.941986	0.628859	0.676744	0.79037	0.738303	0.858483	1.02759	0.924322	0.845902	0.698146	0.933895	0.737822	0.89892	0.660642	0.844277	0.803972	0.806274	0.760817
1.09941	1.16021	0.966678	0.879452	0.882117	0.761122	0.869767	1.00287	0.97684	0.943263	0.911354	0.872699	1.08627	1.29469	1.17557	0.982974	0.789355	0.745436	0.957677	1.0222	0.910443	0.774929	0.649946	0.736385	0.850722	0.894871	0.783549	0.861672	0.957075	1.03451	1.12268	0.993071	0.821126	0.791327	0.890351	0.758067	0.901112	1.07958	0.907708	0.858703	0.971599	0.856624	0.882204	0.917499	0.903014	0.890319	0.7011	0.81443	0.700041	0.935764
0.805423	0.784666	0.783103	1.00914	1.05483	0.927636	0.918243	0.720332	1.02867	1.19505	1.09179	0.955314	1.09033	0.885929	0.834514	1.03186	1.14393	0.985654	0.826669	1.02229	0.856713	0.992154	0.929279	0.832344	1.08085	0.998294	1.02286	0.881204	0.777474	1.05132	0.797798	0.995143	1.0277	0.876415	0.886406	0.922666	0.895988	0.993377	1.10753	1.03054	1.00624	0.724928	0.672458	0.947145	0.999226	0.866221	0.841167	0.928676	0.899912	0.680677
0.824491	0.895206	1.25722	0.973462	1.0103	1.06275	0.939999	0.680257	0.891022	0.837862	0.7547	1.40064	0.926692	0.658893	0.740329	0.979412	1.18933	0.987706	0.860179	0.81128	0.707753	0.926291	0.91029	0.911527	0.859037	0.741436	0.606135	0.805348	1.10015	1.15986	0.880656	0.703522	0.759482	1.10277	1.02976	0.811842	1.10476	1.00092	0.806381	1.13523	0.918725	1.06331	0.908819	0.903847	0.797105	0.939543	1.10611	1.04023	1.15247	0.905583
1.20029	0.983231	1.17972	1.12522	0.988395	1.15465	0.941756	1.05063	1.16386	1.04598	1.25513	1.2758	0.941852	0.986025	0.951156	1.09479	1.2316	1.0064	0.953765	1.52914	1.23353	1.06327	1.09112	0.950971	0.919164	1.06655	0.984561	0.84486	0.843914	0.773112	0.846395	0.994087	1.15377	1.05966	1.07295	0.995375	1.07698	1.00735	0.923377	1.06517	0.983028	0.915217	1.17626	1.07767	0.778203	0.949819	1.00593	0.758253	1.13255	1.22107
0.930246	0.880325	0.752323	0.820773	1.03152	0.874454	1.16416	1.07796	0.937432	0.807441	0.843173	0.99924	1.26603	1.08716	1.04465	0.92483	1.0998	1.02715	0.985948	0.8763	0.848325	0.921803	1.10842	1.17101	1.04423	0.915748	0.931901	0.916426	0.906398	1.08871	1.13004	1.019	1.14015	1.12087	0.995382	1.18282	0.978957	1.21427	1.13028	0.993677	0.936259	0.895708	0.855589	0.855723	1.08466	0.91378	0.890962	1.11865	1.07426	1.08932
0.66366	0.772064	1.16351	1.19929	0.667541	0.75755	1.0158	1.02412	0.963044	0.8608	0.698901	0.947295	0.857368	0.958432	1.18689	1.02249	1.02361	1.0058	0.919328	0.846814	0.871316	1.1812	0.935237	0.892986	0.894836	0.877831	0.994702	0.841502	0.743743	0.948748	0.867037	0.841001	0.787675	0.826808	0.969814	0.871248	0.831194	0.875762	0.827191	0.739999	1.01111	0.830469	0.810112	1.02043	1.03582	0.923937	0.880038	0.978269	0.895832	0.960185
1.29682	1.14858	1.31328	1.16731	1.00117	1.12222	1.15025	1.12882	1.37397	1.2278	1.18875	1.29047	1.26991	1.32243	1.29876	1.31856	1.31692	1.35777	1.10617	0.915758	0.934243	1.28625	1.48581	1.28352	1.13855	1.0932	1.14611	1.10398	1.03331	1.3571	1.32956	1.23431	1.43312	1.36583	0.964456	1.14474	1.24128	1.38324	1.44664	1.3877	1.22799	1.13193	1.2728	1.15467	1.25353	1.4194	1.54703	1.40837	1.46165	1.26888
1.00384	0.963339	0.875386	0.918232	1.06493	0.86019	0.965687	1.02164	0.977381	0.969735	0.940108	1.16837	1.11879	0.924593	1.02382	0.893992	0.835785	0.917507	0.885216	1.03871	1.07516	0.984669	1.31543	1.08568	0.804524	0.769181	0.804938	0.93202	0.951908	0.921385	0.980295	1.02533	0.968387	0.801486	0.788699	0.879917	0.923766	1.01646	0.89606	0.957311	1.02824	0.918175	0.874551	0.872298	1.0448	1.11245	1.16228	0.986095	0.841761	0.861653
0.814987	0.855942	0.724867	0.859741	0.90478	0.953166	1.14403	1.02428	1.15218	0.997261	1.04413	0.863918	0.87076	0.922271	0.926464	1.02501	0.882825	1.09862	1.16019	1.2035	1.19294	0.942194	0.84333	1.13188	1.05568	1.04868	1.015	0.98769	1.03202	1.03677	0.943859	0.94803	0.832002	1.18298	1.18253	1.03496	0.995354	0.749649	1.00212	1.09267	0.860532	1.02686	1.30407	1.19076	1.18264	0.947495	1.06643	1.0679	0.915954	1.02034
1.05651	0.890777	1.12625	1.16974	0.996368	1.04367	1.04298	0.951449	0.78854	1.03274	1.08063	0.731955	0.782148	0.715482	0.851677	0.866131	0.906125	1.02481	0.851624	0.91301	1.09036	1.26935	0.892656	0.879253	1.20805	1.00024	1.14606	1.25733	1.02202	1.0234	0.88783	0.816768	0.877745	0.8554	0.981638	0.869621	0.820991	1.16493	1.03971	1.03444	1.22823	1.04973	0.989916	0.951829	1.04342	0.955322	0.867133	0.993742	1.06256	0.891802
1.10714	0.721049	0.8731	0.645368	0.597899	0.90322	0.771769	0.721373	0.947821	0.688094	0.746824	0.968016	1.04389	0.915937	0.839103	1.03578	0.941966	0.984077	0.652379	0.648723	0.761923	0.994799	0.948455	0.768681	0.864036	0.849369	0.865022	0.853873	0.840764	0.840179	0.744123	0.985731	1.0042	0.975771	0.97664	0.784682	0.929129	0.922212	0.828784	1.0479	0.959993	0.967479	1.04469	0.949265	1.0766	1.00353	0.777195	0.732758	0.875539	0.903065
0.907349	0.856861	0.71963	0.937512	1.08584	1.24423	0.977906	0.863951	0.874769	0.871928	0.895858	0.752168	0.717559	1.27554	0.968932	0.865236	0.954914	0.836791	0.602445	0.79131	1.0185	0.784547	0.757746	0.996292	1.09835	1.07103	0.85928	0.917248	1.08241	0.851458	0.854489	0.889686	0.893446	0.798537	0.702223	0.833905	0.912446	0.99538	0.715458	1.12136	1.03069	0.951279	0.771744	1.01472	0.826833	0.973899	0.800636	0.810716	1.02565	0.96273
0.822988	0.88951	0.888472	0.922988	0.779961	0.654002	0.857408	0.934264	0.95232	0.991298	0.943712	0.803199	0.642898	0.696711	0.797953	0.616379	0.794934	0.982736	0.788746	0.910241	0.862511	0.713515	0.683173	0.838315	0.724732	0.794083	0.830907	0.842098	0.906291	0.756374	0.835288	0.812384	0.754822	0.946472	0.735266	0.689148	0.687609	0.70385	0.62667	0.751823	0.806292	0.928731	0.773164	0.695418	0.694857	0.795743	0.909421	0.839135	0.798121	0.81398
1.14466	1.2544	1.21703	0.852847	0.84396	0.884831	0.951718	1.04523	1.17737	0.905298	1.06056	0.966604	1.14253	1.34469	1.1079	1.02867	1.07517	0.944082	1.16164	1.04739	1.03411	1.13868	1.22254	0.979224	0.87112	1.00726	0.846788	1.00422	0.919546	0.832465	1.05254	0.949692	1.14739	1.25676	0.954447	0.983689	1.01637	1.22926	1.20853	0.994886	0.710982	1.09382	1.39553	1.0565	1.05582	1.11404	1.15865	1.00211	0.936576	1.16249
1.65601	1.84607	1.82602	1.62094	1.53873	1.45867	1.43049	1.57461	1.45016	1.34942	1.52957	1.26577	1.44514	1.42093	1.36991	1.20467	1.13265	1.50997	1.42472	1.54258	1.7631	1.60739	1.61613	1.49961	1.6707	1.35163	1.23066	1.54043	1.57733	1.51995	1.42048	1.56727	1.81605	1.78546	1.65098	1.39521	1.24334	1.3979	1.49581	1.5461	1.26433	1.34239	1.30435	1.37914	1.38131	1.42234	1.38796	1.64284	1.5025	1.32062
1.12577	1.01101	1.0012	1.16671	1.23344	0.871849	0.691969	0.977409	1.09354	0.943202	0.815498	0.82764	0.961379	0.904173	0.969304	1.03633	0.789144	0.996735	0.904234	1.1626	0.984524	0.8765	0.885685	1.14743	1.09288	1.11315	1.19403	0.940522	0.922679	0.854498	0.954549	0.988478	1.06825	1.06697	0.961461	0.970731	1.13079	1.00568	0.900895	1.06548	0.897328	1.24917	1.07265	1.05405	1.30822	0.993228	1.08098	1.12159	0.962454	0.884504
0.607849	0.527918	0.761689	0.721146	0.777642	0.527452	0.616745	0.748401	0.679307	0.56893	0.492201	0.462398	0.648664	0.594849	0.578604	0.466814	0.479585	0.535603	0.644326	0.54183	0.76762	0.82948	0.676392	0.719482	0.62132	0.523192	0.586573	0.599436	0.736655	0.828939	0.662591	0.744038	0.788426	0.764463	0.774518	0.662235	0.566959	0.643988	0.627381	0.51004	0.401319	0.440975	0.597772	0.612939	0.611358	0.561493	0.779379	0.787319	0.715138	0.514897
1.17261	1.13417	0.914001	0.931573	1.14377	0.779683	1.05592	1.11466	0.995699	1.11504	1.11725	1.11246	1.04301	0.897069	1.04327	0.825089	0.664709	0.826889	1.15946	1.14662	0.863969	0.841292	1.0626	1.44291	1.25613	1.32114	1.2152	1.30393	0.985295	0.944429	0.958084	0.831203	0.999415	1.22058	0.957299	0.781292	0.893582	0.922245	1.14957	1.13743	1.1112	1.03422	1.08826	1.07241	1.11963	0.949301	1.07261	0.975429	1.06036	1.10701
0.83005	0.715799	0.805616	1.11006	1.1099	0.977623	0.954808	0.810627	0.738269	0.877982	1.04034	0.995362	0.714694	0.898681	1.01962	0.947638	0.743529	0.838305	0.677568	0.747583	0.865201	0.898342	1.01601	0.947741	0.991659	0.980384	0.89406	0.950071	0.911583	0.67785	0.791327	0.860396	0.959015	0.997566	1.1261	0.967112	0.940792	0.880025	0.974358	0.850608	0.767787	0.814803	0.903637	1.02875	0.732751	0.901586	0.92413	1.01831	1.12215	1.02562
1.1924	0.656577	0.56314	0.74563	1.10416	1.0673	1.03639	0.96809	0.762449	0.943514	1.14056	1.18843	0.739948	0.737842	0.847032	1.09246	0.918572	0.992709	1.01188	0.919507	0.903287	1.1953	0.953803	1.03603	1.00135	0.840721	0.797234	0.975888	1.12609	1.0421	1.06032	0.991887	0.833282	0.819355	1.06455	1.11447	0.940189	0.829298	0.932263	1.00041	0.979981	0.816165	0.916355	1.04804	1.02798	0.973594	0.98497	1.03443	0.924129	1.00759
0.870507	0.729072	1.02026	1.0871	1.08951	0.876741	0.830928	0.753837	0.901186	0.900534	1.06845	0.984801	1.20279	1.05209	0.981242	0.808537	0.686867	0.902629	0.868121	0.922803	0.785832	0.716072	0.916179	0.997541	1.18069	1.09541	1.00871	0.902471	0.958663	0.992148	1.07162	0.99923	1.00505	0.990868	1.10816	0.836752	0.846278	0.853191	0.762718	0.748533	0.712727	0.627938	0.773843	0.823805	1.10756	0.92265	0.91701	0.871171	0.774098	0.714044
1.03777	1.01371	1.08877	1.05069	1.1016	1.32748	1.2105	1.17896	1.1807	1.26664	0.977444	0.974139	1.04795	1.24395	0.950057	0.906727	1.07384	1.22965	1.14158	1.00182	1.13188	1.05722	0.881313	1.0714	1.38361	1.41988	1.08446	1.01482	0.991281	1.09627	1.19945	1.15221	1.06771	1.14683	1.19678	1.29616	1.15636	1.11529	1.30005	1.06693	1.07525	1.22466	1.0594	0.887849	1.00857	0.907521	1.22597	1.17522	1.10281	1.41412
1.03408	0.991191	1.03476	0.955859	1.0459	0.968987	1.2092	1.06425	0.922827	1.09878	1.00492	0.95402	0.986655	1.11653	0.97546	1.09514	1.19348	1.18406	1.13363	1.05054	1.12995	0.86741	0.814047	1.04528	0.809925	1.16669	1.16632	1.00364	0.99199	1.12877	1.29741	1.13062	1.10109	1.04245	0.966408	0.934532	0.984433	1.03151	1.07752	0.993992	1.23152	1.15104	1.05978	1.17536	1.24403	1.1531	0.897612	0.916646	0.928408	1.12893
1.10691	1.37104	1.33666	1.29877	1.40049	1.21817	1.24759	1.17312	1.1344	1.01682	0.993993	1.17182	1.3399	1.52327	1.28482	1.25074	1.21156	1.30449	1.52937	1.48487	1.57476	1.57615	1.00348	0.994704	1.12555	1.32297	1.24643	1.15615	1.31918	1.3309	1.39804	1.27554	1.0803	1.20603	0.882227	1.18318	1.05452	0.989529	1.28418	1.09734	1.06049	1.28095	1.35064	1.32031	1.27094	1.33195	1.24664	1.10936	1.10254	1.11854
1.0747	1.08195	1.08419	1.01615	1.01529	1.06851	1.10689	1.22203	1.1195	1.04379	1.09396	1.22174	1.11008	1.17721	0.958537	1.12449	1.11766	1.05033	1.12607	0.950892	0.87704	0.939728	1.14944	1.14029	1.23285	1.19344	1.06954	1.17825	1.06315	0.984876	1.09089	1.29544	1.07329	0.883963	1.15613	1.09799	1.22136	1.10905	1.14612	1.04782	0.99287	1.19534	1.05554	0.952571	1.06818	1.1458	1.00364	1.12505	1.16383	1.08789
0.913968	1.13592	0.95592	0.840918	0.841449	0.870375	1.12175	1.36397	1.04567	0.989005	1.06747	1.09916	0.845416	0.810568	0.945763	0.926253	1.00174	0.946742	0.904396	0.933003	0.912436	0.987072	0.856379	0.844042	1.00285	1.07834	0.89292	0.895374	1.00108	0.81087	0.712821	0.935555	0.921124	0.95269	1.16772	1.10573	1.14119	1.45952	1.29396	0.952717	0.869343	1.08309	1.23784	1.25925	1.04437	0.915089	1.12159	1.00039	0.940764	1.0816
1.00478	0.940507	1.16502	1.30093	1.35996	1.31212	1.1744	1.19217	1.5447	1.16664	0.875861	1.02218	0.964917	1.0866	1.2523	1.24092	1.06489	1.09337	1.2087	1.34069	1.03486	1.13493	1.12132	0.962726	1.09098	1.00348	0.876097	1.00263	1.16384	1.14936	1.04804	1.02241	1.09075	1.17307	1.02533	1.03695	1.13442	0.927105	0.842831	1.11829	1.31029	1.03254	1.23506	1.14039	1.17159	0.987986	0.988726	1.24121	1.07133	0.953804
0.886606	1.01897	0.873031	0.90812	1.0732	0.907629	0.749253	0.802601	0.811111	0.922586	0.761713	0.677079	0.77987	0.697452	0.835943	1.15398	1.03031	0.944116	0.907197	0.957902	0.70611	0.841104	0.870775	0.947753	0.964402	0.802729	1.00452	0.815367	0.874557	0.80791	0.877921	0.932626	0.836431	0.72507	0.936408	0.959505	1.01003	0.894484	0.976611	1.07636	0.759267	0.906444	0.717304	0.924384	1.04718	0.624722	0.676208	0.936285	0.802483	0.875213
0.878819	0.858027	0.778903	0.507485	0.604482	0.603729	0.642106	0.733223	0.749624	0.628936	0.612979	0.7451	0.808493	0.827556	0.814608	0.831663	0.813197	0.623476	0.797304	0.760018	0.69594	0.604115	0.601274	0.742106	0.710947	0.622401	0.59236	0.702511	0.647785	0.625851	0.600985	0.865003	0.901379	0.708061	0.739802	0.536938	0.723384	0.797313	0.578813	0.739069	0.728656	0.647255	0.621166	0.562491	0.595704	0.705265	0.800019	0.803164	0.722179	0.771468
0.79513	0.859502	0.640185	0.844629	0.871798	0.831346	0.71748	0.871943	0.753706	0.791142	0.853206	1.09353	0.719624	0.606389	0.912619	0.896031	0.769272	0.734268	0.8856	0.776411	0.904984	0.703709	1.14757	0.936387	0.784042	0.683823	0.649744	0.602477	0.79129	0.746572	0.665499	0.876828	0.824203	0.828942	0.827496	0.891833	0.679515	0.760027	0.913035	0.688122	0.890777	0.539871	0.653181	0.86663	0.802793	0.901823	0.821023	1.01985	0.953281	0.73253
0.737462	0.70103	0.61039	0.686595	0.827894	0.774324	0.663757	0.8363	0.813496	0.763682	0.898063	1.04495	0.733611	0.826319	1.04367	0.93434	0.843452	0.659736	0.67511	0.834922	0.792625	0.629691	0.575497	0.704451	0.642368	0.751563	0.717934	0.732393	0.780092	0.850323	0.795467	0.861738	0.818367	0.873601	0.901665	0.677375	0.759362	0.685952	0.478169	0.617255	0.632465	0.862301	0.659993	0.47765	0.70697	0.681685	0.648377	0.64713	0.617643	0.688533
0.991795	1.25319	0.952165	1.20815	1.11864	1.18175	1.17041	1.37456	1.24491	0.95511	1.02058	1.28493	1.12658	1.216	1.14827	1.06552	1.34781	1.1559	1.24522	1.27722	1.16014	1.21861	1.01912	1.19205	1.02444	0.843209	1.06789	1.3994	1.18873	1.01717	1.1594	1.10346	1.19221	0.926359	1.00002	1.01212	1.16085	1.06932	1.1457	1.09926	0.997492	1.06703	1.13735	1.25904	0.939693	1.26812	1.18896	1.20304	1.16012	1.19251
0.900109	1.11387	0.913276	0.891284	0.776806	0.899117	0.817324	0.75913	0.847334	0.85554	0.985343	1.14851	0.891195	0.863721	0.947943	1.03408	1.01422	0.882306	0.884371	0.725409	0.83362	0.84305	0.765479	0.884327	0.870963	0.876842	0.912157	0.9076	0.703689	0.828338	0.826225	0.71358	0.70149	0.641573	0.822643	0.850955	0.822492	0.824838	0.844831	0.748824	0.93618	0.785708	0.900233	0.80453	1.03598	0.865794	0.800002	0.905761	0.735115	0.973799
1.94741	1.90244	1.89854	2.01695	2.01914	2.06083	1.97654	1.82322	1.91916	1.90598	1.95275	2.09098	2.17303	2.0004	2.01559	2.2041	1.6893	1.28972	1.66126	1.81792	1.88914	2.01476	1.86511	1.79454	1.68953	1.82719	1.84885	1.92973	1.71309	1.83251	2.12036	2.09866	1.69884	1.95524	1.8864	1.56148	1.58969	1.96352	1.74611	1.86644	1.70021	1.87621	2.01618	2.05807	1.51216	1.71061	1.81981	2.05859	1.9746	2.19041
1.10361	1.08682	1.01	1.20209	1.16167	1.01409	1.06751	0.919551	0.879568	0.961487	1.1195	0.936566	1.10118	1.17306	1.1685	1.03948	0.881482	0.711089	1.02386	1.17393	1.24289	1.11784	0.952124	0.969066	1.07071	1.05395	1.12879	0.890755	1.10851	1.26777	1.06372	1.05426	1.18541	1.23657	1.14596	0.964175	1.04018	1.12495	1.12044	1.00941	0.984109	1.35984	1.00574	1.12367	1.30789	1.00311	1.1255	1.0325	0.896959	1.17047
0.955665	0.9096	1.21491	1.18248	1.06744	1.03034	1.0234	0.825383	1.15099	0.888627	0.844689	1.04277	0.937293	0.839383	0.812632	0.984846	0.903756	0.857722	1.13348	0.999681	0.761613	1.19869	1.24787	0.963074	1.06102	0.828787	0.87519	0.980105	0.983011	1.02743	1.01917	0.982169	0.818903	0.822892	1.03913	1.0553	1.02066	1.12486	1.03419	1.2753	1.08522	1.19053	1.29269	0.912873	0.962999	1.33882	1.11401	1.0776	0.926581	0.971284
0.768295	0.917287	0.864695	0.907062	0.894722	0.747386	0.70382	0.882248	0.783198	0.893054	0.562833	0.472711	0.70183	0.801445	0.672524	0.766963	0.834355	0.834588	0.868401	0.683607	0.87959	0.682507	0.836064	0.814175	0.858232	0.976764	0.678839	0.818804	0.738235	0.694564	0.694898	0.693923	0.681167	0.865181	0.977543	0.818877	0.599313	0.705834	0.689976	0.88768	0.703299	0.732447	0.719479	0.83904	0.89911	0.680633	0.81191	0.614419	0.670313	0.915804
0.794541	0.926145	1.1093	1.07538	0.938814	0.86657	0.958913	0.913725	0.798208	0.788609	0.853535	1.092	1.02418	1.00312	1.0409	0.87683	0.794796	0.812904	0.94772	0.853457	0.748605	0.685873	0.897034	0.707416	0.855363	0.877251	0.757696	0.959956	0.860538	0.876628	0.717763	0.794379	0.650555	0.724304	0.731874	0.860158	1.03771	0.93127	0.906331	0.852687	0.900661	0.627677	0.802869	0.817314	0.858725	0.980258	0.939663	0.949817	0.77045	0.72687
1.12722	0.911169	1.17428	0.971463	0.982397	1.08272	1.13748	1.08694	1.04446	1.29906	1.01348	0.939798	0.912996	0.884457	0.782849	0.945823	0.959884	1.06986	1.01162	0.909129	1.19766	1.22292	0.762399	0.819501	1.08477	0.855642	1.00162	1.30009	1.14042	1.12586	1.0008	1.12419	1.0853	0.952809	1.14377	1.06703	0.876661	0.958886	1.03532	0.984554	0.790528	0.953758	0.896401	0.736477	0.834887	0.98393	1.12043	0.849262	1.04717	0.971116
1.27849	1.21925	1.36046	1.32672	1.23186	1.50706	1.35669	1.19294	1.20754	1.37782	1.22735	1.46728	1.17721	1.16648	1.10642	1.26275	1.45773	1.51108	1.17445	1.22337	1.38159	1.18479	1.27169	1.38097	1.52024	1.32097	1.52735	1.33911	1.72379	1.19339	1.22121	1.3366	1.35498	1.46137	1.3559	1.57158	1.45882	1.41812	1.41644	1.50402	1.2143	1.19283	1.17459	1.46183	1.31402	1.33361	1.53281	1.39555	1.31184	1.54851
1.08941	1.07404	1.24064	0.993166	1.14104	1.26807	1.14991	1.0458	1.1353	1.19597	1.13328	1.00733	0.971247	0.788445	0.918026	0.978123	1.04413	1.15913	1.02706	0.837409	1.07515	1.28953	1.25196	0.759111	0.777228	0.899222	1.05089	1.09657	0.819475	0.803762	0.939259	1.02277	1.02179	0.919337	0.808911	0.712665	0.842956	0.897977	0.718727	1.09343	1.03094	1.0948	1.08403	0.952149	0.807383	0.896634	1.16853	0.969916	0.825821	0.978661
1.0268	1.01101	0.885182	0.892056	0.664956	0.665032	0.768965	0.61478	0.722543	0.846815	0.71828	0.71744	0.856265	0.561654	0.544064	0.740157	0.751849	0.73233	0.786461	0.807909	0.809785	0.757589	0.709731	0.870122	0.900202	0.625673	0.923304	1.00731	1.01765	0.914527	0.770042	0.835415	0.85625	0.810142	0.722694	0.727608	0.76014	0.806378	0.860112	1.00141	0.885077	0.670795	0.585825	0.493982	0.649833	0.763478	0.769736	0.860243	0.965767	0.859579
0.861473	0.80531	0.885143	0.862495	0.828207	1.10139	0.819042	0.73717	0.938233	1.0554	1.25317	1.1432	0.973376	0.956561	1.0156	0.932011	0.943696	0.848731	0.932552	0.993017	0.775287	0.760653	0.822513	0.86396	0.980214	1.02014	1.01234	0.770325	0.685498	0.881884	0.901031	0.955522	0.911322	1.15326	1.12162	0.787633	1.08092	1.27657	0.922499	0.778854	0.892262	0.932476	0.900335	0.78343	0.843652	0.77811	0.949605	0.958617	0.918166	0.768973
0.862188	1.16357	0.987191	0.960093	1.16243	1.2804	1.08718	1.25627	1.37362	0.984097	1.05014	0.977335	1.10127	0.983267	0.983851	1.05485	1.09238	1.03634	0.984576	0.84017	1.08494	1.07574	0.984971	0.992482	0.793483	1.00365	1.01284	1.03218	1.00116	1.03397	1.04038	0.928921	1.16009	1.05604	0.953558	0.877322	0.724938	0.892917	1.06416	0.989221	0.973587	0.85678	0.936903	0.976834	0.876351	1.43652	0.830813	0.716552	1.01026	1.05276
0.735912	0.921764	0.60483	0.503448	0.758374	0.813927	0.798296	0.499236	0.676738	0.986575	0.940941	0.700439	0.774631	0.787671	0.841668	0.610171	0.807268	0.738618	0.60641	0.713599	0.846837	0.758765	0.699933	0.789482	0.720948	0.77775	0.739823	0.666835	0.598662	0.558223	0.605268	0.664523	0.782048	0.618037	0.656169	0.596876	0.544354	0.671826	0.704484	0.488027	0.565235	0.765303	0.905794	0.803345	0.618333	0.617165	0.616848	0.660145	0.743785	0.771149
1.05722	1.09595	0.965872	0.983322	1.07879	0.903359	0.975579	0.753007	0.808214	0.737699	0.923627	1.1575	1.05779	1.00757	0.936597	0.993119	0.945466	0.914885	0.747199	0.854689	1.04669	1.01645	1.0377	0.861022	0.948998	1.04334	1.1114	0.8434	0.849252	0.938907	1.13159	0.950253	0.932427	1.15488	1.06892	1.12901	1.00511	1.03925	1.32116	1.0233	1.14858	1.08837	0.917834	1.11943	1.10896	0.897218	0.955518	0.894481	0.912485	1.03551
0.82424	0.825195	0.933702	1.0149	0.867608	0.965086	0.970598	1.03342	0.786256	1.01661	0.907844	0.700176	0.858501	0.958332	0.846359	0.972802	1.17169	0.953484	1.13129	0.866408	0.876793	0.79087	0.752808	0.93844	0.943961	0.884354	1.09175	0.962496	0.92475	0.852858	0.644739	0.948297	0.957166	0.794018	1.01577	1.14648	1.01281	0.956418	0.894593	0.848479	0.952151	1.10786	0.794948	0.851905	0.869629	0.998434	0.904458	0.985968	1.12906	1.05236
0.76755	0.943364	0.772048	0.484115	0.605101	0.757437	0.825018	0.931006	0.836069	0.872769	0.769373	0.850176	0.889752	1.05377	0.838288	0.957782	1.13086	1.01807	0.671353	0.806397	0.835549	0.841286	0.874513	0.965392	0.946856	0.821273	0.864931	0.974107	1.02153	0.882271	1.00895	1.01578	0.960203	0.847983	0.929558	0.997938	1.19236	0.945676	0.716246	0.74792	0.931555	0.852591	0.992484	0.739335	0.718676	0.665487	0.683729	0.743829	0.823568	0.634757
1.08845	0.978772	1.11587	1.15149	1.11718	1.06661	0.943037	0.766226	1.14416	1.11385	0.943617	0.992607	0.8455	0.919086	1.22675	1.07792	1.05232	1.08109	1.12348	1.02273	0.915746	0.814172	0.963652	1.03285	0.968731	0.989761	0.857983	0.908147	0.699705	0.889561	1.06434	1.01345	1.11837	0.975932	0.949096	1.13808	1.10134	0.987118	1.13294	1.08099	1.21284	1.04122	1.28256	1.32721	1.36771	1.17364	0.99131	0.935484	1.11984	1.12975
1.09443	1.01171	1.13753	1.07637	1.27684	1.37362	1.16208	1.07845	1.04986	1.37071	1.08273	1.17318	0.935279	1.15952	1.03177	1.31117	1.20978	0.803648	1.05163	1.25991	1.15276	1.08159	1.06664	1.29674	1.24102	1.18699	1.08792	1.0269	1.2844	0.955394	1.14573	1.25462	1.23304	1.22696	0.998051	0.928389	1.21697	1.14351	1.12432	1.25871	1.18166	1.37064	1.18985	1.00676	0.950787	0.981194	1.1845	1.14408	1.22552	1.28858
1.10426	1.05833	0.972259	1.06485	1.03593	1.05358	0.830915	0.805189	0.799451	0.785584	1.03565	0.865335	0.797013	1.01304	0.830714	0.820678	0.812941	0.947733	1.20069	1.33339	0.960961	0.846464	0.882528	1.29372	1.12807	1.00864	1.03261	1.11174	0.978045	0.867629	0.881109	0.780518	0.933313	1.15671	0.9994	1.11873	1.19265	1.13643	1.09264	0.919717	1.11535	1.06426	0.862393	0.986305	0.878994	0.899802	0.909856	1.0699	0.862157	1.16148
1.02988	0.936721	0.676462	0.898505	0.962945	0.953288	0.871829	0.973206	1.11968	0.934985	0.923952	0.801987	0.757373	0.912777	1.13223	1.03815	0.849534	0.89888	1.11274	1.04474	1.03668	0.846004	1.12724	0.895789	0.958451	1.0678	0.92089	0.873742	0.737273	0.998013	1.0908	1.18551	1.17569	0.97781	1.13	1.08891	1.05014	0.956262	1.01216	1.01547	1.03407	1.06944	1.17689	1.16093	0.933087	0.872372	0.841466	0.780193	1.15669	1.16393
1.00114	0.837072	0.807777	0.866591	0.742924	0.831919	0.90803	1.02144	1.01682	1.1233	0.91331	0.816968	0.842796	0.751371	0.880603	0.840399	0.767748	0.583421	0.671365	0.829385	0.75154	0.883277	1.00755	1.14646	1.02056	0.80118	0.821406	0.662736	0.820372	0.895356	0.852528	0.80415	0.991674	0.670189	0.760817	0.919179	1.0592	0.956978	0.736697	1.2289	1.01393	0.854148	0.799024	0.889709	0.940203	0.88318	0.860382	1.19046	0.929433	0.917213
0.798707	0.571757	0.758138	0.7555	0.608427	0.626833	0.745327	0.776432	0.740152	0.77719	0.740541	0.801485	0.769516	0.774933	0.657137	0.645823	0.890784	0.954246	0.71786	0.727867	0.724748	0.813803	0.87697	0.827637	0.676055	0.830208	0.866472	0.898812	0.872623	0.938102	0.76849	0.786185	0.829404	0.913938	0.850781	0.825206	0.907166	1.01377	0.778245	0.78381	0.973049	0.985714	0.649469	0.662793	0.700834	0.721315	0.744307	0.704794	0.768185	0.80667
0.999882	1.12641	1.05109	0.922049	0.966938	1.06433	1.22007	1.34005	1.11918	0.842059	0.844818	1.15614	1.39244	1.11862	1.18315	1.11321	1.06149	0.970462	1.22038	1.07428	0.891698	1.0365	1.09438	1.29697	0.969676	1.04731	0.846779	0.613807	0.854006	1.04879	1.03356	1.08398	1.22841	1.04955	1.02965	1.05488	1.25037	1.35716	1.23307	1.07651	1.27229	1.35486	1.24356	1.03809	1.23187	1.42485	1.07777	0.985027	1.15456	1.02815
0.932303	0.737899	1.02775	1.18631	1.1037	0.846956	0.862057	0.757253	0.863888	0.725522	0.619874	1.05732	1.00013	0.900574	0.848417	0.849146	0.683632	0.884773	0.837024	0.91056	0.906898	0.789833	0.92019	1.1433	0.887884	1.06219	1.00538	1.19234	0.897372	0.886378	0.894784	0.887372	0.901353	1.01888	0.937771	0.90562	0.849096	0.799932	1.04474	0.925341	0.796694	1.06775	1.19225	0.970753	0.783682	0.905602	0.936923	0.885517	0.742116	0.876287
0.904074	0.836611	0.708748	0.766153	0.760031	0.701931	0.945473	1.09903	0.826618	0.933655	0.972558	0.691819	0.731163	0.891539	0.998127	1.01133	1.04979	1.07852	0.928144	0.758851	0.521645	0.621048	0.728515	0.816441	0.854089	0.940946	1.02642	1.00224	1.39078	0.951105	0.631695	0.628833	1.01044	1.1537	1.04423	1.13222	1.16614	1.01698	0.757654	0.884161	0.871108	0.765907	0.937104	0.893927	1.21244	1.02634	0.877918	0.843504	1.0176	0.677935
0.867452	0.804654	0.868138	0.992289	0.771395	0.780139	0.886767	0.638666	0.783515	0.70951	0.705415	1.2206	0.999053	0.84942	0.807378	0.802111	0.876961	1.08395	1.06596	1.02051	0.900225	1.01259	1.14265	0.778392	0.771301	0.941907	0.784066	0.881498	1.16323	1.03814	0.994371	0.939098	0.850479	1.19391	1.0981	0.86226	0.922718	0.82928	0.908952	1.18763	1.08056	0.933196	0.882348	0.894457	0.868829	0.737468	0.896447	0.902482	0.777046	0.868507
0.943769	0.828165	0.926782	1.20751	1.10668	0.944805	1.08305	1.10497	1.29152	0.960931	0.870458	0.90218	0.972716	1.08471	1.12757	1.19656	1.09457	0.909457	0.989344	1.10097	0.86757	0.975715	0.883926	0.931402	1.21196	1.27986	1.12491	1.02055	1.08303	1.09607	1.02801	0.763763	0.882132	1.20475	1.26904	1.13577	1.1385	0.901106	1.00722	0.895909	0.793778	1.07244	0.987778	1.06355	1.12868	1.01307	0.8156	0.726504	0.881618	0.836621
1.07992	0.942491	0.987521	0.845711	0.710944	0.896766	0.763776	0.935437	0.828519	0.763816	0.76769	0.646039	0.866181	1.02896	0.953046	0.677593	0.851521	0.897087	0.828101	0.817872	0.678975	1.00163	0.680362	0.682064	0.998855	0.822716	0.892597	0.775175	0.739744	0.818158	0.942099	0.840559	0.796159	0.808329	0.793303	0.729895	0.940653	0.71787	1.05514	0.917091	0.917129	0.986503	0.825428	0.722639	0.876029	0.892352	0.832654	0.724148	0.654538	0.982589
0.778677	0.917853	0.817544	0.933324	0.890721	0.969856	1.0295	0.871846	1.18613	0.831537	0.965267	1.06092	1.15313	1.30405	0.975568	0.949272	1.04106	1.01303	1.0182	0.955297	1.03212	0.897237	0.952368	0.859375	0.892145	1.05289	1.14337	1.18907	1.02149	1.07517	0.981971	1.00192	1.16108	0.96272	0.860569	0.868471	1.1443	1.27645	1.04766	1.26905	1.20654	1.11332	0.844192	1.02802	1.1991	0.972898	1.04912	1.20778	0.953195	0.973859
0.836288	1.00543	0.930672	0.93499	0.909947	0.810132	0.759205	0.876868	1.00319	0.909252	0.875796	0.722644	0.846321	0.953811	0.730179	0.908814	1.02601	0.961392	0.905291	0.709265	1.00368	0.913183	0.866155	0.874141	0.862643	1.0146	0.980707	0.854481	0.810792	1.0348	1.01713	0.993911	1.248	0.988231	0.79242	0.991062	1.00662	0.923626	1.10501	0.987798	0.980504	1.17305	0.93225	0.890022	1.09542	1.03925	1.08767	1.02916	0.95312	0.953161
1.07636	0.792249	0.909616	0.946382	1.02735	0.852713	1.07203	1.02315	0.781108	0.924788	0.779907	0.848676	1.06248	1.24261	0.872692	0.911783	1.05691	0.898509	0.689859	0.712657	1.07768	1.15246	0.936523	0.923784	0.915667	0.933726	0.982747	0.97419	1.163	0.96612	0.794962	0.841366	0.7701	0.85611	0.85944	0.843827	1.01586	1.0353	0.907366	0.924057	0.93261	0.924181	0.869098	0.755752	0.804087	0.773781	0.991776	0.9348	0.828135	0.758321
1.02471	1.09562	1.05789	0.960358	1.06681	1.08266	0.994444	0.892296	1.0397	1.15323	1.28789	1.09994	1.16599	1.24009	1.25341	1.17849	1.34933	1.12443	1.08555	0.999265	1.00769	1.05964	1.35361	1.34194	0.978772	0.879934	1.08443	1.14962	1.12582	1.1239	1.00125	0.967213	1.25841	1.33195	1.03945	0.972471	1.017	1.28918	1.09831	0.800531	1.05328	1.00882	1.27834	0.898528	0.711554	0.686391	0.869867	1.08592	1.18657	1.21077
1.24799	1.2976	1.23999	1.17968	1.01883	1.12071	0.960775	1.15232	1.20575	1.07437	1.07917	0.995922	1.0794	1.24617	1.03641	1.09091	1.35959	1.31889	1.2198	1.38606	1.48821	1.21297	0.979103	1.37151	1.20473	1.40069	1.83128	1.22216	1.25146	1.3654	1.21834	1.03747	1.20221	1.41364	1.37248	1.42739	1.32185	1.23954	1.05355	1.3611	1.61759	1.13997	1.18878	1.09925	1.23885	1.34439	1.5154	1.46687	1.4276	1.43751
0.921199	0.886777	0.878897	0.885071	0.897661	1.06195	1.01528	0.844596	1.01257	0.926919	0.998132	1.16384	0.917391	1.31945	1.3485	1.14395	1.00792	0.90549	1.09945	0.97859	0.94199	0.989839	1.02136	0.922186	0.970515	0.82933	0.951282	0.944224	1.24798	1.29162	0.941447	1.06359	1.15765	1.12579	0.963052	0.933209	1.02234	1.22342	1.06576	1.01188	1.29548	1.08905	1.02229	1.0118	0.859761	1.00566	1.05361	1.17023	1.1652	1.18553
1.07111	1.0273	0.879474	1.07023	1.12472	1.00587	1.04698	1.04117	0.98112	0.820992	0.926427	1.13986	1.01072	1.05289	1.08248	1.09273	0.992035	1.15888	1.03257	0.814612	0.909586	1.04282	1.11311	1.04631	1.00913	1.22188	1.17684	1.0178	1.07895	1.06011	1.05712	0.851901	1.02187	0.969283	1.26358	1.31152	1.04077	0.926989	0.989582	1.07359	1.12874	1.20211	1.01764	0.966685	1.11716	0.914156	0.856642	1.22862	1.00342	1.06134
0.841992	0.765746	0.837479	0.888839	0.919536	1.03966	0.793341	0.778403	0.904701	0.845576	0.76293	0.682409	0.994739	0.978837	0.913243	0.876694	0.773133	0.765671	0.853347	0.870329	0.739484	0.78581	0.801741	0.727312	0.819004	0.947914	0.838021	0.819938	0.674835	0.607401	0.673003	0.950641	1.08945	0.803162	0.524635	0.684002	0.672839	0.950605	1.0531	1.06571	1.18771	1.01791	0.626842	0.82057	0.973322	0.724117	0.68686	0.967478	0.748156	0.727174
1.07971	1.214	1.1564	1.12408	1.18999	1.04704	1.08575	0.985963	1.19246	1.01431	0.965585	1.12413	1.1418	1.05433	1.09798	1.00664	0.925852	1.08472	1.06946	1.00797	1.25481	1.3928	1.08002	0.938875	1.09934	1.13624	1.25303	1.08309	0.9814	1.19508	1.09641	1.07265	0.993598	1.25517	0.881293	1.3223	1.47008	1.1436	0.863154	0.958708	1.04627	1.36161	1.11237	1.15291	1.20243	1.15171	1.3424	1.05188	1.22556	1.13191
0.991973	1.15021	0.844394	0.892558	0.886138	1.09761	1.03772	0.816911	0.888102	1.06417	1.0463	1.03883	0.776729	0.780159	0.968068	0.942514	1.09617	1.16854	0.983139	1.03267	1.04679	1.24445	1.10865	1.15968	1.0789	1.03107	0.929363	0.987042	0.954955	0.88106	0.742793	0.933991	0.93642	1.06511	1.18634	0.877892	0.9194	1.1195	1.05353	0.950743	0.877895	1.0833	1.16043	0.954856	0.912913	1.07118	1.0927	1.12742	1.01711	1.15069
1.02814	1.00164	0.971198	0.7404	0.771559	0.6623	0.902962	0.847864	0.909168	0.904434	1.22468	1.25742	1.13244	0.962243	0.914178	0.861604	0.834503	0.768571	0.518907	0.74502	0.882511	1.08715	0.960457	0.828879	0.913484	0.792755	0.822386	0.879214	0.963888	0.850909	0.783196	0.881142	0.857288	0.795497	1.01329	1.09203	0.927066	0.923329	1.12322	1.1839	1.26838	1.24561	0.834494	1.0347	0.915572	0.988024	1.06411	0.927733	0.975309	0.841355
0.846404	0.752509	0.869881	0.793872	0.900691	0.829069	0.789384	0.715845	0.828274	0.747378	0.837542	1.02415	0.833463	0.825274	0.931344	0.945855	0.716929	0.721097	0.789036	0.834533	0.843381	0.859435	0.795129	0.98227	0.906043	0.994944	0.915676	1.07007	0.922428	1.08117	1.01431	0.944445	0.862821	1.12396	0.868481	0.91762	0.999909	0.986848	0.919587	0.903508	0.834232	0.893314	1.00821	0.758777	1.1679	0.986642	0.930744	1.09949	0.843907	0.783242
0.919914	0.901508	1.03638	0.866087	0.935701	0.867466	0.984434	1.06886	0.738	0.631105	0.786141	0.707612	0.805155	0.890624	0.913515	0.79616	0.767529	0.6986	0.705597	0.789943	0.757643	0.719892	0.767348	0.942356	0.78905	0.644505	0.971673	1.00631	0.718387	0.875065	1.07252	1.12448	0.956939	0.588219	0.767707	0.921111	0.89412	0.955327	0.823032	0.891912	0.824812	1.0175	1.11346	1.12117	0.929355	0.94805	0.990027	0.915462	0.850886	0.798624
1.31754	1.08605	1.15199	1.49007	1.36767	1.31485	1.18365	1.20748	1.39193	1.30397	1.16256	1.00726	1.17745	1.29638	1.17038	1.20958	1.14658	1.04083	1.03434	1.29035	1.36024	0.923011	0.795775	1.12975	1.15164	1.19853	1.15809	1.1933	1.10815	1.21122	0.913697	1.00571	1.15185	1.04713	1.01466	1.21863	1.19553	1.14915	1.23988	1.15736	1.29543	1.206	1.20427	1.11553	1.27177	1.29469	1.07305	1.16612	1.15921	1.28024
0.814198	0.891506	0.757963	0.904505	1.08008	0.770759	0.835438	0.972296	0.814996	1.12016	0.995713	0.867201	0.889889	1.20657	0.84108	0.749057	1.12867	1.13129	1.11276	0.869578	0.721078	0.799362	0.850265	0.895769	0.862258	0.850613	0.739787	0.935908	1.00851	0.926916	0.998626	1.11512	0.866764	0.862952	0.98567	0.955676	0.833134	0.928603	0.939239	0.97578	0.91853	0.949536	0.751593	0.93984	0.801595	0.848586	1.08757	0.998979	1.04402	1.02059
0.821933	0.969671	0.944574	0.757285	0.918479	0.743708	0.744477	0.800959	0.805516	1.1	1.02767	0.855579	0.801082	0.767583	0.949208	0.954343	0.957848	0.975348	1.10448	0.909055	0.898283	0.968064	0.845687	1.06803	0.648846	0.738016	1.02527	0.980429	0.860302	0.744883	0.647653	0.911852	0.776059	0.966322	1.10822	1.02893	1.21367	0.948761	0.805173	0.790061	1.13007	1.14166	1.08784	1.05168	0.904468	0.893804	1.14211	1.04509	0.910321	0.997469
1.03627	1.07001	1.11816	1.0195	1.22026	1.02604	1.07593	0.936126	1.10927	1.26293	0.967029	0.839822	0.980306	0.926292	1.08115	0.811851	1.04458	1.04423	0.889582	0.791055	0.867703	0.971254	1.13646	1.00596	0.993595	1.21782	0.990455	0.923118	0.878436	0.834066	0.71491	0.978481	0.914292	0.771712	0.801514	1.13462	0.938574	0.95468	1.24435	0.936763	1.03583	0.846278	0.935325	0.869459	0.813697	0.898251	0.925588	1.02693	0.912325	0.827338
0.871986	0.790366	0.708479	0.672208	0.728647	1.15835	1.0686	0.838117	0.960283	1.07778	0.968907	0.950237	0.934634	0.830193	1.03621	0.965428	0.923104	0.892586	0.890604	0.933323	0.864662	0.93136	1.16005	1.18667	0.837322	0.848998	0.911774	1.05768	1.03973	1.03993	0.853598	1.00372	1.04468	0.897413	1.00161	0.981603	1.00859	1.08436	1.07874	1.08569	0.860938	0.808439	1.08917	1.26731	1.01601	0.92031	1.10384	1.00346	0.993829	1.1027
0.846605	0.870404	1.01418	0.934261	0.897929	0.996466	1.00678	0.861176	0.577546	0.782653	0.745234	0.869572	0.960592	1.00226	0.723503	0.902653	0.933994	0.740403	0.823767	0.826589	0.847911	0.675382	0.724992	0.782972	0.740183	0.690131	0.687168	0.942181	0.935829	1.02069	0.930185	0.623196	0.734191	0.901931	0.934884	0.925774	0.718304	0.932822	0.895031	0.740916	0.735844	0.952599	0.990838	0.914946	0.828557	0.899285	1.00748	1.03602	0.858928	0.972033
0.589202	0.747584	0.723191	0.882274	0.747876	0.675649	0.597249	0.616936	0.726365	0.902384	1.13962	1.26586	0.934034	0.876987	0.600657	0.52661	0.70443	0.842604	0.816426	0.867871	0.8261	0.802994	0.740729	0.944765	0.906643	0.736772	0.814217	0.867899	0.950266	0.886971	0.748406	0.701273	0.809609	0.817972	0.845781	0.757489	0.85334	0.91389	0.69882	0.736081	0.992844	0.992848	0.689507	0.825187	0.89996	0.780982	0.902875	0.831126	1.00148	0.858327
1.02347	0.925086	1.00118	1.17692	1.02922	0.864333	1.08619	1.04889	1.11783	0.922876	0.911769	0.919835	1.04238	0.954311	1.25596	1.19669	1.19565	0.830835	0.840501	0.951287	1.03756	1.14179	1.05519	0.974693	0.832655	1.05129	1.0618	1.02231	1.08371	1.18081	1.04962	1.02989	0.800267	0.993896	1.14495	1.10784	1.07388	1.16786	1.04669	1.11794	0.936404	0.916527	1.13021	1.2543	1.12958	1.15065	1.03086	1.15363	1.02484	1.06863
0.782017	0.826597	0.828211	1.04129	0.982425	1.09979	1.12983	1.05681	1.04491	0.803261	0.669214	0.960844	1.20954	1.20763	0.934914	0.849807	0.821825	0.750578	0.876956	1.11184	1.10766	1.1154	1.07939	1.12091	1.11264	1.21842	0.937005	0.838134	0.871048	0.733444	0.927698	1.0139	0.984133	1.02642	0.78009	0.943875	1.02704	1.09133	0.792906	0.783736	0.883356	0.903902	0.914893	0.799439	1.03787	0.87025	0.684117	0.92709	0.843644	1.01315
0.901475	0.615956	0.616268	0.756506	1.06443	0.967432	0.785248	0.818127	1.04313	0.759878	0.879405	0.661879	0.749046	0.969259	0.790822	0.763498	0.827054	0.770346	0.826486	0.721316	0.751563	0.639703	0.648325	0.769963	0.857065	0.803986	0.840791	1.11299	0.757097	0.882794	0.884242	0.901668	0.801399	0.983162	0.888907	0.726385	0.683227	0.745748	0.95952	0.839988	0.826384	0.999747	1.24072	0.921476	0.722158	0.770316	0.87283	0.835701	0.893458	0.807032
0.904693	0.872282	0.904373	0.659095	0.873037	0.931062	0.805724	0.883103	0.726858	0.857239	0.904229	0.894807	0.888456	0.765897	0.905598	0.828915	0.923631	1.04238	0.65367	0.891396	0.958573	0.704274	0.767628	0.80756	0.798093	0.974347	0.88771	1.23873	0.938307	0.622568	0.713744	0.940718	0.987202	0.854728	1.1544	0.908482	0.905881	0.89581	0.849359	0.902767	1.01267	0.799341	1.14451	1.0497	0.901071	0.768295	0.779872	1.01952	0.854867	0.695726
0.801745	0.9163	0.949624	0.770988	0.964123	1.15733	0.799218	0.733536	0.891061	0.910538	0.83081	0.782253	0.700185	0.693476	0.750628	0.965399	1.01321	0.831237	0.679899	0.72322	0.88712	0.924165	0.729006	0.793221	1.00497	0.768916	0.75488	0.844983	1.04377	1.04511	0.887166	0.663537	0.828421	0.898731	0.652749	0.718498	0.818265	0.872052	1.15547	0.960391	0.885598	1.0044	0.784848	0.778277	0.823777	0.906658	0.836874	0.766879	0.806863	0.85911
0.904773	0.764851	1.09542	1.13862	1.07199	1.03257	0.932783	0.889986	0.912144	1.05156	0.873754	0.953694	1.10791	1.04012	1.04778	1.33768	1.06648	0.946938	0.999137	0.958367	1.02929	0.867976	0.839916	0.883828	0.822837	1.06478	1.17913	0.982639	0.821964	0.733956	0.75989	0.980447	1.05452	1.05084	0.965172	0.805527	0.824848	0.714961	1.17151	1.06886	1.01414	1.09178	0.837242	0.814542	0.759598	0.83696	0.787826	0.756344	0.753505	0.854073
1.07773	1.19974	1.03246	0.917042	0.895606	0.839531	0.865565	0.83719	0.788315	0.884525	0.878592	0.688032	0.834636	0.973859	0.907272	0.887559	0.883007	0.967274	0.98676	0.853327	0.984374	1.02322	1.23451	0.882247	0.745837	0.707963	0.913011	1.10498	0.874805	0.831957	0.914428	1.00441	0.911646	0.894589	1.20374	1.16239	0.956996	0.928457	1.18043	1.00062	1.46623	1.11583	0.893416	0.694835	1.08946	1.02026	0.928581	1.01847	1.07216	0.917508
0.846728	0.874526	0.926276	1.0571	0.945984	0.708036	0.681348	0.724689	0.985627	1.05363	1.04561	0.85996	1.09806	0.762445	0.978669	1.04661	0.973282	1.04578	1.00832	1.13879	1.1409	1.05695	1.07436	0.84834	0.93122	1.15198	1.0983	1.07333	1.06113	1.02081	0.891287	0.896881	0.858484	0.879595	0.896554	0.930701	1.22533	0.947271	0.810083	0.948925	0.914785	0.876168	1.11774	0.919484	0.954981	0.924806	0.910225	1.07578	1.06266	0.824554
0.960111	1.01416	0.911718	1.02515	0.934244	0.827788	1.16802	0.906295	0.870062	0.980724	0.902913	1.1188	0.920987	1.06253	1.10273	1.1998	0.877707	0.777213	0.8571	0.863422	0.994497	1.10738	1.14229	1.09054	1.1186	1.03083	1.10972	0.884422	1.18266	1.05869	0.921219	1.06425	1.17252	0.82874	0.893237	0.971388	0.902812	0.972002	0.92466	0.669738	0.937337	0.993237	1.0205	0.978351	0.882827	1.08435	0.939272	0.775452	0.881744	1.05197
1.03597	0.817695	0.600881	0.765202	0.936324	1.14689	0.90545	0.71829	0.812171	0.852314	0.846582	0.699632	0.674529	0.79562	0.690288	0.777495	0.836568	0.856549	0.831661	0.68801	0.578939	0.672736	0.860598	0.797615	0.944723	0.703	0.761619	0.886052	0.761977	0.744603	0.831278	0.66315	0.905095	0.991804	0.946426	0.765952	0.609609	0.672906	0.878886	0.976148	0.732971	0.737452	0.841683	0.857396	0.760765	0.817364	0.913246	0.746994	0.868129	0.89302
0.945089	1.02909	1.152	1.28192	1.22901	0.942754	1.09001	1.02921	0.985792	1.02861	1.10153	0.985663	0.977679	1.01895	1.16369	1.18563	1.22166	0.938758	1.22697	1.07871	1.16105	0.87534	1.08153	0.975237	0.841626	0.891282	1.24038	1.21151	0.989784	1.19609	1.27782	1.14392	0.956737	1.11518	1.00177	1.0927	0.919405	0.739771	1.05567	1.00453	0.826122	0.836732	1.06012	1.12897	1.18823	0.985985	1.18653	0.991878	0.851221	0.930544
1.12471	1.09052	0.978401	0.802857	0.762663	0.783375	0.94752	0.761116	0.717985	0.862429	0.881577	0.855254	0.776416	0.782937	0.878903	0.685426	0.804716	0.711105	0.682604	0.626547	0.613613	0.976835	1.09412	0.956542	0.850042	0.954942	0.811912	0.925282	0.903304	0.84398	0.788554	0.897782	0.686502	0.91428	0.88956	0.842547	0.951848	0.898967	0.826512	0.883105	0.782628	0.851196	0.888507	0.711919	1.00374	0.858163	0.925024	0.903958	0.843929	0.812801
0.606929	0.631837	0.735009	0.669783	0.756451	0.698115	0.595537	0.614807	0.639765	0.767135	0.87687	0.782574	0.696213	0.771126	0.654179	0.727416	0.683859	0.764341	0.611135	0.609822	0.741922	0.649549	0.521954	0.707929	0.934742	0.593043	0.66707	0.628279	0.755399	0.824224	0.674306	0.627039	0.845709	0.809015	0.626146	0.834635	0.826261	0.642314	0.652169	0.733373	0.532993	0.781824	0.838754	0.659686	0.831447	0.856124	0.73905	0.740983	0.85171	0.887042
1.30533	1.03269	0.890633	0.754467	0.668706	0.761151	1.21834	0.971327	0.973505	0.779169	0.83693	0.995078	1.0544	0.929618	0.850541	1.06821	1.16197	1.02317	0.830752	0.772389	1.00515	0.988316	1.14854	0.939754	0.866512	0.810176	0.908894	0.907826	0.89382	1.04638	1.05311	0.83448	0.84991	0.93881	1.03198	0.994951	1.09548	0.912726	0.9202	0.867722	0.797664	0.779183	1.13383	1.02405	0.801879	0.931694	0.947581	1.00228	0.947764	0.794018
0.720355	0.804185	0.793079	0.65343	0.71659	0.694411	0.684128	0.715619	0.742532	0.789638	0.717768	0.654324	0.764311	0.632167	0.72908	0.581863	0.901084	0.719152	0.560721	0.580003	0.595061	0.562725	0.709245	0.614309	0.592886	0.679295	0.742502	0.631459	0.66592	0.815769	0.64439	0.656204	0.567276	0.613491	0.612847	0.513443	0.62165	0.603347	0.414864	0.53354	0.526663	0.610124	0.66312	0.617706	0.502279	0.754744	0.666614	0.678949	0.527065	0.64139
1.06036	1.1294	1.16862	1.16142	1.07932	0.880754	0.819755	0.734372	0.802667	1.12061	1.46864	1.17855	1.22212	1.21132	1.17926	1.1152	0.928197	0.803976	0.998041	0.872853	0.801444	0.838163	0.98803	0.817378	0.863543	0.794687	0.685596	0.949224	1.17092	0.897922	0.834259	0.672344	0.714801	1.07885	1.07777	0.833369	0.922672	0.84659	0.994117	0.995743	1.09498	0.854618	0.909225	0.91985	0.900246	1.2078	0.945861	0.871862	0.887944	0.785101
0.984931	0.797373	0.78786	0.764411	0.720576	0.732837	0.823414	0.815352	0.946611	0.83544	0.898343	0.706721	0.677937	0.74948	0.857432	0.813195	0.674318	0.840772	0.913497	0.730789	0.703013	0.579684	0.823368	0.827632	0.901236	0.716576	0.87462	1.0846	1.09377	0.953216	0.828328	0.654434	0.708252	0.782603	0.68608	0.787399	0.767819	0.753447	0.922464	0.923717	0.672646	0.631137	0.899159	0.711444	0.670457	0.637052	0.65434	0.69765	0.775966	0.861099
0.74449	0.878725	0.805561	0.95455	0.890147	0.794393	0.884721	0.755495	0.804605	1.00364	0.845041	0.603704	1.11176	0.898259	0.71771	0.778785	0.650375	0.99036	0.874338	0.838025	0.883164	0.817728	0.829416	0.854325	0.811457	0.709247	0.819598	0.807922	0.891049	0.75884	0.806038	0.824845	1.01356	0.85343	0.651739	0.586385	0.810886	0.760709	0.859873	1.04386	0.913817	0.716972	0.793337	0.860456	0.885655	0.772392	0.874762	0.920671	1.04457	0.997773
0.678274	0.626396	0.825777	0.783907	0.714629	0.516214	0.470015	0.819319	0.848026	0.540842	0.667975	0.714972	0.740563	0.780288	0.731052	0.767668	0.856555	0.77761	0.868342	0.733902	0.674081	0.757255	0.879987	0.692776	0.671914	0.690635	0.639046	0.805484	0.615202	0.753779	0.790058	0.693007	0.7433	0.819382	0.926737	0.708106	0.696067	0.671626	0.892253	0.739156	0.762124	0.902168	0.792796	0.747774	0.863683	0.643788	0.63295	0.667914	0.734275	0.665301
0.778884	0.792129	0.76403	0.921347	0.980818	0.790025	0.725105	0.590473	0.739607	0.84463	0.806535	0.944354	0.764376	0.630863	0.658662	0.777172	0.820198	0.682809	0.755843	0.67609	0.575642	0.705096	0.588467	0.678423	0.796475	0.652743	0.73874	0.751924	0.705908	0.858481	0.785421	0.776135	0.829956	0.780759	0.804825	0.812082	0.793218	0.718668	0.783745	0.843029	0.667307	0.742743	0.659027	0.532616	0.643466	0.737441	0.731731	0.690502	0.672321	0.62678
0.804463	0.72078	0.828532	0.944751	0.909671	0.792456	0.835735	0.931021	0.864396	0.88543	0.719193	0.771581	0.703828	0.496333	0.643005	0.876633	0.867766	0.869336	0.892744	0.741676	0.926533	1.03571	0.878807	0.73433	0.861082	0.861301	0.827402	0.844697	0.658324	0.818412	1.04618	0.926657	0.766462	0.685558	0.686138	0.803321	1.00804	0.691213	0.710457	0.916717	1.01126	0.964624	1.05217	1.0224	0.830835	0.944405	0.903871	0.773976	0.902783	0.820538
0.868864	0.753521	0.806261	0.875472	0.800064	0.891498	0.940536	1.03297	1.04109	1.11653	0.98389	0.839327	0.840779	0.95096	0.891863	0.792551	0.880377	0.987728	1.00426	0.971004	0.640875	0.971969	0.748171	0.875537	1.01236	0.789157	0.815188	1.06524	0.930593	0.972311	0.906833	0.999813	0.882758	0.911684	0.99679	1.19789	1.04958	0.857393	1.20284	1.00557	0.933625	0.916013	0.926315	0.867675	0.746143	0.811535	1.22669	1.00327	0.983967	1.00724
0.852439	0.880777	1.18986	1.15833	0.915357	0.939143	0.820801	0.846932	0.795093	1.23503	1.02287	0.967133	0.934813	0.877067	0.719618	0.8289	0.715162	0.652678	0.738663	0.747389	0.712265	0.945932	0.942823	0.683623	0.869876	0.95698	0.902357	0.808923	1.08427	0.895678	0.828541	0.879706	0.846045	0.778702	0.978481	0.819337	0.661362	0.845594	0.700105	0.614513	0.944912	0.859045	1.20362	1.07318	0.898873	0.918422	0.872043	0.909134	0.898278	1.04184
0.961135	0.685598	0.860297	0.979886	0.902962	0.821015	0.833268	0.998358	0.895453	0.914748	0.912414	0.967519	0.620995	0.771674	0.976331	0.966454	1.05381	0.938638	0.917445	0.926743	1.01006	1.00909	0.889988	0.976201	0.791166	0.933473	1.12575	0.91972	0.850169	1.09026	1.01677	0.985802	1.02973	1.10709	0.983014	0.88944	0.755526	0.832778	0.839663	0.850292	0.807474	0.857209	0.94322	0.838954	0.879832	0.769267	0.994785	1.11564	0.958377	0.849277
0.641996	0.917771	0.808839	0.730462	0.630071	0.733967	0.631168	0.79703	0.871441	0.928458	0.89965	0.860195	0.779639	0.603629	0.751571	0.987248	0.832065	0.67581	0.710053	0.731473	0.762752	0.766441	0.902591	0.862633	0.803422	0.588402	0.766223	0.655835	0.934544	0.981921	0.828546	0.675458	0.776876	0.879616	0.669649	0.730801	0.682906	0.797642	0.564666	0.774361	0.970812	0.819823	0.648464	0.770775	0.611333	0.58046	0.692305	0.842115	0.918087	0.737162
0.646381	0.78067	0.702982	0.74229	0.784342	0.73014	0.692003	0.691684	0.690037	0.884493	0.983952	0.706884	0.610267	0.693853	0.748417	0.837403	0.698431	0.714211	0.664955	0.742382	0.638631	0.709959	0.766275	0.715065	0.764912	0.948475	0.948111	0.691157	0.763742	0.812365	0.717968	0.763731	0.777508	0.75323	0.61896	0.666665	0.715897	0.671565	0.680852	0.717509	0.829405	0.670665	0.685943	0.705185	0.75699	0.749559	0.80469	0.898685	0.948525	0.669474
1.13633	1.21764	1.23156	1.04942	1.11654	0.865852	0.742779	0.751678	0.774131	0.938398	1.09277	1.18048	0.980297	1.14658	1.13338	1.09007	0.950277	1.20829	1.01267	0.804698	1.01602	1.08434	0.980762	0.988769	1.19522	1.16376	1.08144	0.972998	0.958491	0.948255	0.864789	1.04211	1.09608	1.11905	0.913882	1.13338	0.957345	1.01152	1.049	0.775926	1.0665	1.06602	0.992108	0.972511	0.854779	0.903519	1.05669	0.919324	0.921878	1.03982
0.89921	0.654468	0.787979	0.839169	0.731537	0.988068	0.761597	0.918265	1.00682	0.977869	0.840359	0.965105	0.80647	0.729641	0.90681	0.709613	0.859407	0.929256	0.712784	0.872679	0.659737	0.718543	0.879313	0.763139	0.70742	0.815322	0.789532	0.902637	0.833773	0.911049	0.9967	1.02888	0.950599	0.917975	0.835812	0.886733	0.643095	0.785402	0.822929	0.694226	0.772643	1.16532	0.997005	0.664945	0.815535	0.83374	0.88237	0.954472	0.833035	0.861538
1.11968	0.696938	0.867228	0.842269	0.768686	0.813545	0.967614	0.717348	0.943786	0.974201	0.883743	0.87904	0.746603	0.973696	1.00815	1.0128	0.99243	0.980781	0.846121	1.05806	0.990285	0.935271	0.750384	1.06407	1.04148	0.958767	1.02767	1.15763	1.09217	1.11418	0.966627	0.919755	0.93981	0.903021	1.06926	0.924175	0.862547	0.970656	1.09776	1.05216	1.04298	0.982567	0.880048	1.01567	1.01331	0.943973	0.791425	1.07968	0.971273	0.728259
0.804312	0.952999	0.852932	1.02091	0.893338	0.979713	0.868557	0.931701	1.16885	0.746083	0.797103	0.948345	1.00937	0.915701	0.896344	0.809721	0.880653	0.982348	0.823085	1.02982	1.25065	0.955921	0.976711	0.990389	0.993313	0.778369	0.83158	0.944787	1.0748	0.740147	0.897884	1.23422	1.07318	1.01784	0.857657	0.689159	1.20483	0.960251	0.789439	1.10765	0.946101	0.838676	0.947318	0.85426	1.09063	1.0705	0.792049	0.767453	0.874015	0.944835
0.990756	0.773117	0.621922	0.686395	0.982957	0.921833	0.769011	0.960858	0.93128	0.923384	0.783142	1.11525	0.917617	0.921269	1.09001	0.877518	0.931167	1.09826	0.994927	0.918116	0.978819	0.917883	1.01627	1.08535	1.15004	0.674842	0.734513	0.843747	0.729383	0.912727	1.00449	0.865863	0.99603	0.729645	0.769182	0.983249	0.847965	0.955012	0.924235	0.755822	0.714718	0.919324	0.704366	0.932464	0.913852	0.952728	0.968757	0.923611	0.793103	0.848883
0.640629	0.620515	0.817945	0.959287	0.871265	0.865924	0.670358	0.616521	0.842674	0.723929	0.69068	0.799381	0.757302	0.90855	1.02693	0.841155	0.873457	0.634985	0.670661	0.793217	0.807888	0.60504	0.811129	0.811507	0.745293	0.712347	0.650577	0.826168	0.83716	0.904779	0.782043	0.757666	0.738694	0.749188	0.730115	0.653875	1.01821	0.814826	0.838212	0.910669	0.740559	0.771023	0.640107	0.997318	0.996392	0.818808	0.779539	0.939121	0.903931	0.799492
1.08521	0.856272	0.810641	0.93778	0.849832	0.840697	0.882131	1.09923	1.03514	0.785895	0.904613	0.752534	0.788007	0.867047	1.07093	0.990632	1.00814	0.894444	1.02957	1.10037	1.02788	0.973269	1.04977	0.999659	0.849082	1.16877	1.04601	0.94452	0.845999	1.00419	0.746972	0.867377	0.95583	1.10383	1.22865	0.940593	0.89772	0.859239	0.885799	0.887127	1.00382	0.89413	0.717834	0.810934	0.745865	0.825852	0.937288	0.869065	0.97604	1.14463
0.685251	0.768031	0.963213	0.906556	0.898897	0.953606	0.883741	0.744826	0.850851	0.747541	0.740851	0.956151	0.778001	0.773861	0.910347	0.693275	0.832626	0.900439	0.868328	0.914027	0.783619	1.01232	0.895219	0.858735	0.833538	0.931193	1.06286	0.836757	1.07478	0.939406	0.898555	1.0119	0.938181	0.864309	0.729252	0.881237	0.925834	0.761834	0.656597	0.835406	0.81948	0.641257	0.650123	0.710324	0.914518	0.830278	0.513602	0.618196	0.679678	0.769784
0.825353	1.14668	0.939897	0.692063	0.559878	0.652002	0.945219	1.13869	1.01357	0.790355	1.02676	1.03787	0.806601	0.803542	0.761797	0.922781	0.775521	0.78633	0.776978	0.815885	0.932705	0.973835	0.861285	0.687745	0.640324	0.898354	1.11365	0.686299	0.85403	0.720756	0.815154	0.811665	0.967082	0.808074	0.851301	0.966926	0.91389	0.769155	1.19452	0.839916	0.746561	0.781956	0.867177	0.751253	0.763232	0.848787	0.91972	0.949014	1.05399	0.809438
1.03864	1.09824	1.05913	1.06663	1.21353	1.27629	1.05105	1.03174	1.06352	1.2117	0.902484	1.12052	0.853105	1.06148	0.970741	0.946644	1.06013	1.00149	0.8253	0.959279	0.769232	0.863068	0.911763	0.738346	0.870173	1.03723	0.987535	0.802489	0.869801	0.709415	0.67923	1.02752	1.01662	1.04196	0.853407	0.830505	0.888854	0.949055	1.01191	0.790336	0.697336	1.04776	0.916822	0.911472	0.798859	0.741827	0.829269	1.03162	1.01659	0.997552
0.759562	0.748139	0.734987	0.655829	0.696666	0.963702	0.985628	1.15352	0.895395	0.857939	0.57598	0.754852	0.722776	0.506671	0.601636	0.825502	0.906336	0.699096	0.596813	0.72316	0.766383	0.605982	0.816766	1.18428	0.871403	0.696598	0.878595	0.848131	0.764763	0.812861	0.777409	0.683885	0.768638	0.857583	0.754982	0.656508	0.654381	0.760715	0.710406	0.741389	0.759474	0.796853	0.852954	0.727136	0.683324	0.798405	1.07637	0.874499	0.85116	0.974404
0.953787	0.931201	0.99617	1.13439	1.03482	0.759276	1.05227	1.3115	1.10999	0.850407	0.963545	0.937036	0.919335	0.959249	0.911922	0.934942	0.941264	1.05225	1.03338	0.965156	0.927508	1.05113	1.06218	0.705832	0.847318	0.910165	0.794365	0.997901	0.96375	0.951851	1.02855	1.0995	1.04188	0.778196	1.03139	1.05193	1.15592	0.968103	0.991803	0.8736	0.82054	1.00549	1.00217	0.939776	0.98966	0.967488	0.900981	1.02447	0.981256	1.19387
0.791036	0.871403	0.771686	0.879394	0.7632	0.818691	0.886767	0.905506	0.885775	0.938093	0.844363	0.771705	0.737464	0.690069	0.779976	0.847423	0.949948	1.01909	0.936737	0.93465	1.10622	1.02752	0.652125	0.767479	0.740332	0.788207	0.764103	0.737915	0.953618	0.898205	0.894545	0.820906	0.866142	0.940001	0.941221	0.9214	0.897045	0.928365	0.725729	0.711528	1.10956	0.910609	0.989488	1.00608	0.914788	0.826905	0.696688	0.949284	1.18365	1.07051
0.899753	0.82955	0.905978	1.03989	0.992516	0.864095	0.822445	0.946402	0.885852	0.884354	0.817542	0.769852	1.13253	1.00146	1.08109	0.896457	0.928432	1.07688	0.924157	1.13824	0.915307	0.712326	0.714797	0.963189	1.04216	0.907959	0.957076	1.07639	1.05974	0.8638	0.872854	0.798385	0.809721	0.809028	0.814549	0.83618	0.831066	0.883134	1.01993	0.851897	0.828155	0.853208	0.741337	0.844662	0.968019	0.827121	0.87419	0.907248	0.935711	1.08654
0.65309	0.596032	0.753002	0.571237	0.434975	0.435233	0.517363	0.530796	0.469553	0.540607	0.571279	0.70158	0.674731	0.523635	0.344464	0.566797	0.664942	0.49028	0.659682	0.505615	0.493898	0.656026	0.61498	0.607664	0.684835	0.61954	0.554778	0.52663	0.570335	0.643497	0.628193	0.648881	0.527106	0.601229	0.669235	0.395272	0.565305	0.47099	0.536101	0.430934	0.422088	0.48644	0.557792	0.475658	0.744947	0.599739	0.668811	0.65	0.552798	0.632864
1.14859	0.972594	0.907798	0.836294	0.793722	0.824764	0.874246	0.741978	0.810808	0.775827	0.689551	0.780718	1.16477	0.949374	0.877841	0.854701	0.892051	0.894902	0.901931	0.922645	0.746924	0.974994	0.839446	0.751333	0.931686	0.687204	0.753054	0.941954	1.13502	0.952342	0.782335	0.741686	0.925612	1.08607	0.778313	0.723211	0.741249	0.861693	0.939375	0.837882	0.778819	0.726172	0.525027	0.558589	0.870681	1.11341	0.897875	0.962684	0.884845	0.830883
0.969959	0.83275	0.679415	0.855381	0.797872	1.06273	0.879531	0.851097	0.808906	1.15105	1.25654	1.01608	0.961926	0.975663	1.03129	0.977064	0.86957	1.00764	1.00492	0.645437	0.822808	0.789418	0.813649	0.86994	0.8037	0.784893	0.781583	0.860767	1.03407	0.905162	0.95114	1.17376	0.721005	0.906056	1.12617	0.778659	0.86725	0.838271	0.875746	0.887758	0.986035	1.04054	0.726761	0.774542	1.08105	1.07016	0.936699	1.03603	1.31885	1.06516
0.860341	0.809947	0.741748	0.78263	1.03909	0.80436	0.984911	0.995099	1.0185	0.884397	0.865527	0.635879	0.774111	0.873381	0.798511	0.724052	0.885457	0.829946	0.81103	0.779423	0.694494	0.734143	0.67665	0.59369	0.575873	0.654604	0.766657	0.6537	0.77513	0.802723	0.798256	0.855326	0.631897	0.472365	0.633876	0.64168	0.823257	0.881603	0.517745	0.429494	0.835622	0.734675	0.993251	1.029	0.752327	0.939204	0.846159	0.864016	0.849415	0.886347
0.770603	0.888823	1.025	0.843885	0.883358	0.98925	0.842382	1.02835	0.918768	0.81625	0.866487	0.934727	0.906256	0.879885	0.698087	0.796783	0.888783	0.798385	0.714346	0.873777	0.863723	0.862954	0.89401	0.753179	0.71438	1.03907	0.854391	0.83149	0.901218	0.766923	0.631774	0.786465	0.803047	1.04153	0.741373	0.650193	0.752969	0.862545	0.951326	0.916331	0.838923	0.853413	0.649584	0.938083	0.653537	0.89978	0.730856	0.647901	0.706915	0.930402
0.992879	0.898124	0.721151	0.520619	0.596758	0.671579	0.79727	0.851923	0.874936	0.740275	0.662358	0.685883	0.753224	0.786574	0.736193	0.53921	0.746095	0.682204	0.809703	0.904604	0.786101	0.952291	0.907206	0.828665	0.727814	0.999382	0.844764	0.878531	0.796146	0.69732	0.997141	0.951055	0.814496	0.615056	0.834194	0.841251	0.86767	1.01061	0.682359	0.69656	0.775438	0.783861	0.846506	0.829144	0.688572	0.937316	1.04319	0.696849	0.580912	0.392819
0.96833	1.05482	0.830589	1.01139	0.829735	0.754658	1.08364	1.02116	0.939933	0.828908	0.806518	0.840973	0.959026	1.00787	1.20327	0.773819	0.91881	0.898202	0.783894	0.844313	0.910291	0.779757	0.652799	0.776553	0.751051	0.887777	1.24129	1.22754	0.954558	0.988989	0.994546	0.876976	0.776652	0.77072	1.18434	0.995113	0.869049	0.713976	0.913641	1.12328	1.10257	0.99712	0.859566	0.799134	0.811748	0.701942	0.89089	0.595488	0.72661	1.07771
1.00881	0.992444	0.843416	0.981937	0.898114	0.7465	0.785426	0.834835	0.947103	1.03649	0.998182	0.962887	0.690272	0.803255	1.05263	0.757376	0.631029	0.784403	0.931484	0.824455	0.911267	1.0006	0.81879	0.798312	0.653336	0.665004	0.769443	0.653562	0.990712	1.01586	0.877674	0.818363	0.800954	0.796055	0.899008	0.666753	0.731373	0.75407	0.634095	0.705398	0.923295	0.712183	0.890066	0.947595	0.902802	0.630371	0.762317	0.976574	0.826018	0.958543
0.776302	0.728182	0.59991	0.717534	0.839039	0.740167	0.795675	0.802198	0.721285	0.628168	1.05298	0.91488	0.593766	0.881056	1.11949	0.850248	0.684303	0.725132	1.08703	0.810679	0.958018	0.934126	0.934679	0.756028	0.853103	0.729173	1.03449	0.98313	0.968596	1.03801	0.782369	0.847238	0.854393	0.84782	0.941662	0.848449	1.08761	1.03941	0.726911	0.79722	0.785153	0.660558	1.01392	0.809345	1.04029	0.877834	0.786938	0.891361	1.07023	1.07752
0.876778	0.665703	0.79583	0.988429	1.00325	0.718172	0.793372	1.09635	0.98945	0.673623	0.959934	1.17653	1.09085	0.87758	0.935889	1.21442	1.19681	0.841372	0.998055	1.00638	0.770079	0.930619	0.879564	1.13666	1.03894	1.00132	1.15891	0.977407	0.869169	0.826028	0.853978	0.829202	0.890295	0.861968	0.720181	0.954952	0.799375	0.947001	1.09712	0.941994	1.18479	1.06094	0.957288	1.26475	0.911266	0.896934	0.860499	0.826248	1.0135	1.19217
0.704028	0.754523	0.942444	0.827282	0.64373	0.723355	0.846318	0.935539	0.931625	0.80568	0.622104	0.660842	0.790386	1.1267	0.942272	0.985529	1.24942	0.811652	0.903059	0.787605	0.923187	1.07511	0.845562	0.977638	0.964636	0.908626	0.856321	0.907901	0.779514	0.722736	0.901207	0.677133	0.799968	0.886308	1.06235	0.915709	0.682149	0.647247	1.09784	0.975556	0.869337	0.739093	1.01588	0.877334	0.952319	1.11607	0.993911	1.03496	0.818847	0.818121
1.0434	1.08375	0.893861	0.807313	1.01411	1.01422	1.04428	0.851701	0.850615	1.01671	0.895204	1.11471	1.34607	1.07618	1.17627	1.03882	1.08892	0.981623	1.29893	0.985682	1.15403	1.08533	1.05332	1.26199	1.28267	1.20239	1.07305	0.807756	1.04369	1.0988	1.64931	1.06274	0.932196	0.729047	0.988597	1.16215	0.986765	0.943203	1.00076	1.15141	0.945291	0.991622	1.26395	1.00729	0.945405	1.06605	0.916069	0.841713	0.920138	0.946431
1.08465	1.27585	0.809918	0.801988	0.964181	1.07401	1.03725	1.20173	1.01425	0.894926	1.00301	0.986754	1.14984	1.20247	1.01278	0.849895	0.888411	0.97626	1.20485	1.08581	1.24311	1.17202	0.801321	0.860404	0.972306	1.08539	1.08316	1.06514	0.876393	1.02455	1.07614	1.02971	1.29402	1.18359	1.04381	1.21223	1.30891	1.3042	0.994018	0.700414	0.954362	0.977055	1.06771	1.09726	1.39928	1.17043	1.14193	1.03812	0.835284	0.974023
0.983317	1.06195	0.977796	0.784734	0.77897	0.689796	0.933295	0.824274	1.01596	1.21502	0.904649	1.10743	1.20713	1.16687	0.901138	0.905092	0.909549	0.885301	0.927458	1.27467	1.23034	0.99303	1.03161	1.43772	1.26309	0.918269	1.08229	1.23287	0.971445	1.14978	1.10718	1.28652	1.00194	1.15098	1.01158	1.04227	0.949456	1.27198	1.2415	0.951317	1.0145	0.961119	0.909901	0.989859	1.11582	1.15831	0.936298	0.986638	1.13309	1.22691
0.91893	1.03125	0.613748	0.796753	0.904145	0.812176	0.846996	0.713489	0.519411	0.744371	1.07738	1.0701	0.890203	0.845073	0.737588	0.795276	0.956191	0.948421	0.970207	0.876112	0.685638	0.831271	0.825721	0.982486	0.73068	0.978159	0.83307	0.914951	0.825402	0.995529	1.06486	0.950134	1.10332	1.03742	1.0409	0.77749	0.968008	0.813993	0.886255	0.910374	0.839258	0.53702	0.856897	0.873348	1.17993	1.07849	1.15864	0.830191	0.729799	1.04514
1.11795	0.862334	0.603347	0.763276	1.04496	0.876129	0.992482	0.809316	0.922066	0.929077	0.705617	0.719428	0.853343	0.960679	0.76615	0.695145	0.915686	0.919627	0.965933	0.804261	0.820281	0.706041	0.864972	0.619874	0.602563	0.754586	0.808491	0.870936	0.843249	0.66001	0.601557	0.662913	0.81134	0.778669	0.777506	0.725702	0.679415	0.863505	0.824196	0.751786	0.838075	0.939276	0.80889	0.625152	0.775255	0.821485	0.988028	0.726963	0.660372	0.913969
0.787037	1.02154	0.755994	0.839871	0.886307	0.999755	0.932788	0.930958	0.815469	0.885968	0.897589	0.888705	0.690813	0.848326	0.853523	0.968281	0.975393	0.930442	1.169	0.935409	1.00795	1.00077	0.968016	1.06047	1.06898	0.838854	1.08629	0.948807	1.09284	0.873826	1.03128	1.17626	1.14607	0.943581	0.889621	0.80876	0.832907	0.804352	0.980411	1.09469	0.959052	0.703594	0.766303	1.0723	0.994905	0.843364	0.905475	0.713215	0.926459	0.887986
0.780069	0.583449	0.802113	0.938519	0.815831	1.05724	1.07701	1.10995	1.22415	0.914501	0.775825	0.724879	0.967411	0.844507	0.773855	1.05629	0.918948	1.10537	0.838291	0.782824	0.732154	0.788991	0.926113	0.963665	0.939393	0.952982	1.11162	0.755109	0.796331	0.999329	1.04558	0.818114	0.777609	0.917863	0.862129	0.819819	0.692681	0.723069	1.00158	1.09745	0.789709	0.788926	0.946622	0.896548	0.95732	0.915798	1.02623	1.02247	0.936505	0.812439
0.791202	0.722538	0.975753	0.964634	0.999203	0.915677	0.921574	0.73877	0.729914	0.895605	0.811395	0.76138	0.95292	1.07304	0.965503	0.924507	0.855399	1.05705	1.18611	0.942297	0.644369	1.08563	0.941823	0.924237	0.971077	0.719976	0.839325	0.860718	0.737112	0.882024	0.962264	1.11368	0.820498	0.971027	1.19368	1.03573	1.02677	0.968405	0.818281	0.633626	0.755416	0.992344	0.981353	0.874798	1.01626	0.872505	0.544898	0.577594	0.639316	0.720617
1.11171	0.969704	0.945197	0.83121	1.11104	0.885935	0.842393	0.955748	0.933198	1.0901	0.9081	1.24142	0.862195	1.02816	0.946333	0.990606	1.17903	1.16772	0.974906	0.868057	0.943553	0.941677	1.19631	0.840199	1.15957	1.01291	0.81979	0.849203	1.04721	0.877506	1.13947	1.09455	1.13316	0.986632	0.903205	0.864855	1.18727	1.19426	0.970579	0.86897	1.0621	1.16411	1.0902	0.889667	0.83008	0.920936	0.858013	0.906147	0.746633	0.82188
0.71458	0.680608	0.9521	1.03581	0.801635	0.699694	0.764529	0.723312	0.645226	0.755857	0.831115	0.972092	0.695738	0.619354	0.925056	0.832231	0.897899	1.11274	0.875763	0.814773	0.946924	1.01361	0.865079	1.04299	0.971118	0.841556	0.779352	0.754377	0.938368	1.04895	0.993101	0.785599	0.691994	0.896041	0.778798	0.605357	0.740465	0.827315	0.735831	0.670231	0.790638	0.744441	0.640449	0.91169	1.00612	0.993027	0.911942	0.882704	0.900545	1.09497
0.78078	0.831617	0.837168	0.995236	1.00962	0.948096	1.03305	0.823148	0.63371	0.798736	0.77412	1.07592	1.23691	1.13163	0.831928	0.901986	0.872468	0.947878	0.781441	1.23482	1.15002	1.04374	1.0258	0.951859	1.03005	1.20156	0.845922	0.991844	0.984407	0.913711	0.886175	0.977911	0.875791	0.917518	0.950372	0.881322	1.28463	0.98516	1.06079	1.08701	1.00245	0.915915	0.849962	0.790298	0.72906	0.941414	1.00391	0.992965	0.926618	1.12623
0.786205	0.648035	0.931529	0.740187	0.771482	0.983829	0.972231	0.899087	0.85081	0.81458	0.935517	0.835305	0.73841	0.62934	0.720511	0.757565	0.901638	0.970593	0.936897	0.889243	1.08143	0.837286	1.01157	0.892931	0.77515	0.747777	1.01587	1.04294	0.886045	1.10298	0.793515	0.844838	0.953242	1.01786	1.00217	1.17757	1.09413	0.902603	1.03268	1.12627	1.12895	0.677981	0.613275	0.879273	0.840183	1.0887	1.00479	0.954967	1.1062	0.989522
0.761958	0.647171	0.589982	0.831159	0.999798	0.83127	0.718887	0.929755	0.833216	0.731653	0.763123	0.720857	0.954677	0.903979	0.952245	0.975846	0.95512	0.970475	0.973303	0.780383	0.893903	0.809347	0.874479	0.786627	0.689493	0.80086	0.929017	0.933054	0.854087	0.909563	0.98303	0.776063	0.768848	0.785623	0.716284	0.757786	0.857062	0.89066	0.986806	0.983869	0.759074	0.912588	0.834815	0.74675	0.747008	0.945918	0.983311	0.957488	1.09603	0.793903
0.817562	0.707021	0.829427	0.904031	0.719618	0.953254	0.836667	0.787062	0.829194	0.865068	1.00295	0.886752	0.77404	0.771722	0.727086	0.666341	0.686488	0.903273	0.876051	0.834843	1.03111	1.09223	0.783776	0.750922	0.927349	0.75614	1.00123	0.978078	1.10787	1.03769	0.929695	1.10156	1.08238	0.884825	0.916593	1.15313	1.06203	1.1708	0.862403	0.797033	0.900679	0.91238	0.854375	0.719592	0.550769	0.900548	0.896374	0.867778	0.901062	0.70131
0.611875	0.497894	0.530335	0.584607	0.500912	0.57229	0.631974	0.481647	0.667935	0.759318	0.70274	0.766639	0.606623	0.669788	0.598614	0.661044	0.579467	0.728203	0.467981	0.467535	0.415152	0.44821	0.426894	0.487265	0.598508	0.574399	0.539339	0.487989	0.686138	0.528892	0.558184	0.680336	0.5339	0.725197	0.587245	0.509037	0.38852	0.551369	0.703735	0.576457	0.579045	0.733235	0.606691	0.445728	0.48058	0.519593	0.47378	0.555124	0.49421	0.460695
0.951693	0.878249	0.854599	0.966493	1.06475	0.928734	0.996318	1.1046	0.911138	0.766121	0.913366	0.816803	0.850886	0.947377	0.910943	0.901832	0.983137	1.10963	0.691153	0.826762	1.10176	0.942281	0.823316	0.843302	0.981362	0.790423	1.07532	1.00078	0.651513	0.606889	0.89844	0.896798	1.05469	1.1543	0.77457	0.982832	1.03271	0.948584	0.573701	0.784978	0.900377	0.838288	0.800735	0.771031	0.8757	0.890996	1.08859	1.26156	0.977961	1.02322
0.664966	0.836657	0.506894	0.687107	0.913061	0.911906	1.01475	0.87138	0.75173	0.816987	0.83601	0.806212	0.691771	0.893694	0.792619	0.877784	0.770383	0.782591	0.807672	0.941037	0.974829	0.869594	0.726882	0.955004	0.83668	1.08105	1.14697	0.966389	0.543843	0.849599	0.823751	0.611476	0.824366	0.926491	0.761028	0.612162	0.842911	0.850252	0.740308	0.618512	0.689753	0.83081	0.891705	0.91188	0.977785	0.995812	0.86734	1.11704	1.03375	0.726614
0.868567	1.09498	0.996342	0.936533	0.894368	0.892659	0.943566	0.685703	0.922236	1.14516	1.0673	0.948268	1.14008	0.807969	0.862255	0.984701	1.00063	1.1527	0.996541	0.991338	0.976512	1.09989	1.27604	0.97339	1.0157	0.916072	0.883209	0.851987	1.10496	1.14008	0.948861	0.842395	0.959638	0.915157	1.0352	1.08391	1.16914	0.932509	0.965395	1.26476	0.991506	0.968874	0.935709	0.878637	1.01683	1.42486	1.25242	0.937599	1.06398	1.08145
1.1081	1.05839	1.11135	0.853612	0.71752	0.711496	0.798152	0.728244	0.664195	0.746975	0.911821	0.958177	0.773719	0.745715	0.691897	0.754664	0.947148	0.752736	0.663535	0.705216	0.786295	0.828784	1.06199	0.908885	0.70784	0.811879	0.902352	0.934854	0.93011	0.674783	0.71323	0.868811	0.878653	0.791351	0.743061	0.854323	0.957228	1.1133	1.22509	0.657663	0.879021	0.961425	0.935134	0.847822	0.833153	0.917643	0.960114	0.734151	0.738848	0.592604
0.920462	0.829516	0.864573	0.914255	0.988356	0.812378	0.731671	0.814914	0.951136	1.09707	1.03952	0.809066	1.00867	0.842785	0.869844	0.797797	0.879015	0.850618	0.885839	0.977952	0.743891	0.76583	0.828489	0.873552	0.878967	0.836183	0.917983	0.795109	0.725038	0.841758	0.97993	0.661461	0.688478	0.863725	0.886224	0.798667	0.728855	0.888337	0.908446	1.01707	0.874721	0.749942	0.774713	0.643982	0.727403	0.918103	0.901538	0.96637	0.925844	0.779865
1.04613	1.25679	1.04889	1.2038	1.1969	1.13964	1.05863	1.04939	1.07724	0.995967	1.12297	1.23919	1.1201	1.10062	1.25167	1.25293	1.13262	1.0981	1.1739	1.07418	1.00648	1.03759	1.11722	1.158	0.924663	0.953528	1.29035	0.87957	0.986503	1.11733	1.14943	1.0223	1.01719	0.879403	1.20065	1.12556	1.19936	1.22896	1.02661	0.945811	1.20624	1.20133	1.00604	1.24322	0.956838	0.892122	1.05603	1.22306	1.36318	1.07239
1.47994	1.25967	1.04031	1.24794	0.939542	0.844463	1.06764	1.12648	1.11726	1.10883	1.24301	1.39054	1.10534	1.13227	1.13454	1.29686	1.1102	1.35521	1.09567	1.3088	1.22707	1.19861	1.27051	1.28772	1.10568	0.899659	0.92478	0.920536	0.904417	1.23378	1.41861	1.43654	1.18175	1.12868	1.02814	0.779262	0.880266	1.17588	1.46453	1.18546	1.14071	1.07979	1.09251	1.08995	1.15091	1.18131	1.3777	1.20822	1.23759	1.13495
0.848041	0.757972	0.815317	0.808988	0.949769	1.09261	0.972944	0.9646	1.0668	0.903037	0.975914	0.867616	0.932207	1.16898	1.1059	1.01202	0.949675	0.973648	1.17086	0.930476	1.00258	0.979726	0.935237	0.822116	1.22653	1.22317	1.19097	1.13213	1.24114	1.08547	0.957021	0.831445	1.30602	1.26549	0.981902	0.953193	1.11331	1.00553	0.940446	0.942468	1.21667	0.877357	0.977872	0.857045	1.09791	1.21293	1.15437	0.987062	1.01544	1.01699
1.00611	0.954639	0.987169	0.98554	1.02677	1.04646	0.973876	0.84935	1.11084	1.0697	0.879282	1.01449	0.913838	0.950015	1.01593	1.04081	0.757078	0.908796	1.06685	0.995343	0.9992	0.799554	0.931935	1.17619	0.895567	1.00428	1.06036	1.02261	0.74032	0.772179	0.77683	1.01629	1.0161	1.00208	0.959767	0.877608	0.964127	0.969126	1.0146	0.942096	0.881561	0.920366	1.00321	0.94183	0.984622	0.937592	0.743247	0.82162	0.919307	1.05244
0.838893	0.817779	1.1048	1.21457	1.04024	1.09366	1.00994	0.989521	1.25871	1.12804	1.12705	1.11183	1.16781	0.992021	1.0052	0.971112	1.07842	0.911683	0.978283	0.999211	0.951508	0.653969	0.83121	0.937156	1.04641	0.753696	0.756423	0.97965	1.01672	0.959379	0.918792	0.850894	1.05675	0.970518	0.845131	0.826633	1.24361	1.02525	0.994885	0.951148	1.01634	1.02548	1.20736	1.12416	0.972356	1.03319	1.10662	0.969346	1.07052	1.14059
0.715168	1.08181	0.928045	0.823272	0.823029	0.821696	0.81287	0.735989	0.896872	0.764911	0.850708	0.905636	0.875574	0.859358	1.15689	1.14406	0.975149	0.927107	1.17263	1.09351	0.914663	0.904518	1.00228	1.07591	0.978666	0.982548	0.906895	0.832508	0.985795	1.21843	0.948435	0.884151	0.943912	1.10948	1.03147	0.877227	1.00469	0.975654	0.931181	1.03187	0.853207	0.815629	0.995493	0.89287	0.76734	0.756175	0.942538	0.773669	0.920892	1.19124
1.15181	1.12685	0.866965	0.628385	0.812758	0.974037	0.72931	0.740208	0.791045	1.18378	0.915272	0.694366	0.73476	1.07815	1.08209	0.792277	0.887302	1.03046	0.785139	0.870536	0.640442	0.793151	0.881066	1.01205	0.926087	0.807464	0.876029	0.580248	0.762346	0.951836	0.904166	0.83019	0.83418	0.835284	0.960776	0.921615	0.902219	0.927004	0.892058	0.771483	0.858673	0.853591	0.840455	0.878803	1.09893	0.884248	0.872982	0.767324	0.834737	0.953678
0.79017	0.719295	0.833709	1.06856	1.24466	0.966201	0.782681	0.843892	0.773231	0.708673	0.673357	0.901169	0.767132	0.586359	0.718707	1.03596	0.929323	0.883553	0.868228	1.00729	1.07452	0.988638	0.890412	0.694695	0.868962	0.85031	0.96795	1.10156	0.907351	0.906896	0.964642	0.788604	0.799076	1.01664	0.973175	0.903058	0.986036	0.920753	0.871807	0.961801	0.931934	0.979997	1.04772	1.1224	1.04319	0.942609	0.986163	1.0148	1.23425	1.07684
0.779773	0.603757	0.628007	0.757671	0.677052	0.878285	0.769636	0.619184	0.895884	0.910851	0.579318	0.685574	0.757113	0.625149	0.837592	0.881414	0.738422	0.7584	0.667115	0.796329	0.906283	0.773225	0.681635	0.809496	0.666831	0.651789	0.83508	0.725461	0.782209	0.731865	0.791471	0.69062	0.660158	0.763198	0.715086	0.739412	0.788963	0.878285	0.909042	0.87224	0.763738	0.907358	0.867629	0.854356	0.631135	0.694448	0.531725	0.662255	0.91249	0.683171
1.05544	1.36244	1.49464	1.25974	1.13188	1.43042	1.41078	1.24456	1.03772	1.07008	0.9459	1.14876	1.11184	1.14974	1.33507	1.25533	1.19196	1.20489	1.13922	1.27873	1.09911	1.12679	1.37832	1.25993	1.29161	1.16717	1.38903	1.34382	1.35116	1.46992	1.11911	1.26235	1.44395	1.0873	1.44603	1.3276	1.31547	1.2167	1.18121	1.32537	1.40299	1.3768	1.43243	1.41344	1.2066	1.28886	1.32139	1.25412	1.25218	1.47328
0.982976	0.959043	0.738233	1.0045	0.959376	0.911653	0.98417	0.910844	0.842155	0.922332	0.79404	0.845869	0.817327	0.86593	0.635573	0.840632	0.913012	0.691052	0.747406	0.8072	0.880457	1.0385	1.0155	0.866013	0.760877	0.795852	0.966382	0.981479	0.897014	1.13404	1.19437	0.960289	0.766097	0.869712	0.847334	0.983483	0.814506	0.972926	0.876815	0.876088	0.858391	0.667412	0.945164	0.849471	0.822973	0.862595	0.935797	0.980387	0.75521	0.765661
1.08858	0.903427	0.75866	0.809089	0.799475	0.9597	0.926055	0.627154	0.840798	1.03329	0.669111	0.696849	0.988557	0.934104	0.703968	0.626514	0.81737	1.05544	0.90266	0.822174	0.895046	0.702754	0.706896	1.09931	1.04195	0.973701	1.06911	0.939962	0.989443	0.74474	0.734579	0.839349	0.840809	1.08234	0.871392	0.941015	0.87817	0.961388	0.91726	0.972999	0.946838	0.891422	1.01079	0.797952	0.813096	1.03095	0.999352	0.789764	0.778777	0.667428
0.938866	0.711251	0.882271	1.00789	0.67337	0.726444	0.673557	0.781493	0.836921	0.858752	1.00502	1.08105	0.990006	1.08272	1.06952	0.939175	0.725137	0.892954	1.05147	1.19594	0.898467	0.932617	1.13706	1.09897	0.857329	0.707074	0.718259	0.704056	0.833566	0.865544	0.808759	0.667652	0.926012	0.787679	0.753917	1.00725	1.04636	0.805166	0.653567	0.740515	0.809027	1.00865	0.919518	0.805366	0.75478	0.741461	0.968406	0.901457	0.709975	0.717403
0.92441	1.12677	1.25183	0.932248	0.898176	1.13653	0.95684	0.989127	1.08656	1.0022	1.0468	0.940225	0.801022	0.9598	1.25361	1.21061	0.957376	1.16712	0.913596	0.826837	0.86823	1.11979	1.18841	0.867695	0.863348	0.806366	0.842923	0.951212	0.97166	1.19052	1.27218	0.999418	1.15584	1.25553	0.916128	1.09924	1.08904	1.10722	0.924257	1.16672	0.897081	1.01954	0.86293	0.858848	0.988823	0.943112	1.02667	0.958451	0.791749	0.884006
0.913418	1.03499	1.13148	1.0846	0.96677	1.0301	0.982065	0.996166	0.976959	0.893819	0.854032	0.959442	0.941013	1.07982	0.995024	0.948987	1.06797	0.981364	0.88748	0.853219	0.880745	0.764815	0.715387	0.872039	0.827863	0.88103	0.814092	0.731236	0.81788	0.814256	1.05652	0.954059	1.05258	1.00658	0.842257	0.786861	0.980816	0.855035	1.0368	0.907609	0.726459	0.86733	0.798343	0.775453	0.941134	0.928155	0.790065	1.03331	1.02502	0.970946
1.15203	1.30386	1.0364	1.02599	1.28119	1.00713	0.898674	1.13272	1.19168	1.18213	1.11124	1.20661	1.4099	1.17407	0.85205	0.964597	1.03193	0.966234	0.995149	1.01744	1.17332	1.15413	1.14783	0.976657	1.09139	0.907285	1.06657	1.09441	0.87523	0.944309	0.958827	0.869689	0.934006	1.02399	0.950718	0.961978	0.925191	1.13806	1.13132	1.10059	0.920292	0.971167	1.11528	1.13382	1.16312	1.18239	1.28901	1.13373	0.92242	1.00534
0.795579	0.829647	1.06351	0.98173	0.744481	0.869942	1.37575	0.869959	0.945612	0.906629	0.701407	0.756675	0.876787	0.769581	0.82943	0.735223	0.693469	0.87622	0.699394	0.781703	1.04664	0.868471	0.766467	0.6948	0.548966	1.01179	1.0112	1.04187	0.838306	0.949357	1.04235	0.922818	0.869404	0.916409	0.682784	0.771168	1.07762	0.811933	0.760335	0.924043	0.920374	0.806481	0.880113	0.828908	0.819808	1.06972	1.04246	0.806546	0.852265	0.94944
1.17939	1.07597	1.24206	1.20278	1.10985	1.00752	1.19759	1.02848	0.942037	0.927115	1.0422	0.995459	0.98338	1.17561	1.14831	1.25259	1.18676	0.952372	0.978205	0.99683	0.772162	0.80666	0.872346	1.0413	1.01116	0.989667	1.08684	1.16319	1.00733	1.00341	0.87641	0.873824	0.911871	0.975817	1.06747	1.08035	0.700602	1.17698	1.22654	0.84738	0.995723	0.928162	0.974222	0.973115	1.15989	1.09829	1.13718	0.991338	1.20498	1.11983
0.823847	1.07305	1.26082	1.12416	0.711816	0.711197	0.825056	0.942301	0.856309	0.911632	0.885331	0.855078	1.04541	1.0772	0.891799	1.04447	1.07191	1.00679	1.01818	1.02199	0.923295	0.964326	0.854977	0.848289	0.784784	0.813783	0.866515	1.02142	0.992317	0.849751	0.751777	0.877838	0.969038	0.858351	0.952643	0.892309	1.04667	0.970173	1.16971	0.877034	0.860121	0.897095	0.925577	0.710955	0.957483	0.805791	0.676973	0.895072	0.956063	0.836171
1.02297	0.939738	0.963854	0.971421	0.732828	0.703312	1.13145	0.976697	0.862886	0.867912	0.907866	1.00921	0.879917	0.860579	1.14871	1.0467	0.909801	1.14202	1.06602	0.895822	0.945792	0.880929	0.938359	0.850793	1.01136	0.915266	1.16955	0.910846	0.768545	0.964808	0.907475	0.816503	0.613283	0.834562	0.878764	1.05228	1.15704	0.738624	1.03786	1.1013	1.04122	1.2592	1.21882	0.993014	1.07592	1.1193	0.884155	0.800483	0.971062	1.27928
1.06876	1.05894	1.29504	1.2688	0.969579	0.846636	0.96445	0.930734	1.02528	1.28295	1.1225	0.909353	1.05229	0.931433	0.907904	0.900929	0.866042	0.854138	0.969411	1.10716	0.92948	0.840312	0.945398	1.02269	0.815038	0.932003	0.935248	0.955305	0.908041	1.12102	0.925624	1.07434	0.961591	0.891866	0.644575	0.828304	0.911807	0.983054	1.15507	1.00847	1.22059	0.867321	0.897581	0.99721	1.04999	0.985534	0.978929	1.0769	1.18995	0.9785
1.1166	0.925657	0.894462	1.08558	1.14589	1.18015	1.10221	0.866027	1.21517	1.10189	1.21063	0.903029	1.13097	1.26148	1.12301	1.08327	0.890572	0.9335	1.18538	1.25194	1.13906	0.887692	1.14828	1.18782	1.0278	0.954461	1.2954	1.02434	1.25367	1.25334	1.22626	1.04875	0.957433	1.08347	1.18956	0.950191	1.0276	1.25345	1.20174	1.22746	1.33801	1.06455	0.871627	1.06105	1.23106	1.06738	1.05669	1.0799	1.21186	1.26741
1.04395	1.15713	1.27723	1.44377	1.22791	1.08404	1.14599	1.27992	1.2062	1.23896	1.21652	0.983596	1.12755	1.09954	1.16009	1.10008	1.0601	1.02776	1.31835	1.20727	1.19335	1.15665	1.15882	1.45381	1.51379	1.32265	1.26417	1.21149	1.34984	1.33725	1.30084	1.47041	1.27825	1.17373	1.16903	1.17031	1.18938	1.12545	1.15768	1.33356	1.30088	1.2409	1.31084	1.3234	1.25231	1.10008	1.25689	1.32483	1.27918	1.37032
1.25849	1.57625	1.80531	1.42258	1.54232	1.62764	1.48183	1.63147	1.79164	1.66238	1.53152	1.56049	1.77423	1.75832	1.64637	1.53319	1.35056	1.61506	1.62343	1.45656	1.65722	1.74725	1.6639	1.48638	1.52893	1.3938	1.64321	1.85869	1.80694	1.68866	1.83714	1.81283	1.78211	1.64622	1.64048	1.53261	1.3896	1.44881	1.5835	1.51929	1.85732	1.518	1.47877	1.45844	1.77542	1.74009	1.96305	1.79884	1.64944	1.64799
0.758498	0.847543	0.653011	0.664216	0.657661	0.87798	0.876434	0.683152	0.750953	0.868103	0.829915	0.754524	0.716393	0.864189	0.635996	0.753886	0.859075	0.773082	0.768358	0.765961	0.775847	0.796683	0.685299	0.783745	0.801244	0.586965	0.744664	0.885773	0.832645	0.785046	0.655404	0.716157	0.587984	0.811876	0.93323	0.932043	0.853009	0.786311	0.93659	0.804068	0.707128	0.708515	0.880883	0.621681	0.710141	0.979687	0.700026	0.723961	0.943739	0.908939
0.920754	0.892791	0.887761	0.685728	0.554607	0.723393	0.737113	0.60476	0.833467	0.767484	0.624716	0.729682	0.711485	0.637662	0.785197	0.708779	0.773326	0.700679	0.64506	0.501669	0.570296	0.620779	0.762217	0.866876	0.75581	0.684257	0.7715	0.711386	0.744351	0.905349	0.92794	0.753672	0.682969	0.675548	0.606393	0.669883	0.689405	0.648033	0.723192	0.708608	0.734943	0.634311	0.580843	0.582937	0.734312	0.6693	0.611332	0.590309	0.597992	0.577206
1.14457	1.02459	1.06073	0.988822	0.876257	0.912956	0.919329	1.03128	1.14216	0.982763	0.989201	1.10267	1.05454	0.744234	0.97728	1.04065	1.07974	1.04909	1.08011	1.19163	1.034	1.22557	1.18628	1.00684	1.00373	1.12773	0.973903	0.98107	1.06641	1.05958	1.0634	1.02261	1.06251	1.11677	1.0115	1.24606	1.26664	0.935487	0.84153	1.02944	1.13949	0.837666	0.956361	1.07194	0.937691	0.925187	1.08592	1.16993	1.17736	1.20358
1.12277	0.938554	1.16306	1.23321	1.21915	1.09327	1.1217	1.02667	0.984979	1.18824	1.39158	1.2658	0.981916	1.28446	1.1491	1.0031	1.12384	1.08479	0.862728	1.17084	1.08322	1.14491	1.34099	1.28584	1.15788	1.02175	1.08036	1.35325	1.288	0.964547	1.2653	1.40025	1.27157	1.02738	1.24056	1.25652	1.30146	1.07948	0.994268	1.08738	1.02445	1.01394	1.29276	1.27584	1.19517	1.17484	1.09168	1.08494	1.2709	1.20494
1.03013	0.914695	0.908352	1.05324	1.24509	0.872547	0.828123	1.01856	0.907336	0.841719	0.941076	0.854351	0.931549	0.943421	0.825439	0.966128	1.17057	0.995256	1.00013	0.957734	1.00176	1.13962	1.00595	0.989871	0.92215	1.00791	1.0941	1.14111	1.19895	1.21422	1.00167	0.978058	0.872023	0.92405	0.878171	0.986516	0.785943	0.777469	0.98153	1.03429	0.922873	1.13562	1.04629	0.957995	1.08016	0.933358	0.962755	1.05339	1.3322	1.18315
0.765426	0.586796	0.671204	0.826859	0.791067	0.660598	0.751337	0.682737	0.788373	0.907022	0.565183	0.87063	0.836531	0.845203	0.847507	0.645595	0.61292	0.822548	0.923386	0.862191	0.957662	0.863802	0.903713	0.798017	0.80241	0.888784	0.622761	0.781548	0.894731	0.764627	0.759562	0.739335	0.716313	0.659115	0.860625	0.746616	0.740838	0.763001	0.706651	0.752975	0.723238	0.874615	0.682689	0.840494	0.850301	0.882885	0.771182	0.71489	0.666105	0.707058
0.854599	0.951085	1.36831	1.22499	0.982536	1.00159	0.999203	0.856364	0.848743	1.06116	1.0211	0.921858	0.983498	1.05078	1.0454	1.11312	1.02657	1.02558	1.12199	1.01845	1.01186	1.23436	1.05531	1.07318	1.0756	1.21258	0.862501	1.04592	1.04939	0.968476	0.802189	0.77064	0.963235	1.16254	1.24604	1.20692	1.0314	1.19819	1.17799	1.16265	1.16881	1.22355	1.15028	1.00909	1.05229	1.12776	1.20307	1.14	1.27208	1.10344
1.05539	1.16019	1.12254	1.2215	0.96392	0.967566	1.00883	0.879086	0.951502	0.980162	1.075	0.889295	0.828923	0.933329	0.910803	0.949946	0.871213	0.937138	0.898661	1.00316	1.08959	0.861873	0.781743	1.06976	1.07624	1.15171	1.14624	1.08191	0.979843	0.970219	1.11978	0.981303	1.09751	0.890428	0.978994	1.06217	0.968324	1.07142	0.973261	0.932264	0.943405	1.13026	0.931157	0.837451	1.02737	0.950159	0.823424	0.986648	1.05312	1.06902
0.804925	0.9941	0.803034	0.919643	1.05224	0.858637	1.00379	0.89366	1.10074	1.0088	1.08674	0.668063	0.794475	0.778042	0.923211	0.956486	0.693931	0.901644	1.02906	0.802367	0.814673	0.874829	0.821804	0.801437	0.954004	1.10757	1.03017	0.941799	0.863092	0.958918	0.878937	0.885497	0.73009	1.04661	0.700175	0.693528	0.723468	0.996669	0.936288	0.896597	1.19339	0.978191	0.662986	0.890369	0.991912	1.00658	0.940292	1.09704	1.13972	0.899948
0.910124	0.903295	1.01027	1.06054	1.05385	1.14178	1.24305	0.953124	1.14485	1.02949	1.12916	0.825811	0.812523	0.973987	1.0262	1.13144	0.960782	1.04275	0.970213	1.06271	0.970897	0.979124	0.99969	1.15516	1.02237	0.990461	1.04635	1.27901	1.25382	1.26535	1.19842	0.832421	1.18584	1.30697	1.06467	1.01282	1.16974	1.0744	1.00041	1.04838	1.14056	0.979973	1.07199	1.0319	1.20536	0.931837	1.0583	1.10684	0.933255	1.26841
1.32518	1.09654	1.20744	1.01417	0.886597	1.08659	1.03204	0.925798	1.21416	1.18806	1.21555	1.19513	1.05801	1.12442	1.62735	1.26852	1.1324	1.00771	1.10282	1.15563	1.25281	1.17239	1.17091	1.22757	0.969144	1.1669	1.40799	1.31756	1.26913	1.24566	1.14201	1.01054	0.964963	1.14536	1.26112	1.34798	1.18203	1.24091	1.39448	1.08148	1.2495	1.06238	1.1929	1.09085	1.15514	1.15176	1.06617	1.08719	1.21653	1.31871
0.870487	0.708944	0.748292	0.990974	0.859613	0.971993	0.720933	0.771454	1.06804	1.05822	0.878783	1.06372	1.04998	1.07631	0.951041	1.07412	1.07388	0.941453	0.737762	0.821103	0.795874	0.884225	0.879258	0.844768	0.808871	1.07759	1.18245	0.950373	0.845321	0.920848	0.87268	0.977573	1.16745	0.970451	0.75111	0.767808	0.995894	0.87743	0.93782	1.10281	0.943568	0.999097	0.765722	0.850704	0.906029	0.81968	0.948441	0.961979	0.873168	0.883561
0.901565	1.06587	0.813828	0.843619	0.988732	0.86819	0.927964	0.823735	0.608987	0.752533	1.05529	0.924746	1.00636	1.05951	0.727762	0.668889	0.757349	0.912266	0.891902	1.04586	0.958672	0.999337	0.865429	0.690551	0.885033	0.843619	0.884423	0.941856	0.857556	0.930895	1.05028	0.96665	0.943008	1.10233	1.13292	0.827879	0.938366	0.940085	0.988513	0.906502	0.856889	0.880617	0.914218	0.916128	1.04168	1.00713	0.891418	1.0027	0.789784	0.931003
0.826782	0.798149	0.951145	0.920002	0.827857	0.79558	1.14022	1.06657	1.25169	1.0738	1.02682	0.925364	0.77861	0.991781	1.02884	1.00111	0.852605	0.880906	0.940445	0.742847	0.66844	0.858512	0.687844	0.935169	0.894189	0.92831	1.06415	0.887551	1.18	1.15582	0.886444	1.01676	1.02358	0.85075	0.954581	0.741352	1.11923	0.946432	0.566799	0.899412	1.03657	0.898461	1.13855	1.15749	0.78887	0.761392	0.964524	1.04653	0.962714	1.01816
0.633158	0.779025	1.022	0.89205	0.85532	0.880338	0.801206	0.909868	0.893638	1.00079	0.891144	0.84286	0.871072	0.873161	0.831327	0.752585	0.556874	0.763124	1.04388	0.897135	0.722725	0.792032	0.967502	1.20127	1.05893	1.09196	0.858375	0.807189	0.730056	1.00212	1.08634	1.19878	0.999093	0.730335	0.879845	0.920757	0.854477	0.858423	0.837467	0.822781	0.751437	0.833069	0.954761	0.676722	0.806345	0.77106	0.902716	0.946561	1.19942	1.21136
0.793943	0.664392	0.490459	0.634365	0.675501	0.82098	0.736899	0.704942	0.897279	1.02325	0.718886	0.538658	0.530395	0.915815	0.854066	0.939113	1.01994	1.02629	0.914071	0.971162	0.857209	0.974123	0.868533	0.683757	0.63993	0.825805	0.913891	0.908213	0.883207	0.888591	0.722739	0.962218	0.895555	0.74719	0.949482	0.751621	0.765128	0.883893	0.853415	1.08338	0.922965	0.860816	1.01817	0.853507	0.756207	0.93776	0.888087	0.777474	0.899144	0.879248
0.832193	0.830414	0.801681	0.873357	0.768437	0.615064	0.736444	0.728874	0.841288	0.771941	0.713839	0.862677	0.847394	0.882408	0.849703	1.09074	0.67906	0.71126	0.904846	0.807981	0.866773	0.967507	0.861448	1.05551	0.951801	0.763183	0.69417	0.748611	0.766643	0.75649	0.729531	0.86029	0.736825	0.878207	0.992057	1.02182	1.08758	0.990826	0.932672	0.844435	0.807039	0.722496	0.592411	0.733544	0.942245	0.881231	0.761132	0.806661	0.844014	0.850006
0.570233	0.63916	0.905305	0.85807	0.750959	0.851343	0.841769	0.829149	0.708784	0.70248	0.654775	0.907265	0.885652	0.669399	0.789562	0.602022	0.626284	0.763877	0.758718	0.952345	0.936291	0.819912	0.792572	0.845945	0.756372	0.599785	0.78431	0.867887	0.633801	0.676391	1.01195	0.754633	0.654538	0.629439	0.594084	0.793392	1.0075	0.727881	0.887237	0.806467	0.63911	0.733728	0.883309	0.809802	0.805969	0.998868	0.680886	0.745431	0.773266	0.998279
0.760224	0.697583	0.914269	1.20262	1.18439	1.19419	1.04874	1.11574	1.03646	0.982135	1.08001	1.07722	1.13564	0.932238	0.674514	0.844277	0.978517	0.896672	1.0723	1.09657	0.986818	0.903997	0.876246	0.990351	1.17774	1.07472	1.09012	0.888288	0.854532	1.04358	1.00351	1.22411	1.28121	1.14123	0.936189	0.964034	1.05257	1.20306	0.912443	1.10469	1.19759	1.25289	1.01521	0.843981	1.00185	0.960669	1.09401	0.979312	1.11376	0.931134
1.37339	1.50773	1.42671	1.49042	1.36315	1.48734	1.58036	1.43254	1.33844	1.49718	1.59776	1.4353	1.47583	1.71653	1.64818	1.56272	1.18466	1.2829	1.30828	1.42021	1.36482	1.27935	1.19774	1.39842	1.50961	1.45355	1.34748	1.52937	1.38671	1.53106	1.5629	1.44926	1.40292	1.49748	1.65227	1.50947	1.50364	1.36484	1.60759	1.45409	1.35641	1.54986	1.58765	1.40526	1.54105	1.3158	1.4618	1.604	1.6905	1.55119
0.897952	0.858352	0.842965	0.954333	1.10356	1.13513	0.989388	0.91526	0.846742	0.894062	1.10237	1.00571	0.982029	0.941156	0.945291	0.768954	0.926255	1.12363	0.96944	0.981401	0.845563	0.647718	0.720158	1.00507	0.805377	0.829182	0.765382	0.655444	0.799501	0.990801	0.779284	0.779859	0.659505	0.716812	0.952664	1.09082	0.79469	0.769711	0.86691	0.85471	1.17422	1.0926	1.04848	0.998516	1.21606	0.906966	0.613168	0.777727	0.904032	0.926579
0.847444	0.928176	0.947768	1.05023	1.05939	1.17647	0.944646	0.899966	1.13424	1.10607	0.949457	0.987647	1.06832	1.07155	1.14397	0.977195	1.2292	1.11292	0.892181	0.969331	1.11121	1.04356	0.993394	0.840541	1.17803	1.16058	0.934536	0.975412	0.999224	0.788049	1.05645	1.13057	0.928053	1.05931	1.12974	0.91443	1.07285	1.03514	0.830032	0.872534	1.03042	0.870615	1.04726	0.959279	0.991482	0.968306	1.09714	0.92453	0.87789	1.33194
0.979418	0.852313	0.728124	0.712637	0.732201	0.674134	0.830412	0.771844	0.650186	0.891893	0.916651	0.901383	0.840074	0.769676	0.857552	0.731237	0.782087	0.768032	0.887311	1.03079	0.828618	0.901349	0.858388	0.964032	0.793992	0.832496	0.845016	0.695847	0.527108	0.861484	0.837132	1.08046	0.777313	0.744941	0.963396	0.97282	0.878217	1.14626	1.04341	0.891943	0.842451	1.02618	0.727164	0.831324	1.1328	1.00565	0.775933	0.827828	0.8151	1.04683
0.985822	1.09366	0.982252	0.808675	0.999318	1.2698	1.19146	1.01741	0.996921	0.99092	1.07788	0.799622	0.975106	1.04157	0.879191	0.956146	0.887473	1.03513	1.19099	1.34953	1.09814	0.864653	0.987503	0.906272	0.754215	0.970751	1.00763	1.08386	1.34198	1.10385	1.11108	1.36153	1.05329	0.864941	1.2477	1.28529	1.04739	0.834053	1.06541	1.26055	1.26062	1.13451	0.962971	1.17585	1.05882	0.928178	0.877905	0.86707	1.04514	1.04911
0.898303	0.767345	0.821632	0.969738	1.00435	1.00059	0.937069	0.931393	1.01828	0.969786	0.930391	0.815168	0.946074	0.707546	0.835317	0.790618	0.703297	0.88314	0.951674	0.882375	0.842846	0.903649	1.09395	1.0257	1.10526	1.15966	0.932764	0.967223	0.87623	0.892987	0.850937	1.01518	1.01491	0.941417	1.09005	0.857712	0.934619	1.02086	1.25404	1.48457	1.15978	1.02553	0.885621	0.851811	1.00785	0.986242	0.970197	1.04154	1.04241	1.03342
0.801177	0.735711	1.01071	0.940098	0.953202	0.945515	0.999579	0.848731	0.831134	0.647532	0.786791	1.03745	0.920423	0.929242	0.98443	1.13887	1.14409	0.780566	0.867578	0.856717	0.838859	1.14605	0.925759	0.939491	0.849857	0.640519	0.806409	0.871031	0.876883	0.918951	0.791486	0.953645	0.773452	0.779173	0.993949	0.852196	0.884562	1.01652	1.10721	1.05711	0.878998	0.858443	0.872988	0.90433	0.86884	0.855114	0.887	0.815836	0.894926	1.05847
0.698116	0.697082	0.803724	0.728576	0.683462	0.756078	0.743927	0.649518	0.699332	0.802379	1.05579	1.07619	0.919373	0.768223	0.862003	1.04413	0.800545	0.796613	0.950471	0.955011	0.90312	1.05719	1.10671	1.11914	0.998202	0.913039	0.865677	0.823362	0.779456	0.906982	1.0903	0.964166	0.561649	0.671965	0.893436	0.647831	0.698304	0.85603	0.954526	1.00195	1.02138	0.936252	0.907612	0.882576	0.849966	0.683658	0.889798	0.900344	0.773022	0.773815
0.707386	1.04922	0.776929	0.961044	0.833046	0.872583	0.877501	0.912803	0.812964	0.827833	0.959721	0.865683	1.1645	1.01552	1.06881	1.1494	0.711367	0.888897	0.797252	0.841229	0.833421	0.885971	0.821299	0.925063	0.713981	0.900268	1.21346	1.13816	0.836577	0.940241	1.05891	0.981172	0.935389	0.920099	0.813104	0.761767	0.896696	0.763855	0.786406	0.960099	0.954563	0.925703	0.75568	0.900599	0.996244	1.02482	0.900128	0.928443	0.702963	0.990966
0.473624	0.510865	0.674634	0.618197	0.663116	0.648333	0.672484	0.557385	0.571893	0.780701	0.756002	0.57303	0.63277	0.606325	0.561232	0.788899	0.520401	0.604713	0.726152	0.633725	0.55477	0.464241	0.470219	0.71389	0.635718	0.559087	0.723639	0.610073	0.39319	0.532176	0.577906	0.623278	0.635337	0.392299	0.411845	0.36707	0.498432	0.687736	0.672474	0.722501	0.499114	0.578889	0.53646	0.639947	0.657	0.624897	0.469465	0.60051	0.375951	0.416741
0.600507	0.845896	1.02791	1.32704	0.983519	1.0265	0.947997	0.933694	0.900342	0.861393	0.950425	0.893305	0.935551	0.927475	0.930385	1.03981	0.922678	0.826729	0.664972	0.960285	1.01296	0.769953	1.02783	1.05907	1.09828	0.945794	1.01573	1.14735	1.01807	0.719358	0.867027	1.05733	0.910525	1.16555	1.06957	0.931235	1.03466	1.08696	0.996386	1.03934	1.26817	1.23011	1.01972	0.800492	0.654857	0.799665	0.945476	0.785346	0.525976	0.822912
0.889083	0.988957	0.879529	1.09498	0.818331	0.935628	0.872686	1.0069	1.06377	0.847216	0.837485	0.680066	0.670028	0.817137	0.865351	0.817667	0.834752	1.00123	0.87471	1.07287	0.983888	0.758359	0.900689	1.19387	1.18081	0.864961	1.20482	0.986567	0.951128	0.808195	0.981802	0.989075	0.925956	0.876552	0.877523	0.743128	0.997742	0.913873	0.89169	0.810696	0.669691	0.79045	0.865819	0.758065	0.588089	0.547783	0.592408	0.99914	0.929671	0.82446
1.19598	1.36417	1.22034	1.16292	1.077	0.82163	0.918161	0.920716	1.03001	0.98582	1.04052	1.06934	1.04936	0.923463	1.19986	1.15958	1.10922	1.01695	0.954284	1.01166	0.947867	1.16143	1.1584	0.911766	1.27858	1.08611	0.985391	0.886593	1.16806	1.04005	1.21581	1.25827	0.999849	1.0124	1.05914	1.00971	0.986651	1.0879	1.16254	1.04344	1.08566	1.11044	1.09387	1.28392	1.28666	1.17346	0.986179	0.932923	0.954117	0.984993
0.822505	0.72009	0.891153	1.05782	0.944964	0.877747	0.941433	0.931171	0.811388	0.818503	0.711493	0.833765	0.959068	1.0327	0.983179	0.751503	0.902799	0.962936	0.865941	0.992827	1.10008	1.12502	0.852412	0.714426	0.749202	0.824722	0.954188	0.750888	1.00468	0.942015	0.924944	0.903609	0.909084	0.881873	1.07713	0.945737	0.832061	0.826131	0.893692	0.835658	0.831546	0.871392	0.807872	0.941969	0.958503	1.05472	0.854056	0.80624	0.993425	0.682407
0.959132	1.04533	1.06595	1.17707	0.909618	0.88799	0.691809	0.848179	0.965153	1.10189	0.980092	0.958653	0.819031	1.05024	1.14167	1.10803	0.946404	0.707962	1.08422	1.07278	1.07651	0.866776	0.899425	1.04686	1.17118	0.970014	0.89847	0.952804	1.19075	0.997704	0.966926	0.875583	0.808338	1.04237	0.927073	0.921815	0.931337	0.787606	1.00707	1.22689	1.05005	0.883591	1.07423	1.11426	1.02263	1.0087	0.95181	0.723246	0.816112	0.905681
0.661813	0.677473	0.883214	0.95467	0.887644	0.624166	0.641205	0.7852	0.842002	0.860767	0.87617	0.840117	0.739525	0.709629	0.787919	0.822138	0.590705	0.777232	0.772234	0.804626	0.949317	0.863043	0.749116	0.948359	0.871142	0.922253	0.886395	0.768318	0.914288	0.950146	0.692954	0.750475	0.884203	0.756155	0.779787	0.882676	0.868048	0.793662	0.642676	0.859922	0.687637	0.596981	0.651721	0.728354	0.675427	0.775822	0.788501	0.65561	0.596839	0.647474
0.739655	0.524042	0.612525	0.702164	0.482655	0.628602	0.662606	0.747457	0.78117	0.614254	0.714088	0.900952	1.02844	0.953826	0.737532	0.924507	0.797201	0.692956	1.00705	0.900842	0.810275	0.886659	0.707942	0.699037	0.655228	0.827158	0.788112	0.768215	0.703591	0.871646	0.766175	0.72899	0.702425	0.625305	0.908582	0.694754	0.802098	0.752199	0.65212	0.6411	0.463588	0.615912	0.868062	0.803849	0.881187	0.648016	0.647993	0.59402	0.705274	0.697757
1.17624	0.950673	0.746991	0.913967	1.00511	0.933679	1.06921	1.02035	0.890071	1.05254	1.10132	0.726101	0.90514	1.05864	1.00016	1.0338	0.942	1.32708	0.77365	0.807726	0.972647	1.16513	1.13187	1.20176	1.25685	0.922585	1.28304	0.922049	1.06038	0.888601	1.05981	0.880637	0.955872	1.18936	1.04387	1.17248	0.976828	0.907941	1.18158	1.05732	0.839849	0.918326	0.898504	0.948592	0.900326	1.06092	1.14885	0.806785	0.992389	1.13751
1.23363	1.33045	1.35682	1.41371	1.41213	1.13359	1.32663	1.21872	1.15804	1.36526	1.39071	0.987206	1.39462	1.47631	1.30536	1.14984	1.15353	1.25605	1.39527	1.12333	1.5281	1.19168	1.27396	1.43384	1.47663	1.55992	1.42225	1.24355	1.33271	1.14402	1.15635	1.24181	1.21254	1.27667	1.54287	1.30498	1.27563	1.18001	1.19045	1.51022	1.1239	0.995552	1.09926	1.10664	1.31595	1.43875	1.35583	1.24579	1.27137	1.12617
0.673918	0.972313	0.98914	1.08509	0.983167	0.955821	0.956648	0.838933	1.01345	1.10585	0.88619	0.926244	0.927126	1.03652	0.884407	0.914415	0.828615	0.88318	0.75195	0.952164	0.988685	0.984666	0.833517	0.867494	0.731921	0.939772	1.14782	1.08999	0.935947	0.525668	0.747758	0.830146	0.688608	1.04404	1.1794	0.809137	0.773746	0.950002	0.929889	0.924759	0.872246	0.916666	0.96108	1.10561	0.910095	1.05526	1.0164	0.795148	1.00996	1.10065
1.06735	0.965975	1.01279	1.06995	1.01486	1.0861	0.822812	0.725545	0.985772	0.904641	1.01853	0.827946	0.93371	0.999622	1.09358	1.12192	0.951725	1.05474	0.989419	0.955823	0.884161	0.678575	0.751705	0.890173	0.74077	0.819577	1.0011	1.0384	0.795821	0.925145	0.848985	0.835205	0.935274	0.821909	1.14646	1.08534	0.843497	0.877557	1.13215	0.909049	1.06383	1.14126	0.933984	0.991634	0.85454	0.951766	1.0487	0.887683	0.961094	1.02576
0.598537	0.449437	0.753702	0.813191	0.780727	0.718996	0.925847	0.91919	0.870753	0.924306	0.855507	0.73782	0.751775	0.692805	0.684064	0.701588	0.809375	0.998128	0.889138	0.998536	0.72359	0.857559	0.548548	0.829297	1.00702	0.844091	0.773514	0.658779	0.774077	0.735977	1.03134	0.916403	0.848601	0.820078	1.04078	0.930372	0.594006	0.758649	0.821995	0.640837	0.910069	0.870501	0.796748	0.899825	0.692941	0.948353	0.829372	0.807036	1.08208	0.887383
0.774087	0.866793	0.843709	0.812055	0.90247	0.98325	0.961689	0.846457	0.841804	0.888742	0.988877	1.04948	0.980171	0.758468	0.821211	1.09099	1.08434	0.917161	1.0075	0.83198	0.806763	1.11762	1.09581	0.968378	0.734549	0.774653	0.893559	0.86666	0.887159	0.930569	1.39752	1.04509	0.790652	1.0183	1.03923	0.943494	0.712845	1.15649	1.04918	0.889973	0.950723	0.911426	0.989378	0.865307	0.931073	0.931917	1.15044	1.23663	0.972492	0.992508
0.69818	0.858256	0.864324	0.744979	0.942882	0.916696	1.00896	1.02367	0.904394	0.81843	0.717375	1.01545	0.887153	1.0033	0.622478	0.830653	0.907839	0.883101	0.981316	1.13276	0.891973	0.890966	0.910973	0.804077	0.922939	0.831463	0.861412	0.84952	0.92785	1.14004	1.05352	1.05802	1.07436	1.07768	1.00911	0.850262	0.840007	0.825649	0.973513	1.07761	0.769663	0.879155	0.927238	0.852969	0.722047	0.643655	0.707395	0.838484	1.07743	0.909474
1.08929	0.972388	1.04699	1.0305	0.929962	0.943042	0.873476	0.679884	0.825805	0.867955	1.01094	1.26427	1.04875	0.955538	0.841461	0.992876	0.863037	0.94827	1.09174	1.03769	1.04934	1.07396	1.22309	1.18952	0.905128	0.96484	1.30913	1.08315	1.15559	0.944412	0.959989	0.892942	0.960044	0.953046	1.09447	0.915963	1.02554	0.782612	0.837536	0.98482	0.888196	0.825855	0.978131	1.06792	1.13203	1.12679	1.16691	1.01763	0.80169	1.04392
1.07091	1.3063	1.29205	1.01076	1.02032	1.05469	0.967153	0.914817	1.00808	0.916554	1.05181	1.03815	0.994257	1.19523	1.25858	1.21343	1.09505	0.95615	1.09918	0.680384	0.992471	1.38224	1.2119	1.13263	1.19701	1.09647	1.14436	0.886623	0.933824	1.03073	1.05754	1.04561	0.916535	0.869841	1.11068	0.966091	1.02896	1.02461	1.30771	1.05178	1.15753	1.26128	0.980275	0.896064	1.03018	1.1478	1.06857	0.999189	1.0666	1.36283
1.27763	0.946078	1.04032	0.70081	0.922597	1.1328	1.12604	0.91069	1.0384	1.08833	0.882261	0.828651	0.902254	1.09981	1.05668	1.04355	0.997117	0.964823	0.789387	0.997001	0.993156	0.877017	0.949836	0.923769	0.900102	0.802791	0.831564	0.9437	1.00818	0.944203	0.996633	0.928372	1.06395	0.929273	0.961472	1.01746	1.06723	1.01141	1.19034	0.87989	0.79119	1.0057	1.13309	1.13634	1.06675	0.959001	0.966354	1.02558	1.18807	1.12533
0.844052	1.02881	1.20861	1.03415	0.975506	0.782397	1.06472	1.04438	0.955782	0.890414	1.06089	1.03161	1.09204	0.803111	0.9028	0.964954	0.900605	0.988094	0.81798	0.954495	0.72743	0.870046	0.784018	1.09742	1.15899	1.17442	0.858096	1.11864	1.01677	1.12734	0.948052	0.839116	0.966575	0.883162	0.901702	1.21939	1.08439	0.82822	1.01046	1.07783	1.1375	0.890465	1.15781	0.991108	0.925805	1.08363	1.10894	0.869638	0.98859	1.2135
0.904765	0.919166	1.10869	1.03801	0.913519	0.87159	0.835709	0.835156	0.932185	1.09713	1.08504	0.651179	0.693539	0.849168	0.920781	1.00748	0.735186	0.700004	0.808887	0.797833	0.809633	0.903399	0.86299	0.702075	0.629875	0.818409	0.732249	0.907005	0.733959	0.768819	0.918323	0.803608	0.52683	0.665256	0.955562	0.835583	0.907741	0.824811	0.913628	0.913297	1.02279	1.04103	0.842839	0.887279	0.754093	0.80152	0.940327	1.07099	0.835375	1.07393
0.873556	0.845395	0.796944	0.994788	1.08623	0.811544	0.886791	0.973013	0.93227	0.995219	0.925307	0.819545	0.765115	1.02231	0.969293	0.716679	0.836637	1.04199	0.719769	0.989857	0.859728	0.822974	0.962401	0.79458	0.917805	0.87705	0.84297	0.890116	1.21452	1.0005	0.883901	0.877776	0.915941	0.778586	1.03518	0.932242	0.914951	1.01532	1.10487	0.982242	0.980636	0.965437	0.788247	0.703531	0.838209	0.897981	0.967452	1.07497	0.979483	0.982251
0.688762	0.827628	0.814482	0.756574	0.707419	0.686938	0.687557	0.69927	0.764002	0.655207	0.65089	0.65158	0.681231	0.869035	0.741523	0.713731	0.733571	0.950937	1.06895	0.793345	0.646997	0.752774	0.604293	0.583884	0.667482	0.685229	0.617293	0.665746	0.683174	0.804393	0.880633	1.0033	0.831266	0.799976	0.809978	0.927067	0.652694	0.725356	0.738747	0.779159	0.714109	0.744268	0.77309	0.712455	0.693008	0.57068	0.777353	0.897066	0.848457	0.903243
0.691382	0.640178	0.718733	0.740993	0.998377	1.05764	0.874719	0.664737	0.657631	0.623793	0.636247	0.638409	0.863806	0.844932	0.867644	0.916651	0.824018	0.660121	0.842741	0.857667	0.675394	0.67104	0.855691	0.899146	0.847904	0.759346	0.895168	0.935321	0.842438	0.791443	0.735886	0.567544	0.699303	0.740285	0.844738	0.905773	0.970844	0.776993	0.721892	1.02079	0.748863	0.888539	0.953785	0.762721	0.688958	0.655483	0.887411	1.02609	1.01905	0.977012
0.906929	0.948448	1.03488	0.825219	1.2011	1.04876	0.568795	0.732978	0.991244	0.749672	0.741409	0.852619	0.934987	0.953346	0.923697	0.79741	1.01875	0.825457	0.871324	1.06139	0.986312	0.732554	0.899634	0.962423	0.986852	0.820283	0.718523	0.900736	0.751383	0.864859	0.975755	1.03606	0.852405	1.16349	0.967539	1.03651	1.10676	0.940637	0.754478	0.904425	0.931365	0.77369	0.780509	0.868721	0.841805	0.841722	0.756029	0.915478	0.970146	0.917804
1.02033	1.34576	1.37545	1.10943	1.37914	1.22018	1.23483	1.17419	1.14573	1.23097	1.10494	1.02129	0.652722	0.990628	0.982582	0.896352	1.15414	1.25506	1.15377	1.05455	0.845136	1.14188	1.02105	1.45305	0.956751	0.972747	1.46197	1.07686	1.22717	1.04077	0.729749	1.09631	1.04916	0.978723	1.30969	1.35621	1.10794	0.971768	1.24386	0.889333	1.07758	1.30261	1.07732	0.931079	0.790717	0.829183	0.981286	0.857617	0.885303	1.1049
0.998024	1.06054	1.03474	1.13042	1.17095	1.22127	1.26978	1.07311	1.42039	1.55325	1.25769	1.32467	1.36541	1.35549	1.26268	1.47408	1.22122	0.897214	1.02707	1.07749	1.2769	1.17736	1.046	1.17155	1.12985	1.04069	1.07417	0.890513	1.03626	1.17663	1.20066	1.44162	0.879391	1.02224	1.0439	1.12104	1.50711	1.47478	1.29562	1.19841	0.977486	1.41631	1.03688	1.09189	1.19143	1.06804	1.28771	1.24045	1.01822	1.1908
1.33318	1.05826	0.887522	1.05944	1.12755	0.941737	0.858971	0.931525	1.01665	0.914568	0.979692	0.76854	1	1.04014	0.916619	0.966963	0.959852	0.923884	0.975891	1.15509	1.11581	1.23488	1.00026	1.10333	0.947433	0.904181	1.13313	1.25031	1.07449	0.817609	1.16022	1.13991	1.01904	1.0101	0.943278	0.990428	1.06004	0.73296	0.74819	1.10015	1.13421	0.955129	0.845721	1.10782	1.23151	1.13101	1.15381	1.30615	1.00162	0.785136
0.992102	1.02499	0.896672	0.980008	0.921222	1.03985	0.735942	0.900038	0.904861	0.786733	0.736184	0.842097	0.721481	0.628175	0.763385	0.748153	1.02281	0.781335	0.797979	0.745994	0.669182	0.608168	0.867296	0.97902	1.05642	0.924245	0.804925	0.870508	0.897524	0.874811	0.857642	0.880346	0.978624	0.832061	0.895783	1.13285	0.998438	0.832711	1.12497	1.13221	1.051	0.797649	0.717802	0.919163	1.21208	1.01602	0.943606	1.08189	0.890965	0.757728
1.34389	1.37011	1.35618	1.79084	1.73607	1.28447	1.23579	1.54048	1.95187	1.5552	1.53612	1.53648	1.22682	1.23257	1.53282	1.658	1.16765	1.41167	1.52478	1.26275	1.19678	1.49139	1.45383	1.17031	1.29412	1.13084	1.90842	1.70494	1.28375	1.16801	1.20835	1.60194	1.31051	1.51633	1.37148	1.41368	1.23255	1.11172	1.58075	1.49656	1.42999	1.41208	1.39581	1.47664	1.74099	1.40444	1.71316	1.46447	1.45255	1.76676
0.765874	0.703923	0.818308	0.745741	0.817789	0.898766	0.633983	0.889191	0.92291	0.870528	0.998785	0.756145	1.02944	0.53399	0.72049	0.830972	0.900331	0.872781	0.682121	0.786336	0.844277	0.968163	1.03279	0.849597	0.75455	0.782598	0.730795	1.08547	0.895759	0.984693	0.947679	0.99453	0.644602	0.603245	0.832593	0.690367	0.653029	0.560508	0.870245	0.828155	0.701923	0.738606	0.966879	0.679779	0.658248	0.783775	0.678997	0.967039	0.85435	0.764879
0.751172	1.04222	1.36747	1.21368	0.822448	0.872974	0.763181	1.12746	1.46568	1.2782	0.991837	1.34614	1.26806	1.07363	0.911099	1.0187	1.03158	1.01086	0.811533	1.0423	1.24873	1.20578	1.27421	1.55637	1.27111	0.99895	0.838685	1.12519	1.20842	1.16293	1.14501	1.24512	1.19871	0.96935	1.09851	1.06134	1.05796	1.19496	1.19108	1.29528	1.39464	1.3695	1.18223	1.20059	1.50993	1.15722	1.21567	1.43474	1.26538	1.0395
1.03084	1.0009	0.989898	0.974828	0.638674	1.13521	0.903469	0.76899	0.935229	1.04291	0.827678	0.981546	0.780346	0.870266	0.81519	1.15292	0.786249	0.774783	0.652521	0.973241	1.04921	0.986538	1.07873	1.01463	1.11907	1.02532	0.699387	0.887021	0.780175	1.10622	0.907823	0.738723	1.19038	0.82332	0.802371	1.00336	1.06502	1.01656	0.930208	1.17469	1.16858	1.00585	0.907518	0.933787	0.899869	0.694414	0.955684	0.764859	0.615822	0.795494
1.11759	1.13887	1.47432	0.975338	1.28356	1.10312	0.891523	1.27033	1.43107	0.972833	1.04912	1.20454	1.11593	1.22669	1.06342	0.998052	0.74502	0.928178	1.11265	0.863957	1.10316	0.988519	1.17823	1.2395	1.13454	1.10586	1.06007	1.02787	1.16768	1.24472	1.59045	1.36509	1.16795	0.854597	1.33874	1.06519	1.40952	1.08371	1.10998	1.30731	1.1	1.16621	1.12336	1.36547	1.33068	1.28645	1.14031	0.993736	1.04255	1.00498
0.978854	0.936152	0.963286	1.0039	1.03293	0.989203	1.2	1.27491	0.951146	0.698814	0.775694	0.908076	1.11843	0.872982	0.993594	1.12002	1.00111	0.998195	1.01885	0.831635	1.01825	1.03281	0.987314	1.1283	1.1188	0.86666	0.85867	0.799334	0.90414	0.942462	1.28957	1.04378	0.740004	0.920378	1.0404	1.26739	1.11375	1.27308	1.08325	0.731534	0.96967	1.1026	0.999412	1.07822	1.11974	0.943889	0.70581	0.88746	0.842351	0.788872
1.15237	0.977878	0.911947	0.961074	0.890763	1.10494	0.910328	0.74567	0.76745	0.886118	0.828909	0.983976	1.03842	1.07314	0.923642	0.901442	0.865087	0.866993	1.01453	1.10128	0.906635	0.898983	1.07404	0.916313	0.919868	0.881401	0.932097	1.01138	0.873422	1.09828	1.07325	1.0166	0.93342	0.827237	0.869407	0.915507	1.112	0.955861	0.749337	1.00108	1.18781	1.09177	1.002	0.948954	0.929698	0.917218	1.01485	1.0797	0.954379	1.03159
0.867168	0.85317	0.774185	0.869531	0.823828	0.515754	0.591682	0.715757	0.713062	0.950986	1.02418	1.02007	0.999266	0.72737	0.794136	0.693351	0.767251	0.849127	0.882649	0.799694	0.79316	0.910514	0.898871	0.735962	0.756789	1.07826	1.01447	0.933279	1.01337	0.725685	0.662275	0.578547	0.960517	1.15003	1.11549	0.699631	0.854099	1.05038	1.05714	0.843534	0.848627	0.684187	0.720052	1.01959	0.812736	1.03266	0.844686	0.672551	0.725113	1.03141
0.77575	0.94411	0.870191	0.91276	0.894274	0.633957	0.762855	0.756923	0.892668	0.84247	0.918574	0.79259	0.578444	0.966576	0.842113	0.819996	0.851045	0.777301	0.783073	0.670781	0.699663	0.821257	0.869455	0.678751	0.711365	0.983418	0.995535	0.795239	0.774465	0.937059	0.904119	0.749692	0.70969	0.798558	0.801469	0.781141	0.876181	0.867013	0.865166	0.957335	0.915895	0.837658	0.748229	0.652118	0.80865	0.693546	0.79347	0.789144	0.835173	0.848123
1.23935	1.38914	1.44232	1.1764	1.24034	1.13207	1.25131	1.5916	1.45951	1.39641	1.64002	1.59658	1.08757	1.33412	1.39353	1.43239	1.19405	1.29587	1.12199	1.29834	1.2645	1.49085	1.61228	1.34472	1.32761	1.33029	1.44594	1.51099	1.60769	1.28123	1.2738	1.53195	1.59873	1.38157	1.37566	1.05165	1.31412	1.35344	1.23486	1.30382	1.44438	1.21124	1.38333	1.51303	1.27744	1.11441	1.21471	1.37204	1.31251	1.51578
1.07003	1.08814	1.0424	1.16952	1.15997	1.07569	0.833793	0.919934	0.914649	1.05828	1.00214	0.721742	0.904869	1.18814	0.9221	1.04927	0.995444	0.978428	1.00964	0.9879	0.954862	1.2169	0.914842	1.03179	1.00158	0.983926	0.88874	0.731562	0.787138	0.950216	1.1	0.746288	0.801276	0.774633	0.995306	0.893992	1.09649	1.17102	0.981421	0.957423	1.02408	0.980035	0.934416	0.84426	0.905194	1.10926	1.04976	1.04083	0.964673	1.01785
0.985879	0.905939	1.0069	0.986385	1.01974	1.04051	1.04533	0.785496	1.03741	0.936503	1.14856	0.878639	0.858826	0.746681	1.17698	1.14622	0.957904	0.722929	0.840088	0.830937	0.926827	0.86493	1.07319	0.978924	0.982988	1.10769	0.94815	0.732301	0.934326	0.948209	0.875826	0.623348	0.723265	0.849968	0.818214	0.623971	0.661937	0.875433	0.804614	0.721816	0.905766	0.837939	0.873224	1.00323	0.882025	0.935576	1.11187	0.947024	0.800466	0.817821
1.23187	0.878873	0.638812	0.82985	1.05238	1.22421	0.829038	1.09426	1.01883	0.896712	1.04919	0.94104	1.09911	1.13897	1.02569	1.17734	0.822515	0.88877	0.67755	0.650369	0.846555	0.765422	0.92167	0.983852	0.925325	0.860794	0.812694	0.706301	0.85835	0.789232	0.931508	0.932564	1.25802	0.878659	0.834576	0.789717	0.802552	0.963718	1.0983	0.929287	0.900105	0.802106	0.894407	0.810347	0.949557	0.903304	0.80685	0.85495	0.982397	1.03562
1.30983	1.22923	0.823134	1.17123	1.0976	0.880725	0.816811	1.02834	0.983047	0.854329	0.980673	1.4062	1.09125	0.88399	1.05379	1.14913	0.981306	0.765198	1.04093	0.69026	0.689226	1.09562	0.884484	0.891783	1.08284	0.99659	1.02419	1.04374	0.992665	1.09858	1.34161	1.09763	0.912039	1.00272	0.867825	0.961053	1.2142	1.26669	1.17775	1.22223	0.972527	1.03292	1.00587	0.901498	1.02072	1.31833	0.975441	0.897715	0.898893	1.10277
0.818174	0.880309	0.918373	0.801176	0.769504	0.758434	0.837648	0.834549	0.853791	1.02001	1.11476	0.946004	0.775775	0.96423	0.97153	0.975188	0.944458	0.967693	0.880487	1.06769	0.977825	0.875095	0.973673	1.14818	1.09715	1.05392	0.949686	0.779154	0.925147	1.07082	0.936934	1.03983	1.06065	0.88356	0.707494	0.98319	1.06423	1.08335	1.13182	0.833789	0.744534	0.974005	0.992054	0.987273	1.03177	0.973254	0.979704	0.887993	1.15447	1.12121
1.07213	1.28451	1.0618	1.17097	1.13296	1.06374	1.02431	0.930213	0.977073	0.794738	0.718764	0.813834	1.10059	1.27556	0.920725	1.07193	1.13261	1.13205	1.00599	1.25619	1.2993	1.12728	1.16335	1.24375	1.25698	1.01897	1.11492	1.20443	0.956555	1.07339	0.971551	0.952508	0.94119	0.937088	1.16914	1.09737	1.193	1.02356	0.927266	0.807804	0.646628	0.846731	0.901324	0.978512	1.12769	1.15144	1.10171	0.8388	0.90667	1.12462
0.943304	0.970251	0.904322	0.991209	0.932234	0.867809	0.986503	1.25644	1.14961	0.846358	1.07953	1.05786	0.827032	0.694079	1.07105	1.14426	1.1014	0.996235	1.09257	1.12604	1.07767	0.909655	1.0171	0.847654	0.780747	1.02913	0.846873	0.852464	1.10291	0.973699	0.888446	0.936996	0.746392	0.753022	0.70737	0.824365	0.796808	0.888794	0.915467	0.8278	0.91819	0.769594	0.920889	0.959015	0.98444	0.980928	1.07429	0.898495	0.7861	0.933902
0.87721	0.775548	1.06529	0.97025	0.871915	1.04607	0.958045	0.991211	1.06483	0.981752	0.993947	0.904405	0.859835	1.1044	0.972087	0.772282	0.954419	1.03959	0.935108	1.07391	1.05129	0.858289	0.98002	0.945178	1.1651	0.811095	1.15377	1.19032	0.849628	1.03706	1.00495	0.834223	1.0758	0.870784	1.08065	1.26355	1.018	0.870547	1.10514	1.15586	1.11607	1.20423	0.91127	0.934651	1.05421	0.866	0.92644	0.996626	1.07243	1.23621
0.821379	0.770088	0.875073	0.984972	0.882682	0.974842	0.869896	0.895681	0.992652	1.04527	1.3196	1.1096	0.848475	0.898326	0.941075	1.10939	1.10167	0.978913	0.835	0.739345	0.939507	1.13216	1.13225	1.1912	1.04451	0.641534	0.821212	1.04619	0.895848	0.873816	0.670977	0.597202	1.02433	1.03395	1.06751	0.846093	0.884838	1.08838	1.05932	0.739659	0.695816	0.933134	0.912696	0.851726	0.812898	1.01075	0.892911	0.862097	1.17331	1.17841
0.909906	0.908641	0.767845	1.10069	1.03158	0.925906	0.85261	0.932241	0.922808	0.837491	0.793757	0.907263	0.813579	0.680577	0.638531	0.832189	0.915417	0.889727	0.87756	0.853595	0.741993	0.688053	0.731348	0.769224	0.878444	0.75114	1.11985	0.792707	0.704067	0.805032	0.614871	0.715791	0.821688	0.734391	0.948458	0.809123	0.664442	0.731306	1.08677	1.22527	0.989873	0.881187	0.902518	0.775425	0.640741	0.924654	1.00095	0.955229	0.855166	0.838163
1.20366	1.04261	1.02401	1.19698	1.04503	1.42695	0.872953	1.07482	1.07644	1.03063	0.828487	0.836679	0.864125	1.04732	1.05405	0.969383	1.07736	0.921472	0.852698	1.03573	0.872521	0.93725	1.03362	0.838058	0.746308	0.900424	0.743949	0.971857	0.975805	0.907154	1.12562	0.909961	0.910396	0.772276	0.939118	0.847543	0.835444	0.874428	0.911443	1.01057	0.917219	0.945175	0.898388	0.898814	0.805038	0.833551	1.06069	0.785347	0.692628	0.742266
1.09476	1.00548	1.08852	0.796358	0.996379	0.995824	1.15985	0.812887	0.746926	0.87699	1.03472	1.00678	1.01696	0.892642	0.992405	0.874637	0.84714	0.864664	0.995661	0.834073	0.871246	1.07175	0.831119	0.784423	0.798663	0.902435	0.859768	0.958409	1.0581	0.835044	0.888446	1.08054	1.21025	0.957701	1.00359	0.88192	0.669927	0.802872	0.900358	1.03662	0.726	1.11209	0.997318	0.707887	0.816354	1.00666	0.928127	1.0194	0.977447	0.952387
1.054	1.02912	1.03591	1.05633	0.821324	0.824956	0.957074	0.860203	0.722325	1.02638	1.08382	0.891097	1.05137	1.03244	1.00498	0.873941	0.665674	0.894816	1.01743	1.08329	0.908303	0.84608	0.900163	0.928811	0.859057	0.816963	1.03362	0.996981	0.820236	0.889993	1.05403	0.995206	0.925021	0.760201	1.12807	1.01059	0.748191	0.763917	1.01466	1.04073	1.0743	1.104	0.724886	0.754289	0.901843	0.920819	1.17601	0.89312	0.682461	0.799868
0.896588	0.974603	0.861344	0.928023	0.864258	0.847788	0.698545	0.692249	0.656621	0.759903	0.702351	0.78808	0.825235	0.868853	0.914234	1.12956	0.881392	0.714448	0.746114	0.778904	0.764802	0.82963	0.768882	0.775093	0.788466	0.698615	0.789788	0.929985	0.787183	0.608263	0.85105	0.837442	0.983794	0.87911	0.939534	0.967544	0.710715	0.701576	0.59281	0.780927	0.88144	1.03974	0.982522	0.946517	0.869855	0.629719	0.720665	0.894014	0.839425	0.824485
0.810941	1.09479	0.856283	0.690595	0.834162	0.704231	0.878796	1.20334	0.912979	0.785208	0.804565	0.982446	0.68365	0.714481	0.739199	0.843873	1.02425	0.898427	0.801582	0.850434	0.867483	0.982159	0.97212	0.82583	0.775055	0.828016	0.63411	0.618315	0.663046	0.734958	0.939255	0.807357	0.793553	0.699629	0.908016	0.949795	0.758239	0.71066	0.72742	0.757051	0.811865	1.13463	0.80331	0.635862	0.911676	0.851362	0.544241	0.621639	0.838487	0.939765
0.881498	0.890538	0.926593	1.0184	0.998651	0.93947	0.859406	1.23773	1.06859	0.994932	0.969804	1.04323	1.27496	1.0556	0.907517	0.872853	0.875583	1.0781	1.1158	1.03339	1.07687	0.978949	0.970325	0.806155	0.98137	0.851065	0.963191	1.02487	1.07534	1.11835	0.826436	0.68582	0.887394	0.778993	0.833182	0.854605	1.0137	0.865735	0.828518	0.84421	0.751887	0.833635	0.921791	0.940634	1.16061	1.10045	0.788471	0.751796	0.849063	0.955749
0.627264	0.738645	0.828976	0.835137	0.70704	0.993655	0.842354	0.754644	1.0869	0.773468	1.01419	0.870235	0.798081	0.714671	0.667099	0.961965	1.0134	0.883365	1.22354	0.951961	0.687751	0.708125	0.773985	0.967849	0.818076	1.05057	0.972931	1.08108	0.844392	1.00567	0.851991	0.810399	0.841226	0.964733	0.768345	0.809668	0.956275	0.949526	0.84808	0.916433	1.00276	0.89479	0.99216	0.869108	0.9248	1.00968	1.11864	1.08619	0.953326	0.714173
1.06972	1.13416	0.895552	0.883207	0.837006	0.871219	0.891628	0.983718	0.998591	0.763529	0.853307	0.790366	0.73692	0.763581	1.07553	1.03437	0.800475	1.04788	0.988212	1.00556	0.970047	0.887541	0.687243	0.815692	0.724904	0.896833	0.805482	0.80882	0.704048	0.69173	0.791247	0.864972	1.10368	0.956036	0.838235	0.745904	0.715959	0.815925	0.88453	0.781645	0.902072	0.951174	0.867609	0.964812	1.07851	1.06653	0.715402	0.750628	0.84036	1.06648
0.960898	1.17865	0.934653	0.83413	0.945629	0.786395	0.690724	0.66513	0.808411	0.839066	1.06628	1.01164	0.843437	1.0326	1.12104	1.04577	0.788853	0.785816	0.943885	1.05245	1.09638	1.0594	1.30083	1.02682	0.793037	1.02778	1.12826	0.860715	0.990185	0.767093	0.845788	0.859581	0.847487	1.21969	1.08238	1.09094	0.925819	0.641948	0.848263	0.958166	0.909216	1.0507	0.877422	0.78324	0.939655	0.828962	0.631093	1.04471	1.13745	0.977743
0.952269	1.05339	1.13544	0.935061	0.906775	0.92312	0.854069	1.07944	1.14628	0.764099	0.763326	1.06777	1.0449	0.935987	0.794451	0.803845	0.871249	1.05242	0.941028	0.943935	1.05837	1.20831	0.997445	0.843068	1.04853	1.36209	1.02881	0.865043	0.969778	1.16476	1.09357	1.29734	1.11615	0.76507	0.926179	1.15905	0.799615	0.838422	1.1008	0.816591	0.858922	0.904333	1.02964	1.2009	0.891992	0.775299	0.904897	0.901384	0.977089	1.07813
0.703383	0.827753	0.947845	0.668303	0.927775	1.08481	1.04263	0.760241	1.26099	0.976741	1.06674	1.13444	1.08708	0.964638	0.708085	0.79562	1.0103	1.35965	1.22285	0.886524	0.903138	1.11222	0.957361	0.984789	0.929799	0.88733	0.897282	0.936793	0.992566	1.24344	1.01852	0.863659	0.78566	1.0335	1.11412	1.01605	1.12517	1.20862	1.26577	1.01506	0.871093	0.958153	1.14601	1.2985	0.86643	0.960624	1.11968	1.13184	1.22984	1.17151
0.679194	0.839876	0.771307	0.807569	0.970584	0.74229	0.895323	1.06607	0.973571	0.954629	0.752361	0.820263	0.778712	0.754347	0.773775	0.889318	0.81435	0.880913	0.740116	0.828183	0.8115	0.819511	0.629838	0.666199	0.702687	0.847366	1.01203	0.664488	0.588955	1.02381	1.07862	0.821717	0.728544	0.643164	0.507244	0.76947	0.860979	0.904017	1.09406	0.853415	0.702074	0.939493	0.849313	0.987486	0.977868	0.845836	0.894019	1.07074	1.11213	1.16189
0.593408	0.885404	1.13441	0.73979	0.767098	0.923844	0.828468	0.758743	0.905625	0.894845	0.827669	0.843436	1.17083	0.809685	0.823653	1.22207	0.972281	0.976227	1.09877	1.10163	0.856653	0.853784	0.685721	0.729556	0.854249	0.868794	0.753951	0.729449	0.686516	0.853861	0.895953	0.778128	0.652667	0.860852	0.912598	0.929055	1.06043	1.30295	0.846748	0.719708	0.777155	0.711149	0.863919	0.959403	1.00506	0.813642	0.857233	1.08719	0.935359	1.08388
0.996278	0.889754	0.919353	0.943225	0.706398	0.760843	0.941111	0.889469	0.880776	0.852474	1.09717	1.08035	0.977438	0.819364	1.12959	1.01342	0.878877	1.01546	0.880381	1.07855	0.950485	0.781471	0.733851	0.982334	0.916591	1.01361	0.737573	1.03343	1.09481	0.923989	0.902243	0.923681	0.943486	0.940874	0.995789	0.826387	1.06674	0.914593	0.79997	1.06723	1.139	1.03599	0.975687	0.826903	0.990265	0.89712	0.989518	0.761659	0.773206	1.03603
1.09725	0.977521	1.18363	1.20954	0.920312	0.849857	1.20126	1.09863	1.01291	1.03068	1.05188	1.01013	0.85614	0.783134	0.806261	0.946497	0.998474	1.04931	0.771346	0.972213	0.871572	1.10535	0.904439	0.914471	1.17255	1.07663	1.2881	1.30233	1.15517	1.21347	1.0985	0.978449	1.14235	1.06604	1.15867	1.06487	1.05474	1.13146	1.25225	0.964194	0.880573	1.10092	1.0156	1.02905	1.04636	1.10198	1.42892	1.03513	0.807417	0.896404
1.13995	1.10275	1.08479	1.02672	1.12423	0.970441	1.00324	0.970636	0.919884	1.26982	1.11334	0.701585	0.925089	1.13572	0.998169	1.15543	1.1318	0.97966	1.13557	1.04291	1.082	1.14866	1.06902	1.07856	1.16147	0.967187	0.874562	1.0714	1.01666	1.14257	1.0426	1.18339	1.07154	1.06035	1.11669	1.02467	1.24836	1.14664	1.12333	1.14604	1.07232	1.11192	0.942254	0.932006	1.01749	1.27335	1.24854	0.936767	1.12874	1.273
0.806835	0.999007	0.921682	0.903754	0.860784	0.75664	0.973099	1.22359	0.944076	0.971504	0.865022	0.794732	0.750098	0.818916	0.930052	0.884787	0.743213	0.666579	0.76927	1.10382	1.01067	0.712264	0.83098	0.620886	0.856397	1.07719	0.729604	0.892967	0.930385	0.849354	0.828168	0.754418	0.682426	1.07942	1.04266	0.784312	0.953544	0.998682	0.724858	0.626113	0.790007	0.886426	0.861128	0.874894	0.888862	0.84682	0.830352	0.965837	0.827405	0.865764
0.839538	1.01684	1.01364	0.956508	1.13759	1.15495	1.00453	0.627799	0.683173	0.935931	0.822406	0.83169	0.755913	0.769586	0.799652	0.833187	0.7939	0.860181	1.1299	1.12633	0.939421	0.778546	0.823102	0.939301	0.828337	0.909258	1.00626	1.14362	0.95299	1.17889	0.934171	0.802549	0.928643	1.14408	1.04538	0.805813	0.848578	0.731873	1.0031	1.04022	0.891622	0.901469	1.06273	1.16041	0.976599	0.929531	0.98455	1.02211	0.93419	1.04608
0.652237	0.615786	0.556928	0.551321	0.575448	0.584451	0.48499	0.681799	0.61649	0.739794	0.647792	0.733183	0.709618	0.699267	0.513011	0.410878	0.428552	0.673477	0.587689	0.552064	0.553172	0.768223	0.632629	0.714288	0.408085	0.673056	0.771685	0.666074	0.64001	0.704077	0.57591	0.730386	0.653153	0.571858	0.618381	0.76787	0.889736	0.672201	0.539299	0.483069	0.543384	0.643779	0.622686	0.594716	0.480123	0.602854	0.849136	0.531168	0.528223	0.556746
1.00984	1.05194	1.12148	1.06169	1.1227	1.1715	1.19345	1.10749	0.81628	1.13211	1.24847	1.12021	1.00941	1.304	1.12404	0.981754	1.1503	1.22312	1.1304	1.03478	0.982247	0.936071	0.977174	0.861932	1.02339	1.04462	1.10689	1.07527	1.06808	1.24049	0.826575	0.955797	1.01614	1.06113	0.786291	1.10634	1.24303	1.00282	1.0192	0.90295	0.91679	1.09772	1.04649	1.00412	1.0365	1.02545	0.905956	1.16844	1.02092	0.985811
0.773456	0.888745	0.880824	1.06482	1.06252	1.03787	0.982693	0.888114	0.791527	0.72956	1.00426	0.946536	0.77942	0.777694	0.961532	0.946172	0.963185	0.724621	0.852427	0.919943	0.997126	0.828288	0.865474	0.953118	0.952661	0.751584	0.668603	0.771712	1.08823	0.854192	1.00731	0.842061	0.778031	0.871753	0.739322	0.735206	0.931685	1.03987	1.2069	1.06329	0.960715	0.935309	0.778773	0.782528	0.778936	0.792306	0.856575	0.860319	0.797494	0.866078
0.884456	1.10142	1.18688	0.812598	0.796324	1.06107	1.09169	1.09718	0.90078	0.706374	0.872229	0.947495	0.966399	0.979848	1.13109	1.24689	1.13883	1.0988	0.750539	0.826038	0.776662	0.989899	1.13193	1.10347	1.19998	1.08177	1.00378	0.921171	1.15263	0.960503	0.760567	0.95474	1.07128	1.02768	0.779327	1.099	1.155	1.11239	0.916812	1.1725	1.19282	0.965552	1.04674	1.0937	1.11753	0.960356	1.15934	1.09531	1.02304	0.899309
0.667274	0.736396	0.67208	0.734443	0.805761	0.649903	0.826276	0.851595	0.869191	0.626159	0.617401	0.629295	0.93297	0.923799	0.745093	0.699094	0.769265	1.00875	0.973543	0.984853	1.01268	1.07468	0.884704	0.651877	0.719084	0.878933	0.912205	0.938739	0.80143	0.626906	0.662533	0.94684	0.960194	0.978836	0.936957	0.667159	0.860269	1.0579	0.99034	0.828921	0.867488	0.981226	0.869519	0.998274	1.20538	0.84037	0.786647	1.02251	0.997266	0.850113
0.917829	0.795354	0.811715	0.99242	1.01768	0.870749	0.926101	1.14432	0.884642	0.821058	0.911974	0.889839	0.895282	0.946366	0.830163	0.782287	0.784669	0.776962	0.732215	1.00689	1.00989	1.03591	0.853374	0.870192	0.830681	0.902476	0.785104	0.651187	0.853976	0.710051	0.852547	0.988348	0.876912	1.03938	0.85959	0.698283	0.792782	0.738503	0.932876	1.01003	0.939603	0.719124	0.713744	0.905822	0.854925	1.00747	1.02845	0.743677	0.676358	0.889337
0.593674	0.748116	0.822355	1.04182	1.10321	1.03758	0.891606	0.94521	0.859016	1.03225	1.02335	1.06797	0.961158	0.865778	1.05234	1.01509	0.867611	0.83723	0.949016	1.22073	0.978826	0.936167	0.870086	1.00047	0.893981	0.963398	0.747705	0.684189	0.812758	0.725423	0.883227	0.974854	0.86097	0.991887	1.1378	1.05233	0.860928	0.839621	1.02168	0.906848	0.923686	0.930011	0.861883	0.942678	1.16077	0.899411	0.710428	0.921957	0.937763	1.07942
1.02104	0.998099	0.675526	0.812636	0.73927	0.886862	1.11326	0.992139	0.79275	0.838838	0.899117	1.01201	0.890266	0.720951	0.611488	0.775737	1.05948	0.907544	0.951541	0.915073	0.704847	0.910209	1.05104	0.915109	0.782476	0.924113	0.85593	0.789341	0.822019	0.676861	0.78766	0.797515	0.621365	0.685167	0.766251	0.760779	0.837135	0.958847	0.79975	0.949138	0.8589	0.595285	0.619644	0.790288	0.759426	0.509882	0.740435	0.65108	0.813299	0.702871
0.941835	1.02448	0.909175	0.857428	1.10476	1.13954	1.20107	1.16863	1.10804	1.02049	1.03859	0.907387	1.01243	1.07104	0.987855	1.00861	1.11808	1.02889	0.88685	0.966629	1.09809	1.27246	1.26312	1.12163	0.979568	0.899379	0.811492	0.97309	0.92362	0.901725	0.997329	1.1493	1.31554	1.21738	1.14414	1.0248	0.949242	0.927454	0.837437	0.697302	0.881896	1.21522	1.0246	0.868435	1.08695	1.34301	1.0357	0.766576	0.839241	1.02069
0.950936	0.812784	0.851515	0.927164	0.868869	0.716977	0.756523	0.942209	1.10916	0.959458	0.972917	0.850125	0.9017	1.05424	0.987505	1.18061	0.830554	0.92713	0.96881	1.11783	1.11	0.963197	0.797604	1.13091	1.02986	0.983888	0.935243	1.25821	1.11841	0.995117	1.0232	0.963101	0.934223	0.88076	0.902203	1.09007	0.930571	0.865076	1.11785	0.952752	1.19319	1.07641	0.993447	1.17006	1.18188	1.06894	1.30404	1.02316	0.93876	1.01486
0.892902	0.89795	0.899286	1.0167	0.817197	0.886744	0.971274	0.749314	0.898512	0.964711	1.01113	1.0932	1.14046	0.825852	1.00194	1.1071	0.953541	0.937961	0.922979	1.13496	0.974802	0.861263	0.830584	0.706644	0.689879	1.03084	1.1821	0.966178	0.900198	0.997789	0.953767	0.883228	0.989976	1.12662	0.92711	0.890572	0.887602	0.824139	1.01986	1.14	0.94035	1.02139	0.79656	0.741648	0.846821	1.10692	1.06431	1.00628	0.913795	0.88522
1.06623	1.24483	0.920469	0.940574	0.946742	0.966168	0.930028	1.0242	1.39248	1.32713	0.852324	1.03379	1.26962	1.2581	1.09513	1.15205	0.873102	1.18706	1.143	1.09245	1.19082	0.956282	0.911246	1.00264	1.03895	0.900108	1.12661	1.23435	1.17577	1.0346	0.987806	1.07342	1.19603	1.0145	1.14482	1.06243	1.17758	1.05239	1.13384	1.12676	0.96739	0.923956	1.13975	1.0905	0.955662	0.873912	1.07544	1.52592	1.57655	1.16359
0.933367	0.976579	0.953564	0.883355	0.996127	1.00706	0.818657	0.577664	0.884916	0.698642	0.823021	0.876021	0.844496	0.905555	0.889278	0.807961	0.721023	0.871872	0.915237	0.839356	0.879525	1.00919	0.876863	0.919048	0.874373	0.935671	1.13574	1.01579	1.02067	0.887431	0.932482	0.855285	0.901339	0.922246	1.01567	0.955919	1.04536	0.947042	0.780672	0.72014	0.872634	0.862208	1.00452	1.01305	0.873893	0.778501	0.662265	0.739239	0.817429	0.935928
1.18626	1.0816	0.999248	1.25486	1.09405	1.1099	0.932204	0.884843	0.991214	1.20862	1.03612	1.13314	1.04012	1.26502	1.1325	1.12714	0.930217	0.933151	0.888225	0.884162	0.954114	1.07007	0.989137	0.838389	0.865102	1.07886	0.914147	0.917536	0.947084	1.00575	1.00049	0.993249	1.06843	1.0018	0.961619	0.998207	1.08122	1.19399	1.06882	0.985731	0.989845	1.01192	0.905658	1.15295	1.20514	1.03889	1.01993	1.09281	0.986324	1.01715
1.33914	1.04228	0.926789	1.01463	1.04028	1.18314	0.948727	0.992567	1.12083	0.968561	1.24154	1.26837	1.01185	1.22883	1.07498	0.962678	0.990986	1.00043	1.02651	0.935502	0.904639	1.36014	1.19183	1.1847	0.953845	0.916086	1.06943	1.14693	0.934146	0.900987	1.06919	1.22962	1.10909	1.20304	1.05335	0.949918	0.859732	1.0646	1.19684	1.30534	1.15961	0.835289	0.857914	1.07885	1.22525	1.11155	0.994946	1.03039	1.12196	1.23212
0.922143	1.01019	0.944339	0.933323	0.93625	1.00089	0.98234	1.02629	0.874754	0.840203	0.878098	0.832015	0.91504	1.03059	1.10764	1.22624	1.30118	1.01866	0.899305	1.05247	0.958854	1.23006	0.887586	0.907666	1.16409	0.878846	0.794736	0.750754	0.914615	0.926181	1.08123	0.790716	0.993726	0.9787	0.758215	0.899174	0.867868	0.842109	0.909509	0.651152	0.758598	0.973809	0.984258	0.785367	0.889501	0.87511	1.08758	0.909907	0.775816	0.840019
1.16643	0.872622	0.852928	0.902806	0.879769	0.97762	0.929604	1.01809	0.78944	0.834003	1.00655	0.87114	1.03925	0.876024	0.990584	0.990807	0.863922	1.04817	1.0946	0.870024	0.762398	0.736931	0.959482	1.0248	0.989686	0.737328	0.814708	0.921875	1.01634	1.35171	0.998702	0.979598	0.803995	0.870864	0.710361	0.796212	0.916708	0.954428	1.00591	1.01617	0.815193	0.791282	0.840953	0.919572	1.07755	0.986531	0.826681	0.960699	0.883262	0.972834
1.03487	1.08007	0.974681	0.792309	0.766844	0.745917	0.976288	0.75932	0.754503	0.909988	0.979928	0.829251	0.846101	0.805024	0.797376	0.801474	0.826118	0.972087	0.791907	0.960091	0.891118	1.10267	0.911025	0.839606	0.808213	0.853249	0.961761	0.787064	0.795788	1.01294	0.830334	0.942373	0.932708	0.727928	0.752012	0.799718	0.886461	0.701323	0.684903	0.962001	0.903748	0.803535	0.944836	0.708239	0.764526	0.902091	1.03908	0.927555	0.85423	0.820266
1.13453	1.16169	1.02376	0.885481	0.736872	0.890796	0.826322	0.988974	0.904646	0.979801	0.835987	0.83071	0.909304	0.842561	0.667501	0.734737	0.658564	0.790118	0.71555	0.78443	0.704331	0.7221	0.784832	1.03094	1.03058	1.03128	0.698917	0.717406	0.875728	0.83926	0.688307	0.681924	0.762178	0.909726	0.706077	0.773454	0.797053	0.882068	0.78574	0.796583	0.864692	0.889995	0.821289	0.943645	0.960721	0.857082	0.712272	0.925217	0.772771	0.867746
0.749265	0.988256	1.0515	1.06789	1.20594	1.15961	1.0611	1.06107	1.01601	1.07688	1.01574	0.902873	1.07051	1.03901	0.920494	0.980428	0.850592	1.0641	1.06939	1.02687	0.829704	0.966585	1.08633	0.916603	0.914282	1.11432	0.936715	0.936451	0.919869	0.974817	0.638986	0.757176	0.941096	1.0915	1.19476	1.02009	0.838166	0.824445	0.958146	1.01846	0.800041	0.792071	1.01511	1.15465	1.08671	1.20032	0.846849	0.989704	1.21433	1.19129
1.10939	1.2312	1.32199	1.42203	1.21861	1.48155	1.50318	1.28252	1.25086	1.18815	1.09084	1.05403	0.928891	1.26971	1.23312	1.18389	1.11629	1.19619	1.12344	1.05368	1.1468	1.11326	1.30155	1.21179	1.26163	1.10486	1.27063	1.13739	1.03536	1.27445	1.28522	1.1539	1.01389	1.058	1.18983	0.821421	1.12082	1.36044	1.40887	1.17352	1.05096	1.12472	1.104	1.21415	1.28885	1.31818	1.3726	1.20824	1.15011	1.20403
0.975734	1.03094	0.871629	1.02517	1.28054	1.06107	0.874317	0.952365	1.10671	0.985999	1.00002	0.89018	0.781708	0.649604	0.723304	0.920293	0.901186	1.10258	0.959921	0.935829	0.820569	1.16983	1.03926	0.95179	0.877318	0.983597	1.23815	1.03783	0.894444	1.17965	1.07488	1.01253	0.964084	1.00421	1.08947	0.877894	1.02464	1.15014	1.21674	1.22866	0.958507	0.879545	1.0667	0.972503	0.867116	0.964203	1.0125	0.9282	0.783368	0.824857
0.668573	0.453451	0.638333	0.577679	0.756908	1.0472	0.787175	0.896827	0.747618	0.631913	0.819525	0.838034	0.762492	0.808595	0.721501	0.852807	0.929606	0.894929	0.909086	0.832889	0.763159	0.644248	0.633485	0.743425	0.948344	0.694941	0.770961	0.872378	0.806569	0.660036	0.808512	0.719572	0.716564	0.680229	0.773705	0.755049	0.95574	0.847184	0.83993	0.910251	0.732621	0.744402	0.793754	0.647736	0.959642	0.969245	0.883849	0.817618	0.807874	0.949265
0.974145	0.795352	0.771556	0.994506	0.773092	0.947985	0.742166	0.714027	0.97597	0.994335	1.00333	0.737427	0.844828	0.783714	1.01458	0.859944	0.769979	1.10207	0.938386	0.787698	0.97088	1.0698	0.978628	1.02948	0.996579	0.955489	0.901724	0.989174	1.06891	0.914159	0.872762	0.907784	0.980583	0.815038	0.900439	0.81203	0.886684	0.882304	0.834688	0.951394	1.10543	1.037	1.1389	0.991081	1.13024	0.96358	0.963628	0.876285	0.985916	0.981896
0.744114	0.911842	1.05416	0.978337	0.931422	1.0369	0.956287	1.01819	1.28975	1.13373	1.07159	1.02433	0.968291	1.01775	0.976423	1.04025	0.929647	1.08185	1.21172	0.986062	1.0701	1.09589	1.0114	1.13141	1.079	1.08008	0.925501	0.914461	1.12783	1.24568	0.891761	0.8815	0.936214	1.15354	1.23908	1.0994	1.09377	1.0109	0.959775	0.905112	0.873002	0.937753	1.02229	1.15643	0.747166	0.76576	0.833115	1.07529	1.06814	1.01318
0.935376	0.822201	0.838201	0.848523	0.67667	0.742591	0.798988	0.856617	0.964618	0.937386	0.747845	0.989863	0.994709	0.994678	1.16584	1.11082	0.940462	0.812007	0.925232	0.946971	0.79003	1.16286	0.752779	0.977539	0.842402	0.86987	1.00267	1.03526	1.08807	1.11551	0.965297	0.923316	0.719153	0.794678	1.00549	0.939294	0.78895	0.71959	0.92892	0.877123	0.861306	0.777947	0.691826	0.780984	0.964177	0.988188	1.03771	0.746092	1.02611	0.789562
1.12307	1.0429	1.12198	1.25264	1.28771	1.21515	1.2952	1.06406	0.959912	1.08413	1.04788	1.23076	1.01887	0.804033	0.970714	0.974008	0.965195	0.867216	0.985425	0.984186	1.14506	1.07418	0.716527	0.702929	0.968724	0.876824	0.957562	1.23081	1.13296	1.14019	0.893445	0.932853	1.22889	1.0928	1.04268	1.16271	1.17254	1.05509	1.10775	1.1403	0.901916	0.90376	1.03494	1.12219	0.964469	0.824906	1.05811	0.794587	0.86205	0.971704
1.17783	1.01213	0.929085	0.886286	1.11273	1.00745	1.02321	0.919858	0.905644	0.717317	1.04045	1.12003	0.878211	1.21291	1.05916	1.00709	0.984899	1.20069	1.03416	1.0444	1.0299	0.799843	0.792262	0.7851	0.933059	0.863915	0.731123	0.61636	0.981516	1.11508	1.05253	0.911994	0.717569	1.04172	1.04774	1.08208	1.006	0.855821	0.829674	1.07499	0.989334	0.673321	0.871653	1.10833	1.15162	1.02673	0.971542	1.01028	1.28229	0.901897
0.963967	0.879736	0.952905	0.960746	0.898789	0.846147	0.835567	1.00225	1.09183	0.867117	1.00566	1.11154	0.906723	0.936506	0.973699	0.994931	0.762741	0.810476	1.15126	1.02071	1.09832	0.92888	0.840058	1.09716	1.22017	0.730767	0.946432	1.129	0.668634	0.696748	1.02064	0.970221	0.925572	1.06203	0.871412	1.09804	1.023	0.928265	0.909845	0.864884	1.07279	1.07286	0.949462	1.07725	1.13089	1.20207	1.31783	1.05604	1.06804	1.12283
0.923647	0.979379	0.834732	0.813838	0.890794	0.910783	0.974277	0.958787	1.25546	1.15266	0.727941	0.813971	0.915695	0.867296	1.13087	1.07935	0.96429	0.877088	0.937713	0.766093	0.856347	0.889152	0.632232	0.881106	1.02522	0.889789	0.914113	1.28442	1.0425	1.09982	0.998738	1.22099	1.04038	0.945455	1.11222	0.983176	1.07045	0.926924	1.12759	1.07277	1.01073	0.99137	0.95073	0.883081	0.891127	1.05881	0.925032	0.859797	0.919614	1.03484
1.0219	1.13675	1.12427	0.675147	0.842838	0.878347	0.731781	0.892471	0.807541	0.737989	0.938285	0.730642	0.683642	0.646666	1.00281	0.841251	0.595724	0.573355	0.766009	1.05815	0.892876	0.799667	0.931755	0.968842	0.830627	0.742576	0.953709	1.03168	0.95264	0.868725	0.815536	0.894863	0.876818	0.874057	0.905993	0.729086	0.70161	0.71056	0.836278	0.916346	0.722934	0.548132	0.791226	0.804655	0.841494	0.88714	0.777993	0.950817	0.863521	0.893876
1.17943	0.9078	0.950752	1.03561	0.86691	0.916686	1.08792	0.923136	0.904772	0.96917	1.13015	1.09096	1.01902	0.875316	0.929606	1.25325	1.12515	0.985333	0.816499	1.11167	1.29974	1.05565	1.07293	0.898283	0.933304	0.898587	1.12426	1.1779	0.975711	0.792915	0.99167	0.817057	0.92154	1.20219	1.2658	1.05098	0.964943	1.03213	1.27529	0.974118	1.34217	1.2553	1.20175	1.01532	0.919059	0.763243	0.875972	1.15458	0.880589	0.989044
0.85663	1.03181	1.16857	0.840087	0.973795	0.811555	0.860501	0.925772	0.973156	0.855383	0.99029	1.15307	0.915581	0.97952	0.839273	1.05352	1.08727	1.00702	0.81446	0.794629	1.07049	1.23219	1.04488	0.941794	0.807787	0.898314	0.779143	0.822678	0.751897	0.923964	0.964017	1.05066	1.16558	1.08072	0.800939	0.791592	0.798088	0.955955	0.783104	0.917217	0.923087	0.80766	0.823454	1.2076	1.23528	1.38618	1.23338	0.829693	0.825354	0.862836
1.13575	1.05301	1.29448	1.38587	1.07568	0.966033	0.730846	0.746526	1.02544	1.20494	0.983904	1.32945	0.885337	0.983518	0.832966	1.06966	0.828832	0.918306	0.868989	0.956669	0.898858	0.716999	0.753925	0.850629	0.812913	0.857477	0.963599	1.04247	0.9815	0.733335	0.853081	0.881521	0.812437	0.987068	0.837541	0.725324	0.916579	0.898878	0.923079	0.819743	0.793912	0.899751	0.985377	0.878741	0.7953	0.807486	0.858207	0.822322	0.861006	0.969971
0.9352	0.907754	0.945649	0.995146	1.01092	1.10348	0.890428	0.611013	0.851053	0.928988	0.951295	1.03772	1.10817	0.993085	0.834577	0.987335	0.817025	0.823577	0.960597	1.01287	0.816646	0.927795	0.859487	0.738737	0.928652	0.767164	0.527316	0.701946	0.906523	0.816933	0.946604	1.11092	0.964135	0.932142	0.901266	0.928398	0.909584	1.00799	1.09948	0.931777	0.833885	0.853389	0.884676	0.752631	1.0131	1.10934	0.987675	0.721043	0.916427	0.88793
0.797118	0.929692	0.856339	0.711433	0.841494	0.858543	0.731548	0.86308	0.946744	0.691149	0.789228	0.915182	0.854455	0.902406	0.834844	0.952525	1.03306	0.812845	0.760181	0.884624	0.7964	1.04773	0.928528	1.01069	0.941717	0.843264	1.03519	0.963394	0.866462	0.936098	0.723312	0.9683	1.00174	0.836638	0.911009	0.926943	0.873513	1.03571	0.771241	0.941343	1.00813	0.991841	0.870934	0.886288	0.810466	0.702539	0.905736	1.12665	0.746774	0.812655
0.740504	0.727631	0.895967	0.909217	0.779454	0.941747	0.863499	0.959996	0.858713	0.760217	0.911368	0.971275	0.706744	0.964242	1.11382	1.11487	1.0478	0.682576	0.709922	0.846446	0.787697	0.720583	0.917896	1.00587	0.98424	1.00825	0.771994	0.799256	0.804641	0.982822	1.05312	0.607633	0.787067	1.15695	0.93429	0.851301	0.758247	1.01425	0.997252	0.971125	0.655867	0.823593	0.678844	0.716201	0.605862	0.883389	0.820787	0.817502	0.994837	0.825413
0.882567	1.12992	1.12732	0.836526	0.987802	0.90978	0.835339	0.91122	0.610782	0.436467	0.757041	0.810907	0.857648	0.696853	0.848305	0.646649	0.834388	0.85027	0.786191	0.85313	0.805494	0.598571	0.526393	0.773452	0.847343	0.752117	0.720892	0.830336	0.777585	0.761745	0.868074	0.814949	0.731522	0.858342	0.90871	0.872989	0.74086	0.706123	0.754578	0.736099	0.580186	0.768433	0.971161	0.56298	0.787548	1.11161	0.703539	0.733146	0.791988	0.823609
0.97668	0.84802	1.15205	1.19825	0.799332	0.984512	1.00898	0.823294	0.978118	1.00051	1.10569	0.989254	1.07846	1.07669	1.16492	0.972067	0.928935	1.0037	0.814892	0.952583	0.92244	0.900368	0.906121	0.84007	0.894432	1.08601	0.941882	0.848929	0.863292	0.915961	1.11852	0.915842	0.960408	1.03841	1.10423	1.08452	0.936338	0.966089	0.979483	1.202	1.01497	0.716395	0.963234	1.15943	0.959596	1.14978	1.26236	0.954463	0.816111	1.00293
1.09314	1.22348	0.991062	0.686696	0.879499	0.885387	0.837618	0.931527	0.904656	1.10406	1.02739	1.02715	0.93093	1.01558	0.881968	0.916815	0.861363	0.914825	0.899095	1.02859	1.13004	0.914148	0.968279	1.01204	0.886919	0.873478	0.909007	1.06675	0.916878	1.02655	1.103	0.92449	0.941035	0.871954	0.680656	0.833049	0.859592	0.70365	0.898868	1.08504	0.888022	0.988228	0.753375	0.879907	0.938013	0.840301	0.859471	0.811605	0.970599	1.30563
0.945317	0.815625	0.856005	0.901399	0.873301	1.11304	0.931544	0.888388	0.949833	0.794575	0.715773	0.781799	0.897079	1.15273	0.837465	0.76565	0.58232	0.920195	0.851609	0.745806	0.891018	0.906696	0.774997	0.938054	0.857411	0.761852	0.710832	0.636651	0.6885	0.884917	1.02375	0.962396	0.932333	0.700751	0.729028	0.848177	0.767976	0.833718	0.985709	1.03531	0.856102	0.883235	1.0093	0.724049	0.807436	0.991071	0.783931	1.11636	0.950454	0.669657
1.02614	1.09749	0.882081	0.937695	0.897793	0.962775	0.832372	0.885413	1.05603	1.14692	1.04828	0.880677	1.10743	1.01106	0.774056	0.813616	0.920881	1.01583	1.06113	0.914477	0.862191	1.01284	1.1731	1.38778	0.776225	0.8809	0.918157	0.697482	1.00178	1.04992	0.896266	0.674953	0.809624	1.11861	1.30226	1.07254	1.18977	1.20279	0.974608	0.963289	0.965934	1.09009	1.05495	1.28845	1.00773	1.04242	0.901183	0.891964	0.887948	0.868516
0.886808	0.875862	0.914427	0.967509	0.899607	0.723124	0.896181	0.871683	1.04618	0.925867	1.05354	0.996306	1.11053	0.771278	0.655127	0.879146	0.747442	0.747895	1.088	0.949449	1.03119	0.991538	0.983267	0.746118	0.780638	0.757697	0.791744	0.84764	0.934838	0.760367	0.744182	0.964798	0.780704	0.791971	0.676868	0.557958	0.851323	0.966644	0.960126	0.831042	0.867305	0.846865	0.872825	0.971692	0.871195	0.708039	0.759285	1.07959	0.982489	0.671765
0.88642	0.764608	0.637735	0.765515	0.82998	0.631752	0.877154	0.861288	1.02335	0.945121	0.786006	0.91	0.792396	0.968198	1.14517	0.91473	0.875934	0.887518	0.981228	1.19934	1.08217	0.890844	0.801424	0.901588	0.679198	0.883935	0.972942	1.04968	0.980256	1.17411	0.874429	1.04337	1.17548	0.869338	0.964537	0.903044	0.819237	0.934654	0.893482	0.956465	1.00558	0.950696	0.838817	0.862884	0.872419	0.712602	0.775749	1.05294	1.08509	1.05169
1.15846	1.37477	0.982143	1.14674	1.14985	1.17625	0.855005	1.08051	0.804165	0.910386	0.898022	0.876411	0.937183	1.19112	1.1899	1.02524	0.999064	1.09235	1.33616	1.23313	1.07593	1.02157	1.12293	1.11367	1.13094	1.1193	1.25673	1.2933	1.16911	1.01093	0.973039	1.09938	1.04326	0.988315	1.0616	1.11528	1.06901	1.13801	1.08374	1.14268	1.17581	1.05638	1.34005	0.869983	0.799096	0.774211	1.16006	0.908605	1.01487	0.912127
1.12729	0.958513	1.1003	0.938507	0.88992	1.04051	1.07528	1.00814	1.00514	0.874624	0.968654	1.04738	0.709547	0.692944	0.869643	1.06467	0.925176	0.858808	1.16529	0.866634	1.06823	1.05908	1.22645	1.13635	1.13099	1.09969	1.16981	1.09126	1.04752	0.775183	0.886362	0.914345	0.796388	0.791609	0.905333	1.18004	1.01789	1.27024	1.20012	1.22616	1.19842	1.16809	1.17675	1.26995	1.29724	1.13624	1.04407	1.00129	1.18621	1.14526
0.807831	1.18665	1.2575	1.28505	1.07425	1.02223	0.949276	1.07141	1.23519	1.33167	1.30862	1.28671	0.982571	1.14868	1.50636	1.48964	1.24924	1.07876	1.15995	1.27842	1.00015	0.94577	1.26218	1.31804	1.17558	1.14473	1.15555	1.40529	1.14258	0.898064	1.00458	0.931335	0.957625	1.01369	1.21618	1.14069	0.809907	0.912162	1.04983	1.11927	1.15829	1.17135	1.09406	1.05426	0.981309	1.12314	1.0184	0.935001	1.12982	1.20414
0.894792	1.13454	1.19725	0.830821	1.03254	0.962811	0.924797	1.13742	1.0883	0.935434	1.05312	1.11851	1.46423	0.996578	1.02098	1.0738	0.911423	1.12268	1.00058	0.896959	1.13308	1.02143	1.07849	1.13182	0.997922	1.1737	1.06307	1.019	1.22527	1.07476	1.13489	1.1942	0.783192	1.01532	1.16932	1.35273	1.02952	1.05735	1.02632	1.17336	1.41211	1.04739	0.908739	1.06722	0.971536	0.833194	1.2235	1.11448	1.10673	1.04476
1.15596	0.860874	1.00392	1.22111	1.26736	1.02629	1.17788	0.967179	1.31936	1.57844	1.06612	1.2409	1.16574	1.25293	1.23833	1.30978	1.23597	1.4156	1.43874	1.08618	1.06305	1.27453	1.32636	1.32018	1.1142	1.11201	1.29078	1.13981	1.14224	1.02758	1.26454	1.40543	1.03829	1.09025	1.2503	1.09849	1.00864	1.01042	1.24172	1.16049	1.43131	1.4261	1.30684	1.34248	1.43254	1.18057	1.30463	1.11877	1.21644	1.12675
1.30237	1.33916	1.33918	1.3369	1.17594	1.46741	1.42357	1.4585	1.637	1.51441	1.73762	1.66033	1.53548	1.2418	1.29616	1.25342	0.985654	1.03382	1.10704	1.21649	1.52738	1.41504	1.40491	1.44673	1.25279	1.24047	1.52996	1.66346	1.71715	1.41196	1.3381	1.36527	1.47142	1.48328	1.29195	1.18714	1.02805	1.32345	1.47312	1.57047	1.74959	1.31892	1.39905	1.53713	1.34411	1.27154	1.4518	1.38724	1.52011	1.51969
1.15988	1.03022	0.835712	0.84144	0.783771	1.14296	1.16183	1.00847	1.06448	1.01932	0.878984	0.912774	0.722544	0.707411	0.866496	1.01828	0.951986	0.982673	1.09642	0.899941	1.11753	0.959179	0.945964	0.971836	0.934011	0.973002	1.08242	1.16954	0.890903	1.14283	1.00763	0.760537	0.867463	0.872946	0.851482	0.899251	0.869703	1.09908	1.26343	1.01681	0.974317	0.92718	0.898139	1.26902	1.22493	1.1546	1.09664	1.17411	1.23241	1.14885
1.21252	1.23228	1.31189	1.59675	1.35373	1.10294	1.38483	1.00854	0.887576	0.926563	1.01645	0.942166	1.00496	1.08382	1.32757	1.19485	1.17339	1.24259	1.12989	1.03191	1.16917	1.0907	1.05343	1.07995	1.03952	1.14489	0.90971	1.31444	1.43678	1.38949	1.03338	0.953103	1.01218	0.993339	1.35424	1.42172	1.48119	1.0896	1.06167	1.0584	1.16023	1.07967	1.1227	1.18087	1.22085	1.31263	1.2168	0.95206	1.19248	1.29906
0.940459	0.951578	0.769883	0.715409	0.852296	0.638929	0.824846	0.874819	1.03061	0.793247	0.737235	0.575038	0.747003	0.766167	0.892249	1.02274	1.05966	0.783457	0.9167	0.902663	1.00165	1.06177	0.830862	0.840276	0.827064	1.03595	0.773291	0.814839	1.10363	1.01489	0.93629	0.9063	0.732749	0.700505	0.881274	0.743726	0.822951	0.61586	0.78696	0.574306	0.72751	0.913426	0.757029	0.724941	0.877283	0.867882	0.93657	0.72965	0.879709	0.809892
1.22408	1.08213	1.01401	1.15085	1.07456	1.09618	1.34463	0.956758	0.813382	1.02811	1.06188	1.13952	1.16716	0.992904	1.29636	1.2018	1.12991	1.01827	1.21257	1.05353	1.14427	1.16644	1.41166	1.41044	1.25806	1.23422	0.99127	1.09095	1.11294	0.97306	1.1159	1.44432	1.16107	1.29669	1.15295	1.29184	1.29816	1.26534	1.38557	1.43342	1.38382	1.12768	1.28199	1.31985	1.12934	1.24794	1.28053	1.25963	1.1544	1.19922
1.07609	0.99833	1.08148	0.781823	0.845306	1.22267	1.20815	1.03479	0.89855	0.861037	0.746531	0.999025	0.968062	0.721143	0.938667	0.829497	0.70656	0.778389	0.969865	1.1314	0.997588	0.815405	0.940472	1.01559	0.846203	0.837637	1.17194	1.32091	1.1429	0.696626	0.857163	1.08426	1.19046	1.19973	1.02801	0.898528	1.28998	1.321	1.11192	1.07216	0.845976	0.813497	1.04124	0.937791	0.762913	0.976364	1.04918	1.14697	1.25495	0.881355
0.898575	0.854704	0.834227	0.755185	0.844502	0.922006	0.906886	0.569531	0.878624	0.823546	0.737426	0.746957	0.466371	0.626582	0.71614	0.65024	0.71579	0.861329	0.899513	0.817482	0.942478	0.830404	0.735346	0.71407	0.773322	0.819879	0.683366	0.730725	0.782755	0.624175	0.702403	0.731039	0.744956	0.763998	0.969472	0.951749	0.735501	0.74781	0.612411	0.868293	0.81165	0.765145	0.544112	0.649131	0.857321	0.683495	0.722833	0.73453	0.516131	0.687281
1.24751	1.16486	0.876881	0.803698	1.10202	1.10532	1.17013	1.0097	1.06218	1.20753	0.94502	1.07532	1.2558	0.938624	1.14687	1.36332	1.12942	0.993226	0.891262	0.903746	0.947338	1.0125	1.20599	1.20623	1.4505	1.22171	0.885512	0.884771	0.886576	0.966977	1.08332	1.33993	1.31424	1.11071	1.06873	1.04812	0.98661	0.870714	1.08895	1.16648	1.1729	0.975175	0.788539	1.33872	1.1599	1.03973	1.03634	1.30943	1.2467	0.873673
0.748497	0.989476	0.789567	0.892424	0.838199	1.07356	1.05367	1.00784	0.605875	0.512026	0.775161	0.587823	0.91398	1.01187	0.740752	0.788471	0.801368	0.849593	0.595295	0.80369	0.937259	0.954293	0.728252	0.773025	0.823165	0.824191	1.03419	0.822919	0.810721	0.682493	0.740034	0.729046	0.632405	0.766429	0.730018	0.64891	0.726939	0.77344	0.98426	0.962968	0.88357	1.07237	0.888695	0.737232	0.813526	0.927936	0.848592	0.925773	1.03522	0.800434
0.863658	1.1475	1.02765	0.889244	0.585322	0.616997	0.889994	1.20933	1.15559	0.964528	1.11903	1.16836	1.1222	0.798073	1.02678	1.16176	1.03429	0.949362	1.01754	1.04507	1.16804	1.0052	1.08314	0.925147	1.08892	1.17444	1.24364	1.20995	1.11068	1.02225	0.892531	1.01432	1.11978	1.06177	0.908437	1.08373	1.28384	1.16434	1.08	1.31833	1.13511	1.0286	0.954515	1.02268	1.07234	1.17757	0.850682	0.783626	1.12627	1.18605
0.938478	0.732557	0.925643	1.08354	1.14009	1.12769	1.22467	1.1568	0.972682	0.817703	0.843448	0.826921	1.00071	1.07564	0.982836	1.07078	1.01218	1.10847	0.935496	0.910005	1.13164	1.09487	1.07743	0.843053	0.916214	1.05821	1.0456	0.968799	1.03913	1.03139	1.04456	1.25541	1.03201	1.00973	1.14263	1.17459	0.992147	1.05471	1.05795	1.00434	1.20847	0.858185	1.0096	0.893778	1.02123	0.981237	1.30519	1.1848	0.869097	1.07875
0.209714	0.494665	1.22928	0.339969	0.548515	0.383578	0.842515	0.56986	0.814965	0.97604	0.862217	0.618938	0.834782	0.513169	0.780932	1.05795	0.778967	0.825584	0.861437	0.315674	0.465007	0.717786	0.931344	0.695938	0.892816	0.887074	0.640272	0.739737	0.74644	1.13097	1.16855	0.862952	1.17613	0.902096	0.688734	0.901892	0.735428	0.791812	0.815858	0.96789	0.657659	0.536638	0.804458	0.335559	0.0558262	0.654182	0.867381	0.0770083	0.00284036	0.347442
0.70619	0.909511	0.129995	0.197794	0.771729	1.04501	0.451726	0.153541	0.762433	1.0307	0.195065	0.447931	0.846771	1.13657	0.382649	0.377346	0.230852	0.714564	0.281849	0.0940005	0.267513	0.761893	1.298	1.29417	0.668243	0.477216	0.754047	0.491082	0.471827	0.255398	0.414213	0.622353	0.393553	0.366467	0.722229	1.25587	0.956971	1.08324	0.898133	0.647379	0.416105	0.410284	0.457883	0.224601	0.0432682	0.585914	0.536021	0.526861	0.528515	0.292811
0.64638	0.0729862	0.390094	0.957243	1.11155	1.7268	1.00334	0.92584	0.579556	0.296711	0.800858	1.13884	0.782049	0.611152	0.620047	1.12137	0.564965	0.0536626	0.300919	0.832999	1.38045	0.544896	0.562023	0.864093	0.255631	1.32694	1.34797	0.247581	1.12579	0.951818	0.926191	0.553237	0.251418	0.620573	1.1371	0.801241	1.08908	0.341004	0.445949	0.557225	0.650392	0.542613	1.36731	1.1475	0.438145	0.31904	0.841952	0.67436	0.794807	1.16707
1.76354	1.26267	0.948166	0.439947	0.362355	0.716537	1.06509	0.461724	0.259902	0.197325	0.195262	0.31937	0.936375	1.43188	0.891154	0.494971	0.216217	0.512629	0.919724	0.194678	0.244536	0.226924	0.422335	0.426193	0.230614	0.342776	0.53249	0.572109	0.307899	0.845084	1.37131	0.590127	0.900626	0.209877	0.993615	0.779725	0.240823	0.990512	0.864651	1.24235	1.01358	0.24528	0.0138196	0.534457	1.07938	1.18201	0.708498	0.936054	1.08889	0.919107
1.05341	1.33597	0.753363	0.587096	0.667998	0.945924	0.978208	0.394978	0.59543	0.854664	1.28137	0.767901	1.43897	1.60767	0.631835	0.5033	1.03681	1.11835	0.466639	1.01371	0.9664	1.42934	1.62878	0.798347	0.72659	0.619995	1.07983	1.32827	0.650572	0.419908	0.863068	1.32746	1.04079	0.653646	0.455863	0.333976	0.225897	0.606622	0.6991	0.633174	0.701957	0.750891	0.663387	0.774179	0.567506	0.659496	0.678277	0.293902	0.177363	1.28395
0.965607	2.50034	0.870089	0.956616	0.182161	0.261221	0.472448	0.201533	0.422988	0.82718	0.62371	0.141514	0	0.306356	0.935803	1.68252	0.473206	0.467749	0.967748	0.624756	0.364278	0.80581	0.731806	0.634945	0.737977	0.763529	1.29091	0.966463	0.443526	0.104353	1.24404	0.958393	1.33419	1.17861	0.693754	0.190891	0.525221	1.18143	0.837258	0.682467	0.366166	0.190847	0.647843	0.970041	0.320148	0.294704	0.875027	1.30574	1.14886	0.40946
1.22394	1.0881	0.459622	0.628716	0.873524	1.26665	1.16089	1.35818	0.48593	0.103557	0.250038	0.208037	0.194532	0.541613	0.990439	1.00073	0.913943	0.609428	0.918889	0.411518	0.756776	0.531187	1.21426	1.39826	1.09753	0.783079	0.623975	0.690561	0.775462	0.873885	0.935605	0.4425	0.722342	0.360288	1.00226	0.387583	0.521714	1.1812	1.34237	1.19119	0.68735	0.300816	1.36003	1.82021	0.306982	0.628388	1.21807	0.654311	0.715537	1.07919
1.1459	0.667885	1.45162	1.12076	0.577965	1.05179	1.07955	0.716468	1.02232	0.609914	1.70067	1.03654	0.964126	1.46295	0.819398	0.73357	1.48766	1.54426	1.15596	0.606639	0.995081	1.10996	0.0921749	0.59197	0.798466	1.05981	1.85066	1.00833	0.0768504	0.656734	1.18835	0.752758	0.502989	0.162067	1.02966	0.577307	0.78516	0.387742	0.669393	1.35347	1.71574	0.619588	1.24703	2.36846	0.913779	0.713716	1.54815	1.6803	0.686659	0.588761
1.79236	1.47704	0.908342	1.02717	0.679193	0.293501	1.27348	1.05141	0.578636	0.743804	0.698959	0.477753	0.740271	0.957204	1.35095	0.970217	0.476919	1.11462	1.01254	0.198867	0.980969	1.3361	0.402496	0.154782	0.694362	0.864314	0.499033	0.308442	0.226356	0.992753	0.725012	0.658173	0.0954215	0.577577	1.17427	1.95182	1.25572	0.717071	0.62454	1.14757	1.29832	0.953254	0.673641	0.9512	1.27385	1.04956	0.622551	1.04225	0.791295	0.116886
0.852169	1.30775	1.05887	0.309875	0.503802	1.75317	0.987961	0.433074	0.861483	0.554888	1.07709	1.35536	1.13379	0.813114	0.517658	1.03585	0.619033	0.239893	0.681277	0.741137	0.684288	0.65684	1.08885	0.413008	0.626751	0.502084	0.457066	1.02199	0.445845	0.63802	0.688553	0.72335	0.607005	1.26533	0.537085	0.757591	0.528749	0.269435	0.732404	0.828462	0.315626	1.03587	0.614336	0.177068	0.50932	0.365736	0.463937	1.07129	0.799623	1.16466
1.08303	0.594493	0.500502	1.66685	0.989683	0.329246	0.849595	0.928903	0.609756	0.3233	0.124873	0.550312	0.887136	1.22303	1.30006	1.84103	1.9194	0.952034	0.322446	0.907816	0.798853	1.06305	1.08983	0.413161	0.641284	0.498212	0.853695	0.448558	0.45356	0.848784	0.681919	1.3158	0.537626	0.238428	0.762541	0.618462	0.379035	1.05912	0.758659	1.07934	1.01215	1.28146	0.859859	0.660891	0.893404	1.06883	0.708239	1.29671	1.70621	0.797252
0.584404	0.697045	0.301405	0.644002	1.40214	0.931062	1.64392	1.04672	0.477438	0.120518	0.438825	1.15228	0.739961	0.888543	1.11768	1.11153	1.43921	1.36262	1.1737	0.903955	0.957602	0.272632	0.730728	1.3756	1.58709	0.7057	0.149113	0.988789	0.518723	0.81539	0.55744	0.21482	1.37385	1.35207	1.14751	1.25613	1.44638	1.04779	0.907572	0.326924	0.781651	0.864012	1.02929	0.853077	1.03355	1.59271	1.58408	1.50266	1.45106	1.52352
0.164181	0.671233	0.675845	0.423407	0.346018	0.699382	1.08852	1.2017	1.13255	1.48597	0.880936	1.10312	0.592905	0.772345	0.899797	0.637003	0.861053	1.30223	1.02493	0.813923	0.445661	0.668256	0.862379	0.677788	0.780593	0.890487	1.47935	0.852491	1.28666	0.980276	0.245794	0.704756	0.765239	0.639553	0.586698	1.47874	1.39983	0.221969	0.596825	1.05853	0.827639	1.15212	0.424489	0.643488	0.883318	0.384843	1.00844	1.29335	0.464426	0.645205
1.43944	0.933078	0.912763	0.49073	1.01719	0.866698	0.649251	0.61622	0.900319	0.743108	1.00932	1.50105	1.91152	1.3366	0.673418	0.780948	0.954518	0.801283	0.467112	0.713839	1.11433	1.04918	0.829065	0.868137	0.57576	0.857681	0.837784	0.359829	0.475237	0.706692	0.456319	0.403614	0.246001	0.286143	0.600703	0.472909	0.753054	0.460119	0.870159	0.903286	0.900837	0.621262	1.0229	1.1376	1.02766	1.3275	1.00366	0.893744	0.817868	1.09789
0.220003	0.487491	1.05008	0.823248	0.898886	1.0148	0.545253	0.32317	0.835613	0.868556	0.843483	1.15456	0.275976	1.30356	1.18449	1.1025	1.05988	0.466046	0.72792	0.793398	1.48565	1.03426	1.60883	1.16964	1.4303	0.575341	0.917774	1.52632	1.99976	1.74155	1.27419	0.372764	0.688933	0.602251	0.395816	1.13319	1.00125	1.34195	1.78579	1.59755	0.903551	0.984027	0.980007	1.43996	1.57472	1.52681	0.673387	0.517494	0.398882	0.335392
1.43102	0.703041	0.747316	1.94413	1.41685	1.59117	0.975035	1.05926	1.12111	0.193882	0.882285	1.437	1.19361	0.89366	0.715905	0.709007	1.05606	0.710381	0.502443	0.199732	1.60988	0.627761	1.29484	0.626563	1.22415	0.511283	0.305845	0.853462	0.955021	0.649715	0.739316	0.405478	0.462628	0.954308	0.730789	0.0194109	0.420511	0.538967	0.9611	0.812405	1.05822	0.840894	0.453105	0.952217	1.11477	0.909973	1.5881	1.41552	2.03325	1.59507
1.23884	0.939459	1.52257	0.829716	0.388201	0.225518	0.720524	1.15647	0.743052	1.1181	1.40807	1.54313	0.952131	0.946779	0.649738	0.788469	1.4833	1.35409	1.02944	1.02725	0.905137	0.665416	0.652449	0.441448	0.950879	2.10391	1.74443	0.880432	0.80775	1.51452	1.11353	1.32336	1.76879	0.698452	0.577308	0.546136	0.26551	1.14718	1.00507	1.13672	1.59348	1.28283	2.2949	1.29408	0.742903	1.15132	0.824395	0.665363	1.00464	1.69818
0.734839	1.4838	1.78482	0.483654	0.452876	0.956841	0.458244	1.00976	0.882715	2.00157	0.905533	0.837879	0.682477	0.765478	0.894281	1.64954	1.48012	1.26699	0.617666	0.991247	1.79519	0.822208	1.00666	1.46324	0.661424	0.383424	0.775776	0.565338	1.28879	0.924363	0.610204	0.3811	0.475104	0.791911	1.18664	1.43508	1.13923	0.600402	0.539713	0.556826	0.951128	1.24813	1.55293	1.02774	1.14745	1.18847	1.83935	1.24011	0.678566	0.975503
0.401932	0.198595	0.151234	0.830729	1.17033	0.649468	1.33601	1.17164	0.88946	1.41688	0.945312	0.570632	0.504824	0.523763	0.430896	0.229592	1.15115	1.2579	0.0923031	0	0.12077	0.731222	0.56915	0.841901	0.633285	0.660917	0.333377	0.426075	0.304715	0.336475	0.41554	1.20157	1.46159	1.3239	1.31599	0.384469	0.551631	0.351221	0.655996	0.420257	0.781755	0.54253	0.99786	1.38585	1.19559	0.60503	1.32737	0.758214	0.703251	1.0309
0.591787	0.188515	0.426392	0.391969	0.909559	0.724172	0.638925	1.43682	0.723742	0.731007	1.15926	0.865992	0.864907	1.01189	1.22512	1.04977	0.956644	0.897171	0.421213	1.09769	1.76692	1.4393	1.18287	0.197439	0.361111	0.607985	0.895915	0.840264	0.638543	0.496273	1.16537	0.675282	1.05955	1.13939	0.744379	0.348783	0.653139	1.15462	1.35687	0.62454	1.13415	0.669575	0.358889	0.69678	0.385197	0.204359	0.476198	0.351618	0.411973	0.114143
0.634651	0.536382	0.387967	1.32569	0.90456	0.319742	0.801425	0.238893	0.72127	1.21554	0.694608	0.951425	1.30499	0.218105	0.435054	1.34316	0.667401	0.830975	0.3448	0.628891	0.51547	0.0290809	0.493981	0.602997	0.758112	0.83394	1.41276	0.839162	0.556613	0.118404	0.561465	0.606491	0.683198	0.831775	1.06269	0.846037	0.52474	0.121586	1.32103	1.59901	0.995631	0.425826	0.725097	0.485753	0.041245	0.631167	0.442806	0.202908	0.552723	0.895328
1.2217	0.782987	0.472515	0.4783	0.610959	0.599073	1.35522	0.722983	0.699333	0.392133	0.617926	1.23567	0.739214	0.860129	1.1093	1.32563	0.977401	1.53721	0.868478	0.439243	0.566987	0.454491	0.537019	0.956465	0.778296	0.0506588	0.0829681	0.41523	1.09303	1.34868	1.57861	1.68779	1.63005	1.11025	0.357417	0.0482379	0.657905	1.54368	1.17619	0.4978	0.321892	0.566042	0.824563	0.595251	0.673161	0.581717	0.564894	0.848342	0.559349	0.462653
1.14036	0.897562	0.496529	1.50305	0.600038	1.17764	0.820352	0.714573	1.44896	0.773707	1.21525	1.30935	0.635385	0.57051	1.44669	1.35107	0.951719	1.13427	0.733105	0.716125	0.344453	0.456663	0.464831	0.289711	0.538738	0.343401	0.524397	0.632798	1.20134	0.697733	0.428743	0.1949	0.132265	1.04923	0.996754	1.33561	1.2791	0.566311	0.975061	0.700224	0.904631	1.35573	0.482923	0.728352	0.788232	1.03617	1.50764	0.969336	2.26346	1.13996
1.13277	0.809228	0.63221	1.22176	1.27179	1.92708	0.612849	0.68424	0.392331	0.422791	1.05348	1.19953	0.962726	1.12493	0.944576	0.638686	1.63616	1.3073	0.548735	0.646276	0.778482	0.351677	0.822901	0.885907	0.899661	0.687909	0.322229	0.609173	0.824341	1.03973	1.50938	1.29489	1.50363	0.685044	0.453027	0.341923	0.609124	0.799605	1.018	1.17506	0.910558	1.07498	2.36051	1.89338	0.544765	0.232127	0.252447	0.586876	1.02668	0.826136
0.866019	1.22485	1.56437	0.923816	1.10474	1.22081	0.834416	0.527528	0.310642	0.615862	1.21828	0.940126	1.53059	0.946132	1.63186	2.16687	1.85628	1.15762	0.619369	0.718166	0.816574	0.30608	1.2587	1.72783	0.658788	1.6206	2.01607	0.941501	0.532911	0.360758	1.1307	1.42222	0.878671	0.692756	1.29258	1.01271	1.06381	1.49362	1.32895	1.5851	1.05348	1.22839	0.542312	1.56282	1.35849	1.08128	0.978668	0.725084	1.11147	0.655405
1.01825	0.340926	1.23982	2.06247	1.54029	0.572247	0.429927	0.902379	0.477405	0.194993	1.0344	0.437359	0.358643	0.607171	0.0525377	0.267562	0.490605	0.883023	0.471378	0.371883	0.461259	0.34638	0.936095	0.977368	0.587682	0.29568	1.12607	1.36247	0.75161	1.01484	1.21598	0.732434	1.10126	0.75943	0.816594	1.31391	1.35537	0.834575	0.603705	0.76193	0.837983	0.48109	0.900526	1.50124	0.739773	1.70676	1.57232	0.225036	0.0736153	0.24609
0.316969	0.392646	0.959552	0.669911	0.168996	0.595465	1.31253	0.983501	0.655242	0.577158	0.22513	0.225628	0.619661	0.486599	0.201294	0.242475	0.791362	1.51393	0.686788	0.757472	1.34432	1.31751	0.592709	0.247598	0.777446	0.971273	0.883034	0.21783	0.281434	0.649363	0.817569	0.549511	0.0393125	0.418707	0.567539	0.154689	0.810998	0.38737	0.590216	0.520791	0.952821	0.982029	0.956916	0.306192	0.386794	0.757622	1.03454	1.40982	1.15251	1.08116
1.41901	0.827091	0.804178	0.948782	1.08685	0.468051	0.510521	1.20655	0.710333	1.44907	0.872607	0.506909	1.47508	0.399095	0.390331	0.830156	0.745356	2.08329	0.82315	0.15545	1.15806	0.731627	0.792283	0.624215	1.06977	1.22316	1.04956	0.879755	1.36436	0.814575	0.671514	1.22257	1.11163	0.494233	0.7638	1.61104	1.10891	0.443176	0.930948	1.102	0.0786262	0.315982	0.5996	0.573448	1.01232	0.604874	0.178498	1.06365	1.51954	1.30133
0.784387	0.0835544	0.801841	1.14749	0.850903	1.26217	1.185	1.58442	1.13477	1.19928	0.861632	1.04379	0.63009	0.324165	0.580618	1.09357	1.28604	0.441266	0.711657	1.22516	0.56327	0.596036	1.40107	0.810524	1.24468	0.910781	0.811078	0.889291	0.818785	0.736523	0.809046	0.383123	0.46068	0.800803	1.15843	0.624967	0.749501	1.05015	1.58772	1.10708	1.0422	1.35012	1.33283	0.950628	0.201443	0.469472	0.630964	0.719997	0.504895	0.516579
0.880878	0.919929	1.12271	0.780891	0.807198	0.709661	0.245387	0.678006	0.348309	0.443205	0.330579	1.41346	2.17195	0.964962	1.16771	0.730273	0.145363	1.44901	1.40721	0.497805	0.441308	1.29552	1.0219	0.628712	1.04517	0.96148	1.57188	0.644302	0.403867	1.59976	0.348077	1.0152	0.9168	1.35799	0.565625	0.458504	0.567738	0.509285	0.75119	0.679766	0.988673	1.49652	0.499634	0.281567	1.27037	1.4381	1.21358	0.468921	0.333624	1.38634
1.05323	1.96286	0.969694	0.24045	0.682172	0.542541	0.128068	0.0236267	0.586082	1.32782	1.34399	1.05879	0.873755	0.827142	0.471974	0.954098	0.800399	0.756776	1.0095	0.183433	0.607337	1.25226	1.23101	2.26235	1.31879	0.818192	1.63289	2.35409	0.711238	1.06931	0.423877	0.524362	0.917866	0.615676	1.67	0.928067	0.716881	0.798092	0.768028	1.58194	0.951959	0.371483	1.15569	0.621912	0.155039	0.88969	0.82695	1.8737	1.33883	1.38397
0.899045	0.834396	0.314723	1.13496	0.898892	0.609657	0.707317	0.677952	0.96516	0.712445	1.21662	0.995352	0.857978	0.40159	1.14769	2.05046	1.45537	1.902	1.39683	0.913011	0.432847	0.245323	0.363783	0.93675	0.524925	0.897696	0.96725	0.477822	0.83046	1.11116	0.426016	0.202489	0.149177	1.26355	1.53944	1.15713	2.059	2.34679	1.65208	0.861263	1.37939	0.799978	0.950717	0.945478	0.659712	0.24714	0.370063	0.493993	1.21804	0.732273
0.496424	0.512205	0.865802	1.33469	1.25113	0.869313	0.463231	0.0734209	0.264882	0.247674	0.595119	0.290243	0.413209	0.648514	0.306816	0.191106	0.648281	1.029	0.848881	0.635226	0.607657	0.465274	0.60106	0.402863	0.814179	0.753705	0.634419	0.96799	1.11457	1.09457	0.899506	0.967024	1.31158	0.4715	0.59475	0.706056	0.194199	0.826846	0.575603	0.616567	0.953854	0.428125	0.592458	0.450321	0.405861	0.527912	1.41081	1.10202	1.03773	0.849295
0.159776	0.759138	0.905677	1.02006	0.459882	0.856862	0.565475	0.535929	0.672671	0.616823	1.03423	1.33897	0.366768	0.897022	1.55859	1.6887	1.3802	1.48907	1.30326	0.705854	0.075648	0.548365	0.825955	0.855115	0.681491	0.571599	0.718651	1.51373	1.12697	0.891621	0.546062	0.827718	1.16901	1.47926	0.820369	0.708796	1.37187	1.2652	1.21548	1.67175	0.544711	0.389433	1.04686	0.771855	0.693324	0.794667	0.308544	0.71279	0.255326	0.616685
0.634928	1.63234	0.954143	0.776551	0.321309	0.624072	1.0182	0.852642	1.52225	0.694645	0.998457	1.05893	1.18646	1.0289	0.967575	1.40646	1.64016	0.925792	0.550173	1.08262	1.04139	0.733515	0.813844	1.51557	1.00998	1.35755	1.3896	1.27045	1.26072	0.418396	0.819771	1.02786	1.15937	0.829202	1.07484	1.75588	1.08873	1.75227	0.679045	1.32918	0.703196	0.51515	1.04377	0.850503	0.801006	0.660287	0.57347	1.67979	1.23422	1.19249
0.366785	0.241869	0.00651544	0.268912	0.588254	0.320695	0.275177	1.02028	0.709705	0.327239	1.11459	0.291004	0.33465	0.57389	0.737122	1.11141	0.426769	0.34392	0.716242	0.510726	0.112084	0.785664	0.739374	0.296449	0.352096	0.0409372	0.458621	0.871519	1.02594	0.236241	0.00820174	0.293016	0.559613	0.299007	0.788897	0.63199	0.1842	0.693173	0.161209	0.767166	0.473026	0.450918	0.958518	0.541998	0.73333	0.73895	0.622738	0.851053	1.1247	0.691151
0.967892	0.851515	0.885976	0.246879	0.235416	0.262787	0.685763	0.82445	0.715288	1.07729	0.895496	0.456442	0.407269	0.25967	0.309981	1.19518	1.18611	1.01035	0.615097	1.11985	1.10594	1.12495	1.22832	1.29269	0.7847	1.67029	1.13385	0.176009	0.145083	0.489435	0.603202	0.778051	0.814685	0.97279	0.96745	0.345197	0.596916	1.07048	0.582049	0.785853	1.03474	0.960196	0.556875	0.306066	0.352926	0.554718	0.456971	0.653152	0.674992	0.557866
0.764119	1.21684	1.10697	0.790176	0.76662	0.949286	1.07432	0.681364	1.01239	0.657438	1.26134	1.45711	0.430885	0.449387	0.424772	0.324248	0.230507	0.857273	1.1313	0.273645	0.280437	0.863252	1.12433	0.910466	1.00014	1.55091	1.28932	0.639305	0.461397	0.874341	1.07626	0.449349	0.381391	0.526653	1.03786	0.727747	0.671256	0.627215	1.02886	0.4699	0.222756	0.154617	0.863501	0.290244	0.348463	0.555594	0.866127	0.175305	0.441971	0.529371
0.58069	0.801242	0.718775	1.32461	0.803105	0.885115	0.62207	0.780439	0.551797	0.501476	0.752173	1.2221	0.954812	0.520822	1.49623	1.17701	1.32162	1.00636	1.43892	1.47125	0.633004	0.302929	1.02622	0.886158	0.820383	0.928487	0.86196	0.497173	0.699113	0.823152	0.574295	1.34096	0.776657	0.344639	0.491582	0.68643	0.862756	0.860451	0.795833	0.714346	1.1242	1.10544	0.742237	1.31918	0.904239	0.896774	1.17589	1.11759	0.989436	0.730194
1.01859	1.2618	0.926179	0.448356	0.267736	0.487725	1.35758	0.945787	1.18344	0.765155	1.05627	0.356336	0.804645	0.842988	1.0255	0.575252	0.536149	1.0649	0.449608	0.65013	0.488682	0.405072	0.191141	0.712501	1.22342	1.064	0.622547	0.373109	0.311268	1.01329	0.812082	0.723634	0.53421	0.809413	0.896508	0.803524	1.01735	1.08572	0.651009	0.456812	0.70949	1.12361	0.34487	0.766682	0.289628	0.351769	1.12861	0.24361	0.537816	0.894563
0.578151	0.720447	0.950179	0.382464	1.11925	1.26924	0.701477	1.14632	0.930963	1.37575	0.632787	0.42409	1.53664	1.31321	0.871541	0.254627	0.875022	1.42539	0.762679	0.720413	0.882561	1.05208	0.796775	1.31503	1.25047	0.767037	1.23384	1.74112	1.42684	1.25599	1.33854	0.498499	1.32766	1.09413	1.31475	0.685736	0.972838	1.14813	0.538249	0.593269	0.403045	1.08839	1.23608	0.643154	0.541518	0.360965	1.19325	0.506956	0.584575	0.933344
0.392229	0.822899	1.01798	1.28801	1.65794	0.970313	0.467495	0.738098	1.4862	0.741986	1.13552	1.41493	0.792752	0.771039	1.54055	0.99309	1.00136	1.08327	1.29458	1.33402	0.54873	1.26227	0.599536	0.902107	0.378665	0.644442	0.796949	0.461946	0.396905	0.550258	1.30824	0.78281	0.870897	1.18647	0.761396	0.246802	0.215433	1.01131	0.93031	0.598304	0.964697	0.914442	0.908888	0.949901	1.19733	1.17217	1.32446	1.16752	0.369481	0.573144
0.197605	0.152888	0.809457	1.13909	0.646582	1.2428	0.998326	0.870679	0.612926	0.109309	0.67546	0.541089	0.704439	0.568792	0.305112	0.909939	0.575965	0.524981	0.308292	0.270402	0.0328957	0.0727788	0.42152	0.349277	0.550236	0.957046	1.00927	0.769629	0.632831	0.85656	0.784692	0.825832	0.576584	0.900256	0.948425	0.279293	0.123405	0.474613	0.946385	0.594478	0.981272	0.278489	0.41357	0.198485	0.311648	0.597314	0.376496	0.914909	0.447949	0.880205
1.44794	1.916	1.85876	0.720182	0.712524	0.306458	0.810727	2.27492	1.39586	1.66695	1.67944	1.50924	1.16276	0.889684	0.415451	0.532051	0.849463	0.525675	0.0448822	0.810367	0.684268	0.92149	0.675843	1.05243	0.839353	0.77563	0.478093	1.23426	1.58871	1.44494	0.895866	0.974897	1.38771	0.949478	1.19344	0.855606	0.667715	0.790518	1.559	1.9315	2.43342	1.12781	1.16746	1.57645	1.8173	2.12866	1.51609	1.28654	1.53015	0.655136
0.777164	0.993441	0.339474	0.857267	1.03367	0.74173	1.1118	1.06091	1.29743	0.633896	0.92694	0.849606	1.55127	1.45035	0.601355	0.828942	0.922921	0.0863201	0.150783	0.840537	0.615102	1.06926	0.642101	0.398367	0.72367	0.756546	0.719326	0.349771	0.0055176	0.311537	0.892838	1.07304	1.50736	1.86901	0.649204	0.599467	0.684424	0.749589	0.901081	0.982262	0.421754	0.472312	0.386773	0.860381	1.1152	1.25441	1.43509	1.18049	0.988945	0.984387
1.84479	1.20915	0.997029	0.641296	0.738527	0.80574	0.394911	0.74422	1.53728	1.3902	0.575823	0.766878	0.577213	0.519303	0.44994	0.662765	1.38879	1.19003	0.784897	0.571235	0.62825	1.69408	1.34573	1.11976	0.249709	0.191565	0.183016	0.835441	1.10218	1.48741	0.843583	0.50812	0.219416	0.185645	0.850313	1.59191	0.691412	0.494727	1.21652	1.03343	0.348932	0.0205913	0.199697	0.617391	0.526561	0.871369	0.788177	1.26216	0.533474	0.245632
2.15321	1.73997	1.67639	0.876176	1.0322	0.986047	0.545031	0.677758	0.339316	1.22763	1.18892	1.63889	0.810908	0.609343	0.843816	0.843819	0.924377	1.401	2.08162	1.75682	1.07882	1.7479	1.48431	1.59469	0.976109	1.26772	1.29459	1.02577	0.909516	1.50793	1.16692	0.931065	1.71903	1.56768	1.09802	1.01629	1.25603	1.99739	1.64932	1.48484	0.746793	1.092	1.37235	1.14473	0.970438	0.426336	0.521783	0.825676	0.422352	0.19693
0.79023	1.2158	0.842788	0.821934	1.03279	1.13299	1.19821	1.0266	1.40813	0.886572	0.541239	0.570638	0.903948	0.355511	0.226307	1.61531	1.4219	1.52158	1.06664	0.219999	0.874762	0.772957	0.368525	0.97275	0.735113	1.13002	1.02832	0.241174	0.304354	0.784014	1.57546	0.785186	0.737823	0.999256	1.55044	0.296706	0.306968	0.385801	0.821773	0.908784	0.763298	1.32744	0.95309	0.336547	1.35677	0.582887	0.73383	0.581507	0.481034	0.0237567
0.7287	2.19641	0.58336	0.853186	1.4846	0.12434	0.355947	0.356602	0.094895	0.649832	1.30317	1.18389	0.811273	0.146799	0.259103	0.843695	1.08735	0.271306	0.215435	1.25643	1.09406	0.894417	1.20534	1.0827	1.05203	0.950665	0.936728	1.10216	0.8036	0.891066	2.20079	2.59023	1.39726	1.11199	0.822396	0.770955	0.621827	0.485668	0.565894	1.03546	0.866302	0.96687	1.51767	0.999138	0.894697	1.30155	0.510547	1.35227	0.611947	0.585679
1.19045	0.218879	0.669424	1.36843	1.74177	1.12496	1.03878	1.02477	0.648458	0.593723	1.57303	1.38584	1.03466	0.644056	1.10439	0.213747	0.715244	0.646591	0.943688	1.13275	1.89804	1.02351	1.24239	1.10662	0.515802	0.898227	1.07921	0.77603	0.572454	0.728591	0.709375	0.613009	1.40197	0.494507	0.737705	0.529604	0.684732	1.19781	0.482119	0.686376	1.49559	1.31276	1.31929	1.15887	1.06782	0.932032	1.90519	1.39389	0.69678	0.686624
1.33531	0.972115	0.787717	1.42847	0.33025	1.1469	1.93097	0.985059	1.47569	0.665472	0.601869	0.971146	1.47407	0.597486	0.918538	0.998611	1.03782	0.911866	0.668605	0.393279	0.0659906	0.820434	1.72184	0.851052	0.398155	0.737433	0.264658	0.90084	0.673954	0.645169	0.93672	1.29333	1.05427	0.310685	0.287072	0.587843	1.2433	1.13468	0.191944	0.832517	1.58447	0.48096	0.256491	0.505224	1.27768	0.84371	0.479222	0.93054	1.51898	0.409433
0.898078	1.25431	0.986298	0.680593	0.505679	0.160344	0.0451823	0.587293	0.980525	1.216	0.362153	0.607291	1.20587	0.991369	0.310145	0.320781	0.541945	1.17383	0.930554	0.742793	0.829	1.13178	1.51782	0.616117	0.849024	1.51081	1.5259	1.52197	0.670838	0.444352	0.724243	0.721382	1.23705	1.34173	1.01952	1.0689	0.463146	0.893197	0.622598	0.622025	0.478049	0.685734	1.01211	0.952433	0.679614	1.35501	1.23306	0.688837	1.19338	0.523485
0.203273	0.549161	0.326573	0.610982	0.445352	0.444804	0.683965	1.1639	0.850824	1.52021	0.654351	0.646062	0.615105	0.526552	0.151243	0.930515	0.54115	0.523457	0.816655	0.73715	1.14838	0.855284	1.47425	1.29342	0.597479	0.782917	0.867065	0.706574	0.555761	0.734066	0.554008	0.631585	1.2471	0.445592	0.484182	0.312317	0.307745	0.919741	0.566807	0.154079	0.559342	0.464403	0.508143	0.804163	0.874252	1.16341	1.05498	1.46796	1.00245	0.717367
0.951705	1.25966	0.906211	0.929966	1.26987	0.54795	0.84066	1.33202	1.05329	0.929834	1.14216	0.700688	1.55157	1.38983	0.972508	1.33726	1.44606	0.803847	1.29061	1.60338	0.756486	0.627583	0.531301	0.491366	0.426085	0.840041	2.0834	1.69637	1.61046	1.28648	1.296	1.24602	2.39747	0.946615	0.941704	1.13776	0.168434	1.31561	1.33887	0.488858	0.788042	0.826506	1.22668	0.572713	0.835012	0.924372	0.90504	0.708882	1.14129	0.515852
1.079	0.374488	0.822517	1.30669	1.5783	0.50174	1.40499	1.18667	0.873851	0.618227	0.480175	0.905327	0.162551	0.430396	0.82588	0.395702	0.70294	0.401609	0.846702	0.785824	1.33902	0.72807	0.779458	0.682454	1.0115	0.734935	1.2586	0.714076	0.672734	0.465114	1.04029	1.66865	1.02311	1.03572	0.995321	1.30511	0.611666	0.795117	1.02807	1.36554	0.426253	0.664998	0.731273	0.642928	0.496	0.395784	0.656631	1.17065	0.636353	0.575677
1.6399	1.30814	1.7251	0.956093	1.22886	1.80181	0.962021	1.06524	0.496846	0.710935	1.40101	1.04479	0.287758	0.786542	0.761836	0.878694	0.978595	0.409759	0.762593	1.08626	0.700637	0.760425	0.880892	1.33206	1.22878	1.16372	0.331267	0.528736	1.57351	1.78336	0.990956	0.657467	1.51008	0.35648	1.20586	0.901949	1.77643	1.19699	1.41627	1.27221	1.07344	0.894051	0.891476	0.202552	0.448715	0.76897	1.17801	0.468386	0.427606	0.473343
0.42104	0.327885	0.851322	1.13365	1.14753	0.938706	1.07864	0.700398	0.16777	0.74537	1.08359	2.09296	1.30587	0.655296	1.11314	0.776813	1.40305	1.11101	0.725047	0.228419	0.39766	1.52823	0.667289	0.990964	1.28838	1.04805	0.864278	0.879719	2.26043	2.09387	0.769447	1.0769	0.945338	1.20415	1.17911	0.646451	0.733218	1.56233	0.845951	1.10645	2.07612	2.47932	1.48275	1.50043	0.768588	0.786728	1.11135	1.61628	1.79548	0.92372
1.30928	1.7126	0.847651	0.325717	0.654112	0.472745	0.0150978	0.186228	0.743074	0.472172	0.557211	0.4902	0.495926	0.44803	0.866833	0.226395	1.15397	1.23583	1.13613	0.481778	0.138523	0.359678	0.632909	0.845636	0.862971	0.624478	0.91462	0.870564	0.448166	0.214231	0.305048	0.436979	0.678899	1.08768	0.869979	0.82865	0.419667	0.49533	0.846705	0.508041	0.818218	0.299539	0.546277	0.817005	0.915206	0.591975	1.68984	0.285685	0.518161	0.749492
0.470831	0.50166	0.824384	0.649851	1.38046	1.51352	0.706703	1.27221	1.25933	1.05175	1.56423	0.549578	0.425811	0.792233	0.723286	1.34884	0.648873	0.191738	1.32094	0.954466	1.3001	0.659838	1.15154	2.39277	1.5432	1.7017	0.564975	0.639297	0.498521	1.01671	1.00076	1.41947	1.44374	0.426798	0.405256	1.13965	1.02111	1.57564	1.04733	0.849521	1.54173	1.26822	1.36875	1.08658	0.69791	0.592069	0.279911	0.337334	0.243931	0.796378
0.438578	0.42152	0.890711	1.16732	1.00047	1.18322	0.76486	0.881595	0.844114	0.90393	0.908238	0.630411	0.608007	0.711561	0.449781	0.615276	0.267871	0.107734	0.781045	0.119992	0.255869	0.784997	1.20224	0.808336	0.349064	0.63961	1.06633	1.17466	0.374411	0.276522	0.448967	0.81815	0.943952	0.686073	0.198186	0.791503	0.630341	0.803235	1.02566	1.31677	1.20582	1.45325	0.580535	0.853679	0.634443	0.415151	0.507632	0.916652	0.296967	0.468779
1.03859	0.72615	0.717162	1.29143	0.886704	1.01526	0.658885	0.688354	1.18348	0.709635	0.277156	0.545928	0.440597	0.26155	0.365523	1.1997	1.47789	0.707287	0.310971	0.371052	1.2692	1.14967	0.950709	0.740784	1.2138	1.32188	1.74434	1.09612	1.14892	1.1769	0.982203	1.11055	0.388168	0.515416	0.725587	0.389363	0.265123	0.7252	0.418235	1.30625	0.929684	0.385017	0.932702	0.845381	1.23201	0.884739	0.692239	0.0803596	0.542423	0.441203
0.770365	0.600882	0.924466	1.40989	1.35745	1.30686	1.05417	0.598333	0.638411	1.12032	1.43225	1.24464	1.14465	1.43219	1.31528	0.384896	0.571294	1.07804	0.646706	0.928317	0.763478	0.905341	0.884481	1.63015	0.859018	0.712463	0.666418	0.419094	0.566611	0.660063	0.54269	0.573756	1.70313	0.892085	0.550721	1.00627	2.50887	1.02468	1.05044	1.23496	1.07449	1.13632	1.10429	0.440949	1.30324	1.32957	0.870444	0.842391	1.30597	1.15735
0.599792	0.588443	1.04724	1.22266	0.782496	0.184876	0.760133	1.15665	1.32156	1.01207	0.720286	0.975954	1.01698	0.777782	0.850835	0.684301	0.722554	0.573929	1.4258	1.55774	1.01588	1.19603	1.10602	0.752248	0.807592	1.04512	0.296172	1.25693	1.15485	1.26799	0.940967	1.01863	1.27878	1.63962	0.950541	1.19473	0.836844	1.23013	1.18963	1.14964	0.429247	0.343657	1.68578	1.24756	0.763761	0.784817	0.283337	0.806658	0.879694	0.847516
1.17093	0.934609	1.02744	1.28351	1.12176	0.458196	1.05745	0.41872	0.546096	1.87871	1.57966	1.54534	0.599011	1.14319	1.49084	1.96284	0.476014	0.671121	1.19199	1.08952	0.666599	0.965317	1.07164	0.813428	0.928134	0.698854	0.842625	1.24092	0.911698	1.33816	1.20468	1.43238	0.849179	1.16254	1.18876	1.85069	1.11747	0.75522	2.41352	1.62378	0.682173	1.14999	1.63623	0.659062	0.826202	0.980991	0.872985	1.42917	0.827841	0.943547
0.322533	1.15136	2.22811	0.651869	0.888147	0.709731	0.63786	0.0116143	0.000800877	0.41181	1.30803	0.939395	0.254826	0.593671	0.989346	0.182753	0.269081	0.399144	0.886574	0.496519	1.09219	0.435994	1.19678	0.715821	0.0924511	0.461968	0.652118	0.531294	0.306021	0.714832	1.0049	0.440817	0.108763	0.244391	0.202913	0.669826	0.605599	0.310516	0.0880257	0.425858	0.879193	0.589348	0.692204	0.87472	0.684029	0.13052	0.703247	0.905386	1.0648	0.104837
0.457963	0.210393	0.624903	0.613385	0.960184	0.705944	0.806165	0.503646	0.719243	0.689997	0.444841	0.451094	1.11647	0.763318	1.12995	1.06234	1.19388	1.79615	1.44421	1.1272	0.551821	0.127937	0.0155192	0.667483	0.489974	0.461176	0.98438	1.18366	0.747616	0.938859	1.40375	0.747835	0.940981	0.679022	1.17334	0.412	0.308861	0.685428	0.555078	0.840149	0.572523	0.607939	0.733647	0.965914	2.26043	0.634255	0.99666	0.888708	1.08207	0.697083
0.702868	1.23308	0.773092	0.321797	0.9966	0.74589	0.869928	0.963034	0.671704	0.520807	0.482406	0.393244	0.948321	1.35352	0.587863	0.189557	1.05716	0.685356	0.196581	0.303052	1.28765	0.846224	0.961959	1.23782	0.717301	0.943779	0.557748	0.546372	0.333776	0.386059	0.396419	0.905539	1.02844	0.95245	0.857374	1.03251	0.493855	0.669764	1.0171	0.61859	0.546324	0.502301	1.14436	1.75974	1.76081	1.37818	0.706202	0.798206	0.595438	0.521603
0.956591	1.14611	0.926378	2.10818	0.568118	0.709983	1.01976	0.796248	1.7796	1.73296	0.776835	0.558819	1.21696	1.2469	1.35372	1.16048	1.59294	1.41116	1.16544	0.86102	1.22238	0.969546	0.803353	0.855188	0.675258	1.41242	1.4295	0.646023	0.989298	1.51997	1.65854	0.873238	0.820594	0.713421	0.642085	2.70041	1.22037	0.793873	1.20705	1.15758	1.24584	0.624136	0.344013	0.760921	2.04285	1.30293	0.359142	0.862598	1.01376	0.455091
0.415118	0.894813	2.26119	0.758803	0.526418	0.828923	0.999281	0.161763	1.27113	2.12218	1.80046	1.19793	1.60049	1.37789	0.74471	0.556809	1.49704	1.15605	1.22278	0.539476	0.733434	1.25774	0.822032	0.55001	0.841242	0.724039	0.294615	1.50489	1.71122	1.34667	1.61914	2.13134	1.19991	0.241483	0.868593	1.26162	0.826681	0.859271	0.885389	1.01222	0.995683	1.26844	1.53742	1.11521	1.36646	1.21321	0.995477	1.36225	1.22684	1.61896
0.572062	0.777497	0.437659	0.546715	0.248587	0.788221	0.839972	0.914978	0.928577	0.856464	0.524689	0.36435	0.514031	0.185106	0.65426	1.17136	1.08572	0.138586	0.472338	1.14528	1.08321	0.36198	0.322255	1.08741	0.549748	0.344876	0.956215	0.918755	0.226153	0.777124	0.770021	1.58547	1.51132	0.253384	0.317469	1.11386	0.660142	0.429051	0.595196	0.496575	1.61478	1.46169	0.732876	0.655286	0.527073	1.27521	1.17397	1.28959	0.721492	0.54545
0.983829	2.10071	1.61439	0.809065	0.929926	0.895102	1.12078	0.91872	0.745981	0.887716	0.737503	1.46798	1.71432	1.17881	0.725175	0.40305	1.00813	1.81541	1.25201	1.244	0.894261	1.06185	1.14352	0.891124	1.53902	0.47093	0.223133	0.498461	0.967094	1.48213	0.626863	0.526313	1.00334	1.10742	0.742631	0.56686	0.752562	1.79864	1.6854	1.58036	0.875276	0.248296	0.859846	0.534503	1.16333	1.54058	1.39769	0.186961	0.240781	0.760865
0.802474	1.14578	0.87354	0.462155	1.03975	0.611043	1.1115	0.8813	0.850977	0.616864	0.733335	0.294735	0.277445	0.202408	0.644077	1.33067	1.20862	0.493828	0.704726	0.504243	1.05221	0.524689	0.416041	0.626564	0.448159	0.616959	0.722424	0.784088	0.329259	0.334421	0.469776	0.849575	0.808578	0.869554	0.733118	0.943975	0.750458	1.20254	1.05739	0.898761	0.918818	0.115679	0.724881	1.09486	1.36035	0.863172	1.93719	1.85085	0.452086	0.435571
1.12453	0.662022	1.0129	0.948617	0.545393	0.311287	0.376511	1.07007	1.25632	0.794787	0.703722	0.326915	0.590006	0.940295	0.51287	0.81832	1.00757	1.47822	1.16865	0.570289	1.01824	1.08571	0.875729	0.672572	0.424007	0.460811	0.864492	0.165081	0.81056	1.46932	0.713645	0.179341	0.519763	1.12886	0.585388	0.551021	1.39396	1.5202	1.2893	1.03877	0.901385	0.845486	0.985137	1.34062	1.20303	1.023	0.568183	0.792988	1.23302	0.684087
0.795292	0.891383	0.633084	0.910768	0.621821	0.764556	0.913317	1.10912	1.57159	0.929943	0.479794	0.840569	0.668009	0.300391	0.465151	0.632268	0.857871	0.918583	1.21408	0.551072	0.776106	0.237142	0.841282	1.26022	0.432984	1.48261	1.54055	1.39158	1.50832	0.809799	1.0332	0.551353	0.746118	1.54529	0.611787	0.285238	1.17636	1.03702	0.894958	0.399133	0.567636	0.900562	1.57375	1.21673	1.41065	0.679188	1.50141	0.858094	0.789631	1.08833
0.939811	0.61983	0.65777	1.0922	1.11397	1.19622	1.6925	1.34678	1.62092	0.35547	0.296744	0.956508	0.898755	0.648058	0.788114	0.682148	0.233076	0.453536	0.676221	0.96738	1.27172	0.514238	1.49919	0.920977	0.852159	1.10998	0.920536	0.994466	2.16047	0.979993	0.162321	1.18779	0.825852	0.302424	1.20371	2.47396	2.8963	0.997967	0.82795	1.00946	0.665406	1.16075	1.41981	0.775221	0.641518	1.30432	1.09377	0.979334	0.783369	0.89645
0.534129	0.370022	0.406685	1.01348	0.548325	0.212045	0.241222	0.0998543	0.167842	0.940149	2.16272	1.49247	0.349573	0.471094	0.628605	0.695357	0.797203	0.24795	0.355348	0.553051	0.690042	1.39804	0.160628	0.627582	0.940948	0.475694	0.86002	0.933266	0.91702	0.708915	1.22931	0.487972	1.09033	0.948684	0.762604	0.685338	0.636969	0.561194	0.784193	0.166028	0.627213	0.622821	0.666013	1.4719	1.30003	1.55492	0.749138	1.61515	1.15032	0.68631
1.77371	1.81126	1.08163	0.854792	1.17266	0.828504	0.449368	0.366923	0.897391	1.70632	0.462123	0.85883	1.79058	1.18871	0.876018	1.27379	0.312497	0.916775	1.54077	0.942521	1.21823	0.780477	0.499548	0.880809	0.955754	1.16415	0.899963	0.978059	0.590361	0.915221	1.23489	0.697937	1.12596	1.49388	1.35905	0.844815	1.69982	1.04922	0.793313	0.464365	0.77362	1.258	1.21577	0.602733	0.696534	1.56437	0.425943	0.63944	1.76145	1.2736
0.735815	0.866837	0.883932	0.810818	1.10861	1.12615	0.499146	0.667199	1.30725	0.683169	1.36095	1.81773	1.64217	1.7129	0.709981	0.82173	0.955695	0.566923	1.05103	0.517402	0.669343	1.40431	0.417743	0.964283	1.38775	1.37658	0.791725	0.851267	0.808783	1.45492	1.48971	1.31325	1.00706	0.485509	0.827746	0.829448	1.11681	0.56871	0.897348	0.184023	0.732934	0.964924	1.17461	1.86232	1.32488	0.627581	1.2246	1.01896	1.2631	0.978284
0.818799	0.857799	0.842028	1.09983	1.18421	0.432358	1.0707	0.991384	0.971581	1.19387	1.01555	0.955231	1.03624	0.94704	0.676396	1.26259	1.35184	1.2829	1.93889	1.04923	2.04298	1.0378	1.06639	0.870682	1.01807	1.18042	1.1328	1.06525	1.32977	1.20749	0.778401	1.15783	0.344223	0.285062	1.05022	1.03684	0.884725	0.473206	1.07166	1.26508	1.2037	1.21145	1.5985	1.62611	1.2763	1.27077	1.11926	0.654564	0.941868	0.808869
1.08481	0.54564	0.74125	0.759795	0.402851	0.452191	0.719541	0.064332	0.382986	0.710852	0.792262	0.447679	0.394112	0.441093	0.769436	0.906863	0.78023	1.15701	0.944862	1.05712	1.34333	1.0249	1.31523	0.474318	0.903433	0.191688	0.953707	0.868974	1.1384	1.3161	1.34288	1.11007	1.14502	0.965777	1.36099	1.24764	0.599543	0.308303	0.873138	0.55289	0.817697	0.36575	0.69004	1.28215	0.644399	0.716023	0.944745	0.882867	0.268153	0.35036
0.632296	0.497804	1.15342	1.45586	0.787447	0.609448	1.33971	1.22596	1.06846	0.585696	1.04622	1.48945	1.56476	1.28861	0.308908	0.388995	0.465783	0.545146	0.420586	0.977396	1.04312	0.289105	0.619716	0.918597	0.924937	0.949501	1.09649	0.566825	0.505165	1.09613	0.887493	0.360207	0.578923	1.01421	0.598952	0.841996	0.894804	1.46523	0.928053	0.892723	1.15021	0.797656	0.581791	1.14512	1.09971	1.78879	1.23293	1.04504	0.970085	1.16263
0.71881	1.05363	0.964203	0.610908	0.296868	0.780854	0.477281	0.381759	0.813451	0.302454	0.661238	0.225114	0.711481	0.457324	0.402102	1.09611	0.819115	1.38953	0.802412	0.736384	0.849188	1.41707	1.20164	1.31578	1.51447	1.34341	1.28374	0.741842	0.281068	0.257735	0.482327	0.513715	0.34905	0.381519	1.11943	1.03488	0.917654	1.0061	1.48131	1.02542	0.44586	0.508881	0.767914	1.19513	0.311468	0.30364	1.07192	1.77183	0.950297	0.040415
0.545691	0.685544	1.72204	0.565879	1.3186	0.727376	0.422955	0.936346	0.763323	0.587013	0.596258	0.575878	1.38624	0.931733	0.835855	1.1732	1.44613	1.12061	1.20446	0.412215	0.302083	0.507171	0.692833	0.507878	0.508107	0.21938	0.830832	1.72468	1.62702	0.786655	0.83799	0.651958	1.02711	0.70626	0.589355	1.18649	0.835398	0.713241	1.22571	0.83735	0.494898	0.222971	0.793543	1.04908	1.32506	1.18408	1.41492	0.702549	0.602289	0.801158
1.64869	1.3785	0.575047	0.277923	1.08549	1.00738	0.473452	0.475086	0.970773	0.928012	0.309834	0.413511	0.362724	1.07936	0.974288	1.64043	0.910234	1.11683	1.12053	0.297154	0.673291	1.32155	1.4737	0.824415	1.09123	1.29614	0.778057	1.34093	0.719013	0.756167	1.09562	0.793218	1.08664	0.518986	0.344952	0.919868	1.62944	1.08443	1.10771	0.874505	0.520911	0.775015	1.29698	0.778994	0.706541	0.542162	1.56629	1.87655	1.30803	0.837556
0.895256	0.391149	1.18557	1.39949	1.17364	0.830527	0.388067	0.580801	0.467327	1.20274	1.27577	1.16058	1.47345	1.0815	0.847244	0.866243	0.321418	0.343828	0.643354	1.3751	1.96029	0.766012	1.89332	1.80961	0.485515	1.32754	1.20524	0.630833	1.7496	1.21632	0.979351	0.532677	0.832839	0.703198	0.585652	0.682409	1.51392	1.83383	0.722898	1.12453	0.683835	1.15968	1.29764	0.945909	0.793753	0.535161	0.652014	0.492439	0.505767	0.773381
0.675599	0.837281	0.632161	0.947356	0.81004	0.471899	0.427937	1.46664	1.83575	1.22669	1.24693	1.04986	0.501674	1.085	1.23214	1.57501	1.1362	1.16499	1.29267	0.580905	0.844312	0.456084	0.499025	1.00613	0.96352	0.573757	1.65252	1.32039	0.456837	0.901797	0.682626	1.16484	0.956371	0.57962	0.702681	0.391562	1.1118	0.881219	0.54247	0.493233	0.767575	0.870217	0.726748	1.24397	0.914729	0.472864	0.815665	0.531097	0.972036	0.377443
1.35829	0.933802	0.96257	0.785983	0.941049	0.834775	1.17828	0.75394	0.105129	0.755312	0.77067	1.35109	0.518364	0.968065	1.44626	0.97434	0.756075	1.1595	1.21234	0.846731	1.10264	1.83061	1.42912	0.670922	0.321872	0.0180637	0.43211	0.482732	0.353909	1.13897	1.51825	0.710576	0.767426	0.667452	1.41223	0.67671	0.523913	1.26522	2.33521	1.23442	0.945025	0.271133	0.872438	1.49262	0.912144	1.09716	1.53295	0.768036	0.765465	0.296597
1.3589	0.742152	0.415791	1.28953	0.863613	0.384205	0.0377406	0.507954	1.38039	1.83538	1.57402	0.189515	0.301145	1.11591	1.16422	0.470434	0.275306	0.155932	0.413402	0.889822	0.909502	0.329938	0.342974	0.695484	0.549312	0.601151	0.324101	0.284859	0.216393	1.12522	1.49271	0.457828	1.20722	0.872035	0.600337	0.801286	0.842754	1.23183	1.13811	0.441059	0.704329	0.641782	0.4094	0.964755	1.02644	0.58252	0.59393	0.279764	1.15163	0.702688
0.915693	0.535637	0.706594	1.33395	1.32813	0.918894	0.997773	0.955007	0.459646	0.960596	0.668654	0.925612	0.947942	0.567955	0.0185985	0.292914	0.688143	0.366987	0.473962	0.671801	0.352834	0.536811	0.430468	1.76555	1.01738	1.00625	0.668707	0.963261	1.10671	0.571409	0.88015	1.26319	0.855576	1.14193	1.04004	0.67892	0.648705	0.849183	1.63237	1.23035	1.07491	0.821461	0.759975	0.37368	1.07129	0.782339	0.66893	1.15511	0.858254	0.40935
0.135951	0.227391	0.598044	1.27541	1.23741	1.26218	1.61237	1.01488	0.1292	0.400165	1.07888	0.951051	0.518678	1.37713	2.01101	1.20055	0.349882	0.976859	0.437488	0.202094	1.09614	1.5187	0.98438	1.28213	0.765221	0.730084	0.49043	0.343728	0.981941	1.58711	0.904325	0.965906	1.2574	0.463151	0.287518	0.84774	0.385772	0.475701	0.655754	0.321824	0.619773	1.19558	0.7578	0.575827	0.526709	0.328453	0.970434	0.868121	0.903043	0.422125
0.131127	0.679308	0.822717	0.332447	0.344023	1.20552	0.637734	1.07769	0.981395	0.619169	1.1809	0.98335	1.74627	0.559084	0.54368	0.878466	0.560834	0.356351	0.629953	0.767435	0.713246	0.965419	1.57043	1.94029	1.05934	1.2239	0.554921	0.510328	0.904697	1.30908	0.840155	2.41899	1.21141	1.1717	1.06172	0.984581	1.53605	1.4406	0.761465	1.03372	1.58458	1.01438	0.798938	0.816426	0.280714	0.498505	0.944745	0.958726	1.43097	1.33627
1.00746	0.332606	0.402692	0.570366	0.373007	0.446869	0.63279	0.510879	0.786773	1.07383	0.573851	0.769797	0.325937	1.13192	1.22474	0.944529	1.07594	0.16585	0.56521	1.69227	0.869693	0.857866	1.15474	1.70687	0.587973	1.29667	0.438452	0.308969	0.355297	0.770068	1.63629	1.71104	1.07624	0.948481	1.07311	0.863973	0.770779	0.429	0.504248	0.80141	1.15182	1.32291	0.839227	0.32372	0.375888	0.94359	0.586983	0.795206	0.785647	0.440126
1.27711	1.34132	1.04274	1.21665	1.01172	1.34127	1.68777	1.32829	0.817065	1.12307	1.12182	0.369519	0.890214	1.09362	0.992151	0.60746	0.976244	0.869257	0.0609681	0.399425	0.615675	0.455581	0.81683	1.37257	1.25089	0.975193	1.19046	1.04675	0.719275	1.06198	1.03099	1.13012	1.3567	1.35746	1.25493	0.620305	0.566429	0.666824	1.57543	1.08939	0.753295	0.810838	1.47796	0.784509	1.12374	1.6681	1.65298	0.859854	0.921425	0.990377
1.13278	0.60903	0.870477	1.52317	2.06513	2.19431	0.678276	0.788246	0.722793	0.87825	0.413446	0.979319	1.09253	0.992314	0.381031	0.923794	1.1591	1.47993	1.67782	1.09279	1.71477	1.00876	0.791473	0.968837	0.885845	1.25793	1.06931	1.16213	2.78526	1.60984	1.13759	0.923145	1.85722	1.03854	1.11165	1.79522	0.94656	0.684817	0.65005	1.5177	1.84359	1.15886	0.909932	0.96139	1.03733	2.02755	1.33779	0.941736	1.53707	0.824351
1.30003	1.43287	1.33946	1.30921	1.33441	0.94599	0.828285	1.20946	1.25751	1.45157	0.40727	0.0089092	0.607866	0.934552	0.568628	1.57495	0.918968	1.52255	1.47321	0.681515	0.979077	1.68937	3.03311	2.25845	0.613092	0.801885	0.723091	1.04291	0.688639	0.387157	0.298259	0.583324	1.34512	1.19797	1.2147	0.646017	1.21421	0.926917	0.965222	0.54387	1.27966	1.07625	0.962846	0.619562	0.448191	0.297141	0.602271	1.69442	2.08571	1.45743
0.662184	0.408838	1.24207	1.44492	1.02798	0.617085	0.284476	0.984032	1.17897	0.759733	0.982077	1.30333	0.563904	0.924181	1.29759	1.19564	1.27199	1.07959	1.29985	0.889456	0.9307	0.362526	0.591726	1.92474	0.772434	0.362371	0.711203	0.242328	0.443593	1.01824	0.735266	0.266166	0.539908	0.739262	1.08222	0.765555	0.480617	0.556779	1.03936	0.398558	0.717632	0.844693	0.834032	1.09957	0.559781	0.116833	0.647715	1.22644	0.860422	0.82802
0.877428	1.34321	1.20049	0.968074	1.30312	0.636978	1.10105	1.42707	1.55356	0.784359	1.70937	1.90943	1.63998	0.881878	0.558681	0.664568	1.03147	0.824636	1.5765	0.966555	0.862936	0.900084	0.628315	0.580905	0.689862	0.23884	0.224226	0.819784	1.23534	0.742474	0.66788	0.7545	1.04781	0.411363	0.858019	0.573676	1.22798	0.588931	0.30682	0.282191	0.582357	0.652034	0.912451	0.424454	0.811103	0.739618	0.906153	0.944843	0.430491	0.284115
0.0886455	0.603185	1.15558	1.14604	0.622084	0.963036	1.17859	0.963457	0.849929	0.735659	0.279594	0.355658	0.059301	1.02351	0.888984	0.769517	0.752683	0.138597	0.522402	0.852201	0.794738	0.547103	0.602501	0.807813	0.530648	0.740944	0.735954	0.935053	0.931566	0.533735	0.375486	0.719683	1.28141	0.204543	0.462933	1.22829	1.66714	1.74731	0.882176	0.237962	0.497353	0.930939	0.554122	0.761031	0.714717	0.51997	0.277145	0.629652	0.444832	0.340326
0.894395	0.809017	1.10592	0.986273	0.308183	0.439436	0.65929	0.168463	1.01245	1.63241	0.778767	0.894065	1.69115	0.652109	0.570949	1.12713	0.512735	0.528642	0.602622	1.5432	0.841954	1.20508	0.738554	0.275582	0.645171	0.529169	0.785016	1.31284	1.33323	1.64599	1.19833	0.96147	0.872565	1.16033	0.700114	0.44844	0.696557	0.755531	1.12341	1.54968	0.418716	0.333512	0.76671	1.23385	1.15795	1.20049	1.46565	1.89126	1.17043	1.03905
0.111767	0.427859	0.577206	1.22623	0.725696	0.802021	0.57952	0.222583	0.823938	1.03377	0.723005	0.672494	0.535711	1.42255	1.20726	0.559096	0.663186	0.318417	0.353491	1.10221	0.428309	0.699331	0.879893	0.334929	0.0245928	0.755643	1.06348	0.422615	0.660984	0.902981	0.468018	0.745239	0.969578	0.951361	1.11848	0.750524	0.1531	0.442657	0.42222	0.240094	0.521194	1.32048	0.841591	0.25422	0.492806	0.864443	0.836101	0.931239	1.01037	1.03758
0.217986	0.4204	0.0693749	0.302141	0.703084	0.654517	0.910861	0.865896	0.528637	0.995965	0.851729	0.375796	0.297725	0.550755	0.273447	0.11216	0.328773	0.539313	0.85122	0.811222	1.16468	0.260208	0.40043	0.550477	0.44906	1.65282	1.00209	0.449233	1.15828	1.00459	0.42627	0.268654	0.38598	0.349259	0.188434	0.0695123	0.221884	0.272772	0.357846	0.503572	0.508552	0.269904	0.376338	0.11136	0.328984	1.31706	0.784616	1.13449	1.00697	0.563696
1.06549	0.855728	0.83551	0.994483	0.58868	0.559186	1.06695	0.901367	0.639593	0.86346	1.39829	1.20921	0.795705	0.958231	0.502524	1.33665	0.752406	0.665985	0.614501	0.597219	0.615428	0.374641	0.349913	0.770578	0.982866	1.16959	1.27051	1.74011	0.773141	0.747891	0.738075	0.560928	0.601187	0.553523	0.795392	0.490385	0.805153	0.840887	0.928702	0.515443	0.286014	0.957737	0.757578	0.796672	1.38529	1.46215	1.72076	1.03344	0.238556	0.68649
1.35752	0.948043	0.330137	0.38687	0.518434	0.14548	0.448384	0.773628	0.531098	0.71195	0.855369	0.706563	0.811791	0.614521	0.791754	0.162732	1.04241	1.34293	1.47671	0.857347	0.859602	0.999141	0.838761	0.533643	0.738137	0.700089	0.315863	0.680606	1.00299	0.645057	0.569078	1.0066	1.11484	1.0268	1.07433	0.84482	0.717218	0.547914	0.974244	0.792213	0.754216	0.763715	1.22283	0.956486	1.06057	0.93177	0.864154	0.380006	0.450781	0.978361
0.911661	1.01701	0.653089	1.54114	0.686099	1.14874	0.492507	1.72929	1.89846	0.538234	1.05277	0.865214	1.22376	0.87959	0.836913	0.993151	0.550254	0.372336	0.313558	1.31726	1.13995	0.840028	0.757917	0.660346	0.45381	0.174645	0.844604	0.905958	1.48823	1.86127	0.822662	0.320064	0.476495	0.48179	0.280273	0.64162	1.1631	1.1111	1.18763	0.962526	0.909974	0.208255	0.406713	0.803204	1.04142	0.591906	0.304627	0.555591	0.688911	1.07399
0.711177	0.825405	1.07645	0.727478	1.03393	0.208881	1.31711	1.23289	1.04846	1.62497	1.31707	1.09279	0.711814	0.643772	0.267454	0.961711	0.882186	0.363	0.305662	0.457671	1.23562	0.94969	0.988476	0.481764	1.42	0.460198	0.356572	0.584447	0.78367	0.777426	0.781737	1.18824	0.572402	0.35297	1.04797	0.99233	1.17161	0.368258	0.25157	0.172067	0.952403	1.41553	0.477401	0.522038	0.875285	0.594473	0.447738	0.603378	0.0360568	0.25157
1.47166	0.616268	0.654483	0.929548	1.35245	1.23903	1.1618	1.24284	0.620474	0.669273	1.71585	1.40451	1.05478	0.312945	0.746941	0.656567	1.56785	1.1286	0.567454	1.15302	0.815456	0.284104	0.25106	0.217666	0.586071	0.938782	1.01862	1.32119	1.46021	0.959465	0.550211	0.333709	0.963109	1.01204	0.892799	0.520427	0.942566	1.14943	1.26771	0.377891	0.442248	0.55257	0.441687	0.217823	0.607337	0.547817	0.810629	0.909867	0.722472	1.49761
0.920132	1.22919	1.54878	1.01384	0.837516	1.12225	1.11219	0.301318	0.538685	0.546713	0.478881	1.42565	1.6459	0.911004	0.831401	1.23033	0.957651	1.70858	2.05433	1.3598	0.622543	1.07437	1.15292	0.869415	0.569218	0.884435	0.771378	1.09411	0.621679	1.14444	1.73167	1.29537	1.37433	0.472421	0.694371	1.68857	0.995616	1.52745	0.921701	0.729024	0.745834	0.778167	0.787985	1.88816	1.68452	1.09498	1.60701	1.55659	1.21537	1.52588
0.877419	1.06491	0.493792	0.963257	1.09197	0.462401	0.891413	1.32303	0.654309	1.48428	0.49829	0.447068	0.795235	0.892072	1.07134	1.04625	1.73887	1.00064	1.44864	1.49349	0.980023	1.00494	0.983766	1.65478	1.0267	1.46398	0.923916	0.739912	0.438268	0.821786	0.644614	0.77619	1.83257	1.25637	0.791123	1.68004	1.76394	1.61997	0.357984	0.884371	0.513549	1.10972	1.29175	0.45575	1.38539	1.51412	0.874668	0.503131	0.341577	0.298938
2.45703	1.74281	1.76311	0.735264	0.484759	0.69497	0.76634	1.55642	1.386	1.19925	0.622133	0.787354	0.951225	1.11082	0.656533	0.290094	1.54394	1.6695	1.34699	1.29321	1.31114	1.30627	1.7659	1.18799	0.654658	0.408177	1.15193	1.15221	0.915291	0.892118	1.16562	0.785379	1.22181	1.38693	1.0916	0.639385	0.994894	0.626347	0.823113	1.17079	1.5105	0.886521	0.368714	0.974783	0.689309	0.621758	1.29308	0.676723	0.789855	1.61328
0.665692	0.728208	0.779301	1.19418	0.579296	0.511571	0.309256	1.07027	1.54688	0.645328	0.988155	0.730389	0.995248	1.08675	0.958857	0.872155	0.27607	0.747138	0.730277	1.25605	0.701526	1.22985	0.982168	0.381096	0.827076	0.558113	0.635545	0.831288	0.744177	0.402773	1.23543	1.34663	0.88946	1.05421	0.641057	0.549887	0.274609	0.496252	0.512562	1.0618	0.800692	0.618196	1.06429	1.12456	0.120637	0.540176	0.940725	0.756805	0.772856	0.414952
1.06348	0.501545	0.254426	0.672309	1.05317	0.352026	1.4636	0.875278	0.110038	0.486241	1.04057	0.734697	1.25047	0.983332	0.977732	1.298	1.16185	0.360887	0.580587	1.50863	1.14088	0.544005	1.38136	1.30121	0.643862	0.983991	1.05251	0.322263	0.196077	1.04738	1.09369	1.02349	0.434055	0.783713	0.289771	0.231457	0.745116	0.925871	0.782166	1.22228	0.719367	1.14307	1.37423	1.48521	0.854732	1.09931	1.35044	0.941914	0.495975	0.539657
1.05215	1.14855	1.00547	1.02921	0.99739	1.02632	0.939368	0.84727	1.01385	1.12849	1.00156	1.07197	1.17311	1.10565	0.939291	1.03281	1.14737	0.969787	1.0438	0.969076	0.965427	0.964524	0.947339	0.933641	1.02906	0.994443	0.998582	1.15012	1.08075	0.944828	1.11435	1.1525	1.02982	0.92884	0.985336	0.933696	0.848343	0.888251	0.896389	0.94246	0.918429	0.981175	1.03313	0.897237	1.00658	0.899048	1.02489	1.12841	0.933706	1.01039
0.940676	0.907892	0.907182	0.930315	0.983965	0.951115	1.11765	0.978501	0.85635	0.957177	0.964644	0.984975	0.9052	0.918171	1.04427	0.917765	0.977583	0.941432	0.923761	1.11362	1.07131	1.0177	0.947636	0.937142	0.997583	0.772859	0.914047	1.00193	0.912953	1.06329	0.987887	0.868267	0.942745	0.874535	0.907512	0.959176	0.989909	0.982227	1.02639	1.12752	0.973002	1.03131	0.864515	0.888573	0.915451	0.941321	1.02292	1.13915	0.964415	1.02695
1.0276	0.939797	1.01514	1.07389	1.03866	1.11941	1.01316	0.832993	0.83855	0.978953	1.06009	1.14202	1.03908	0.99663	1.13542	1.2255	1.04009	0.894945	0.877831	0.850153	1.00303	0.939557	0.985513	0.890073	0.895267	0.99159	1.0362	1.03397	0.913684	0.884411	0.959834	0.951293	0.872242	0.823715	0.929897	0.886952	0.975311	1.02136	1.02056	1.01865	0.944717	0.896738	0.895649	0.986191	0.930093	0.881542	0.898195	1.04253	1.00101	0.979285
1.12328	0.888114	0.852897	0.981402	0.924249	0.875766	0.854106	0.893455	0.935411	0.88619	0.747918	0.735549	0.738143	0.812995	0.832895	0.905166	0.849067	0.861501	0.908562	0.717174	0.864169	1.04893	0.967013	0.872929	0.8182	0.922376	0.877113	0.93708	0.96661	0.930023	0.896582	0.84587	0.821435	0.909512	0.927928	0.802339	0.922541	0.906717	0.952189	1.12528	1.01248	0.811411	0.809745	0.832921	0.863598	0.897991	0.881614	0.841752	0.837885	0.815365
1.0076	0.952641	1.00761	0.971455	1.09855	1.07636	0.993257	1.05892	1.07018	1.1777	1.07859	1.12073	0.966013	0.798184	0.98121	1.01642	0.945803	0.875164	1.02875	0.815461	0.932286	1.02556	1.06457	1.0349	0.93173	1.11929	1.08473	1.06909	1.07635	1.02651	1.12066	1.05925	1.02139	0.959359	0.918507	1.06992	0.954892	0.907098	1.14416	1.12383	1.02806	1.02928	0.974987	1.03358	1.01678	1.13106	0.945264	0.996066	1.05529	1.13394
0.931119	0.987719	0.929048	0.868558	0.811295	0.847868	0.833914	0.894109	0.808682	0.825305	0.887622	0.813382	0.776581	0.913125	0.958541	0.957769	1.05333	0.926426	0.894494	1.03439	0.815023	0.71696	0.83771	0.779677	0.815046	0.857988	0.794107	0.790401	0.804432	0.93007	0.907544	0.860525	0.78086	0.828055	0.789696	0.835641	0.876529	0.978611	0.970865	0.893581	0.883224	0.883256	0.946948	0.964076	1.0775	0.997145	0.874484	1.07758	1.02208	0.918502
0.947797	0.830306	0.752109	0.857943	0.93376	0.87661	0.901162	0.897362	0.946646	0.885473	0.784621	0.803055	0.748817	0.767935	0.813915	0.937663	0.932586	0.971623	0.873187	0.883656	0.734272	0.791809	0.735712	0.758145	0.952155	0.970496	0.888884	0.818645	0.738387	0.868802	0.701322	0.855628	0.930086	0.888476	0.915256	0.99374	0.851623	0.960917	0.780228	0.837759	0.853405	0.877315	0.726511	0.676676	0.895066	0.90051	0.681564	0.687855	0.701537	0.768776
0.843256	0.931757	1.00614	1.07421	0.891643	0.870118	0.929747	0.852384	0.798657	0.92024	0.834808	0.771444	0.917129	0.95789	0.815468	0.85929	1.00912	0.799633	0.896128	1.03324	0.912791	0.930983	0.847133	0.917447	0.930477	0.968773	0.810238	0.796948	0.942955	0.889778	0.985836	0.910581	0.942772	0.821486	0.722164	0.896031	0.922878	0.917175	0.979246	0.840427	0.89117	1.04035	0.935089	0.853485	1.013	1.02228	1.0914	0.897535	0.901363	0.967716
0.992452	1.01706	1.06486	1.01879	0.911138	1.04279	1.02191	1.15909	0.979361	1.08735	0.975856	0.979857	1.09854	1.09344	0.843206	0.967661	1.00169	0.930079	0.939656	0.913645	0.984087	1.05957	1.04245	0.932672	0.958795	0.824183	0.934016	0.997169	1.00698	0.905274	1.01242	1.05577	1.09038	0.911121	1.09695	1.10504	1.11008	1.09348	0.970336	0.960088	1.134	1.0901	1.05091	0.910141	1.10079	1.16649	0.980004	1.06519	1.06513	1.00632
0.75864	0.771868	0.70833	0.819989	0.908389	0.831086	0.82435	0.819906	0.880015	0.857964	0.848688	0.866294	0.772445	0.714737	0.815739	0.838735	0.840362	0.789019	0.804637	0.827447	0.948153	0.928984	0.846209	0.666867	0.641629	0.811835	0.958515	0.775936	0.793421	0.754162	0.82142	0.867844	0.861826	0.970765	1.01202	0.813449	0.775371	0.895189	0.941091	0.976377	0.947747	0.837231	0.93005	0.962724	0.917388	0.936743	0.926563	1.02481	0.995761	0.910274
0.834941	0.865675	0.941058	0.950798	0.872203	0.879516	0.939234	0.898542	0.929945	1.06871	1.01653	0.913548	1.03678	0.987921	0.984625	0.871801	0.80409	1.0062	1.08638	1.13817	0.959359	0.884001	1.23566	1.13222	0.926071	0.986897	0.957675	1.04166	1.04723	1.08278	1.00302	0.959154	0.936183	0.857436	1.02814	1.08674	0.904191	0.841361	1.03288	1.0124	1.12768	0.997997	1.06336	0.991615	1.02095	1.05583	1.0477	0.890565	0.949628	0.991976
0.98311	0.902947	0.913806	0.890681	1.01589	1.02883	0.884089	0.755567	0.701238	0.874832	0.866255	0.872362	0.923711	0.900787	1.02708	1.07191	1.05413	0.942389	1.04815	1.01784	0.928462	0.851842	1.10284	1.01978	1.14504	1.1152	1.07287	0.980651	0.982792	1.05215	0.984345	0.891286	0.9357	1.07655	1.0803	0.853621	0.912769	1.0507	0.983621	0.989277	1.01909	1.00091	1.0501	1.05308	1.06658	0.95842	1.17644	1.11021	1.18409	1.13701
0.904428	0.980146	0.999585	0.891183	0.849467	0.861781	0.952818	1.03131	0.936105	0.801338	0.914511	0.809532	0.827921	0.855843	0.945654	1.06175	0.924055	0.897952	0.951732	0.873532	0.895508	0.987903	0.902992	0.894214	0.894251	0.818975	1.11564	0.922408	0.995835	0.992772	0.839503	0.825898	1.05011	1.04001	0.91566	0.760396	0.848518	1.06661	1.08263	0.94275	0.980666	0.987708	1.00871	1.14004	0.965053	0.870186	0.833491	0.947105	0.966472	0.878983
0.774646	0.907159	0.97612	0.861532	0.877482	0.912671	0.950191	0.850999	0.789291	0.937331	0.788433	0.737167	0.942983	0.922713	0.741272	0.832615	0.841274	0.926721	1.01536	0.920101	0.987086	0.855102	0.757805	0.948295	0.763273	0.793398	0.801332	0.887805	0.833825	0.909019	0.949495	0.808374	0.77688	0.895532	0.816937	0.984678	0.822297	0.938752	0.918915	0.722255	0.944201	0.930177	0.919713	0.996055	1.08882	0.899106	0.855531	0.944216	0.861199	0.879943
0.896001	0.760031	0.799327	0.744898	0.770482	0.944639	0.889964	0.88218	0.800626	0.823725	0.765635	0.823354	0.894499	0.853211	0.870503	0.736425	0.711356	0.814464	0.919522	0.869039	0.97392	1.00058	0.797196	0.894987	0.888885	0.931219	0.914037	0.936697	0.927308	0.901188	0.84912	0.860323	0.87039	0.768632	0.810224	0.964468	0.899638	0.825857	0.836274	0.8926	0.899365	0.906754	0.698204	0.836792	0.873318	0.949835	0.972992	0.842694	0.833412	0.838408
0.900677	1.06344	1.0919	0.910808	0.919047	0.922226	0.924002	0.979503	1.01703	1.00865	0.85837	1.0702	1.0546	0.948404	0.953486	1.13505	0.978281	0.970635	0.968703	0.991627	1.06347	1.19613	1.05989	0.975946	0.957995	0.97809	1.03288	0.989242	1.10662	1.04929	0.902413	0.945206	0.93869	0.99412	1.10654	0.920073	0.948845	0.991542	1.0329	1.24408	1.1459	0.862823	1.08542	1.13919	1.15405	1.02684	0.998296	1.03008	1.12314	1.12936
0.92747	0.889345	0.827564	0.721567	0.775288	0.708878	0.824099	0.971396	0.965274	0.85428	0.861664	0.90353	0.845375	0.750029	0.785308	0.85543	0.929617	1.08017	0.991385	0.69849	0.722083	0.89946	0.870543	0.754502	0.818792	0.879208	0.897887	0.952912	0.821052	0.806481	0.835282	0.791912	0.784418	0.898099	0.765757	0.822957	1.0135	0.919599	0.862885	0.859284	0.832373	0.678755	0.790891	0.802944	0.871863	0.892007	0.938135	0.902399	0.865539	0.912177
0.971109	0.851034	0.845892	0.878067	0.774086	0.917016	1.10816	1.03215	1.06138	1.01554	0.909982	1.0002	0.996316	0.865639	0.933855	1.05436	0.965269	1.01646	0.917656	0.894123	0.973504	1.08231	1.04638	0.995435	0.986261	0.955572	1.01083	1.17726	1.1261	0.993532	1.03337	0.886478	0.748306	0.879267	1.06178	1.03413	0.794344	0.846359	0.895596	0.994061	1.05391	1.03024	0.921718	0.938164	0.95692	1.00918	0.819515	0.994498	0.848547	0.978077
1.04607	1.15365	1.05273	1.03076	0.938481	0.924008	0.969179	1.0189	0.976786	0.945887	1.03298	1.12905	1.06833	1.1394	1.16933	1.21629	1.17776	1.13571	0.962579	1.00328	0.996371	0.967391	0.836477	1.01716	1.18229	1.22972	0.945646	0.950879	1.00152	0.927863	0.941696	1.00581	1.15279	0.945234	0.98002	1.06605	1.03816	1.09279	1.26358	1.14519	0.961824	1.0082	1.11471	1.10713	1.22939	1.15048	1.07999	0.925854	1.05296	0.97355
0.881546	0.766794	0.840257	0.957767	0.768159	0.847667	0.783217	0.865376	0.873691	0.819886	0.883202	0.727878	0.743927	0.928688	0.919865	0.780926	0.731662	0.751672	0.934447	0.796092	0.842127	0.790194	0.592201	0.739996	0.918901	0.857779	0.765228	0.774819	0.856528	0.720233	0.568745	0.890524	0.976458	0.823112	0.712971	0.76436	0.862783	0.948949	0.788249	0.796227	0.855713	0.834572	0.810482	0.89406	0.96761	0.893481	0.891276	0.86312	0.780008	0.830853
0.995309	1.01714	1.11455	0.921299	0.964955	1.14857	1.08732	0.982969	0.993473	1.08599	1.08793	0.823124	0.875356	1.0331	0.951345	1.04992	1.09174	1.096	1.07879	1.01773	1.02854	1.05496	1.07265	1.01615	0.913276	0.973953	0.900949	0.941995	1.07832	1.05381	0.908606	0.894176	0.904785	0.963711	1.05839	1.02538	0.989403	1.08574	1.14758	1.03375	1.06695	1.11574	1.01221	1.23772	1.14882	0.976673	1.02098	0.890307	0.985895	1.05969
0.999491	1.07082	0.705542	0.764636	0.860093	0.809206	0.874793	1.05145	1.07749	0.976252	1.00646	1.11536	1.07589	0.993279	0.814178	0.822529	1.02798	1.05608	1.04745	0.980456	0.984713	0.993061	0.956607	1.06591	0.99502	0.888179	0.93682	0.975151	0.975789	0.9119	0.882418	0.826738	0.97382	1.02903	0.992753	1.05637	1.07176	1.04765	0.984166	1.07123	1.11093	1.12712	1.26811	1.09386	0.998244	0.878831	0.974504	0.992084	0.968759	1.09207
1.02941	1.00112	1.0299	1.10672	1.00914	0.996763	1.03704	0.935526	0.979566	1.03369	0.914296	0.920585	0.988107	1.14126	1.1022	0.961939	0.887861	0.946526	0.775899	1.06032	1.16678	0.948508	0.87188	0.90825	0.860624	0.90887	0.990317	0.971424	1.00227	1.03878	0.945756	0.800278	0.963496	1.14672	1.07092	0.868115	0.902077	0.821522	0.977359	1.04315	1.04589	1.0011	0.920181	0.994164	0.986784	0.934913	1.06138	0.927992	1.03536	0.854524
0.878602	0.943495	0.848785	0.896484	0.975871	0.956808	0.931752	0.77425	0.891617	1.00654	0.911478	0.994523	0.818467	0.787457	0.802889	0.799886	0.728121	0.768497	0.767507	0.831085	0.872717	0.879829	0.71181	0.832097	0.886238	0.830477	0.767488	0.79088	0.86913	0.849779	0.864617	0.761815	0.769145	0.833049	0.959422	0.932061	0.825417	0.846938	0.882835	0.934814	0.850678	0.744642	0.878571	0.810182	0.877503	0.81349	0.763707	0.9087	0.943885	0.995025
0.796895	0.740224	0.801905	0.822609	0.949031	1.07085	0.919537	0.913197	0.933678	0.747031	0.85888	1.0671	0.974029	0.970513	0.863656	0.910968	0.845354	1.0403	0.937561	0.815136	0.862001	0.774937	0.91392	0.924338	0.992944	1.07685	1.0573	0.897733	0.941424	0.983812	0.940115	0.758679	0.864898	0.907147	1.01732	0.933683	1.00106	0.954093	0.88372	0.873723	0.89367	0.970295	0.863985	1.03259	1.04444	0.936754	0.886015	0.891373	0.879421	0.931806
0.807516	0.845233	0.864432	0.811931	0.888552	0.836138	0.865182	0.843323	0.858741	0.855585	0.683946	0.839409	0.80121	0.965877	1.00337	0.855535	0.899507	0.86662	0.744922	0.667098	0.685827	0.796038	0.833662	0.858301	0.861574	0.730048	0.804863	0.72486	0.828248	0.755472	0.697593	0.853789	0.876419	0.74602	1.0099	0.857807	0.737581	0.912781	0.838684	0.844836	0.791408	0.925369	0.936045	0.752466	0.886684	0.798771	0.855908	0.841082	0.762668	0.76394
0.848786	0.793103	0.896594	0.856015	0.882706	0.855311	0.800936	0.845416	0.814303	0.783184	0.83765	0.864326	0.687139	0.714937	0.773637	0.882411	0.901186	0.936259	0.759795	0.711194	0.663473	0.800528	0.708447	0.792712	0.827746	0.769911	0.745114	0.787784	0.715031	0.831199	0.807117	0.807851	0.859045	0.756376	0.818052	0.942577	0.881677	0.828004	0.833976	0.864536	0.829682	0.81498	0.860522	0.670394	0.756874	0.81994	0.759039	0.878071	0.846905	0.956507
0.926605	0.920777	0.82841	0.921246	0.740881	0.849603	0.902529	0.894761	0.974717	0.887188	0.9379	0.938371	0.875742	0.891019	1.04602	0.975822	0.883007	0.903602	0.838231	0.832015	0.911405	0.840136	0.892216	0.807758	0.89043	0.97493	0.98228	0.795951	0.997389	0.99998	1.03224	1.13818	1.079	0.931379	0.826349	0.99729	1.00423	0.973599	1.04682	0.972307	0.880455	0.952883	0.958466	1.0078	0.93751	0.90697	0.839536	0.98029	0.926986	0.919589
0.805829	0.831586	0.790776	0.636852	0.788741	0.910476	0.826568	0.928216	0.873974	0.83209	0.894994	0.810618	0.842612	0.828577	0.760828	0.874707	0.794453	0.857747	0.816948	0.750637	0.793334	0.858653	0.851694	0.682641	0.667867	0.7245	0.757608	0.724853	0.853645	0.874311	0.772857	0.700599	0.68354	0.787677	0.740507	0.817635	0.807892	0.719983	0.633622	0.776698	0.9241	0.920685	0.75137	0.808203	0.841361	0.863736	0.978725	0.920945	0.889678	0.831108
0.886067	0.829127	0.719031	0.999342	0.853963	0.917396	0.931514	0.860104	0.93935	1.0382	1.10838	0.919275	0.782316	0.981655	1.00748	1.11322	1.08315	0.910588	0.939699	1.04181	0.971729	0.995181	0.946794	0.934	0.861444	0.919464	0.955571	0.763281	0.840501	0.813652	0.776033	0.882949	1.1004	1.04501	1.01695	1.08525	0.935334	1.00419	0.948644	0.805046	0.953461	0.956405	1.01761	1.01324	1.0643	1.15075	1.0602	0.99027	0.941166	0.973328
0.864819	0.874147	0.994495	0.885728	0.801565	0.775807	0.926068	0.780026	0.814309	0.657193	0.911395	0.748295	0.863899	0.963834	1.03754	0.971144	0.944025	1.00991	0.815683	0.868335	0.808118	0.828982	0.810696	0.832429	0.876458	0.849054	0.851674	0.894424	0.841913	0.927988	0.840775	0.898047	0.841918	0.775557	0.806287	0.821855	0.838428	0.833304	0.758528	0.850088	0.908081	0.897861	0.74707	0.904486	0.879747	0.620305	0.78509	0.883513	0.745417	0.80297
0.877521	0.862724	0.867009	0.973613	0.798667	0.934918	0.918811	0.916622	0.844886	0.806317	0.759074	0.66626	0.840847	0.902764	0.868404	0.896305	0.82274	0.965594	0.858201	1.0568	0.939481	0.920121	0.865888	0.868199	0.923569	0.90418	0.958665	0.807089	0.711395	0.809264	0.826525	0.907827	0.729813	0.750982	0.852866	0.880667	0.907996	0.838148	0.772146	0.740813	0.771746	0.724959	0.770305	0.74696	0.760381	0.828699	0.865752	0.868117	0.944014	0.810558
0.871578	0.89257	0.67461	1.04201	0.891746	0.746978	0.896944	0.812637	0.900452	0.808698	0.77704	0.942253	0.901024	1.02538	0.899978	0.931011	0.94435	0.830525	0.875155	0.94366	0.76982	0.774276	0.814083	0.673957	0.750434	0.881711	0.833634	0.84831	0.73207	0.873499	0.922744	0.829637	0.876787	0.891153	0.866644	0.761522	0.851235	0.691058	0.823209	0.828521	0.745382	0.742864	0.959187	0.895911	0.795291	0.721115	0.76191	0.780333	0.841223	0.8113
0.872256	1.00853	1.02189	1.04873	1.04521	0.905585	0.935233	0.932502	1.17461	1.14585	0.89568	0.925053	0.895591	1.00784	0.983345	1.03993	1.1126	1.03062	0.899138	1.01074	1.07446	0.924937	0.898703	0.938426	1.00856	1.05068	0.896441	0.986848	1.04189	0.908111	0.852167	1.03122	1.1529	0.920802	0.988688	0.997272	0.837105	0.98256	1.0611	1.18076	0.891834	1.01794	1.07847	0.946951	0.792376	0.962613	0.990077	1.05887	1.06151	1.00149
0.809419	0.831029	0.921981	0.962592	0.915789	0.795419	0.885145	0.993016	0.895793	0.895657	0.869382	0.811461	0.831844	0.800529	0.912294	0.944789	0.964119	0.889685	0.960159	0.776861	0.827371	0.884687	0.94703	0.887826	0.81558	0.818207	0.836332	0.817492	0.864245	0.866878	0.860614	0.859785	0.818611	0.833708	0.819565	0.846501	0.845323	0.742568	0.903525	0.906284	0.786004	0.827746	0.856506	0.905046	0.906157	0.905905	0.854319	0.772916	0.871608	0.950584
0.970106	0.933008	1.01609	0.912348	0.93182	0.910657	0.980965	0.983004	0.987181	1.07394	0.969885	0.979048	0.919462	0.907533	0.886806	0.761197	0.949475	0.978751	1.0678	1.01923	0.885272	1.05442	0.961019	0.970336	0.915943	0.922054	0.867672	1.10032	0.971224	1.00919	1.08983	1.03075	0.965891	1.03733	1.0649	0.990857	0.902198	0.969298	0.973503	1.13623	1.02016	0.900183	1.01497	1.06357	1.05871	1.01736	1.0198	0.96198	0.891911	0.937448
0.920164	0.841004	0.989246	1.02096	0.821385	0.923322	0.997766	0.875524	0.780791	0.957191	0.930652	0.802139	0.799995	0.908507	0.892431	0.856389	0.854016	0.987965	0.98266	0.758216	0.903459	0.829261	0.797736	0.827457	0.836308	0.906736	0.84417	0.849133	0.867573	0.813215	0.847272	0.866961	0.893374	0.938877	0.904108	0.759112	0.843409	0.864618	0.783327	0.878792	0.862585	0.769595	0.750265	0.825078	0.910405	0.855969	0.846531	0.807852	0.79177	0.850508
0.971539	0.994991	1.07569	1.1388	1.08771	1.06742	1.01701	0.995165	1.04712	1.13215	1.17012	1.04688	1.0996	0.989741	1.05179	1.12007	1.10375	1.02517	1.19403	1.10882	1.22441	0.935944	0.959689	0.94162	0.958236	0.942316	0.983629	0.859029	0.967925	1.07188	0.808925	0.854629	0.998172	1.03598	1.00796	0.844477	0.920567	0.861185	0.923702	0.823351	0.806029	1.02266	1.00756	1.08568	1.0185	1.04504	1.02969	1.06226	1.11418	0.974538
1.06123	1.04375	1.05649	1.01981	1.06597	1.11511	1.06205	1.00422	1.00106	1.05836	1.0322	1.07015	1.00458	1.0818	0.965578	0.960999	0.963286	0.930337	0.946005	0.943549	1.07715	1.03319	0.964406	0.893714	1.04069	1.1617	0.952491	0.962965	1.0562	1.08402	1.06428	1.218	1.08818	1.1221	1.00148	0.987391	1.00497	1.04396	1.07163	1.05994	1.02969	0.952263	1.00331	0.979737	1.03388	1.02813	1.13299	1.17747	1.11058	1.10288
0.914673	0.999702	1.01536	0.926035	1.03961	1.04578	0.999531	1.04369	0.803126	0.942576	1.17284	0.924362	0.900131	0.990883	0.948219	0.959995	0.959192	0.956992	0.902935	0.924541	1.07609	1.00487	0.855742	0.887616	1.00207	1.09985	1.03321	0.949607	0.95254	1.02414	0.920438	1.06251	1.02495	1.13656	0.909911	0.994924	0.927687	1.08426	1.05881	0.903051	0.912827	0.961361	0.881421	0.902932	0.995128	0.898568	1.20465	0.965816	0.8766	0.994724
0.898613	0.876382	0.865614	0.84005	0.74106	0.744666	0.880576	0.879893	0.791821	0.798537	0.98885	1.01137	0.930603	0.715437	0.758059	0.802717	0.759563	0.829796	0.759313	0.797295	0.787533	0.671147	0.62144	0.808723	0.794096	0.737172	0.941359	0.928339	0.741964	0.795762	0.874241	0.875987	0.899982	0.758215	0.891579	0.936444	0.958564	0.940107	0.870916	1.03781	1.10698	0.957487	0.770405	0.895518	0.772058	0.801113	0.852858	0.907837	0.846779	0.836853
0.936944	0.82667	0.992928	1.00086	0.931797	0.851812	0.911855	0.93508	0.875772	0.865801	0.823858	0.798668	0.894196	0.853441	0.966589	0.943153	0.91575	1.03747	0.8792	0.815573	1.05159	0.899555	0.835303	0.890614	1.02355	0.933778	0.829196	0.848493	0.81164	0.873437	0.956703	1.04118	0.84765	0.986556	0.916032	0.952461	0.978162	1.07617	1.00904	0.751857	0.868121	0.93396	1.00618	0.875011	0.893378	0.924853	1.03227	1.04407	0.866901	0.876088
0.847233	0.874959	0.823903	0.906733	0.946049	0.83644	0.940336	0.845062	0.835723	0.93101	0.773305	0.767993	0.940428	0.902425	0.928382	0.797625	0.733624	0.805144	1.05282	0.926393	0.844129	0.75806	0.767567	0.927364	0.964721	0.995163	0.951735	0.889354	0.732868	0.903028	0.880076	1.03281	0.79594	0.713841	0.827653	0.884482	0.813592	0.70586	0.848164	1.03913	0.789272	0.781125	0.84563	0.827593	0.850727	0.862502	0.855747	0.94841	1.07925	0.994031
0.94307	0.839218	0.734967	0.989949	1.02269	1.05442	1.04523	1.01304	0.952546	0.848308	0.885314	0.880897	0.922272	1.02639	0.990379	0.733989	0.797602	0.909879	1.1924	1.06193	0.826636	0.913587	0.962804	0.838381	0.81975	0.934168	0.998224	0.961543	1.05097	0.878277	0.618779	0.758645	0.740901	0.969025	0.95554	1.00408	0.994693	0.90475	0.927441	0.948191	0.862584	0.947036	0.993063	0.76874	0.996286	0.935759	0.891649	0.786347	0.965762	0.9733
0.911764	0.905278	0.771499	0.887167	0.799582	0.811343	0.89061	0.956034	0.788941	0.862936	0.932224	0.984024	0.876745	0.795684	0.866751	0.799296	0.853204	0.911842	0.839869	0.869897	0.733119	0.712358	0.77858	0.861715	0.825864	0.730607	0.689978	0.715655	0.693815	0.732702	0.752375	0.809546	0.857365	0.707412	0.691634	0.830707	0.891027	0.887109	0.943173	0.880852	1.04783	0.956605	0.786049	0.870161	0.766035	0.958989	1.03201	0.889898	0.86956	0.949657
0.87089	0.940793	0.928966	0.915906	0.875941	0.82673	0.953702	0.849139	1.02067	1.00297	0.866084	0.852149	0.924342	0.773477	0.89242	0.914479	0.87549	1.0455	0.922694	1.02739	0.931517	0.803436	0.825662	0.994555	1.08278	1.00768	0.905383	0.783252	0.986522	0.74957	0.894969	1.05124	0.931656	0.972648	0.802677	0.963419	1.06815	0.974138	1.04603	0.896135	0.927461	1.07124	1.1001	0.917521	1.056	1.16913	0.984508	1.10019	1.15566	1.1457
0.780166	0.894494	0.74013	0.856866	0.85485	0.8668	1.04921	0.835425	0.882659	0.894253	0.914129	0.850792	1.07958	0.889546	0.756791	0.751221	0.685492	0.782017	0.776158	0.806583	0.849823	0.779495	0.878006	0.754739	0.71824	0.825556	0.849795	0.780618	0.840699	0.840876	0.835614	0.74055	0.852232	0.822604	0.74339	0.725973	0.752506	0.657686	0.740254	0.72508	0.680714	0.732353	0.848602	0.793997	0.809748	0.963046	0.991064	0.945324	0.853212	0.866924
0.803692	0.78069	0.727073	0.855911	0.791008	0.738622	0.818373	0.832396	0.836485	0.793215	0.885903	0.856145	0.79108	0.756717	0.763633	0.749585	0.860765	0.826799	0.83067	0.902976	0.765839	0.826315	0.86975	0.866067	0.915788	1.00169	1.03351	0.848131	0.697322	0.778238	0.859285	0.82388	0.781954	0.871468	0.792538	0.8704	0.922899	0.828208	0.864795	0.838206	0.750274	0.847885	0.766826	0.849101	0.846612	0.912037	0.977756	0.910079	0.910449	1.01673
0.916534	0.932358	0.996004	0.972237	0.989627	0.971915	0.958515	0.924336	1.16553	1.0901	1.19897	0.97122	1.00419	1.06592	1.102	1.08186	1.07498	1.04943	1.05744	0.952312	0.819594	0.967767	0.827999	1.07449	1.08808	1.02635	1.06988	0.923696	1.09277	0.990042	1.01498	1.06676	1.01982	1.0955	0.967813	0.832011	0.988619	1.1087	1.15237	1.01091	0.961128	1.0642	0.994455	1.02795	1.08868	1.10132	1.11399	1.12573	1.19109	1.15476
0.804267	0.831706	0.808734	0.7935	0.845984	0.857014	1.04882	1.01416	1.00371	0.959231	0.967258	0.943647	1.00456	0.886011	1.03276	1.02974	0.94876	0.913749	1.00978	0.889522	0.853608	0.92707	0.933995	1.04422	0.955859	0.73868	0.831126	0.853723	0.938249	0.794273	0.710577	0.852987	0.998695	0.786679	0.758158	0.926889	0.861443	0.843692	0.819437	0.816593	0.916784	1.0076	0.869856	0.869283	0.913731	0.989613	0.915945	0.932911	0.770821	0.717823
0.997922	0.927585	0.868934	0.916184	1.06591	0.96755	0.921261	0.952256	0.879896	0.905468	1.03046	1.02787	1.01119	0.856955	0.950871	1.15537	1.01516	0.974729	0.889501	1.00848	1.12374	0.981665	1.00755	1.03664	1.06669	1.02439	1.10242	0.925333	1.01517	1.13356	1.07929	1.0488	1.08376	0.900022	0.991785	1.03721	1.03378	1.02282	0.940345	1.09041	1.20356	0.978496	0.934263	1.04463	1.04821	1.1302	1.02735	1.0657	0.888717	1.16266
1.03527	1.21258	0.972347	1.01565	0.901222	1.01367	1.11166	1.02589	1.0761	1.06676	1.21426	1.18055	1.22211	1.16987	0.986065	1.09011	0.977259	0.942635	0.965891	1.00883	1.06423	1.11667	1.09092	1.05411	1.13065	0.972084	0.943077	0.898502	0.961381	0.997492	1.04419	1.04954	1.06654	0.909093	0.962615	1.02111	0.963872	0.930229	0.99617	1.0137	0.998599	0.985602	1.08859	1.06361	1.09023	1.07998	1.07971	0.9594	0.957945	1.15211
1.12118	1.05151	1.04698	1.03084	0.963828	0.784698	0.975783	1.07484	0.987828	1.06875	1.10491	1.08927	1.05249	0.964325	0.94626	1.00871	1.11935	1.19052	0.977967	0.956834	1.2084	1.08175	1.12531	1.13275	1.23639	1.00219	0.955596	0.865869	0.855363	0.800949	0.954416	0.97213	0.897191	0.976842	0.841971	0.971805	0.891251	0.932434	0.894948	1.01952	1.10377	1.09506	0.884665	0.72797	1.11919	1.13972	1.14866	1.06145	1.11339	0.978102
1.04672	1.05492	1.02087	1.13082	1.05698	1.09101	1.17715	1.0151	0.854959	0.967943	0.990632	1.17064	1.09702	0.993067	0.932321	1.11478	1.11537	0.905988	0.867822	0.955569	1.03686	1.08351	1.00454	0.85792	0.866527	0.927007	1.01374	0.984766	0.884074	0.792324	0.999952	1.08735	0.992387	1.01756	1.08194	1.16162	1.04172	0.998071	0.849247	1.00207	0.894017	0.971431	0.998577	0.989098	0.980696	1.02564	0.930301	1.06871	1.04626	0.91408
0.845279	0.814735	1.02501	1.04823	1.04512	1.04307	0.893011	0.995433	1.02077	0.787203	1.01094	0.979868	0.910309	0.927596	1.09857	1.04133	0.877831	0.89346	0.986448	1.04633	0.882055	1.13717	1.17581	0.967185	1.00408	0.926382	0.865229	0.918055	0.936708	0.86469	1.04579	0.897	0.81892	0.940687	0.997945	0.93709	0.985803	1.02464	0.920709	0.984701	1.0748	0.961728	1.13993	0.950901	1.0145	1.02686	1.06493	0.935349	0.943762	0.875879
0.852916	0.812186	0.707904	0.748127	0.863017	0.752801	0.710215	0.882182	0.893078	0.93514	0.913614	0.960064	0.891097	0.86442	0.932851	0.926945	0.936582	1.02975	1.04606	1.13192	0.906958	0.773223	0.768486	0.743427	0.83402	0.863987	0.887637	0.7435	0.723594	0.928816	0.72011	0.844849	0.875548	0.877273	0.827644	0.932313	0.955869	0.857407	0.743168	0.845764	0.989038	0.799223	0.879717	0.767555	0.754617	0.925301	0.988796	0.799131	0.701117	0.95281
0.942212	0.951095	1.01979	0.95006	1.04937	1.0464	1.05566	0.986542	0.937504	0.94383	1.02174	0.863723	0.886618	0.97243	0.977969	0.837313	0.952118	0.956243	1.05967	1.06707	0.817068	1.02799	0.982059	0.995501	1.08494	0.812544	0.812427	0.980966	1.02565	0.809152	0.775399	0.98637	1.04399	0.850254	0.926551	0.86935	0.96108	0.968428	0.834732	0.875628	0.937995	1.0145	1.04314	0.90493	0.823451	0.86553	0.976026	0.969879	0.983893	0.974177
0.847576	0.884773	0.961036	0.817086	0.719004	0.756875	0.718697	0.896185	0.938478	0.839225	0.861668	0.99769	0.939192	0.854854	0.760961	0.833927	0.992046	0.966605	0.802001	0.835862	0.926855	0.847316	0.817105	0.80861	0.750083	0.778458	0.682829	0.722592	0.68594	0.814054	0.782901	0.745419	0.871807	0.808201	0.819857	0.89389	0.950016	0.989786	1.00426	0.935847	0.807436	0.803673	0.877214	0.867547	0.93867	0.851006	0.937124	0.846586	0.653545	0.916441
0.708057	0.658535	0.811341	0.871719	0.937657	0.74957	0.688734	0.803339	0.812963	0.756396	0.806168	0.894486	0.905672	0.714813	0.778934	0.819126	0.892827	0.775655	0.697266	0.724976	0.839003	0.823974	0.748276	0.75421	0.835511	0.844629	0.72964	0.646958	0.699625	0.715869	0.915536	0.87917	0.897804	0.7212	0.720982	0.927123	0.984476	0.836128	0.763547	0.749645	0.751693	0.795773	0.845483	0.72202	0.724214	0.746811	0.732945	0.772495	0.673661	0.747284
0.867302	0.765992	0.696121	0.8864	0.983095	0.988741	0.977354	0.967912	0.843358	0.834646	0.826998	0.99272	0.856977	0.913419	1.12223	0.905688	0.824704	0.795664	0.916207	0.838123	0.866047	0.942738	1.00101	0.92157	0.742353	0.844104	1.01773	0.911141	0.65589	0.725543	0.874831	1.04039	0.885853	0.802031	0.875476	0.899575	0.930663	0.820619	0.833197	0.879403	0.939112	0.891048	0.913296	0.922688	0.842708	0.870966	0.803898	0.790147	0.824249	0.734911
1.00508	1.00655	0.927147	1.00895	1.01872	0.990534	0.949813	0.949114	0.902944	0.954153	0.862253	0.916985	0.91737	0.909118	0.960852	1.02976	1.0712	1.03581	1.17402	1.18432	1.07382	1.06389	1.24742	0.97488	1.13162	1.1488	0.986385	0.950529	1.0938	1.03136	0.915858	1.25673	1.20121	0.956311	0.937099	1.00439	1.09614	1.11146	1.09957	1.00297	1.03263	1.04011	0.985128	0.994363	0.971205	1.11009	1.10403	1.20345	1.10323	1.05004
0.908297	0.750403	0.832883	0.869045	0.824918	0.73082	0.801858	0.947778	0.964074	0.829245	0.791182	0.78969	0.833626	0.952813	0.980979	0.892348	0.974849	0.852057	0.753371	0.725896	0.853208	0.90891	0.766107	0.840058	0.880933	0.871465	0.870829	0.994862	0.974955	0.843528	0.89567	0.914425	0.970319	0.866263	0.781546	0.814789	0.803451	1.0667	0.952171	0.816185	0.744361	0.899206	0.873112	0.773909	0.874668	0.880193	0.95024	0.847415	0.877231	0.919661
1.03345	0.933546	1.21325	1.0827	1.08137	1.20703	1.16257	0.943908	0.89866	0.89119	1.0608	1.02482	0.93301	1.04797	1.03964	0.960072	1.11119	1.07965	0.937323	1.04649	1.1753	1.02102	1.08093	1.12186	1.05775	1.03765	1.01001	1.0149	1.07131	1.02016	0.967266	0.967027	0.859403	0.812005	1.06956	1.00887	1.10506	0.926289	1.05027	1.06378	1.13177	1.07391	0.943017	0.938261	0.815437	0.772963	0.977855	1.01741	0.953174	1.15091
0.97244	0.952285	0.999869	0.952251	0.902966	0.922553	0.932112	0.906945	0.750307	0.884019	1.01182	1.00839	0.99339	0.823546	0.84864	0.97726	1.06035	1.03173	0.998645	0.901403	0.969978	1.07558	1.25249	1.07184	0.963074	1.0343	0.944794	0.861743	0.958258	0.909609	1.05175	0.934694	0.913488	0.866611	0.974666	1.00723	0.925739	0.888598	1.01409	1.05868	0.929771	0.893471	0.923151	0.888895	1.0176	1.11015	1.11693	1.17443	1.18523	1.04283
0.885489	0.872276	0.82143	0.927526	0.829987	0.935272	0.98626	1.04607	0.944618	0.934941	0.96354	1.07856	0.965348	0.788403	0.736035	0.731899	0.951023	1.02033	1.01361	0.957556	0.92231	1.03317	0.85267	1.05225	0.988624	0.894689	0.816584	1.00291	0.882084	0.835176	0.901294	0.8649	0.821522	0.980582	0.874111	0.852912	0.935549	0.980615	1.09018	1.15691	1.00938	1.01297	0.933466	0.876841	1.03381	1.01592	1.08583	1.04885	0.892162	0.755427
0.835584	0.940805	0.837331	0.775712	0.782009	0.794266	0.950372	1.05979	0.760044	0.837757	0.930835	0.996883	1.04928	0.891088	0.888413	0.825137	0.884428	0.843318	0.971983	0.838706	0.780016	1.02621	0.823302	0.848594	0.852478	0.859599	0.994858	0.825629	0.888662	0.83519	0.966118	0.904775	0.834001	0.872871	0.931991	0.956344	0.887665	0.804143	0.777937	0.845288	0.84459	0.870793	0.920034	0.844267	0.799118	0.83616	0.869461	0.939034	0.91913	0.942251
1.00965	0.937825	0.816535	0.79485	0.838889	1.02455	1.0003	0.915501	0.91043	0.967445	1.00399	0.876442	0.864105	0.937084	1.03353	1.00876	0.918456	0.931623	0.922794	0.88192	0.956838	0.88744	1.00009	0.857763	0.798315	0.913531	0.874527	1.05476	0.843613	0.926186	1.01208	1.02947	0.913398	0.700701	0.752597	0.955216	0.912692	0.975921	0.83135	0.811708	0.90335	0.916479	1.01859	0.834575	0.880559	0.983212	0.928946	0.89613	0.829398	0.975084
0.935706	0.891107	0.857001	0.918132	0.993927	0.977024	0.901974	0.873131	0.919439	0.853561	0.817955	0.959261	0.987496	0.883663	1.00231	0.831822	0.787543	0.880529	0.985082	0.919206	0.767101	0.7493	0.951158	0.856249	0.880803	1.00421	1.08095	0.948649	0.815912	0.805526	0.902104	0.847881	1.07366	0.920358	0.69377	0.79137	0.836229	0.759743	0.955209	0.860969	0.85347	0.907444	0.860691	0.678166	0.779697	0.851751	0.800863	0.977368	0.929657	0.823716
0.813421	1.10229	1.16599	1.03666	0.865109	0.982122	1.04492	0.912463	1.05679	1.05363	0.994219	0.88157	1.02941	0.984728	1.02408	1.07089	1.02471	1.02833	1.09876	1.12879	1.01363	1.02857	1.05614	0.968992	0.944343	0.894536	1.04721	1.09736	1.04979	0.991332	1.01753	1.07297	1.0029	0.998174	1.00074	0.958632	0.856361	0.94575	0.985894	1.03207	1.01519	1.11125	0.973595	1.03971	0.9082	0.927273	1.10764	1.14729	1.01136	1.09614
1.06604	0.989757	1.06094	0.9235	0.950734	1.06211	0.890733	0.843293	0.989502	0.971413	0.92601	0.876724	0.981194	1.04389	0.98145	0.97904	0.847783	0.917562	0.783958	0.808616	0.929425	0.894298	0.82184	0.938109	0.803982	0.822428	0.923271	1.02478	0.968162	0.97283	0.819949	0.827689	0.988631	0.957574	0.982205	1.01018	1.07485	0.962605	0.89075	0.832041	0.857739	0.951229	0.998967	0.96518	0.921249	0.833992	0.822181	1.01589	1.06795	0.961998
0.935077	1.11588	1.21767	0.954198	1.15003	1.3385	1.04139	0.969151	0.902051	1.03526	1.05994	0.989387	0.832859	0.793794	0.996725	1.06008	0.953333	0.827197	0.884398	0.877939	0.994041	0.879287	0.967318	1.05726	0.849488	0.737004	0.89326	0.910745	1.0314	1.10669	0.992019	1.06782	0.935348	0.857538	0.953613	0.957223	0.987674	0.964504	0.929076	0.904133	1.02065	0.914964	0.855562	0.925203	0.88435	1.03886	1.16089	1.09181	1.056	1.1295
0.995645	0.946739	1.14097	1.17634	1.06259	0.917601	0.990824	0.996609	0.905672	1.00608	0.980487	0.926793	0.972566	0.93367	0.854204	0.836803	0.86713	0.989657	0.989602	1.08411	1.01621	1.01381	1.04307	1.14574	0.834095	0.919123	0.917641	1.164	1.15513	1.10128	1.07647	1.01867	1.04663	0.890533	0.946436	1.05681	1.11812	0.970339	1.02795	1.11609	0.97709	1.03459	0.985551	1.06273	1.33217	1.13166	1.13255	0.998176	0.927843	1.00912
1.14791	0.972653	0.957795	0.995926	1.1657	1.10406	1.08379	1.04994	1.09402	1.07744	1.02222	0.992797	0.974019	1.01226	0.999169	1.04608	1.02674	1.18467	1.23135	1.14182	1.33592	1.18683	1.05633	1.09452	1.19585	1.04585	1.18407	1.1715	0.986178	0.871631	1.12723	1.30859	1.28819	1.08697	1.29223	1.2468	1.10378	1.0972	1.10478	1.10783	1.12985	1.186	1.22648	1.27755	1.28842	1.21303	1.12497	1.04963	1.03316	1.15673
0.935161	0.854053	0.731566	0.716459	0.80831	0.917101	0.968866	0.885283	0.782943	0.625812	0.729214	0.799116	0.89996	0.796586	0.735042	0.830016	0.757371	0.730049	0.726329	0.71859	0.731296	0.823965	0.798454	0.907042	0.999995	0.92995	0.867826	0.89926	0.952028	0.710996	0.765702	1.00558	0.829989	0.790593	0.79592	0.901248	0.761436	0.731091	0.898479	0.937429	0.888613	0.843556	0.730273	0.858532	0.866029	0.942493	0.939522	0.92148	0.806467	0.728119
0.959726	1.06033	1.03066	1.04436	0.920736	1.02273	1.14546	1.04019	1.11308	1.16145	1.0579	1.0552	1.00776	1.03398	1.14252	1.03772	0.982863	0.890199	0.95524	1.00626	1.11241	1.01999	1.02448	1.00902	1.03409	1.11671	1.19197	0.930758	0.771764	0.939168	0.993862	0.956025	1.18774	1.20546	1.03383	1.04152	1.13264	1.14917	0.969137	0.906142	1.01351	0.916451	0.829852	1.02351	1.01365	1.15906	1.04089	1.09447	0.998401	0.838551
1.22941	1.08586	1.0602	0.941888	0.945045	0.913351	0.980456	1.02835	1.10259	1.14348	0.954557	1.10112	1.01816	0.806209	0.961822	0.892771	0.868669	0.954074	1.00153	1.11163	0.967095	1.0131	0.936511	1.13901	1.14049	0.944527	1.03744	1.07008	0.923278	1.05006	1.05202	1.02837	1.0003	1.29032	1.10549	0.961258	0.96062	0.9037	0.907635	1.03311	1.05409	1.07565	0.841306	0.926989	0.794335	0.81166	1.10568	1.10373	0.928854	1.03872
1.09769	0.947324	0.799442	0.907557	1.05055	0.986681	0.852608	0.907598	0.970327	1.06299	0.978287	0.991674	1.01141	1.03389	0.973125	1.22688	1.17057	1.05078	0.915196	0.99371	1.17063	0.990212	1.05343	1.14844	1.25127	1.06045	1.01749	0.938133	0.98201	1.04737	1.09818	1.03421	0.98589	1.11486	0.954335	1.13383	0.940932	0.973266	1.04355	0.994537	1.08325	0.8961	0.858484	0.898131	0.918633	0.891753	0.996566	0.995397	0.898332	0.944754
1.06143	1.28246	1.10584	0.928784	0.754991	1.00467	1.04042	0.753659	0.927045	0.965195	1.01154	1.19329	0.966276	0.994878	0.902901	0.859598	0.997785	0.946034	0.95123	0.956711	0.974711	1.10752	0.922652	1.02194	0.988758	0.913512	0.956922	0.939051	1.07294	0.846306	0.871485	0.778572	0.939739	0.864107	0.790738	0.875189	0.96076	1.14197	1.07958	0.955542	1.15204	0.899789	0.873942	0.962618	0.875044	0.997053	1.02048	1.0711	1.05633	0.976459
1.10322	1.04587	0.972143	0.998578	1.02353	0.949991	0.839654	0.941491	1.11824	0.941284	0.845371	0.99471	1.17082	0.96531	1.04811	0.977676	0.728993	0.954619	1.01176	1.06011	0.966012	0.950249	1.01141	1.06027	0.983274	0.922161	1.15372	1.14513	1.00273	0.845932	1.01379	1.09161	1.04177	0.948627	0.810488	0.977825	0.971755	0.734699	0.96786	0.991485	1.0706	0.988337	0.819385	0.937468	1.11464	1.07701	0.950049	0.986748	0.980174	0.846951
0.798939	0.693108	0.841891	0.796389	1.01883	0.858719	0.802991	0.83071	0.726035	0.833668	0.830085	0.89218	0.999191	0.921173	0.795218	0.887519	0.879199	0.759723	0.804513	0.772646	0.722958	0.889551	0.97055	0.988114	1.05478	1.02186	0.81454	0.75044	0.729509	0.938358	0.806262	0.797768	0.960858	1.03999	0.767474	0.796449	0.877499	0.960425	0.884526	0.974355	0.872613	0.96536	0.901891	1.0441	0.89486	0.88753	0.968886	0.949177	0.814759	0.821021
0.96401	0.834559	0.81009	0.877409	0.814449	0.803285	0.745166	0.971184	1.01345	0.857134	0.788243	0.732933	0.808313	0.75821	0.703685	0.77621	0.83285	0.814688	0.805232	0.985511	0.900999	1.05405	1.07465	0.95823	0.839638	0.76338	0.811069	0.904658	0.891947	0.812674	0.909022	0.936544	1.03208	0.89731	0.78478	0.709857	0.859409	0.867987	0.884486	0.794445	1.03605	0.710572	0.64186	0.695057	0.869526	1.02976	0.812046	0.73291	0.675887	0.797618
1.02832	1.06801	1.12712	0.905549	0.85452	0.918093	0.94764	0.889916	0.941843	0.9893	0.98299	1.09151	0.909937	0.958178	0.960581	0.96535	1.02466	1.05222	1.01585	0.945727	1.07269	0.913653	1.04103	1.19013	1.08563	1.08549	0.980399	1.17491	1.04251	1.07458	0.938874	0.966958	0.912246	0.941677	0.977136	0.841067	0.906261	0.986558	0.945556	1.01892	1.01	0.964371	0.917749	0.965975	1.03005	1.10021	1.14294	1.2213	1.03088	0.907754
0.809102	0.811182	0.711196	0.688023	0.755428	0.731345	0.906358	0.9061	0.774775	0.699708	0.801576	0.74278	0.82709	0.911972	0.981875	0.925697	0.729145	0.655092	0.69003	0.846667	0.789238	0.711654	0.815196	0.866402	0.92184	0.891943	0.805196	0.853593	0.676134	0.628567	0.832821	1.02719	0.932956	0.760749	0.725868	0.65595	0.80162	0.772149	0.91966	0.801153	0.848395	0.723656	0.699608	0.860563	0.87049	0.861086	0.886342	0.763521	0.763963	0.978954
0.852517	0.934511	0.965806	0.953257	1.01342	0.930902	0.963108	0.964061	1.17732	0.991048	0.928184	1.07071	1.08383	1.09448	1.06664	0.989117	1.08944	1.00261	1.04051	0.954661	1.1244	1.16037	1.09276	1.01501	1.04707	1.04592	1.10175	1.02404	0.932901	1.03088	0.924847	0.995432	0.939122	1.0295	1.13094	1.13407	0.892837	0.848113	0.861335	0.884751	0.960926	0.976509	1.06033	0.992389	1.04788	0.892484	0.963432	1.03434	1.09661	1.16415
0.867576	0.909433	0.972912	0.934172	0.995042	0.924262	0.916669	0.865386	0.999166	1.19085	1.10336	1.05387	0.975845	0.932231	1.00909	1.03051	0.86499	1.00824	1.01156	0.961987	1.01659	0.874128	0.918642	1.06544	1.07619	1.0762	1.08554	0.968078	0.809967	1.25859	1.02976	0.833529	0.924874	0.86498	0.912389	0.794675	0.801317	0.983458	0.892664	1.01841	1.04126	1.14502	0.972984	1.04112	1.06128	1.02508	1.01849	0.988425	0.980434	1.01703
0.844651	0.899255	0.781542	0.642767	0.900072	1.00608	0.83392	0.960474	1.01677	0.908626	0.869985	0.788322	0.967369	0.981316	0.87223	0.813622	0.907618	0.965964	0.858684	0.851967	0.922179	0.963156	0.981399	1.03004	0.991755	0.99741	0.916593	0.76517	0.80361	0.874441	0.983444	0.795457	0.689605	0.834271	0.835544	0.837543	0.932831	0.932995	0.99537	0.938497	0.927517	0.949039	0.876858	0.899169	0.999034	1.02525	1.02056	0.99254	0.812961	0.830886
0.863934	0.863955	0.947256	0.906487	0.933465	1.04885	0.920061	0.92008	0.816395	0.837147	0.874005	0.865712	0.887209	0.950896	0.901807	0.942694	0.964606	0.876121	0.86152	0.994152	0.923516	0.792108	0.653622	0.756851	0.747131	0.96829	1.02981	0.817098	0.688386	0.77443	0.766835	0.662343	0.838753	0.912896	0.862581	0.904646	0.803405	1.00205	0.925569	0.823304	0.886284	0.975349	0.879485	0.701038	0.903475	1.02054	0.850941	0.900441	0.83105	0.702144
0.763069	0.746	0.780322	0.978231	0.90317	0.974265	1.03193	1.00106	0.850114	0.849969	0.746473	0.806306	1.03486	0.961436	0.984283	0.96323	0.941149	0.805183	0.92634	0.919236	0.838041	0.847145	0.9262	0.920399	0.857903	0.854771	0.876071	0.882496	0.73809	0.755673	0.897789	0.927795	0.902472	1.14096	0.886426	0.790815	0.782921	0.866015	1.04672	0.95829	0.933881	0.851266	0.878514	1.02515	0.852655	0.866408	0.784119	0.925854	0.726651	0.81482
0.877855	0.933566	0.884626	0.956516	0.93414	1.01737	0.865758	0.835228	0.735124	0.796783	1.11113	0.939885	1.04439	0.999943	0.915077	0.869523	0.891313	0.874041	0.876339	0.821503	0.908811	1.07804	1.13538	0.880381	0.904104	0.933633	0.787679	0.86206	0.831421	0.802217	0.924306	0.718449	0.708173	0.846848	0.770836	0.83695	0.868986	0.846279	0.886076	1.0205	0.966727	0.973865	0.748459	0.723194	0.780519	0.773236	0.942644	0.999909	0.887774	0.696271
0.809703	1.04167	1.02438	0.994181	0.917009	0.974409	0.907719	0.933064	1.2004	1.16247	1.01894	1.23058	1.10315	1.00063	1.02784	1.06273	1.03388	1.00002	0.942859	1.01154	1.10243	1.04788	1.16879	1.25046	1.08931	1.02533	0.887186	1.07835	1.30625	1.01041	0.968702	1.10798	1.22563	1.15911	1.14612	0.890048	0.848867	0.949295	1.03577	1.05593	1.10582	0.951948	0.948756	0.92757	1.01196	1.09241	1.00449	0.941968	0.980733	1.01589
0.788686	0.651436	0.828816	0.763755	0.742578	0.756619	0.829172	0.79829	0.695994	0.797985	0.909033	0.768643	1.00873	0.848519	0.840963	0.784797	0.94968	0.748933	0.754226	0.933724	0.929814	0.900429	0.909432	0.973595	0.824034	0.896582	0.81413	0.695755	0.682511	0.755013	0.742534	0.986084	0.859237	0.785298	0.862563	0.808767	0.89189	0.980414	0.945914	0.804283	0.8476	0.787001	0.715279	0.794308	0.777691	0.886844	0.86172	0.800193	0.862025	0.864318
0.844018	0.796538	0.930112	0.826516	0.873157	0.921912	0.944599	0.878753	0.909929	0.944017	0.927882	0.940092	0.936768	0.952458	0.939889	0.854398	0.954142	0.933275	0.854597	1.12243	0.998429	0.998802	0.931317	1.01754	1.10605	0.951716	0.960598	0.879465	0.969206	1.00541	1.01146	0.947475	0.832376	0.79504	0.890814	0.987842	0.959607	0.934058	0.798095	0.85267	0.928237	0.935831	0.923589	0.778217	0.827486	0.870173	0.868553	0.942737	0.885894	0.96793
0.888976	0.926853	0.974483	0.93223	1.08545	1.05579	1.06984	1.05141	1.11675	0.99345	0.964451	1.05368	1.02603	0.92265	1.0159	0.9449	0.895908	1.11507	0.891979	1.05711	1.15304	0.942502	0.957699	0.851595	0.971263	1.11446	1.08145	1.08683	1.14082	1.14035	1.01572	0.940351	1.01142	0.940676	1.02276	0.982357	0.970007	1.12167	1.12013	0.902139	0.80049	0.970036	0.961546	0.921889	0.894047	0.976742	0.991202	1.02802	1.19944	1.15666
1.00718	1.07586	1.02753	0.895122	0.866345	0.738361	0.784229	0.774319	0.781092	0.925573	0.748682	0.719569	0.77474	0.791945	0.83048	0.818054	0.890359	0.89078	0.9674	0.907824	0.985497	0.984785	0.790125	0.780432	0.915456	0.751592	0.686537	0.883507	0.766112	0.70558	0.637017	0.765178	0.776503	0.792944	0.796311	0.787917	0.849481	0.829055	0.79288	0.893647	0.787191	0.811016	0.871002	0.793277	0.711788	0.662456	0.790703	0.768609	0.873465	0.928151
0.869388	0.924046	1.13561	1.12601	1.20882	1.08228	1.01272	1.07461	1.0281	0.975799	1.10108	1.15598	0.942794	1.00533	1.06401	1.20137	1.16903	1.30084	1.11547	1.00518	0.82463	1.01883	1.17209	1.13964	1.10063	1.04614	1.18814	1.00018	1.16143	1.18059	1.12132	1.0761	1.06399	1.17514	1.22054	1.18394	1.19117	1.11382	1.22654	1.20082	1.17747	0.935848	1.01774	1.18276	1.33715	1.14706	1.06651	1.31537	1.23588	1.21186
0.83656	1.08501	1.08178	1.00433	0.884084	0.95152	1.06267	1.07106	0.988896	0.918105	0.766832	0.936755	1.02824	0.924928	1.00333	0.9111	0.91959	0.964458	0.859424	0.937778	1.12473	0.940323	0.930591	0.961767	1.04633	1.02932	1.06887	1.00422	1.058	0.91736	0.879311	1.07691	1.14794	1.02374	0.933593	0.971082	0.944439	0.93464	0.979846	0.89055	0.959424	0.954319	1.00207	1.0835	0.984977	1.05541	1.05152	1.03081	1.03141	1.01571
0.96945	0.81327	0.772981	0.940511	1.01691	1.07208	0.932137	1.0126	0.896428	1.04696	1.16036	1.03613	0.964214	0.849069	0.818386	0.945551	1.03296	0.930417	0.992168	1.15964	0.9506	0.921597	0.943573	1.04921	1.01998	0.951956	0.97593	0.858811	0.888472	0.981624	1.00294	0.983406	0.918245	1.0403	1.08323	0.985287	0.929334	1.00502	0.839726	1.07616	0.916662	0.855121	0.943275	1.02012	1.14141	0.912686	0.941323	1.08952	1.0308	1.03219
1.08355	0.982176	0.950358	0.924242	0.896647	1.11731	0.883746	0.864904	0.888239	0.917851	0.850573	0.982436	0.952071	1.00632	1.11515	0.941342	1.03259	1.03934	0.997369	0.970446	0.886147	0.889207	1.03827	0.939518	1.02972	0.938093	0.870524	1.00965	0.946835	0.971868	0.926717	0.938908	0.924417	1.03322	0.988409	0.918139	0.96408	0.926089	0.879638	0.910296	1.13523	1.06855	0.847899	1.09388	0.975959	1.1024	1.08415	0.99981	0.954229	0.946503
0.871527	1.03404	1.05899	1.08166	0.835252	0.832462	0.858696	0.954607	0.909387	0.7682	0.698399	0.81552	0.923569	0.819042	0.97126	0.947032	1.05581	0.945113	0.902128	0.816546	0.826168	0.768378	0.834196	0.907813	0.918334	0.881727	0.872298	0.939014	0.849882	1.02955	0.961556	0.805375	0.832099	0.908506	1.05738	0.992412	0.973717	0.902324	0.881459	0.903849	0.955792	0.903264	0.890933	0.829944	0.969485	0.836969	0.974061	0.840176	0.751558	0.999288
0.957675	0.979736	0.945835	0.978079	0.9672	0.727546	0.624634	0.880158	0.882751	0.893246	0.927266	0.854279	0.97365	0.962429	0.910928	0.883033	0.817367	0.832001	0.881666	0.899386	0.906743	0.942075	1.10026	0.829165	0.735883	0.784801	0.909818	0.929944	0.962973	1.06288	1.01144	0.887837	0.814047	0.753503	0.866805	0.911209	0.792868	0.807855	0.865146	0.977738	1.07372	0.858768	0.922042	0.95203	0.947008	0.922805	0.836914	0.791095	0.902695	0.812484
1.00913	1.0421	1.06434	1.00723	0.983674	1.05962	1.02968	0.935273	0.90611	0.896285	1.03796	1.1487	0.996459	0.928591	1.0684	0.992657	0.923492	0.941277	1.11025	1.09757	1.00929	1.02498	1.0915	1.09677	1.01672	1.06901	1.07963	1.02817	0.814567	0.868237	0.894615	0.874272	0.868554	1.0281	1.13095	1.09231	0.957267	0.975703	0.89762	0.871104	0.885782	1.05802	0.83058	0.994744	0.840355	0.961133	1.03969	1.12461	0.935725	0.882823
0.979254	1.18512	1.13419	1.00843	1.09469	1.04298	0.984317	1.09	0.990719	1.04745	1.11655	0.939844	0.87965	0.885288	1.08353	1.11108	1.09737	1.05933	1.05841	1.03931	1.03614	1.05573	1.07324	1.1444	1.05158	1.06831	1.1451	1.16208	1.15143	1.32978	1.25699	1.06511	1.03442	1.16152	1.21238	1.07977	1.05348	1.21107	1.06966	1.25262	1.15708	1.09549	1.07525	1.23009	1.10639	0.943121	0.941046	1.12343	1.24003	1.30261
0.788916	0.756854	0.657368	0.889422	0.921006	0.898473	0.786081	0.81777	0.907898	0.862572	0.881321	0.816548	0.931412	0.74128	0.894372	0.837312	0.937053	0.902098	0.881816	0.90423	0.816193	0.890349	0.7769	0.675662	0.715931	0.874257	0.810756	0.762051	0.874605	0.745133	0.727633	0.888142	0.970049	0.811439	1.03523	0.919734	0.842421	0.95149	0.939626	0.925905	0.909318	0.938054	0.927268	0.948118	0.865041	0.787844	0.97966	0.767841	0.883826	0.929424
0.913588	0.925397	0.871732	0.776686	0.817885	0.858053	0.907448	0.953168	0.908135	0.92507	0.877505	0.879769	1.00333	0.988249	1.02458	1.02283	1.16511	0.925716	0.992654	1.03401	1.0453	0.998995	1.00028	0.864363	0.908549	0.883966	1.00197	0.913289	0.911195	0.957017	0.886487	0.997627	0.99914	0.861006	0.855705	0.997264	1.0959	1.09097	1.11199	0.90198	1.08167	1.06615	0.982738	0.954347	0.919856	1.0835	1.0084	1.01807	1.06008	0.980331
0.950089	1.0117	0.923692	0.785627	0.922965	0.919272	0.913237	0.88803	0.821809	0.821678	0.749981	0.882957	0.90393	0.875103	0.804618	0.846014	0.838463	0.973409	0.953792	0.991915	0.988596	0.924008	1.08794	1.16744	0.95288	0.943918	0.99079	0.99976	1.06531	1.03104	1.03176	1.04588	1.06102	1.03215	0.875435	1.00606	1.05218	1.10838	0.986078	0.929188	1.01726	1.06603	1.13993	1.09731	1.0131	0.952763	0.883387	1.063	1.11178	1.0417
1.02534	0.922619	0.880992	0.877498	0.894175	1.03432	1.01876	1.0328	0.862342	0.824488	0.975596	0.95282	0.935126	0.96887	0.954917	1.05719	0.810148	0.852673	0.914961	0.966791	1.08972	1.1402	1.06104	0.790134	0.835576	0.861064	0.908059	0.966413	0.880128	0.896937	0.892609	0.830362	1.02973	1.00794	0.904033	1.0083	1.16443	0.864587	0.851326	0.947272	1.19889	1.02141	1.01001	0.942133	0.839441	0.913834	0.979643	0.993393	1.02114	0.948515
1.01527	0.92155	0.943555	0.988366	0.969491	0.951263	0.933547	1.02193	1.08107	1.03525	1.02707	1.02443	0.877444	0.855003	0.920021	0.908824	0.990259	1.0736	1.05351	0.899753	1.0165	0.984385	0.891189	1.01124	1.01068	1.15387	1.02128	1.06246	1.16223	1.00193	0.971764	0.970039	1.00877	1.02803	1.16447	1.13976	0.977499	0.948156	1.05826	1.18956	1.0923	1.04635	0.942082	0.942956	0.917345	0.965736	1.07699	0.907242	0.806595	0.909789
0.772321	0.858346	0.912009	0.841946	0.843938	0.799238	0.723139	0.848814	0.835766	0.820219	0.803673	0.90437	0.853069	0.675621	0.668907	0.720394	0.990711	0.672193	0.673925	0.922867	0.949664	0.855439	0.766682	0.708842	0.779774	0.603829	0.77372	0.89433	0.950587	0.914745	0.782329	0.870272	0.917414	0.830637	0.877385	0.933028	0.771922	0.834833	0.857856	0.821368	0.802956	0.820181	0.884917	0.997091	0.706145	0.73005	0.902994	0.91013	0.889487	0.845022
1.05714	1.05822	1.05709	1.08178	1.01747	0.959963	1.00979	0.947626	0.981343	0.932015	0.961439	0.949145	1.09495	1.03046	0.880612	0.886284	0.792339	0.797307	0.882319	0.817654	0.77465	0.925976	0.970725	0.999098	1.13076	1.05236	0.870556	1.03141	0.971827	0.835667	0.886164	0.964808	1.02997	1.05576	0.964037	0.962019	0.989094	1.00293	1.0764	1.06477	0.965027	0.93537	0.876072	1.03938	0.953695	0.891095	0.967399	1.02103	0.900555	0.973715
0.749016	0.681078	0.799694	0.856512	0.921398	0.796254	0.727845	0.814719	0.772416	0.78074	0.863909	0.910023	0.821369	0.757621	0.859333	0.823434	0.785269	0.842416	0.780157	0.730693	0.779336	0.772238	0.853363	0.969022	0.86748	0.81474	0.680037	0.755777	0.730203	0.758978	0.790987	0.876344	0.765643	0.755195	0.729573	0.68241	0.733901	0.903322	0.759789	0.907097	0.860819	0.915485	0.84121	0.906269	0.972985	0.834266	0.965097	0.860585	0.766663	0.83914
0.940773	0.828033	0.780206	0.878546	0.94561	0.847342	0.811616	0.942686	0.8793	0.731835	0.937486	1.02876	1.07273	1.02803	0.910063	0.833345	1.05557	1.16094	1.04106	0.949427	0.731307	0.811314	0.923143	0.932063	1.0159	1.04097	0.979762	0.938567	1.07721	0.915233	0.832385	1.03229	0.954756	1.13628	1.1061	1.04757	0.947001	1.10285	1.1059	1.09414	0.985294	0.891551	1.00227	1.12547	1.23502	0.927517	1.02877	1.03565	0.871638	0.939377
1.11864	1.12296	1.06021	0.91592	1.10314	0.940329	0.928169	1.01514	1.03862	1.17474	1.28371	1.17622	1.11896	1.01103	1.05958	1.21998	1.19092	0.945665	0.958205	1.01409	1.07889	1.19919	1.23681	1.00219	1.04201	0.987036	1.08353	1.18372	1.15445	1.02315	1.00457	1.02062	1.09064	1.07093	1.12482	1.0531	1.06358	1.07258	1.13701	1.07733	0.989198	0.951381	0.944816	1.07981	1.14787	1.22297	1.19735	1.22832	1.08561	1.10522
1.08619	0.953427	0.890723	1.05084	1.12722	1.04069	0.958228	1.13198	1.06348	0.971152	1.08551	1.17784	1.0922	1.06021	1.04778	1.1087	1.04056	0.978134	0.996947	1.0684	1.02651	1.03912	1.17602	1.0262	0.944067	0.985597	1.07432	1.04765	0.997319	0.994104	0.950047	1.00233	0.895913	0.874366	0.821482	0.971544	0.949464	0.998652	1.00319	1.16398	1.12962	1.15124	1.26205	1.13772	1.06053	0.912752	0.893864	1.03034	1.00421	1.21394
0.979602	1.01941	1.1832	1.04427	0.897415	0.916063	0.952024	1.0455	1.04048	0.955881	1.03072	0.994181	1.01981	1.03991	1.09103	1.16062	1.22635	0.98796	1.02746	1.1076	0.89052	1.02063	1.02412	1.12086	0.879301	1.0135	1.12448	0.888321	0.803722	0.884252	0.904382	0.948614	1.20176	0.849982	0.777073	0.791236	0.935258	0.940838	0.950467	0.96294	1.0135	1.0941	1.00701	0.968693	1.08353	0.933211	0.970969	1.26026	1.16319	1.07354
0.893387	0.981673	0.959195	0.933734	0.783257	1.00635	1.24965	1.16353	1.00886	1.04558	0.858235	0.894909	0.999507	0.957839	1.04035	0.995049	0.874204	0.979906	0.992531	0.982658	0.914794	0.929738	1.00273	1.01144	0.908563	1.01298	0.942242	0.872122	0.952132	0.94203	0.84928	1.01431	1.1053	1.09415	0.985492	0.81037	0.833183	1.0629	0.898202	0.880169	0.873167	0.886395	0.810114	0.816135	0.834391	1.04822	0.967913	0.913348	1.04432	1.1438
0.923019	1.07905	1.05369	1.03768	1.07529	0.963858	0.910033	0.976492	0.875339	0.882184	1.08267	0.968736	0.933121	1.00366	0.999533	0.903294	0.855157	0.905149	1.10852	1.2114	1.09275	1.02189	1.01024	1.02871	0.978158	1.05228	1.06728	1.15111	1.04112	0.988932	0.982442	0.999032	0.961274	1.08829	1.02521	1.03499	1.05313	0.853725	0.934186	1.00704	1.08807	1.00186	0.986389	1.00663	0.890524	0.804678	0.915824	1.0423	1.05205	0.853023
0.853684	0.904799	1.10358	0.971835	0.865888	0.828535	0.791997	0.904968	0.732765	0.666023	0.679579	0.760193	0.903513	0.781389	0.872149	0.888912	0.891499	0.834584	0.839567	0.902429	0.934388	0.848772	0.904809	0.831182	0.781436	0.765486	0.762014	0.799886	0.767818	0.766862	0.768672	0.827913	0.899647	0.793801	0.836653	0.89118	0.992909	0.920632	0.86178	0.953399	0.82959	0.72955	0.972491	1.00297	0.897768	0.922608	0.835979	0.723556	0.822151	0.895701
0.988468	0.936605	0.863319	1.05396	1.00683	0.908931	1.01167	0.983609	1.02125	1.01194	1.12702	1.10316	1.09825	1.04158	1.02128	0.970367	1.0377	1.13357	0.880803	1.03375	0.929503	0.869223	0.931133	1.06882	1.04143	1.00527	1.04809	0.994829	0.910554	1.09005	1.15376	0.951208	0.865137	1.07408	1.12921	0.930422	0.872312	0.971625	0.902179	0.916633	0.947317	0.992136	1.01421	0.943508	1.05107	1.06911	1.03144	1.01419	1.0721	1.07632
0.821506	0.813341	0.762094	0.74341	0.830648	1.03516	0.932534	0.925047	0.800581	0.941767	0.864294	0.866909	0.890747	0.803954	0.83962	0.968232	0.956137	0.820125	0.750657	0.837698	0.843123	0.814472	0.784737	0.775903	0.78255	0.786571	0.810972	0.747774	0.815743	0.835319	0.886218	0.829607	0.8407	0.745537	0.698673	0.804878	1.00166	0.927139	0.793731	0.962653	1.06617	0.823497	0.829136	0.890609	0.854927	0.958897	0.893218	0.824335	0.712235	0.758739
0.894455	1.00084	1.12327	0.940729	0.877107	0.905997	0.932696	0.79767	0.897902	0.918775	0.802044	0.870028	0.860455	0.768764	0.671953	0.786251	0.958768	0.884848	0.949888	1.02815	0.905743	0.736094	0.766712	0.816694	0.905829	0.908232	1.00884	1.0001	0.839881	0.906726	0.845963	0.784003	1.01105	0.914492	0.812238	0.848134	0.852457	0.889493	1.00288	0.932105	0.982135	0.873687	0.825117	0.954519	1.00672	0.936228	0.856505	0.814431	0.819245	0.796267
1.10277	0.940794	0.902455	0.846641	1.02857	1.00292	0.95931	0.98163	1.07434	1.07126	1.06028	1.08243	0.949722	1.02306	0.937271	0.973671	1.00733	0.983438	0.861741	0.884214	1.03026	0.910103	0.935993	1.0017	0.900058	1.00293	1.00195	1.11052	0.882352	0.84461	0.846577	0.920588	0.953242	1.07741	1.12931	1.15781	1.13275	1.19076	0.966601	0.976355	1.05708	0.963179	1.03843	1.07646	1.03302	1.01301	0.748096	0.882421	0.896566	1.01106
0.903317	0.975081	0.871255	0.984173	0.852868	0.82435	0.772489	0.751881	0.821842	0.888892	0.775963	0.980381	0.916347	0.980478	1.0049	0.867722	0.826391	1.01074	0.869103	0.793695	0.862111	0.794379	0.940923	0.908311	0.869559	0.713027	0.847198	0.723014	0.756312	0.716681	0.727481	0.810783	0.811602	0.921142	0.82225	0.867613	0.890951	0.807741	0.815939	0.819497	0.7943	0.879648	0.877586	0.812737	0.898332	0.785821	0.803119	0.866861	0.794937	0.78743
0.954447	1.09344	1.01906	1.06539	1.1599	1.12632	0.92795	0.898411	1.04009	1.06231	1.01211	1.06678	1.1646	0.987385	0.820133	0.944457	0.975897	1.17987	0.99674	1.06833	1.13961	1.04203	0.950472	0.942491	1.03219	0.995815	0.906985	0.987643	1.10247	1.06305	0.962215	0.892238	1.08537	1.10642	0.938831	1.07295	1.0896	1.03886	1.13704	0.857857	1.08478	1.14373	1.13221	1.17043	1.16222	1.15241	1.01577	1.02234	1.09576	1.01648
0.938557	1.05566	0.995233	0.962056	0.924767	0.931546	0.900936	0.949145	0.960037	1.0186	1.0101	1.10065	0.950393	1.03216	1.05368	1.08689	1.07844	0.907706	0.840942	1.0853	1.13702	1.06634	1.12779	1.01941	0.978385	0.935881	0.94233	0.834863	0.893685	1.05162	0.945978	1.00539	1.12796	0.960886	0.787321	0.943956	0.870495	0.942187	1.06328	0.911499	1.06842	0.980269	1.05288	1.03047	1.0928	1.05391	1.00532	1.07687	0.975227	0.977053
0.865771	0.850534	0.815006	0.873184	1.04144	0.913869	0.888013	0.957731	0.843413	0.988548	0.905717	0.837147	0.969627	1.04899	1.04672	0.955247	0.902181	0.878913	0.85079	0.799067	0.820404	0.966372	0.87282	0.933792	0.796443	1.02701	1.06941	0.967162	0.913568	0.867303	0.793699	0.832831	0.885556	0.952714	0.975027	0.881541	0.837173	0.919488	0.754376	0.910426	1.10603	1.05581	1.01203	0.979414	0.841212	0.829961	0.846874	0.92235	0.778177	0.836424
0.954301	1.01532	0.920467	0.968863	0.972581	0.810331	1.08264	1.02066	0.899181	0.821341	0.86281	0.918054	0.871234	0.807425	0.865232	0.863926	1.04229	0.896382	0.817513	0.935533	0.988557	0.841324	0.864311	0.84926	0.891063	0.907865	1.07495	0.953142	0.88098	0.87146	0.92172	0.870312	0.835086	0.974414	1.01559	0.912646	0.955045	0.899215	0.979121	0.926079	0.899328	1.06558	0.91494	0.948362	1.01006	1.03328	0.961163	0.931156	1.00184	0.916953
0.924846	0.858925	0.811335	0.844476	0.720432	0.978848	1.05343	1.07571	0.968801	0.980464	0.843961	0.858022	0.992602	0.878141	0.799778	0.798155	0.843399	0.79032	0.852431	0.8849	0.87107	0.792378	0.950545	0.934189	0.936723	0.910465	0.815975	0.852434	0.931198	0.878594	0.788152	0.929461	0.834052	0.903998	0.923851	0.962782	0.941277	0.889091	0.950837	0.960531	0.842752	0.846258	0.834645	0.818617	0.962194	1.0025	0.868969	0.807409	0.805117	0.890788
1.1051	1.02245	1.02815	1.13824	1.07894	1.17293	1.10078	0.96943	0.964326	0.89893	1.03087	1.09666	1.11307	1.08628	1.12076	0.985374	0.85934	0.964356	0.951437	0.80991	0.864149	0.903883	1.11947	1.00898	0.966843	1.05712	0.901904	0.957258	1.09008	0.991311	1.05004	1.08748	1.0533	1.02019	0.953475	0.889579	0.958335	1.18158	1.13976	0.953573	1.05079	0.942097	1.03004	0.975767	1.03097	0.938032	1.01274	0.958018	1.01617	0.822373
0.909817	0.930195	0.975704	0.891622	0.857441	0.84503	0.901843	0.847138	1.05706	0.975843	0.909576	0.926871	0.881104	0.84322	0.839001	0.814891	0.895818	0.928314	0.769888	0.827091	0.923787	0.805105	0.849786	0.731425	0.712435	0.89999	1.02166	0.856963	0.801882	0.850167	0.770365	1.03561	1.00363	0.904247	0.82427	1.01895	0.958229	0.881265	0.871563	0.783242	0.807433	0.930057	0.890707	0.987917	0.883814	0.885515	0.860142	1.03301	0.95121	0.856897
1.04918	1.19277	1.04952	0.946922	0.97491	0.818016	1.01326	1.01348	0.927636	0.839244	0.95721	1.01519	0.907242	0.91332	0.960441	0.892966	0.854508	0.935168	0.966209	1.0117	1.1022	1.0139	1.14485	1.01681	0.88822	0.957303	1.04517	1.17695	0.919343	0.913293	0.996413	1.12381	0.983661	1.05029	0.990406	1.08103	1.03586	0.973127	0.916631	1.05145	1.18582	0.951418	0.954951	0.985693	1.00202	0.997701	0.939814	1.01682	1.08167	1.02393
0.0127965	0.00461189	0	0	0	0	0.0105319	0.0221518	0.0137961	0.00163783	0.011031	0.00461189	0.00107056	0.0196459	0.0332838	0.0142682	0.0251746	0.00219771	0	0.000210133	0.0190378	0.0234741	0.0146482	0.00668755	0.0193088	0.0131356	0.0125449	0.0153438	0.0184777	0.0119207	0.00461189	0	0.00107056	0.0129905	0.0163897	0.0216663	0.0362922	0.00723147	0	3.61487e-05	0.0088825	0.00702147	0.00636197	0.00946799	0.000110167	0	0	0.000530639	0.0201174	0.0234497
1.15612	1.10832	0.996143	1.06858	1.16645	1.31282	1.33982	1.17635	1.1055	1.1246	1.01139	0.943822	1.13858	1.17468	1.05898	1.06274	1.07671	0.89082	0.893975	0.91365	0.97247	0.802949	0.909667	1.05896	0.964496	1.00213	1.03003	1.09433	1.13489	1.17407	1.19574	1.06315	1.24838	1.13269	1.00776	1.13324	1.00181	1.0972	1.32664	1.23225	1.07026	1.22735	1.14287	1.0595	0.973003	0.948668	0.883297	1.08881	1.23372	1.19595
1.04042	1.07462	0.904362	0.994719	0.769217	1.03037	1.09046	1.02094	0.846405	1.05991	0.991476	0.993681	0.993634	1.02494	1.00646	0.905047	0.882927	0.757277	0.914789	1.09112	1.08597	0.963332	0.944881	1.01175	1.08632	0.967939	1.02717	0.995418	1.09378	0.980453	0.88994	0.884397	0.980026	1.08545	1.00283	0.941449	1.02505	0.971641	0.963365	0.948889	1.08324	1.10832	0.960735	1.05446	1.07554	0.868686	0.912082	1.08242	0.866475	0.923388
0.945714	0.893685	0.76004	0.929011	0.82449	0.800993	0.837805	1.03968	1.04525	0.86022	0.74434	0.942877	1.05456	1.01975	0.644414	0.687922	0.979293	1.07697	0.926805	1.02067	1.14601	1.15319	1.09268	1.0755	1.04211	0.958005	0.862014	1.07609	0.966543	0.994686	1.11688	1.10639	1.04325	1.05015	0.952007	0.948284	1.0873	0.92462	0.973758	0.99413	0.916125	0.954726	1.04723	0.999517	1.13305	1.06586	0.934053	0.893419	1.06093	1.04327
0.852481	0.815012	0.842144	0.959279	0.939834	0.903974	0.676309	0.822962	0.754706	0.836623	0.806052	0.775587	0.776682	0.677202	0.722594	0.831126	0.80639	0.840958	0.951551	0.964781	0.813669	0.816779	0.995728	0.883109	0.722858	0.918281	0.857977	0.738011	0.860307	0.969727	0.77412	0.841919	0.812238	0.786141	0.870398	0.857226	0.872351	0.702465	0.792052	0.890925	0.800559	0.883772	0.986042	0.927076	0.887585	0.895888	0.792598	0.616393	0.908407	0.999289
0.819799	0.912318	0.88089	0.82487	0.816094	0.700801	0.86315	0.908456	0.817481	0.951246	0.916405	0.851894	1.04469	0.898544	1.05022	0.943421	0.899853	0.951891	0.985879	0.814997	0.922359	0.933786	0.753289	0.813156	0.991783	0.896502	0.830762	0.908494	0.829946	0.86057	0.806923	0.992848	1.08386	0.917238	0.893383	0.960477	0.970855	1.00116	1.17751	1.04511	1.02018	0.901151	0.862021	1.08422	0.895472	0.819328	0.966605	0.823585	0.892422	1.0907
0.999707	0.939481	0.984842	1.1045	0.863977	1.01223	1.04212	1.01774	1.08759	0.94628	0.950601	0.894179	0.879732	0.898242	0.896383	0.92589	1.00603	0.909348	0.865465	1.05231	1.03582	1.00298	1.0971	1.03772	0.887364	0.96536	0.924727	0.978322	0.949727	0.869983	1.01871	1.02508	0.999696	1.15021	1.02134	1.05431	1.18542	0.961802	1.02819	0.824533	0.884829	1.03227	0.995638	0.981419	1.16297	1.17381	1.0554	1.08035	1.03053	1.06237
0.714283	0.715294	0.756596	0.835414	0.777951	0.91982	0.908511	0.942133	0.811183	0.697969	0.813838	1.04642	0.957934	0.882432	0.856058	0.981435	0.982196	0.872314	0.735941	0.804145	0.699638	0.741861	0.809963	0.898079	0.936475	0.897792	0.866996	1.01613	0.909161	0.737416	0.782041	0.74832	0.815648	0.806353	1.04186	1.05866	0.865552	0.768728	0.805036	0.811437	0.871995	0.886851	0.813305	0.666102	0.893793	1.05713	0.828436	0.746622	0.845389	1.01835
1.06143	0.974696	1.00012	0.783761	0.908354	0.952212	0.911694	0.947068	1.07154	1.00487	0.93913	0.977416	0.907641	0.863727	0.872802	0.957123	1.06385	1.03843	0.923185	1.02963	0.950883	0.877126	0.919142	0.940902	0.998357	1.07687	1.0328	0.762293	0.727004	0.803438	0.905326	1.04441	1.01757	1.06352	0.979094	0.994106	1.0746	0.966365	0.742865	0.908332	1.00359	0.877338	0.88249	1.11358	0.985804	0.948451	0.974889	1.16867	1.08415	0.989879
0.940931	1.01668	0.90297	0.914993	0.995485	0.883304	0.979564	0.965493	0.764852	0.745215	0.991486	1.03521	0.925202	0.940272	1.03738	0.9455	1.04778	1.01999	0.975376	0.852633	1.00738	0.990381	1.03438	0.82392	0.880267	0.903726	1.1282	1.13933	0.92926	0.92242	0.931782	1.06499	1.00531	0.867547	1.01727	0.954316	0.957244	0.998302	0.932434	0.925783	1.00066	0.952185	0.783841	0.962694	1.03859	1.00055	0.962934	0.918756	0.818124	0.75511
0.918425	0.804617	0.888273	0.755118	0.651898	0.741212	0.745106	0.818078	0.929518	0.900142	0.838691	0.958798	0.965095	0.853149	0.8995	0.918867	0.871434	0.76803	1.11103	1.12609	1.02042	0.965138	1.01307	1.06303	0.796506	0.917227	0.828537	0.712448	0.662949	0.752679	0.847601	0.863444	1.01706	0.822152	0.860779	0.849286	0.798117	0.882143	0.804205	0.831998	0.858365	0.845962	0.909175	0.755116	0.851914	1.0379	0.87856	0.895411	0.805666	0.920477
1.03763	1.11268	1.03955	0.975116	1.14247	1.05618	0.954345	0.78532	0.879962	1.04509	1.06072	0.958166	0.954681	1.00101	0.956126	0.862682	0.736518	0.819051	0.940821	0.969848	0.81038	0.812236	0.979751	0.979529	0.915182	1.02604	0.951837	0.855551	1.04344	0.989887	1.01398	0.885943	0.756674	1.06031	1.04113	0.992936	0.982114	0.980318	1.09722	0.889806	0.903369	0.994764	1.01355	0.954861	1.02016	1.01039	0.93485	0.790612	0.780769	0.985801
0.818428	0.957465	0.985307	0.952531	1.05686	0.963774	0.952777	0.761757	0.834821	1.02631	1.01736	0.934349	0.978986	0.998742	0.940578	0.801925	0.769747	0.933134	0.870046	0.810412	0.703853	1.02425	0.998518	0.770963	0.917218	1.01167	0.898589	0.751006	0.934276	0.950026	0.911554	0.907346	0.807605	1.06175	1.15899	0.943413	0.957091	0.801723	0.806588	0.749978	0.849289	0.945562	0.937577	0.843689	0.917457	0.944954	1.06176	0.900205	0.911582	0.95383
0.811153	0.850348	0.693338	0.78003	0.889474	0.891136	0.894366	0.908664	0.978756	0.997754	1.06252	0.997415	0.894429	0.912224	1.13854	1.05361	0.902504	0.834422	0.732557	0.799787	1.02256	0.977273	0.914014	0.775689	0.882585	0.861089	0.809179	0.913085	0.860122	0.852155	0.869712	0.883722	1.11011	0.993095	0.854547	0.740476	0.836629	0.891784	0.866219	0.945549	0.899692	0.932173	1.0777	0.930058	0.813636	0.836729	0.976185	0.873116	0.820338	0.843056
1.07575	1.10919	1.12197	1.12385	1.02033	0.930906	1.06249	1.13321	0.932731	0.965899	1.04665	1.01908	0.866091	0.86558	0.843215	0.849725	1.11335	1.11583	1.1026	0.930953	1.08919	1.2035	1.23523	1.31801	1.08358	1.01214	1.23459	1.25775	1.0548	1.07846	1.19729	1.11808	0.95888	0.964302	1.02412	1.00044	1.09253	1.11507	1.1983	1.15057	1.00446	1.0908	0.85924	0.896512	1.07449	1.03208	1.09483	1.23834	1.0567	0.979461
1.12987	1.163	0.944342	0.879174	1.26371	1.10732	1.11709	0.978981	0.935384	1.06353	1.00459	0.954637	1.0702	0.942438	0.891966	1.10503	1.15121	0.933835	0.859538	0.938876	0.976163	0.967662	0.964481	1.13932	1.05994	1.1017	1.02435	1.05291	0.962758	0.964715	1.03743	1.09777	1.02197	0.987883	0.995216	1.06497	1.08664	1.09461	0.82598	0.889334	0.947372	0.885998	0.98013	1.02389	0.980045	0.94449	1.04644	0.973576	0.96916	1.05613
0.826571	1.04115	0.901562	0.877993	0.976566	0.937438	0.931241	0.967017	0.880294	1.17701	1.22671	0.966822	0.952688	1.0184	1.09314	1.11487	1.00196	1.05016	1.24397	1.01188	1.03332	0.942254	1.05112	1.08731	1.15235	1.15424	1.08429	0.956591	0.933986	0.89475	0.966491	0.980044	1.01057	0.849112	0.936061	0.795056	0.840631	0.917485	0.88916	0.994225	0.935089	0.983635	0.98108	1.01953	1.04876	0.970603	0.841018	0.818676	0.892661	1.07917
0.87683	0.948156	1.03987	0.740298	0.863365	0.880125	0.758459	0.877353	0.824544	0.867836	0.765183	0.910281	1.20122	0.994861	0.975814	0.983298	1.01354	1.07227	0.979387	0.898421	0.810264	0.99208	0.923419	0.893477	1.03383	0.99514	0.735922	0.737832	0.807327	0.894223	1.10119	1.08918	0.95736	0.909123	0.952176	0.93313	0.744218	0.778744	0.799277	0.873661	0.870151	0.919286	0.995683	0.90746	1.0025	1.01021	1.04361	0.977007	0.837589	0.832777
0.976954	0.975004	0.858699	0.792483	0.933261	0.855831	0.966286	0.913441	0.963098	0.869912	0.897954	0.868795	0.980191	0.919977	0.816889	0.8747	0.783988	0.858222	0.959435	1.10972	0.903225	0.984082	1.02344	0.924968	0.778339	0.823645	0.704355	0.759809	0.827418	0.865804	0.866758	0.894175	0.771926	0.782916	0.825114	0.816761	0.81322	0.714679	0.685205	0.893373	0.946638	0.80996	0.787651	0.72319	0.849729	0.873746	0.859958	0.910153	0.956402	0.896248
1.19923	1.1008	0.96766	0.879816	0.965777	1.11438	1.11874	1.12561	0.999555	0.899493	1.00034	1.04927	1.06579	1.12553	0.957591	1.04236	0.974603	1.17017	1.12558	1.00891	0.953185	1.01805	1.16055	1.18902	1.04347	0.949838	0.932503	0.966648	0.927923	0.97636	0.91938	1.04913	1.06836	0.795705	0.952248	0.95761	1.08048	1.14067	0.954107	0.901717	0.944744	1.00786	1.03499	1.1196	1.02435	0.893224	0.921685	0.966022	1.07433	0.929994
0.986237	0.930439	0.878657	0.87174	0.833096	0.850907	0.930863	1.01575	0.961124	0.89978	0.713951	0.828714	0.829418	0.850319	0.872269	0.984769	0.822301	1.02158	0.909594	0.840994	0.798566	0.887847	0.816682	0.829921	1.00039	0.823691	0.725201	1.03217	0.966769	0.959494	1.05723	0.942907	0.974027	0.926323	0.92401	0.772098	0.980113	0.939571	0.806518	0.812998	0.796195	0.849441	0.811759	0.847887	0.836503	0.948639	0.940775	0.812871	0.81422	0.870076
0.945034	0.9767	0.930592	0.880912	0.975415	0.852519	0.854942	0.74035	0.89513	0.966823	0.884309	0.957607	0.887381	0.982775	0.894676	0.910309	0.983697	1.03177	0.878119	0.775353	0.800464	0.804182	0.840514	0.866004	0.683797	0.735315	0.744923	0.795746	0.977792	1.04418	0.852	0.856506	0.784786	0.806396	0.776896	0.802187	0.727234	0.853316	1.08173	1.10999	1.04944	0.883372	0.805589	0.723624	0.819607	0.833092	0.986847	0.860514	0.869657	0.941283
0.925611	0.974007	0.945142	1.04428	1.14981	1.00312	0.938591	0.925844	0.90654	1.05009	1.03238	1.0272	1.17469	0.971712	1.20534	1.2717	1.02637	1.00789	0.990026	1.02405	1.09023	0.989506	1.16275	1.03941	1.13834	1.10643	1.07772	0.926344	0.979295	1.00996	1.14592	1.18729	1.14891	1.04499	1.09058	1.09076	1.08518	0.984264	0.955563	0.995663	1.02388	1.20511	1.17427	1.04102	1.08762	1.09355	1.15593	1.13225	0.896867	0.895529
0.779889	0.805173	0.903324	0.904365	0.789352	0.74398	0.817176	0.789488	0.778586	0.76295	0.753924	0.640297	0.71442	0.821294	0.792323	0.841993	0.787011	0.890993	0.86364	0.806739	0.766184	0.909158	0.939833	0.771437	0.772625	0.628198	0.760162	0.841929	0.756099	0.91997	1.05873	0.961236	0.887125	0.795882	0.930692	0.835624	0.726903	0.768374	0.98959	0.904665	0.783591	0.884668	0.857205	0.751385	0.85708	0.95693	0.991972	0.851212	0.956149	0.875105
0.95031	0.972425	1.066	1.05992	1.02678	0.9311	0.879875	0.972525	1.02116	0.929586	0.920928	0.919921	0.984934	0.849962	0.80271	0.856084	0.9957	1.03542	1.01114	0.910859	0.958123	1.02685	0.998281	1.10303	1.02733	1.01836	1.09371	1.00802	1.02999	1.02111	1.02914	0.88136	0.969763	0.90555	0.916976	0.960557	1.0789	0.884106	0.957078	1.0402	0.957966	0.961104	0.857973	0.971064	1.0674	1.03687	0.864088	1.1253	1.15437	1.08913
0.864	0.872626	0.89942	1.01157	1.00015	1.00508	0.852995	0.906637	0.79834	0.989204	0.975563	1.01765	0.927161	0.967484	0.868598	0.800045	0.829937	0.951991	0.91667	1.03648	1.10369	0.7636	0.876215	0.942091	0.914993	0.863496	0.885617	0.951554	0.889104	0.960338	0.847826	0.67674	0.938727	0.919263	0.971861	0.857222	0.823762	0.864557	0.873683	0.925022	0.992837	0.803407	0.822826	0.807584	0.912332	1.08285	1.05712	1.01456	0.991059	0.91507
1.06561	1.03675	1.16496	0.987247	1.00545	1.09929	1.08253	0.962715	1.12456	1.07352	1.10656	1.08414	1.04275	1.07429	1.06297	0.969014	0.962966	0.843736	1.07449	0.98001	1.1397	1.15364	1.04104	1.21033	1.12009	1.11989	1.12696	0.938984	1.04054	1.03517	1.08398	0.924819	1.00651	1.01678	1.0426	0.944995	1.04327	0.976538	1.14324	0.961656	1.07401	1.07335	0.995476	0.9587	0.990176	1.09697	1.00586	1.09944	1.09671	0.919045
1.00606	0.953187	0.952793	0.952183	0.97709	1.14848	1.07178	0.971415	1.07316	0.951887	0.999398	0.935286	0.789215	0.984047	0.920576	1.04299	0.954915	1.00059	1.0384	0.946412	0.960285	1.03676	1.12979	1.15417	1.08376	0.920941	0.935044	0.926132	0.919965	0.864362	1.05228	0.893298	0.986499	0.89651	0.818635	0.930399	0.930873	0.879051	0.95619	1.12084	1.07197	1.13681	1.12358	1.08577	1.04547	0.904577	0.833151	0.997935	0.924907	0.990646
0.838003	0.960189	1.09054	0.921638	0.888789	0.991526	0.854047	0.952373	0.973512	1.17598	1.14605	0.912997	0.81723	0.931242	1.05452	0.979193	0.988727	0.953613	0.834606	0.977383	1.03003	0.964249	1.02634	1.06053	1.05243	1.1438	1.15318	0.877797	0.872432	1.11441	1.23189	1.04566	0.829462	0.911277	0.770182	0.855075	0.953109	1.12331	1.01558	0.98405	0.96449	0.998739	1.12317	1.04099	1.06482	0.846611	1.07303	0.99223	0.824833	0.853975
0.775848	0.699816	0.730421	0.853478	0.788396	0.824185	0.773721	0.762584	0.761258	0.897541	0.97212	0.797377	0.949749	0.824707	0.812867	0.836085	0.841729	0.75763	0.918906	0.922533	0.732076	0.774239	0.870512	0.896231	0.756485	0.749481	0.787629	0.649848	0.863219	0.97329	0.924778	0.818024	0.828376	0.964553	0.778041	0.854822	0.913535	0.797666	0.894274	0.80628	0.809467	0.864985	0.798453	0.780349	0.751292	0.758949	0.779306	0.703727	0.595427	0.760041
0.888746	0.665394	0.908413	0.929801	0.882701	0.992456	0.967369	0.989466	1.02451	0.916333	0.757276	0.907696	1.05076	0.976525	0.809758	0.910008	1.06987	1.01073	0.830997	0.984909	1.08126	0.971528	1.08068	1.08273	0.962459	0.911874	0.829853	0.861957	0.944982	0.880774	0.868312	0.92105	0.950523	0.814719	0.885172	0.912821	0.918627	0.883203	0.909573	0.899787	0.98745	1.16489	0.987518	0.943094	0.949495	0.934146	0.957549	0.909448	1.06288	0.998239
0.70145	0.674388	0.991509	0.822843	0.844554	0.845476	0.91216	0.855915	0.843065	0.844912	0.731967	0.781544	0.880515	0.826635	0.957515	0.822396	0.867319	0.809522	0.891055	0.736835	0.919836	0.803099	0.75518	0.945771	1.20992	0.96307	0.796498	0.759545	0.719898	0.784487	1.00388	0.965102	0.837562	0.933567	0.889462	0.993785	0.787961	0.77399	0.901806	0.888353	0.733567	0.834396	0.964623	0.819353	0.808026	0.803398	0.846165	0.737121	0.734977	0.798666
1.22472	1.45595	1.49353	1.34799	1.20069	1.3899	1.16722	1.2798	1.52736	1.28646	1.39963	1.39743	1.40466	1.22877	1.36873	1.31964	1.28398	1.47757	1.3303	1.26472	1.41486	1.33154	1.22184	1.33749	1.16648	1.18299	1.27162	1.4338	1.46158	1.34706	1.40034	1.3199	1.3908	1.37946	1.36636	1.4882	1.3616	1.16802	1.19812	1.22019	1.33156	1.56764	1.50506	1.48258	1.3883	1.3909	1.4235	1.61195	1.38871	1.33506
0.958885	0.826281	0.977254	0.979957	0.924701	0.955889	0.987527	1.00623	0.886505	0.93925	0.943564	1.00577	0.926636	0.771179	0.925836	0.949949	0.983432	0.832086	0.874138	0.830164	0.996234	1.11406	0.86299	1.08698	1.02299	1.05318	1.0401	0.971447	1.01128	0.986087	0.992598	0.988098	1.01028	0.96217	0.856737	0.877161	1.01053	1.0673	1.00248	0.842656	0.896966	0.940792	0.787108	0.834311	0.914572	0.923646	0.978946	0.953364	0.968553	0.916929
0.0116376	0.015282	0.0158636	0.00848714	0.0356937	0.0183246	0.00734039	0.011303	0.0176899	0.0239172	0.00513144	0.0165355	0.0442425	0.0248584	0.0312361	0.0151745	0.0185551	0.0308582	0.0283109	0.0128363	0.0124777	0.0135311	0.0266648	0.0104667	0.00409725	0.0163187	0.0242239	0.0133408	0.025539	0.0348132	0.0164619	0.011007	0.0250524	0.00400079	0	0	0	0	0	0.0126995	0.0282559	0.0217866	0.00188554	0.0209956	0.0426361	0.0248569	0.00620366	0.0242365	0.0324399	0.0116007
0.998567	1.08769	1.08944	1.04219	1.07255	1.02701	0.888573	1.00533	0.987135	1.02528	0.947858	0.868991	1.08765	0.946331	0.797516	0.977642	1.04607	0.967792	1.11172	0.965353	1.1483	1.22169	0.995371	1.00896	1.04072	1.05645	1.21215	1.09427	0.811722	1.16198	1.16777	1.20799	1.19248	1.01793	1.11596	1.23998	0.956284	1.01321	0.920467	0.937031	0.950988	1.20248	1.15968	0.994111	1.07851	1.07761	1.12321	1.11059	1.21301	1.08401
1.16625	1.10692	1.17761	1.1023	1.04516	0.94748	0.959304	0.97156	1.0792	1.10186	1.24889	1.28753	1.02234	0.807828	1.00909	1.06877	0.962808	1.0874	0.986184	1.12947	1.09582	1.10233	0.949446	0.954515	0.964396	1.12209	1.23419	1.06881	0.985891	0.947206	0.962695	0.977385	1.04963	1.06051	0.988546	1.0271	0.982283	0.964585	1.05615	0.970261	0.914714	1.02114	1.04443	1.12679	1.17975	1.1369	1.23155	0.874522	0.766127	1.05619
1.11229	1.10771	1.07824	0.982851	1.0273	1.0788	0.988913	0.883991	1.09475	0.96692	0.946545	1.01798	0.9544	0.887886	0.966919	1.04955	1.14985	1.09585	1.18488	1.04081	1.07241	0.973937	0.885635	0.982732	0.966955	0.940435	0.888637	0.992401	0.901844	0.902499	1.02295	1.0605	0.961173	1.01528	1.04939	1.03186	1.04196	0.913275	0.825326	0.944604	1.01762	0.952351	0.922827	0.803365	0.906357	1.08828	1.071	0.897263	0.968379	1.01722
0.82676	0.872665	0.912411	0.940324	0.96461	0.902494	0.907569	0.894003	0.965716	1.1166	1.0107	0.910102	0.902823	1.04079	0.972172	1.00345	1.12166	0.965035	0.889068	0.961042	0.94666	0.974454	0.822628	0.875624	0.846319	1.0601	1.11145	0.918833	0.988667	1.01523	0.779526	0.996897	0.916779	0.876778	0.875161	0.866542	0.924561	0.930979	0.844835	0.807162	0.935111	0.997436	0.93195	0.902083	0.939888	0.806321	0.901549	1.01242	0.802479	0.845885
0.888754	0.943909	0.943615	1.06588	0.923536	1.06321	1.10477	0.976491	1.2833	1.16353	1.12379	0.96799	0.917898	0.959958	1.22138	1.19331	0.982323	0.983223	0.998293	1.23215	1.11001	0.924404	0.955678	0.962663	1.05567	0.989503	0.956006	1.0445	1.01505	0.957835	1.07815	1.01386	0.99022	0.964085	0.985306	1.22896	1.04525	0.996729	1.01863	1.20676	0.944243	0.889223	0.948807	0.887315	1.22275	1.05658	0.886665	1.09311	1.04168	1.00941
1.06843	0.936984	0.834436	0.899442	0.939437	0.804287	0.878233	0.817653	0.927598	0.867117	0.802778	0.880902	0.784338	0.859993	0.976864	0.923494	0.949885	1.02142	0.965099	0.969197	0.806887	0.842243	0.908165	0.856444	0.812316	0.873888	0.830031	0.889944	0.754704	0.860368	1.03977	1.013	0.877425	0.913178	0.815484	0.81382	0.84086	0.897097	0.880949	0.729446	0.717659	0.860769	0.820901	0.909633	0.873222	0.959908	0.984166	0.869362	0.894902	0.809279
0.993102	1.08338	1.01694	0.996435	1.03779	1.03419	1.10249	1.01674	0.975696	1.00099	1.13358	1.16895	0.958836	0.95657	1.11254	1.00695	0.902973	0.9677	0.911536	0.881902	0.977086	0.893155	1.01731	1.11302	1.11822	1.08547	1.05329	0.966568	0.814065	1.17277	1.23604	1.15684	1.13162	1.07332	1.13183	1.13342	1.12846	1.07867	1.11315	1.03537	1.08204	0.926598	0.816218	0.848137	0.999148	0.935722	1.01033	0.952024	0.938768	0.999254
1.04635	1.03516	1.08941	1.01562	0.975598	0.790705	0.802454	0.891138	1.03487	0.992707	0.885794	0.802079	0.835163	0.881666	0.99394	0.850089	0.941127	0.956211	0.888485	0.92636	0.896602	0.907555	0.972393	0.841586	0.842618	0.904252	1.03838	0.896946	0.834077	0.946793	0.942878	0.908998	0.854137	0.768294	0.789538	0.827164	0.885336	0.92573	0.815573	0.859528	0.951831	0.925998	0.816416	0.802528	0.870858	0.840935	0.851017	0.945095	0.924752	0.953515
0.758692	0.798169	0.999795	0.993627	0.893728	0.762724	0.865136	0.789728	0.876699	0.778859	0.830509	0.799324	0.906473	0.954275	0.940347	0.899235	0.738133	0.748618	0.855748	0.798637	0.792462	0.849565	0.713974	0.840833	0.858434	0.781913	0.790211	0.870227	0.776927	0.811643	0.939132	0.761778	0.825271	1.04296	0.853342	0.653106	0.674527	0.816362	0.712434	0.834622	0.798697	0.722314	0.74865	0.850236	0.793151	0.736562	0.713065	0.873686	0.980006	0.81292
0.90873	1.0568	1.0675	1.13247	0.946822	0.878746	0.962327	0.772244	0.771273	0.856427	1.09124	1.06319	0.934976	0.93677	0.955243	1.01426	0.998917	0.90865	1.05755	0.948593	0.843937	0.970598	0.855708	0.879594	0.914666	0.978858	0.825762	0.889039	0.976261	0.757589	0.846794	0.804659	0.842598	0.752264	0.927616	0.992196	1.06914	1.01809	1.13057	1.15445	0.911027	0.857261	0.928278	1.01985	1.0124	1.1286	1.13282	0.991252	1.05279	1.04015
0.73585	0.794762	0.866824	0.937939	0.796156	0.749977	0.76902	0.791151	0.833385	0.799274	0.850769	0.811178	0.657992	0.873765	0.868245	0.765255	0.903475	0.718174	0.723422	0.752045	0.913173	0.761785	0.961315	0.893987	0.838481	0.788713	0.733267	0.741632	0.779162	0.720494	0.749597	1.07702	0.818069	0.770815	0.828428	0.924121	0.952304	0.869719	0.843701	0.795465	0.89597	0.959345	0.796212	0.79969	0.788122	0.77082	0.790193	0.880712	0.66113	0.659691
0.970324	0.954347	0.966992	1.01028	0.957461	1.01987	0.986672	0.939524	1.09273	1.08965	1.02772	1.07521	0.892814	0.961367	0.899512	0.969082	1.06634	1.13496	1.13412	1.01955	0.964676	1.09308	0.993656	1.01995	1.07362	1.11017	1.18896	1.1081	1.10672	1.00258	1.13734	1.14792	1.02051	1.05227	1.10373	1.20845	1.08047	0.856973	0.821907	1.0404	1.11837	1.20193	0.940043	0.902565	0.954034	1.06682	0.976457	1.02513	0.855828	0.953283
0.970993	0.93533	0.860554	0.802401	0.924387	0.85589	0.948798	1.04676	0.885087	0.937743	1.03704	1.02996	0.997546	0.907243	0.932166	1.06984	0.986077	0.899867	1.01359	1.03484	0.960604	0.957008	0.936913	1.0094	1.12989	0.993109	0.846944	0.934696	0.972288	0.929803	0.980096	0.942942	0.939723	0.96505	0.809687	0.917967	1.09448	0.967609	0.881818	0.804028	0.968928	1.01273	0.990708	0.961479	1.02378	0.930849	0.910974	1.01218	1.00316	0.890083
1.17887	1.10537	1.05745	1.05258	0.927748	0.951056	0.882241	1.03649	1.01874	0.931508	0.968077	0.962378	1.03068	0.984511	0.904671	0.820152	0.863302	0.999172	1.05549	1.08062	1.15296	1.07142	1.05394	1.03021	1.0123	1.16664	1.00099	1.10685	1.04146	0.953211	1.02705	0.950476	1.01167	1.0058	0.97797	0.960492	1.00114	0.885543	0.961337	1.01118	1.13308	1.22773	1.22475	1.04509	0.96261	0.935178	1.00657	0.887218	1.03705	1.01613
1.14781	0.991994	0.797997	0.932901	0.96953	1.00528	0.872699	0.986175	0.960446	1.00087	1.02805	1.02684	0.982568	0.936251	0.87066	1.04944	1.03488	0.936002	0.872858	0.924521	0.83149	0.875574	0.824805	0.827439	0.9224	0.834112	0.750996	0.873318	0.789944	0.877841	0.893458	0.949294	0.958035	0.927898	0.892516	0.996729	0.867171	0.912385	0.99898	0.922541	0.928125	0.930211	0.960397	0.95783	0.909497	0.951142	0.844926	0.84417	0.843408	0.869484
0.833955	0.994919	0.994627	1.0587	0.971516	1.00068	0.908942	0.923219	1.06653	1.11644	1.06166	1.00566	1.05705	1.04153	1.04231	1.12491	1.08707	1.01635	1.13112	0.873722	0.780017	0.837226	1.03249	0.964451	0.93416	1.06336	0.999401	0.959932	0.943818	0.934791	1.11015	1.17129	0.996213	0.914606	0.970208	0.91205	1.0376	1.16113	0.993937	0.924581	0.933585	0.928697	1.05453	1.0629	1.03347	0.969408	0.970897	1.03758	1.05599	0.882031
0.782517	0.790064	0.832522	0.973666	0.804856	0.794861	0.7547	0.805959	0.87415	0.80155	0.906015	0.963315	0.895486	0.838982	0.8596	0.870463	0.901688	0.924889	0.927691	0.876774	0.876855	0.828872	0.878704	1.09185	0.941294	0.784792	0.914708	0.894028	0.813714	0.789704	0.789678	0.767614	0.671022	0.688756	0.740896	0.932609	0.94619	0.995726	0.894377	0.831124	0.727448	0.773643	0.843464	0.948755	0.925165	0.840218	0.772298	0.755244	0.856078	0.803577
0.875888	0.993647	1.19503	1.06622	0.993462	0.980727	0.896807	1.06657	0.991461	0.931962	1.03291	0.978398	1.02485	1.16038	1.02112	1.00589	1.03412	1.11507	1.03605	0.957227	1.19484	1.10609	1.06506	1.06675	1.1075	1.11535	1.07123	0.892252	0.944473	1.16715	1.11335	0.992303	0.984245	1.00655	0.983767	0.961259	0.926317	0.953807	1.08256	0.952486	1.08515	1.00461	1.07889	1.00415	0.97592	1.05236	0.955353	1.09594	1.11692	0.999375
0.890011	0.949974	0.822923	0.747317	0.93705	0.970174	1.04972	0.923149	0.951771	0.831866	0.920858	0.890056	0.811451	0.878391	0.925621	0.894892	0.999424	1.06443	0.962426	0.937812	0.951197	0.918195	0.96086	0.799588	0.797995	0.78893	0.856659	0.916048	0.949251	0.907251	0.791278	0.779288	0.851227	1.0291	0.970489	0.985388	1.04661	0.856143	0.871428	0.88203	0.852155	0.935094	0.988588	0.804408	0.891133	0.964249	0.921749	0.839129	0.858621	0.775248
1.818	1.63903	1.99934	2.11358	2.21669	2.15328	1.93896	1.69969	1.71424	2.00591	1.66436	1.92627	1.90712	2.02892	1.7735	1.90072	2.0978	1.94613	1.68379	1.8328	1.81132	1.76414	1.78257	1.71166	1.90497	1.78257	1.838	1.87329	1.71011	1.7724	1.95966	1.79752	1.75719	1.77956	2.0001	2.05851	1.80573	1.73291	1.97491	1.81847	1.79488	1.8226	1.66655	1.79524	2.0272	1.75255	1.83685	1.89472	1.72093	1.93274
1.65178	1.50271	1.39156	1.35854	1.32965	1.36736	1.33881	1.40455	1.38134	1.46287	1.32119	1.13498	1.18988	1.48255	1.33505	1.31783	1.23947	1.31151	1.42293	1.13049	1.08096	1.33585	1.21036	1.23158	1.29884	1.24761	1.41909	1.26983	1.37642	1.32246	1.23887	1.19462	1.29687	1.45802	1.32662	1.29437	1.26501	1.3481	1.18489	1.42087	1.45931	1.51504	1.46122	1.3036	1.26521	1.29972	1.22733	1.39536	1.32315	1.25251
1.06812	0.869879	0.835142	0.928708	1.08263	1.11086	1.00324	0.944121	0.891699	1.05531	0.862883	0.897331	0.966303	0.955811	0.866621	0.892862	0.914838	0.847347	0.81801	0.830281	1.05509	1.05637	0.906326	0.897976	0.911401	0.865348	0.96213	0.948442	1.02389	1.08014	0.974035	0.827525	0.872846	0.888325	1.1297	0.914644	0.826915	0.983565	1.03428	0.996646	1.07517	1.0951	0.884499	1.006	0.965136	0.961145	0.900009	0.906601	0.923071	0.840943
1.04125	1.07281	0.937572	1.07875	1.05001	1.09911	0.967975	0.914872	1.06581	0.872523	0.914345	0.998546	0.960291	0.803134	0.92162	1.05796	1.05789	0.874401	0.905906	1.00281	1.12049	1.24089	1.06725	0.900604	0.890477	0.915276	0.923019	0.951957	0.870412	1.01934	1.03657	0.951361	0.835165	0.870414	0.983379	0.873093	1.05823	1.0774	0.979923	0.975989	1.0952	1.0018	0.918679	1.05998	1.0568	0.953785	1.09094	0.969826	0.900731	0.955753
1.02184	1.1115	0.988228	1.16578	1.08994	1.09889	1.04658	1.17708	1.11681	1.17181	1.03302	1.16028	1.05898	1.17523	1.26436	1.13047	1.09852	1.03686	1.05325	1.02001	0.973947	1.08788	0.968309	1.09367	1.24754	1.15708	1.17584	0.968537	1.10304	1.19339	1.20762	1.25628	1.24997	1.15686	1.06466	1.16121	1.12876	1.23754	1.25299	1.35465	1.05442	1.0538	1.07188	1.11951	1.25535	1.24253	1.17147	1.01483	1.14982	1.14168
0.859144	0.999232	1.00368	0.830053	0.771115	0.711311	0.989439	1.02657	0.822844	0.832568	0.792303	0.840791	0.746507	0.782208	0.597713	0.748009	0.926153	0.923608	0.742095	0.881089	0.998549	0.921798	0.865709	0.857068	0.920631	0.899138	0.874157	0.778187	0.845203	0.856553	0.752033	0.860178	1.01687	0.910122	0.795158	0.691648	0.777251	0.720641	0.792094	0.800734	0.768705	0.80769	0.817288	0.843881	0.747762	0.741026	0.694885	0.781404	0.922502	0.876642
1.00417	0.940753	1.14998	0.958644	0.911916	1.00671	1.01326	0.973435	1.06884	1.00912	1.10065	1.06814	0.935622	0.966183	1.11026	0.998835	0.932	0.98002	0.896509	1.05249	1.22625	1.08105	1.05144	1.10326	0.951398	0.923281	1.01619	0.935053	0.946351	1.02007	0.991474	0.972664	0.990576	1.02707	1.12865	0.860489	1.03064	1.01374	0.933315	0.922802	0.929889	1.03868	0.970604	1.00975	0.994686	1.09701	1.22039	1.02611	0.877814	1.02419
0.863839	0.990241	1.10446	0.953385	0.888554	0.734936	0.97643	1.02729	0.908323	1.12607	0.999836	0.895177	0.984817	0.91107	0.861333	0.860598	1.03772	0.984671	1.03634	0.991282	1.00254	0.942718	0.961838	0.989759	1.02987	0.940415	1.00803	1.09524	1.07219	1.23716	1.21888	1.07569	1.09089	1.04897	1.05081	0.962594	0.952139	0.946188	0.838589	0.894644	1.05232	0.958944	1.03471	1.11748	1.0493	0.982002	1.03686	1.0495	0.921699	1.04463
1.06094	1.05868	0.78763	0.724638	0.969307	1.02144	0.883519	1.07014	1.09191	1.08353	1.20331	1.04968	0.860052	0.785771	0.937677	1.0793	0.900167	0.829797	0.853818	0.909255	0.878804	1.01131	1.04375	1.00395	1.13275	0.966838	0.869196	0.921373	0.867591	0.820539	0.919197	1.01456	1.06165	1.04658	0.882612	0.853455	0.901718	0.929742	0.831971	0.911728	0.896762	0.977019	0.955285	0.878552	0.977223	0.901503	0.871747	0.991664	0.939245	0.987605
0.913622	0.881093	0.9829	0.840255	1.02537	0.999853	0.892409	1.02045	1.10342	1.00806	0.83296	1.02006	0.826802	1.03612	0.976073	0.847637	0.825641	0.798695	0.952119	1.04037	0.884924	0.828877	0.90568	0.971464	0.900927	0.815003	0.928717	0.918571	1.00495	1.02819	1.00001	0.989209	0.918008	0.902212	0.878266	0.946221	0.935171	0.923605	1.04244	1.048	1.0578	0.996087	0.988996	1.04744	1.15289	1.03942	0.982671	1.04547	1.05841	0.936724
0.801838	0.847248	0.965266	0.776926	0.771183	0.722924	0.868686	1.01183	0.842864	0.834751	0.775366	0.693036	0.748581	0.793436	0.853679	0.859907	1.05695	0.848012	0.921277	0.887437	0.875012	0.749662	0.864023	0.956083	0.695288	0.696518	0.816921	0.689693	0.737349	0.818971	0.959712	0.748141	0.791582	0.851161	0.970899	0.793102	0.688436	0.763301	0.953539	0.778223	0.807337	1.04367	0.837224	0.696269	0.752532	0.886068	0.864254	0.773673	0.695398	0.699002
1.13272	0.872145	0.869866	1.04876	0.950545	0.966674	0.837496	0.983688	1.09058	1.00215	0.878412	0.881858	1.11115	0.905096	0.841557	0.788202	0.986399	1.00397	1.01554	1.09783	1.07593	1.17129	1.23738	0.902318	0.996597	0.923419	0.957435	0.850521	0.831379	1.01081	0.825931	0.840083	0.902754	1.12619	1.05083	0.830623	0.953709	1.06805	1.12821	1.02561	1.15096	0.957583	0.831255	0.916273	0.994526	0.83816	0.960912	1.04316	1.08134	1.04542
0.901771	0.77045	0.806213	0.946043	0.921794	0.895563	0.829497	0.89837	0.81753	0.913384	1.10092	0.994606	0.83231	0.736649	0.705195	0.803195	1.00492	0.940563	0.919721	1.0318	0.876203	0.85412	0.83564	0.733047	0.834866	1.00735	0.938504	0.742303	0.742424	0.902043	0.863904	0.78288	0.911154	0.851449	0.762232	0.884283	0.97315	0.82596	0.791208	0.903942	0.886297	0.895777	0.871447	0.774307	0.91001	1.03042	0.946864	0.684046	0.713218	0.904572
0.836796	0.829624	0.874996	0.826768	0.87542	0.853875	0.799274	0.841359	0.82872	0.863721	0.845888	0.830766	0.737893	0.782478	0.76037	0.762087	0.875215	0.875513	0.893424	0.6945	0.777526	0.819031	0.944389	0.845712	0.924926	0.94709	0.860722	0.858974	0.686239	0.672412	0.674408	0.833403	0.942531	1.00916	0.836303	0.8648	0.876764	0.848171	0.726481	0.702984	0.785576	0.674158	0.839695	0.786562	0.823358	0.846721	0.996753	0.928851	0.923488	0.902127
0.881182	0.780549	0.780902	0.703867	0.857771	0.891528	0.976823	0.939802	0.960689	0.930241	0.912698	0.827264	0.83507	0.902716	1.0883	1.05108	0.947295	0.798082	0.906392	0.993487	0.926149	0.827996	1.02926	1.02252	0.849141	0.727076	0.858174	0.871999	0.81832	0.810679	0.90444	0.79483	0.77908	0.895406	0.876995	0.873179	0.785246	0.952155	0.909405	0.832823	0.960557	0.901917	0.860381	0.836303	0.962005	0.953801	0.917873	0.819566	0.813422	0.813518
0.921977	1.02806	0.895105	0.925814	0.918103	1.13247	0.957858	0.842837	0.865349	0.986941	1.17612	1.02589	0.939134	0.943804	0.910042	0.815632	0.932071	0.947978	1.031	1.06188	0.844102	0.930508	0.948573	1.02105	1.19492	1.07339	0.981711	0.910015	1.08298	0.998315	0.968434	1.04137	1.02874	0.808837	0.875306	0.993295	1.03405	0.857171	1.08769	1.08286	0.94307	1.04914	0.967622	0.810467	1.00111	1.04492	1.19617	0.982951	0.863141	0.989091
1.16469	1.07441	0.9281	0.938577	0.940627	1.0524	1.04306	1.02333	0.897438	0.959897	1.09154	1.06788	1.13457	1.08676	0.802409	0.7628	0.888073	1.11615	0.988396	1.05923	1.10104	1.14215	0.93353	0.766923	0.976512	1.06669	0.963938	0.832361	0.85778	0.869747	1.0598	1.02685	0.947961	1.02626	1.0895	0.972256	0.995103	0.995858	1.03481	1.02623	1.02362	1.08362	1.11729	1.04277	0.878792	0.745336	0.947094	0.946987	0.919195	0.99923
0.919972	0.996543	0.950606	0.671911	0.808145	0.991435	1.05987	0.828433	0.805915	1.00127	0.937629	0.849017	1.00397	1.15775	1.14519	1.0812	0.831554	0.769006	0.978145	1.02496	0.836173	0.970451	0.943338	0.929702	1.02155	1.04601	0.943723	0.779383	0.783697	0.998903	0.922803	0.868007	0.995995	0.963431	0.973131	0.975704	1.09405	1.13351	1.11548	1.1124	0.958539	1.06182	1.12303	0.941021	0.959583	0.939117	1.01406	1.05405	1.01552	0.934231
0.669848	0.903738	0.949947	0.890312	0.85679	1.03649	1.01838	0.97345	0.848499	0.867081	0.803625	0.899619	0.849325	0.826669	0.752088	0.721103	0.944099	1.03189	1.00416	1.09429	0.961752	0.974651	1.02137	0.902755	0.891494	0.869321	0.878252	0.847137	1.03855	0.90492	0.876282	0.955181	0.820813	0.854797	0.860718	0.836481	0.895193	0.821381	0.740934	0.949845	1.01701	0.963836	0.773633	0.694311	0.730691	0.779515	0.821272	0.912273	0.732288	1.03635
0.896317	0.726345	0.860974	0.998128	0.957633	0.795116	0.678254	0.795211	0.81006	0.968897	0.888167	0.736917	0.810167	0.834241	0.889626	0.819245	0.983118	0.926954	0.904101	0.858324	0.825667	0.858516	0.937108	0.896368	0.825236	0.879066	0.941571	0.878989	0.922944	0.911862	1.13064	0.973818	0.777624	0.896397	1.00501	0.930626	0.857051	0.959309	0.913211	0.865615	0.977923	1.02618	1.01954	1.03685	0.924737	0.823646	0.697411	0.862361	0.994364	0.818426
0.760295	0.896021	0.862108	0.702685	0.791097	0.796686	0.76757	0.995709	0.932672	0.832799	1.02277	1.07026	0.812278	0.804853	0.848525	0.845052	0.743971	0.71867	0.908748	0.877787	0.905123	0.871423	0.880825	0.941453	0.746264	0.879117	1.01978	0.883382	0.948365	0.850421	0.851242	0.892525	0.825983	0.854421	0.910943	0.919023	0.989712	1.02133	0.955865	0.981911	0.933366	0.84142	0.943833	0.939547	1.1171	1.15145	0.954799	0.81509	1.02343	1.07695
0.961274	0.977413	0.9492	0.790989	0.78578	0.860971	0.870058	0.912885	0.83317	0.820735	0.9406	0.845087	0.842887	0.890754	0.953547	0.994122	0.972315	1.00873	0.996578	1.022	0.921955	0.798433	0.909296	0.865553	0.783333	0.883649	0.81581	0.826823	0.803269	0.80447	0.862075	0.970785	0.947906	0.740264	0.739763	0.953633	0.903278	1.02517	0.716235	0.873226	0.930065	0.9618	1.02246	1.05173	0.874388	0.905558	0.900812	0.882598	0.920396	0.882875
1.05138	0.853418	0.883273	0.931339	0.906666	0.910638	0.814916	0.828293	1.01876	1.0284	0.890606	0.700245	0.914642	0.939606	0.983296	1.16018	1.12644	0.920974	1.00896	1.16565	1.1192	0.967348	0.972149	1.03855	0.872155	0.897232	0.906476	0.967925	1.15674	1.0148	0.998	1.01998	0.886672	0.798127	0.801583	0.93707	1.07359	0.942593	0.91038	1.00922	1.03706	1.03778	0.98545	1.00703	1.00323	1.00006	1.10031	1.17778	1.08398	0.936485
0.893299	0.816887	0.741212	0.910899	0.821717	0.753993	0.988452	0.976047	0.905771	0.906525	0.741685	0.757981	0.75324	0.752	0.780595	1.03035	1.03194	0.819822	0.930765	0.957165	1.00727	1.06629	0.933987	0.956263	0.863921	0.956461	1.16378	0.856386	0.900337	0.83359	0.866756	0.898223	0.954458	0.824302	0.87477	0.934676	0.82312	0.726946	0.876937	0.848796	0.851088	0.948873	0.909025	0.76234	0.766776	0.980013	0.828762	0.819421	0.808704	0.776217
0.785157	0.977225	1.02483	0.79279	0.999633	0.959647	1.07714	1.06114	0.91441	1.00929	1.04317	0.804661	0.864396	0.725307	0.936878	0.926343	0.859496	0.989076	0.987601	1.02234	0.820682	0.850369	0.76774	0.755837	0.752978	0.933064	1.01289	0.797871	0.994484	0.947627	1.15801	0.894399	0.91926	0.907218	0.91372	1.06157	0.835136	0.946588	0.947268	0.978498	1.11219	1.01455	0.938716	0.801487	0.960341	1.08428	0.99111	0.960385	0.894949	0.888044
0.94457	0.923258	1.05648	1.201	1.08195	0.984155	0.90761	1.06694	0.978432	1.1403	1.04337	1.13337	0.991586	1.1626	1.25478	1.13825	1.03108	1.00971	1.14603	1.14556	1.0367	1.15584	0.963801	0.924107	1.11186	0.998163	0.997576	1.06423	1.02088	1.02456	1.16186	1.061	0.968627	0.949788	1.11981	1.25337	1.1267	1.01029	1.16557	0.986286	1.16906	1.02345	1.06177	1.13629	0.996725	0.913729	0.977495	1.02239	1.01574	1.07679
0.823995	0.793842	0.730449	0.923719	0.882334	0.737845	0.714663	0.801709	0.679826	0.822382	0.766032	0.740784	0.876076	0.815398	0.658603	0.672068	0.746534	0.815011	0.709999	0.726303	0.834767	0.87077	0.896411	0.936373	0.714726	0.776408	0.837403	0.872472	0.819491	0.758398	0.897501	0.805898	0.845083	0.862582	0.956895	0.824143	0.841675	0.754912	0.824029	0.812394	0.738947	0.74812	0.78164	0.892262	0.941288	0.981826	0.980723	0.809578	0.922365	0.930944
0.950642	0.907595	0.965348	0.902849	0.973908	0.966954	1.01143	0.982429	0.849453	0.928326	1.06794	1.08099	0.917969	0.957363	0.764071	1.08505	1.0226	0.914606	0.964623	0.980389	1.05692	1.01385	1.07863	1.01341	1.08186	0.96288	0.946021	1.09272	0.878372	0.821904	0.908459	0.922316	0.902774	1.01841	0.984977	0.904259	0.952452	0.917284	1.0037	0.988942	1.11788	1.12289	0.938372	0.911063	0.961891	0.938898	0.962226	1.03563	0.91189	0.825751
0.852877	0.900202	0.919259	0.941332	1.00433	0.923009	1.11876	1.12349	1.00974	0.98087	0.924746	0.885279	1.0698	1.02146	1.00787	0.727061	0.922131	0.977302	1.02797	0.934945	0.869458	0.980182	1.01492	0.887922	0.848797	0.925704	0.99148	0.870443	0.853688	1.02593	0.942273	0.766939	0.990837	1.05441	0.919131	0.839682	0.857282	0.901431	0.863602	1.04766	0.972613	0.899297	0.962126	0.886263	0.972642	1.07316	0.985261	0.913183	0.958048	0.948512
0.78547	0.821431	0.707325	0.731603	0.742187	0.684418	0.702887	0.656498	0.854906	0.84413	0.905144	0.787956	0.876973	0.835	0.871361	0.873418	0.674671	0.801601	0.846086	0.809494	0.970714	0.817292	0.772235	0.678185	0.718245	0.750967	0.776173	0.870626	0.831927	0.857663	0.793833	0.85734	0.802071	0.770351	0.815737	0.81574	0.75649	0.666979	0.925669	0.746724	0.630219	0.776979	0.750417	0.721464	0.756493	0.772382	0.817289	0.780135	0.742146	0.779929
0.940309	0.873221	0.899482	0.847877	0.880792	0.904404	0.801992	0.83318	0.894797	0.912149	0.901358	0.928499	0.830061	0.805051	0.775492	0.784555	0.927015	0.869609	0.867832	0.871084	0.800197	0.840748	0.948185	0.857897	0.779284	0.739351	0.764151	0.789965	0.899652	0.912924	0.827055	0.90919	0.99957	0.927385	0.93877	0.803457	0.855207	1.04104	0.808553	0.839835	0.844856	0.711013	0.80889	0.744504	0.767631	0.79868	0.846834	0.915197	0.865401	0.945897
0.832057	0.940801	0.885827	0.963067	0.758919	0.813498	0.77428	0.805412	0.942215	0.853832	0.827617	0.858444	0.866916	0.873444	0.828448	0.760022	0.865415	0.849234	0.813348	0.812823	0.829451	0.886271	0.786415	0.851201	0.777711	0.706846	0.803475	0.978283	0.991483	0.925593	0.872602	0.93724	0.952801	0.789855	0.80174	0.947656	0.94572	0.851002	0.77227	0.85379	0.793715	0.772664	0.715161	0.635937	0.699862	0.852276	0.867802	0.871138	0.703908	0.703
0.793509	0.891962	0.776659	0.854906	0.856659	0.7261	0.699109	0.722243	0.674341	0.665355	0.774985	0.774002	0.763798	0.710179	0.71163	0.745102	0.726443	0.752931	0.723931	0.695346	0.806705	0.832106	0.761191	0.945641	0.955375	0.882088	0.729117	0.792616	0.906969	0.891616	0.841581	0.817851	0.737282	0.755793	0.827273	0.83983	0.676982	0.802932	0.821392	0.729051	0.89386	0.891215	0.816756	0.7216	0.737337	0.594778	0.785253	0.843239	0.837258	0.825536
0.647527	0.742514	0.797997	0.734927	0.670307	0.790759	0.868749	0.746905	0.815295	0.825267	0.862488	0.809374	0.769367	0.854075	0.826845	0.81254	0.79244	0.751489	0.79637	0.936567	0.902689	0.837387	0.877396	0.747892	0.861059	0.889454	0.855891	0.762915	0.862829	0.795272	0.854602	0.816513	0.773631	0.852027	0.809572	0.802895	0.934596	0.845051	0.66044	0.8027	0.876521	0.847234	0.699073	0.727732	0.876958	0.714753	0.730282	0.65312	0.6202	0.717375
1.04876	0.935487	0.833366	0.90059	0.982511	0.916706	0.919185	0.902742	0.984608	1.05591	1.01826	0.901025	0.883346	0.909165	1.00802	0.954808	0.906018	0.926206	0.919228	0.986024	0.869115	0.839273	0.981226	1.08095	1.00459	0.841517	0.814091	0.906317	0.974831	0.894484	0.971776	1.00429	0.815989	0.926531	1.07725	0.985968	0.907373	0.992002	0.898385	1.01609	0.943002	0.764818	0.996727	0.891732	1.0209	0.957321	0.873836	0.90344	0.826477	0.92665
0.837362	0.876446	0.903686	0.763592	0.716584	0.721522	0.807292	0.879268	0.903083	0.89224	0.913628	0.902907	0.863754	0.99594	0.859959	0.627843	0.734315	0.827096	0.751676	0.701499	0.834301	0.807678	0.823316	0.802089	0.848758	0.74522	0.83746	0.913077	0.773808	0.708616	0.702156	0.664974	0.830716	0.787576	0.754998	0.795859	0.71794	0.783318	0.764471	0.846349	0.81261	0.750163	0.725786	0.905029	0.822218	0.773163	0.80934	0.896252	0.880766	0.705454
0.719766	0.968148	1.07053	0.909542	0.934887	0.910794	0.902471	0.860201	0.972834	0.935333	1.02427	0.99509	0.965292	0.976311	0.950115	0.854997	0.870557	0.973202	1.04461	0.834551	1.00415	1.08335	1.07297	1.03092	1.02565	0.897133	0.840062	1.05302	1.0506	0.847253	0.926702	1.1052	1.12686	0.988176	0.858976	1.04572	1.21302	1.13729	0.913933	0.951839	1.08078	1.11794	0.993453	1.07772	1.00171	0.997745	1.04927	0.971853	0.993053	1.07513
0.805979	0.920721	0.876324	0.749205	0.756463	0.788389	1.07584	0.939421	0.814701	0.789318	0.82447	0.777848	0.864866	0.852749	0.859155	0.871764	0.844005	0.753202	0.702613	0.735009	0.67604	0.783435	0.825393	0.798658	0.868649	0.811335	0.865703	0.81157	0.809385	1.02808	0.839144	0.864063	0.801281	0.817532	0.808769	0.840042	0.831388	0.766037	0.893782	0.903765	0.792737	0.792338	0.745485	0.867009	0.86859	0.697737	0.707871	0.790016	0.754485	0.724143
0.68343	0.873668	0.817594	0.91536	0.883204	0.93139	0.986262	0.986548	0.882892	0.695858	0.838085	0.878916	0.886775	0.866816	0.746575	0.720626	0.807127	0.85931	0.890737	0.695459	0.645219	0.726333	0.697148	0.615953	0.775785	0.818224	0.823909	0.669043	0.641494	0.944948	0.840815	0.658891	0.747136	0.802834	0.737245	0.729656	0.888025	0.8057	0.805378	0.885661	0.899814	1.00935	0.785817	0.799564	0.891226	0.743374	0.868455	0.830409	0.746899	0.775307
0.906325	1.0002	0.90461	0.902238	0.934696	0.869297	0.841037	0.650538	0.78259	0.85701	0.871516	0.707547	0.777149	0.851883	0.854087	0.962098	0.915298	0.8845	0.881263	0.766099	0.80187	0.852321	0.874181	0.880972	0.856861	0.806422	0.882008	0.907635	0.961049	0.905551	0.812291	0.790993	0.908378	0.840852	0.897024	0.969733	0.885894	0.797655	0.826211	0.86277	0.786873	0.810679	0.851973	0.94113	0.839284	0.819596	0.733306	0.778118	0.883643	0.73117
0.8187	0.902635	0.921329	0.824857	0.833806	0.860171	0.857609	0.900597	0.838524	0.908146	0.742566	0.740984	0.75441	0.932545	0.863258	1.01897	1.16059	0.887049	0.843608	0.814842	0.752186	0.728488	0.856027	1.03138	0.910094	0.758387	0.809236	0.876037	0.818344	0.671854	0.935931	1.08513	0.924237	0.901312	0.824323	0.972934	0.789565	0.865581	0.931841	0.929997	0.914012	0.960806	0.938798	0.957658	0.89064	0.913259	1.01282	0.991894	1.03033	0.991056
1.02711	0.968024	0.970991	1.07257	0.890515	0.898453	0.991094	0.990444	1.0097	0.933566	0.955798	1.03397	1.01163	0.968597	1.06953	1.19598	1.01682	1.00537	1.06078	0.963518	0.968754	0.97422	1.0451	0.970731	0.975297	1.04374	0.981261	0.925423	1.01581	0.960424	0.898292	1.10701	0.989156	0.971302	0.905062	0.943195	0.995258	1.11016	0.976238	1.01953	1.08804	1.0764	0.914732	0.91942	0.97565	0.949319	0.838525	0.890434	0.995906	1.02629
0.876703	0.862337	0.808171	0.796382	0.904077	0.985041	0.996441	0.896628	1.02032	1.0023	0.992539	0.854068	0.892624	1.05095	0.999146	0.795061	0.829446	0.876039	0.906687	0.94854	1.03814	0.947438	1.00671	0.960022	1.0125	0.95058	1.01199	0.925144	0.82235	0.813086	0.893041	0.912875	0.776131	0.918403	0.996942	1.01318	0.897192	1.03098	0.85709	0.910054	0.790088	0.906504	1.07735	1.01419	0.823286	0.898117	0.805427	0.88537	0.981914	0.943888
0.79877	0.964505	0.813848	0.799482	0.847691	0.912677	1.0601	0.952201	0.849552	0.84453	0.903527	0.837608	0.83832	0.827925	1.02952	0.856556	0.860219	0.879613	0.908171	0.863601	0.85869	0.80609	0.798901	0.751628	0.845399	0.965623	0.893864	0.835394	0.874837	0.813804	0.813937	0.866384	0.809355	0.837398	0.910898	0.980751	0.900816	0.79794	0.917827	0.740776	0.8733	0.853052	0.877098	1.03726	1.01566	0.993198	0.833241	0.746892	0.721301	0.86962
1.00796	1.12585	1.14782	1.12087	0.985867	0.973947	1.02722	0.877662	1.05286	0.957779	0.842405	0.95041	0.950952	0.925052	0.844188	0.725268	0.89716	0.961021	0.957199	0.828655	0.748996	0.927919	0.858825	0.867303	0.872904	1.04069	0.991961	0.867164	0.913156	0.80218	0.899204	1.01252	1.01652	0.978263	0.888115	0.999418	0.979265	1.01644	0.948056	1.12793	0.942008	0.816082	0.851681	1.03538	0.895363	0.914433	0.922999	1.0518	1.10784	0.98629
0.810068	0.8615	1.15441	1.00975	0.856056	0.898418	0.94769	1.02184	0.927391	0.87553	0.957086	1.02705	0.897972	0.91514	0.873111	0.859905	0.881078	0.95648	0.943024	0.862401	0.974061	0.937554	0.98626	1.04378	0.920155	0.966963	1.00638	1.1099	0.887498	0.951416	1.01731	0.877413	0.793868	0.831918	1.04999	0.981404	0.86174	0.882113	0.977255	0.948603	0.871976	0.996821	0.932959	0.909401	0.969403	1.04255	1.08521	0.93663	0.753485	0.917812
0.837901	0.978604	1.05505	1.14355	1.07645	1.07967	0.919373	0.958422	1.13643	1.07291	0.973115	1.06672	0.987785	1.03881	1.06871	0.999976	1.00799	1.01106	1.03714	0.998521	1.06333	0.966507	1.07677	0.892393	1.03698	1.11613	1.00061	1.14346	1.11488	1.20349	1.09612	1.05194	1.19588	1.17535	1.0291	1.00467	0.929591	0.993662	1.1028	1.09545	1.07558	1.03888	0.93859	0.944528	1.18098	0.951904	0.953468	1.15729	1.04118	0.971825
0.79898	0.695099	0.795044	0.809086	0.828037	0.697243	0.76485	0.827899	0.784564	0.873512	0.850694	0.785232	0.81764	0.79539	0.684239	0.718654	0.832645	0.796064	0.779311	0.763856	0.782064	0.859117	0.848789	0.860671	0.808422	0.832476	0.87841	0.747415	0.916979	0.915923	0.841329	0.895883	0.978991	0.933831	0.84026	0.716898	0.719926	0.857653	0.891173	0.746564	0.82515	0.909214	0.782858	0.871898	0.87491	0.84909	0.813845	0.764901	0.79144	0.74385
0.90439	0.995745	0.83754	0.868814	1.02591	0.94107	1.06074	0.858923	0.810652	0.915619	0.853662	0.993686	0.952315	0.840112	0.686808	0.699764	0.915242	1.00462	0.890023	0.993412	0.931523	0.953926	0.992951	0.881692	0.97911	1.07107	0.974567	1.02317	0.774558	0.859591	0.985664	0.902755	0.881835	0.919151	0.993148	0.9258	1.04451	1.04874	1.12902	1.01443	0.931928	0.901519	1.01767	1.00723	1.03734	0.961331	1.06122	0.996058	0.958582	0.986873
0.930025	0.947788	0.9131	0.962201	1.00357	0.867747	0.840317	0.844092	0.964267	1.00119	0.884244	0.942931	1.05513	0.924734	0.852235	0.836451	0.893515	0.84432	1.115	1.10581	1.02342	0.977589	0.915752	1.04984	1.20841	1.08666	1.08775	0.94471	0.840542	1.05599	1.13427	1.04395	1.02112	0.886576	0.930365	0.889192	0.921215	0.993533	0.861757	0.720603	0.887689	0.929487	0.985917	0.899794	0.981211	1.04128	1.04528	1.0836	1.04423	0.924187
1.02027	0.913047	0.829429	0.819946	0.724765	0.878778	0.827467	0.825625	0.965809	1.07621	0.952482	0.891314	0.975135	1.10772	1.06576	0.867571	0.79392	0.868832	0.839502	0.927431	0.803906	1.01544	0.966163	0.917879	1.00584	0.936591	0.92725	0.900396	0.976491	0.909723	0.91291	1.10692	0.962335	0.90803	0.826975	0.872464	1.04059	1.02518	1.05928	1.0238	0.931093	0.907176	0.935992	0.923217	1.01419	0.890512	0.897875	1.0409	0.974035	0.885155
0.99773	0.851214	0.831068	0.944112	1.15427	0.965038	0.931082	0.902452	0.941792	0.909953	1.12179	0.939488	0.917606	1.02369	0.963184	0.93023	0.996487	1.01712	1.09693	0.87145	0.967063	1.08707	0.998718	0.978437	0.964933	0.912206	0.831651	1.08093	0.979295	0.98703	0.826211	0.793876	0.896766	1.01123	0.938085	0.982216	0.959882	0.954833	1.01845	1.08769	0.943276	0.879962	0.89233	0.934776	0.924201	0.910571	1.03835	0.946648	0.911704	0.859015
0.892736	0.811273	0.781576	0.82496	0.959246	0.721876	0.753572	0.784995	0.828281	0.70084	0.767968	0.944882	0.985949	0.923222	0.770538	0.81365	0.744295	0.837785	0.830463	0.680683	0.780396	0.693718	0.809602	0.809145	0.88216	0.917211	0.899433	0.925745	0.847198	1.00732	0.951591	0.83559	0.804629	0.797924	0.864992	0.960782	0.877092	0.801533	0.686164	0.781481	0.784573	0.728349	0.792536	0.815412	0.951061	0.687365	0.680937	0.786534	0.84914	0.778363
0.859099	0.921296	0.775104	0.843341	0.897958	0.906783	0.826622	0.85952	0.96397	0.944373	0.992404	0.939032	0.835302	0.677304	0.746775	0.83104	1.01339	0.915629	0.826015	0.961471	0.894267	0.995935	0.89507	0.793558	0.887715	0.860558	0.831642	0.847832	0.829831	0.947525	0.860853	0.756954	0.885079	0.805011	0.910432	0.865915	0.997828	1.01101	0.924547	0.815463	0.784186	0.945131	0.878971	0.798229	0.968681	0.953643	0.867414	0.838675	0.798286	0.832133
0.794268	0.837414	0.830158	0.739513	0.796493	0.853133	0.809008	0.912911	0.76496	0.710944	0.747027	0.842191	0.927612	0.908756	1.00995	0.967428	0.993181	0.811311	0.74994	0.71152	0.814956	0.830442	0.810367	0.969631	1.03492	0.949648	0.918241	0.806195	0.877486	0.965369	0.997853	0.83883	0.726202	0.65261	0.654799	0.762313	0.848494	0.827602	0.851651	0.860592	0.924937	0.751914	0.787524	0.731386	0.753296	0.761547	0.829959	0.667996	0.811981	1.07992
0.762575	0.741878	0.634282	0.973753	0.893523	0.677584	0.873695	0.95681	0.798394	0.75917	0.705112	0.811268	0.948062	0.862015	0.932588	0.882477	0.892834	0.874561	0.665197	0.641675	0.77437	0.738368	0.692176	0.736553	0.740774	0.758105	0.741362	0.73533	0.646994	0.812269	0.778788	0.714286	0.66192	0.694299	0.691064	0.818784	0.804742	0.809256	0.802606	0.800552	0.766082	0.822454	0.766167	0.757725	0.743579	0.787611	0.806964	0.834716	0.684072	0.837039
0.809654	0.836687	0.808687	0.81015	0.851764	0.806149	0.761936	0.820494	0.73483	0.807838	0.752377	0.8059	0.828077	0.870974	0.799212	0.979099	0.743246	0.895954	0.886648	0.879905	0.843932	0.802275	0.854275	0.758637	0.753605	0.926727	0.938323	0.789886	0.671317	0.726421	0.732875	0.75691	0.851682	0.912833	0.955816	0.963621	0.861317	0.699915	0.829405	0.88187	0.764148	0.764424	0.892878	0.791838	0.721296	0.736449	0.665597	0.688074	0.750348	0.743272
0.981717	1.06635	1.06632	1.02472	0.999226	0.855752	0.932892	0.981212	0.991185	0.853519	0.841068	0.919743	0.875144	0.902309	0.931754	0.966693	1.11225	0.920294	1.07679	0.990656	0.884959	0.796251	0.973469	0.990093	1.01225	1.05714	1.02567	1.00094	0.94976	0.911948	0.992049	1.15649	0.915777	0.921906	0.956127	1.10194	0.996564	1.02202	1.04171	0.908433	0.918487	1.14644	0.919367	0.903312	0.883188	0.878991	0.882156	0.989862	0.953641	0.882692
0.87471	0.920675	0.896427	0.802441	0.679289	0.738929	0.814298	0.758533	0.859803	0.929512	0.725869	0.683389	0.760534	0.684354	0.855915	0.800956	0.974257	0.801412	0.684109	0.802441	0.847205	0.819017	0.77713	0.731313	0.767436	0.622917	0.745904	0.728011	0.857216	0.917128	0.8092	0.785646	0.783646	0.825408	0.689386	0.694924	0.682744	0.742098	0.83754	0.80757	0.795691	0.790182	0.75433	0.786348	0.714472	0.766564	0.931574	0.960999	0.900878	0.91745
1.09918	1.04301	1.03315	0.880759	1.10414	1.14858	0.999114	1.06156	0.996501	0.98276	1.05599	1.06771	1.06053	1.01714	0.915062	0.956552	1.03074	1.07901	1.18512	1.20559	1.1937	1.12865	1.08512	1.09961	1.12472	1.00383	0.98384	0.991749	1.03534	1.04509	0.981073	0.984303	1.1498	0.985989	0.961319	1.07899	0.960601	1.08988	1.12983	0.909961	0.974451	1.04501	1.01852	1.11016	1.15322	1.06482	0.965575	0.999797	0.93308	1.00129
0.904572	0.849197	0.8923	0.876637	0.903201	0.863061	0.860134	0.805029	0.775912	0.851815	0.827257	0.763922	0.796918	0.899798	0.757515	0.712012	0.748647	0.842626	0.918653	1.04265	0.755116	0.663405	0.893404	0.959617	0.972455	0.829595	0.842834	0.873844	0.835726	0.795343	0.803959	0.871536	0.858281	0.783193	0.788429	0.850451	0.827998	0.738685	0.708551	0.725847	0.766598	0.78393	0.835026	0.86897	0.709922	0.734207	0.795246	0.964971	0.684917	0.905606
0.749376	0.812722	0.807661	0.774498	0.809292	0.792191	0.711229	0.7078	0.748064	0.850604	0.83966	0.742624	0.678711	0.771914	0.901671	0.741899	0.810425	0.968359	0.906624	0.804828	0.788759	0.866235	0.895274	0.934118	1.00465	0.945843	0.877427	0.970523	1.00216	0.809752	0.727093	0.745089	0.78054	0.728375	0.645866	0.803334	0.845224	0.859066	0.783656	0.751347	0.933666	0.739452	0.772599	0.889253	0.851805	0.865437	0.8489	0.878776	0.894459	0.870571
0.786648	0.90172	0.834061	0.869578	0.85808	0.842303	0.813589	0.821842	0.736348	0.806633	0.816721	0.766387	0.816457	0.850899	0.861346	0.783555	0.780752	0.758865	0.911006	0.996892	0.907227	0.836871	0.860769	0.91959	1.03452	0.835476	0.81849	0.909801	0.887433	0.8666	0.894816	0.927375	0.932416	1.0142	0.929293	0.844423	0.843425	0.884264	0.964364	0.817037	0.954743	0.961959	0.842669	0.716204	0.786402	0.836615	0.92907	0.934516	0.852866	0.786759
0.942836	0.884381	0.985934	0.893393	0.769824	0.776242	0.839456	0.909075	0.926697	0.949323	0.962154	0.782429	0.790984	0.825353	0.845213	0.842395	0.807552	0.901284	0.898676	0.903312	0.937822	0.890445	0.845266	0.975789	1.03913	1.04189	0.902042	0.804987	0.780666	0.794098	0.916186	0.933783	0.946939	0.979227	0.94175	0.88804	0.830126	0.888497	0.998081	0.902523	0.99579	1.04304	1.03176	0.853257	0.887997	0.849832	0.786169	0.82446	0.98453	1.01053
1.13675	1.01778	0.89396	1.08373	1.0909	0.945052	1.05982	1.01537	0.920014	0.952955	0.846574	0.82807	0.922102	1.03097	0.969855	0.933014	0.890779	0.885682	1.02115	1.10018	1.08707	0.995941	1.06336	0.949445	0.863031	1.0122	1.03457	1.03311	0.949642	1.06719	0.986858	0.989093	0.915263	1.09928	1.12541	0.925326	0.900237	1.01112	1.04637	1.01907	0.8796	0.799212	1.08314	1.1003	1.02803	0.896808	0.895935	0.999303	1.01862	1.00872
0.861228	0.799312	0.882934	0.757136	0.945195	1.01368	0.92877	0.913805	0.903747	0.886971	0.992798	1.09297	0.892551	0.945038	0.835508	0.983721	0.995888	0.893498	0.944577	0.910979	0.83672	0.905502	0.875847	0.751091	0.852889	1.05717	0.937911	0.864519	0.852517	0.991552	0.974915	0.887248	1.06322	1.06972	0.992207	0.92209	0.891766	0.835652	0.792928	0.898172	0.78951	0.891366	0.969709	0.819976	0.832538	0.908597	0.980883	0.864469	0.932676	0.932118
0.876308	0.95702	0.753828	0.945776	0.841255	0.906672	0.937396	0.991594	0.944603	0.841095	0.847119	0.85275	0.920784	0.959776	1.04262	0.847634	0.762257	0.828022	0.681775	0.827068	0.96977	0.922336	0.822691	0.982038	1.06459	0.907248	1.00115	1.0162	0.952161	1.03556	0.929184	0.82475	0.939772	0.98808	1.05137	0.921355	1.02759	0.972178	0.887311	0.998324	1.017	1.03252	1.01062	1.08689	1.00984	0.766222	0.887911	0.94105	1.06721	1.06242
0.97228	0.866358	1.04002	1.01886	0.975558	0.898101	0.857516	0.878476	0.933573	0.982865	1.15073	1.0103	0.974255	1.04867	1.18906	1.10219	0.963377	0.969879	1.09571	1.01272	0.964137	1.06617	1.01034	1.03325	1.03672	0.976361	1.00197	0.948279	1.13534	1.17749	1.17847	1.08745	1.12019	0.989192	1.04989	1.08256	1.02034	1.13656	1.15966	0.993262	1.01948	1.17888	1.18278	1.29627	1.18576	1.01031	1.16215	1.13921	1.12965	0.966463
0.747009	0.86685	0.854937	0.694494	0.784729	0.742214	0.734733	0.841765	0.737465	0.657309	0.821174	0.81845	0.890387	0.782239	0.78488	0.778837	0.751211	0.864713	0.901748	0.892279	0.875616	0.887285	0.885557	0.765852	0.731859	0.838768	0.835882	0.864027	0.816974	0.728491	0.809176	0.731951	0.902969	0.771871	0.707742	0.656536	0.718647	0.78565	0.761762	0.755771	0.914044	0.900962	0.924393	0.798549	0.6778	0.8047	0.910931	0.892036	0.97406	0.788479
1.03717	1.07428	1.08396	0.961217	0.948946	1.05279	0.962194	0.926722	0.964598	0.954664	1.0672	0.978417	0.968278	0.875504	0.8556	1.04933	0.959003	0.935331	1.02741	1.10754	1.02667	1.36187	1.04616	1.08861	1.13826	1.10025	1.02298	1.07991	0.93554	1.16185	0.973323	1.10811	0.996365	0.849026	0.968884	1.0896	1.0654	1.19738	0.983958	1.11238	1.11526	1.0014	1.2262	1.20588	1.01259	1.05004	1.00588	0.900815	1.04017	1.02956
0.940624	0.975174	1.04032	0.955294	0.951518	0.962864	0.857832	0.825185	0.985784	0.963294	0.907251	1.01894	1.03079	0.953006	0.883955	0.901836	0.92126	0.988749	0.98199	1.05057	1.00718	0.909333	0.95274	1.13751	1.04957	0.992322	0.843673	0.824115	0.827128	1.07399	0.887435	0.925248	0.96553	1.11683	1.17572	0.971216	0.865926	0.965349	0.900014	0.850598	0.993097	0.889924	0.920711	1.04294	1.07093	0.990872	0.959009	1.00895	1.01554	1.04324
0.894147	0.88761	0.78877	0.869341	0.864466	0.965283	0.796913	0.839382	0.836872	0.937004	0.973027	0.87292	0.796993	0.946167	0.961281	0.754274	0.728377	0.766062	0.931613	0.990106	1.07065	0.912438	0.853674	0.981419	0.867679	0.816107	0.918336	0.906734	0.897518	0.861509	1.02365	0.922017	0.866352	0.938085	0.973825	0.95358	0.816121	0.785787	0.826015	0.841763	0.794397	0.854934	0.887161	0.685613	0.842657	0.859528	1.01549	0.888641	0.759371	0.894885
0.90398	0.930131	1.00097	0.983446	0.95754	0.770133	0.821951	0.891001	0.806002	0.906642	0.767385	0.830072	0.999417	0.951811	0.78497	0.853735	0.864729	0.917241	0.870767	0.822655	0.845377	0.876222	0.927576	0.829333	0.944348	0.886367	0.815251	0.953649	0.829741	0.889426	0.79132	0.89995	0.927788	0.95716	0.889374	0.872937	0.961712	1.00128	0.839311	0.852332	1.07679	0.898037	0.826341	0.875331	1.01612	1.06906	0.82356	0.814253	0.878976	1.0175
0.86974	0.893143	1.06948	1.04136	0.989648	1.01638	0.847623	0.900093	0.87039	0.664311	0.868944	0.884473	0.841454	0.94435	0.960425	0.881209	0.816543	0.917281	0.945927	0.847351	0.830035	0.859964	0.86301	0.812287	0.732939	0.822843	0.810439	0.979921	0.811172	0.879264	0.800773	0.863414	0.787768	0.811894	0.869382	0.81686	0.850298	0.888175	0.938886	0.845819	0.763483	0.767204	0.836234	0.941384	0.967829	0.996119	0.806419	0.777789	0.758019	0.769712
0.907119	0.792076	0.742452	0.880249	0.74838	0.631145	0.839235	0.90765	0.828341	0.688111	0.600009	0.734322	0.777778	0.652263	0.827516	0.759777	0.744441	0.863643	0.820594	0.765461	0.871822	0.884598	0.993753	0.724683	0.774986	0.839883	0.81031	0.72416	0.766216	0.937662	1.00083	0.853815	0.889705	0.843199	0.801397	0.906512	0.959189	0.766292	0.835222	0.950823	0.933935	0.770708	0.750626	0.723721	0.883512	0.834696	0.807219	0.964777	0.947058	0.875527
0.867836	0.848353	0.949339	0.996838	0.978138	0.882673	0.962948	1.00881	1.00585	0.883877	0.91026	0.807295	0.840372	0.845823	0.928124	0.972872	0.983459	0.967313	0.964909	1.04059	0.802305	0.935214	1.00839	0.81407	0.9643	0.894567	1.09902	1.1982	1.01242	1.01888	0.897158	0.981225	0.976654	0.894161	0.954231	0.810403	1.02951	1.06868	1.00946	0.895421	1.00255	1.06731	1.189	1.00239	0.849836	0.978675	1.01796	1.00993	0.889347	0.871539
1.01452	1.02862	1.10175	1.01515	1.06079	1.05823	1.18297	1.02973	1.06882	1.15878	1.00043	1.02397	0.916086	1.00098	1.09979	1.24697	1.15152	1.03582	1.09882	1.0458	1.1497	1.11201	1.23992	1.23671	1.045	0.958713	1.18125	1.1425	1.16715	0.968691	1.08353	1.05014	1.02503	1.07884	1.2341	1.10633	1.28292	1.20033	0.938259	1.06687	0.997749	1.22653	1.32619	1.08081	0.956768	1.07674	1.01581	1.02782	1.03805	0.823222
0.81672	0.671307	0.713409	0.704273	0.788936	0.797216	0.713496	0.680535	0.741276	0.716333	0.78884	0.809925	0.844985	0.851013	0.744136	0.733976	0.712686	0.816076	0.886703	0.965516	0.727317	0.921772	0.877671	0.82475	0.71112	0.861022	0.790316	0.787372	0.774308	0.824901	0.843422	0.761886	1.02084	0.85046	0.877516	0.925314	0.912855	0.917524	0.846984	0.9352	0.896686	0.78807	0.824196	0.874954	0.911459	0.778568	0.808508	0.693354	0.806194	0.832364
[truncated: 3,143 more rows]
[truncated: 189 more columns]

## Sheet: Figure 3C
1.09697	1.107	1.00533	0.80595	0.889682	1.12459	1.07617	1.04062	0.918641	0.999703	1.14318	1.07475	1.14411	1.04491	1.01225	1.02195	1.03586	1.13724	1.30497	1.07541	1.31795	1.06532	1.24594	1.08463	1.19224	1.21642	1.06129	1.08535	1.03609	0.980715	1.26894	1.12949	0.879688	1.10971	1.17687	1.04408	0.892011	0.960625	1.07836	1.2303	1.12313	1.23957	1.13429	1.18427	1.29867	1.07117	1.13456	1.01799	1.09119	1.31387
[truncated: 87 more rows]
[truncated: 189 more columns]

[truncated: 4 more sheets: Figure 3D, Figure 3E, Figure 3F, Figure 3G]
