# Supplementary material for: Thalamic spindles and Up states coordinate cortical and hippocampal co-ripples in humans
Source: PLoS Biol. 2024 Nov 19;22(11):e3002855. doi: 10.1371/journal.pbio.3002855 (PMC11575773; doi:10.1371/journal.pbio.3002855)
Supplement: S4 Data — (XLSX) [file pbio.3002855.s022.xlsx]

## Sheet: Figure 4H
spindles		upstates
aTH-CX	CX only	aTH-CX	CX only
0	1.60619e-05	0	1.18806e-05
1.85663e-05	4.33268e-06	0	1.65374e-05
3.08062e-05	9.66489e-06	0	6.4213e-06
0	1.48628e-05	0	1.15448e-05
1.584e-05	7.44869e-06	0	2.03608e-05
2.41461e-05	6.82909e-06	4.32676e-05	1.94351e-05
1.9213e-05	1.65176e-05	0	1.95649e-05
3.71861e-05	7.98165e-06	0	1.54054e-05
1.23864e-05	7.78527e-06	2.93867e-05	8.83078e-06
1.04834e-05	2.23453e-06	0	7.54247e-06
1.1805e-05	1.07699e-05	6.58957e-05	1.94447e-05
1.03437e-05	1.19621e-05	0	1.20866e-05
6.83443e-06	6.7448e-06	0	2.00625e-05
1.12064e-05	1.30751e-05	4.47808e-05	1.29241e-05
0	1.72674e-05	6.23034e-05	1.92988e-05
0	2.61506e-05	3.5643e-05	2.14254e-05
0	2.54223e-06	2.01564e-05	1.06591e-05
0	5.84156e-05	0	1.47676e-05
0	2.5307e-05	0	1.9747e-05
1.70471e-05	1.2751e-05	0	1.61399e-05
2.8032e-05	1.73825e-05	8.3167e-05	5.46259e-05
2.53126e-05	1.99194e-05	2.04746e-05	9.62119e-06
1.03958e-05	2.9578e-05	4.30293e-05	1.50432e-05
0	9.42504e-06	2.14252e-05	1.19338e-05
0	7.88248e-06	0	1.58917e-05
4.1468e-05	1.43824e-05	2.31006e-05	1.79106e-05
0	1.6243e-05	0	9.98239e-06
1.48211e-05	5.86344e-06	4.49964e-05	2.14475e-05
1.30627e-05	1.87369e-05	0	1.3775e-05
2.1548e-05	2.09203e-05	4.4839e-05	2.30396e-05
2.90015e-05	1.54007e-05	2.56121e-05	3.73562e-05
3.35064e-05	3.00574e-05	0	1.03192e-05
0	1.77347e-05	3.27214e-05	1.14322e-05
1.58578e-05	6.64627e-06	2.48837e-05	1.41925e-05
2.4938e-05	1.29641e-05	0	2.62292e-05
0	2.10905e-05	4.29083e-05	2.32161e-05
1.91512e-05	9.06268e-06	0	1.02456e-05
1.26953e-05	2.32702e-05	2.36033e-05	7.74667e-06
2.14486e-05	9.79156e-06	0	1.01931e-05
2.4573e-05	7.71047e-06	2.49109e-05	2.48084e-05
1.05144e-05	1.52828e-05	2.5894e-05	4.04817e-06
2.09524e-05	7.11944e-06	0	1.34243e-05
0	1.80838e-05	3.45686e-05	2.23092e-05
1.73853e-05	1.92637e-05	4.89213e-05	2.15492e-05
0	1.4341e-05	2.77863e-05	8.81832e-06
9.46047e-06	2.09073e-05	3.32668e-05	4.48373e-05
1.69935e-05	4.09188e-05	0	1.69534e-05
0	3.09543e-05	0.000124421	3.44271e-05
4.75579e-05	5.08926e-05	2.25464e-05	1.62341e-05
1.74807e-05	3.71181e-05	2.40836e-05	7.89458e-06
0	5.89752e-05	0	6.40116e-06
3.31329e-05	3.83466e-05	2.08368e-05	8.94109e-06
2.3408e-05	1.97381e-05	2.55083e-05	4.23524e-05
0	5.36648e-06	0	4.07976e-06
0	2.1051e-05	4.9586e-05	1.24507e-05
2.86952e-05	6.74423e-05	3.22549e-05	1.45725e-05
3.50619e-05	3.0349e-05	0	3.58392e-05
0	9.1835e-06	0	1.30459e-05
1.7711e-05	3.98045e-05	0	1.95586e-05
3.95977e-05	3.80874e-05	0	4.26537e-05
1.22401e-05	2.24605e-05	0	1.93774e-05
0	4.1115e-05	0	1.19162e-05
0	2.83766e-05	0	1.31222e-05
5.22666e-05	1.24598e-05	0	2.47307e-05
0	2.29224e-05	4.25804e-05	2.62e-05
2.47985e-05	5.81823e-06	0	1.50738e-05
3.22627e-05	1.13791e-05	0	2.16359e-05
0	4.84731e-05	0	1.74451e-05
3.63438e-05	3.20495e-05	0	2.36338e-05
2.80897e-05	1.70974e-05	4.865e-05	2.80161e-05
2.45393e-05	1.38793e-05	0.000155273	6.22224e-05
2.96694e-05	1.87877e-05	0	2.23638e-05
2.04912e-05	1.7561e-05	5.16983e-05	1.83846e-05
3.83445e-05	1.56295e-05	2.95351e-05	1.08424e-05
1.34063e-05	1.0609e-05	2.44427e-05	1.70397e-05
1.19752e-05	2.04524e-05	0.000117782	3.67126e-05
5.0012e-06	7.84572e-06	0	1.79636e-05
1.89715e-05	1.1954e-05	2.74461e-05	1.51323e-05
1.56213e-05	1.20943e-05	3.74223e-05	1.8503e-05
2.79883e-05	1.93271e-05	2.7552e-05	2.10264e-05
0	2.20613e-05	0	2.32035e-05
8.13597e-06	1.34513e-05	3.13215e-05	2.16169e-05
0	2.217e-05	3.40159e-05	2.62461e-05
4.62899e-05	1.95718e-05	0	2.56808e-05
1.97716e-05	2.9317e-05	2.91554e-05	5.90557e-05
4.85751e-06	1.41312e-05	4.1684e-05	8.25057e-05
1.30891e-05	3.87598e-06	4.04106e-05	3.15949e-05
2.68219e-05	1.67935e-05	0	3.72136e-05
1.21454e-05	1.66496e-05	0.000109733	3.16501e-05
2.07314e-05	1.56283e-05	0.000119223	5.20741e-05
5.33607e-05	2.10169e-05	0	5.36371e-05
1.39743e-05	1.67935e-05	4.63285e-05	3.23982e-05
0	1.65665e-05	0	1.86304e-05
2.64964e-05	1.06568e-05	2.12811e-05	1.71913e-05
2.19851e-05	9.64485e-06	2.56799e-05	2.20891e-05
3.02925e-05	1.21575e-05	2.54013e-05	1.92076e-05
4.73754e-05	4.4294e-06	7.03548e-05	2.77464e-05
0	3.49086e-05	3.19734e-05	1.34505e-05
1.43064e-05	3.53988e-05	0	5.75965e-05
2.64375e-05	4.3022e-05	2.97974e-05	3.5739e-05
3.30488e-05	1.70408e-05	0	2.24363e-05
2.46973e-05	4.95812e-06	2.16704e-05	2.61492e-05
2.32076e-05	1.45909e-05	5.78369e-05	3.62309e-05
1.85277e-05	5.23294e-06	2.772e-05	1.12263e-05
1.439e-05	9.54886e-06	5.24563e-05	1.9345e-05
5.11514e-05	1.55487e-05	3.31181e-05	1.1994e-05
1.7517e-05	1.65291e-05	0.000221982	6.40886e-05
0	1.99179e-05	0	2.74331e-05
1.06995e-05	3.18105e-05	2.64054e-05	1.41047e-05
1.00648e-05	2.52122e-05	6.07921e-05	1.64384e-05
7.0028e-06	6.83581e-06	0	9.79289e-06
3.58892e-05	1.72303e-05	2.55578e-05	1.36951e-05
3.9558e-05	5.82859e-05	0	1.71677e-05
1.10057e-05	1.58468e-05	8.12062e-05	3.35989e-05
0.000104723	8.61021e-05	0	2.56449e-05
1.43095e-05	2.34901e-05	0.000266035	0.000195292
2.57048e-05	6.25661e-06	4.96709e-05	1.6429e-05
0	9.9253e-06	2.36172e-05	1.23475e-05
2.21131e-05	2.07223e-05	0	1.31194e-05
4.06963e-05	1.59419e-05	2.42002e-05	4.32072e-05
1.95952e-05	3.80995e-05	5.30349e-05	2.27252e-05
2.05221e-05	1.22461e-05	6.39059e-05	3.82024e-05
0	1.88407e-05	5.6164e-05	2.92486e-05
1.27727e-05	2.51195e-05	3.83848e-05	2.73552e-05
4.4154e-05	3.69532e-05	0.000134066	6.00128e-05
4.13623e-06	1.00861e-05	3.52311e-05	2.5813e-05
9.05875e-06	4.02551e-06	0	4.31267e-06
3.18372e-05	3.37678e-05	0	1.27561e-05
1.5154e-05	1.42512e-05	0	2.61459e-05
2.29574e-05	1.21257e-05	3.41635e-05	1.66637e-05
7.3511e-06	1.60759e-05	0	2.09186e-05
0	7.65056e-06	2.67795e-05	6.16413e-05
1.09471e-05	1.82131e-05	0	1.73292e-05
0	2.71565e-05	7.48895e-05	1.59515e-05
2.7188e-05	3.87714e-05	0	3.43098e-05
0	8.0765e-06	0	3.43449e-05
6.45953e-05	2.45779e-05	2.8327e-05	6.67964e-06
3.02151e-05	8.57045e-06	0	8.96118e-06
0	2.59492e-06	0	6.91447e-06
3.94971e-05	7.10385e-06	0	6.44107e-06
0	0	0	1.02351e-05
1.71919e-05	3.77998e-06	0	3.19476e-05
0	7.76159e-06	6.58653e-05	1.59057e-05
0	3.36594e-06	2.83294e-05	2.78989e-05
0	0	0	2.35046e-05
0	0	2.25378e-05	3.31084e-05
1.34277e-05	5.19006e-06	0	1.33401e-05
0	6.78493e-06	7.8125e-05	1.47645e-05
0	1.13252e-05	0	1.26738e-05
1.73524e-05	2.66556e-06	3.15249e-05	1.01939e-05
0	5.55435e-06	0	6.11939e-06
0	3.99584e-06	0	8.96744e-06
0	5.35229e-06	2.80253e-05	6.49479e-06
4.51814e-05	1.63206e-05	2.93634e-05	1.76439e-05
1.62805e-05	5.77876e-06	0	3.38269e-05
0	3.34375e-05	0	1.43225e-05
0	4.36357e-06	4.53371e-05	8.12552e-06
0	2.6292e-06	2.31664e-05	2.01248e-05
0	9.59016e-06	0	2.25678e-05
0	0	6.00637e-05	2.13727e-05
0	3.86281e-06	0	4.11916e-06
0	0	0	1.59529e-05
0	3.41877e-06	0	2.17588e-05
2.3211e-05	1.57642e-05	6.00781e-05	8.8768e-06
4.09283e-05	9.37119e-06	2.94377e-05	8.97714e-06
0	7.88066e-06	0	1.47542e-05
0	0	7.80488e-05	1.42335e-05
0	1.20351e-05	4.73765e-05	3.9234e-05
0	0	0	1.57432e-05
0	1.12726e-05	0	1.84051e-05
0	1.22398e-05	0	1.68256e-05
0	5.50134e-06	2.16887e-05	2.79789e-05
0	1.65451e-05	2.77223e-05	1.09286e-05
1.63217e-05	1.17349e-05	6.9808e-05	8.44398e-06
6.72721e-05	3.91405e-05	0	2.49916e-05
2.14179e-05	9.0569e-06	2.81128e-05	8.05703e-06
0	4.20919e-06	0	2.628e-05
1.13385e-05	7.80016e-06	2.84949e-05	1.76985e-05
0	4.97839e-06	0	6.36352e-06
1.38531e-05	1.90768e-05	2.90563e-05	1.78744e-05
4.30979e-05	1.39093e-05	0	4.146e-05
1.64209e-05	0	0	2.00651e-05
1.6707e-05	0	3.91374e-05	1.0072e-05
0	0	9.42085e-05	2.9356e-05
0	1.06056e-05	5.59175e-05	1.54742e-05
0	7.64818e-06	2.94161e-05	2.96515e-05
4.99625e-05	2.10905e-05	0	1.01329e-05
0	1.52483e-05	0	2.04731e-05
0	5.5517e-06	7.37935e-05	3.09802e-05
3.60607e-05	2.22045e-05	0	3.38954e-05
3.3184e-05	1.64833e-05	0	2.10927e-05
0	1.36379e-05	0	2.18354e-05
0	1.04451e-05	0.000100296	3.57588e-05
1.42102e-05	4.25933e-06	7.25032e-05	1.99002e-05
0	1.30055e-05	3.04173e-05	2.68171e-05
0	1.13728e-05	0	2.67545e-05
0	3.50195e-06	0.000119537	3.46074e-05
1.24575e-05	1.71522e-05	0	8.62396e-06
2.7119e-05	9.165e-06	0	1.02267e-05
2.20056e-05	1.08995e-05	9.87849e-05	1.03029e-05
0	1.94855e-06	3.31587e-05	1.5899e-05
3.43246e-05	1.6388e-05	0	4.06812e-06
0	1.66747e-05	0	1.11963e-05
5.63881e-05	9.87194e-06	2.95648e-05	4.18399e-06
0	1.01401e-05	0	2.85093e-05
0	4.61472e-06	5.68877e-05	2.68774e-05
0	1.41025e-05	6.48466e-05	1.60166e-05
1.59739e-05	7.92271e-06	4.86831e-05	1.19466e-05
0	1.77005e-05	2.45537e-05	3.96659e-05
0	4.70469e-06	3.00066e-05	3.03094e-05
5.65419e-05	4.3845e-05	0	2.27748e-05
7.857e-05	8.46289e-06	0	1.79899e-05
0	9.13684e-06	0	2.0004e-05
0	1.51934e-05	0	3.67156e-05
3.67458e-05	1.45099e-05	0	1.27225e-05
0	2.7018e-05	0	1.62943e-05
0	2.58803e-05	7.49606e-05	2.76591e-05
1.42943e-05	7.83276e-06	0.000105876	3.20851e-05
0	9.99105e-06	0	3.94582e-05
0	1.02588e-05	0	1.69881e-05
5.14271e-05	1.83323e-05	0	3.04191e-05
3.89565e-05	9.07116e-06	0	2.20943e-06
4.07039e-05	2.54253e-05	0	1.66757e-05
0	5.16427e-06	9.54654e-05	1.47008e-05
2.93832e-05	3.21603e-06	6.48698e-05	2.24867e-05
0	9.78461e-06	0	1.42396e-05
1.16425e-05	6.38316e-06	0	8.92128e-06
0	1.08063e-05	2.83407e-05	2.13493e-06
0	2.02678e-06	3.13548e-05	6.52408e-06
4.06934e-05	7.06964e-06	8.48392e-05	1.45357e-05
0	9.30351e-06	0	1.4028e-05
9.89188e-06	5.17034e-06	9.28376e-05	6.07114e-06
1.16727e-05	4.14285e-06	4.86701e-05	2.04226e-05
0	1.19027e-05	5.82157e-05	2.2449e-05
0	0	0	3.63047e-05
2.57321e-05	1.0332e-05	8.8269e-05	6.15e-06
0	9.02929e-06	0	1.36226e-05
2.21371e-05	2.29871e-05	7.81616e-05	4.17896e-05
0	1.56179e-05	0	1.80586e-05
2.16469e-05	1.68431e-05	4.52233e-05	2.46642e-05
1.18731e-05	1.04477e-05	3.13814e-05	2.22719e-05
2.96466e-05	3.56728e-06	2.75938e-05	2.29461e-05
0	6.59128e-06	3.76605e-05	2.53648e-05
3.69706e-05	2.54145e-06	2.18991e-05	1.85882e-05
4.30863e-05	1.57873e-05	2.89897e-05	1.74345e-05
2.31787e-05	1.86435e-05	0	1.85776e-05
1.76233e-05	2.99796e-06	3.97567e-05	1.8772e-05
0	0	0	1.41875e-05
9.00885e-06	0	3.13421e-05	6.06279e-06
1.12746e-05	1.62274e-06	2.78924e-05	0
0	0	5.18027e-05	8.54015e-06
9.88963e-06	2.32426e-06	2.70687e-05	1.51478e-05
0	0	2.90074e-05	5.96255e-05
0	5.81794e-06	5.95344e-05	3.31776e-05
0	1.59708e-06	0	2.8146e-05
1.58013e-05	7.4276e-06	2.25459e-05	2.89105e-05
1.40839e-05	4.394e-06	2.74831e-05	1.33537e-05
0	0	8.62788e-05	2.76165e-05
0	4.12286e-06	0	1.62079e-05
1.39338e-05	8.02773e-06	0	1.80203e-05
1.5811e-05	2.47375e-06	7.0312e-05	1.51087e-05
0	0	0.000262596	9.93338e-05
0	3.05987e-06	0.000285095	4.24635e-05
8.08486e-06	1.4211e-06	0	4.05515e-05
0	5.02184e-06	0.000149795	3.65253e-05
0	5.7086e-06	0	1.95075e-05
8.27089e-06	4.58566e-06	4.97092e-05	1.41965e-05
0	7.52122e-06	0	1.72914e-05
1.03937e-05	8.14413e-06	0	2.05254e-05
1.65999e-05	7.74536e-06	0	1.20725e-05
0	6.1692e-06	4.64598e-05	1.64279e-05
8.719e-06	1.52222e-06	0	2.16454e-05
0	6.42917e-06	4.59538e-05	1.70561e-05
0	7.99004e-06	3.14584e-05	4.77072e-05
0	5.472e-06	4.45454e-05	2.63108e-05
0	0	9.28031e-05	2.30775e-05
2.58796e-05	4.53422e-06	0	1.53944e-05
1.16496e-05	6.13107e-06	7.21579e-05	3.67889e-05
1.25351e-05	2.10854e-06	8.52903e-05	8.34706e-05
2.35051e-05	1.15467e-05	7.54888e-05	3.94825e-05
0	7.48858e-06	0.000129282	4.39451e-05
1.28485e-05	6.7789e-06	8.13455e-05	3.94894e-05
0	4.15696e-06	0	2.15962e-05
0	5.88339e-06	0	2.73632e-05
2.14821e-05	4.0774e-06	9.92917e-05	5.93479e-05
2.13163e-05	6.30932e-06	7.60861e-05	1.76544e-05
0	1.75432e-06	0	3.40912e-05
2.25288e-05	1.01705e-05	7.49869e-05	3.70395e-05
0	9.93393e-06	0	2.23661e-06
1.25224e-05	9.01348e-06	5.02588e-05	4.12788e-05
0	1.50746e-05	2.2582e-05	2.42975e-05
1.38891e-05	0	0	1.69799e-05
1.47501e-05	6.97219e-06	6.72766e-05	4.34249e-05
0	0	7.25584e-05	8.85632e-05
2.07353e-05	6.6093e-06	0	3.03224e-05
0	0	2.59208e-05	3.07256e-05
3.45495e-05	3.50656e-05	3.16827e-05	3.30568e-05
0	5.86817e-06	0	2.52223e-05
0	0	0.000116798	3.24352e-05
2.68068e-05	0	0.000144907	0.00014051
0	1.8562e-05	0.000264424	2.54836e-05
0	1.69371e-05	4.86831e-05	1.76206e-05
0	6.11139e-06	0	1.67243e-05
1.28976e-05	2.27978e-06	0	1.81714e-05
3.23265e-05	1.65062e-05	0.000110436	2.75233e-05
2.09424e-05	0	3.63319e-05	2.21346e-05
1.98918e-05	7.67663e-06	8.12381e-05	1.48822e-05
1.13693e-05	7.93569e-06	7.14005e-05	1.38229e-05
0	2.64285e-05	3.13519e-05	2.01056e-05
1.24687e-05	1.24501e-05	3.59415e-05	1.84058e-05
0	1.88404e-06	0	2.20553e-05
0	6.43151e-06	0	8.49082e-06
1.96971e-05	1.13804e-05	0	2.35483e-05
4.13664e-05	4.94606e-06	0.000133583	4.86904e-05
0	9.55203e-06	3.48578e-05	2.75528e-05
0	2.47423e-05	3.5759e-05	4.40954e-05
1.46009e-05	8.92945e-06	0.000204719	1.31746e-05
0	0	3.04127e-05	2.4498e-05
1.51035e-05	0	5.67392e-05	4.32187e-05
0	2.08195e-05	0.000124167	7.36255e-05
0	1.39877e-05	2.29489e-05	2.88878e-05
0	9.11796e-06	3.02042e-05	1.70921e-05
0	8.30512e-06	7.49878e-05	4.41606e-05
8.28048e-06	2.43604e-05	8.49365e-05	3.53581e-05
1.29395e-05	1.44608e-05	9.23532e-05	2.76606e-05
0	7.11037e-06	3.48384e-05	1.72243e-05
8.45294e-06	9.25777e-06	8.93655e-05	2.10137e-05
2.66923e-05	6.93891e-06	5.45063e-05	3.21717e-05
0	3.78463e-06	5.90023e-05	1.65619e-05
0	3.28068e-06	2.71025e-05	3.1521e-05
0	2.87752e-06	6.08865e-05	2.80795e-05
0	3.30441e-06	4.33915e-05	3.04509e-05
0	5.72365e-06	2.47623e-05	5.01071e-05
0	3.61891e-06	3.28116e-05	4.88591e-05
2.41908e-05	6.05063e-06	6.23616e-05	6.11314e-05
0	3.17878e-06	4.07349e-05	6.75924e-06
2.46627e-05	2.78655e-06	5.26357e-05	1.77009e-05
2.32493e-05	1.3283e-05	7.69783e-05	2.74074e-05
0	1.07584e-05	5.87354e-05	2.38362e-05
0	3.07212e-06	0	1.59227e-05
1.18727e-05	4.95388e-06	0	2.95032e-05
0	1.54726e-05	0	1.1968e-05
0	4.17074e-06	0	2.78172e-05
0	2.3739e-06	0	2.93618e-05
3.2514e-05	7.48541e-06	0.000128063	3.62736e-05
0	1.73806e-06	3.69631e-05	3.48865e-05
1.12259e-05	0	0	2.17568e-05
1.07127e-05	0	3.13195e-05	1.80483e-05
9.09926e-06	1.64081e-06	0	5.28517e-05
9.76172e-06	3.66065e-06	0.000132083	3.72378e-05
0	9.52178e-06	3.62911e-05	2.29063e-05
1.71715e-05	5.46515e-06	0	3.38483e-05
0	2.83773e-06	2.38248e-05	1.76033e-05
0	2.5229e-06	8.09192e-05	2.54436e-05
0	7.31861e-06	9.09146e-05	4.07002e-05
0	9.43195e-06	2.33372e-05	6.75153e-06
0	0	5.18982e-05	1.75184e-05
0	8.09092e-06	9.27106e-05	2.86492e-05
2.58229e-05	8.12394e-06	4.35531e-05	1.15452e-05
0	7.71603e-06	6.9795e-05	1.91316e-05
1.43999e-05	4.52252e-06	2.17165e-05	5.20543e-05
0	7.10389e-06	2.36658e-05	1.95616e-05
2.00932e-05	1.0151e-05	6.07441e-05	3.09725e-05
2.50598e-05	1.94117e-05	3.99353e-05	4.33664e-05
8.85011e-06	6.96052e-06	4.52059e-05	3.82813e-05
0	0	9.35388e-05	2.875e-05
0	1.14991e-05	0	3.89036e-05
1.82645e-05	0	4.48521e-05	3.416e-05
1.99804e-05	0	4.21959e-05	4.33005e-05
1.84315e-05	0	8.19403e-05	2.65679e-05
0	3.15931e-05	0	1.13877e-05
0	2.19582e-05	0	1.29344e-05
1.69538e-05	7.30818e-06	0	1.04552e-05
0	2.38234e-06	3.25871e-05	9.07674e-06
0	4.97415e-06	0	8.77447e-06
1.58331e-05	3.37743e-06	3.15956e-05	1.79377e-05
0	1.71063e-05	2.80978e-05	1.49774e-05
2.9152e-05	2.84359e-06	0	4.13891e-06
2.00082e-05	1.26902e-05	0.000149425	1.28193e-05
1.69864e-05	8.59287e-06	0	1.87407e-05
2.82704e-05	0	9.22992e-05	4.29982e-05
0	0	0	2.94775e-05
0	1.07764e-05	0	1.10263e-05
1.78897e-05	1.18735e-05	0	2.97319e-05
0	1.4001e-05	0	3.04894e-05
4.84426e-05	2.15679e-05	0	2.27019e-05
1.92771e-05	0	4.7524e-05	7.91512e-06
1.56045e-05	0	0	2.76576e-05
0	0	3.52373e-05	8.2237e-06
8.39962e-06	4.50972e-06	3.92804e-05	1.69687e-05
0	8.84103e-06	0	3.2397e-05
1.38272e-05	3.70711e-06	0	9.75703e-06
0	7.67189e-06	0	3.78351e-05
1.93725e-05	1.17177e-05	7.64088e-05	2.2463e-05
1.61811e-05	1.58425e-06	7.82748e-05	2.79065e-05
3.98311e-05	1.48894e-05	0	2.03702e-05
0	2.20635e-06	3.36168e-05	1.37813e-05
1.24409e-05	6.79306e-06	9.45656e-05	3.06043e-05
0	2.0966e-06	9.85125e-05	3.53411e-05
0	6.05593e-06	0	9.96046e-06
0	2.48766e-06	0	8.52288e-06
1.15624e-05	4.50197e-06	0	1.2561e-05
8.5042e-06	1.44117e-06	4.55705e-05	1.90887e-05
2.20024e-05	8.64911e-06	0	2.64312e-05
1.07473e-05	8.30055e-06	0	5.90327e-06
0	0	6.31253e-05	2.88145e-05
1.51838e-05	1.23867e-05	4.34009e-05	4.27488e-05
0	1.95406e-05	9.21362e-05	3.02967e-05
0	6.37763e-06	3.76605e-05	1.36676e-05
4.31189e-05	2.73932e-06	3.54912e-05	3.34278e-05
0	0	7.47636e-05	9.57147e-06
0	7.61673e-06	0	1.22889e-05
0	2.47681e-06	5.75904e-05	4.04794e-06
0	0	3.07078e-05	1.64395e-05
0	5.65144e-06	2.85959e-05	2.98219e-05
0	3.2165e-06	0	2.31184e-05
0	4.93018e-06	0	1.77104e-05
1.25207e-05	1.944e-06	2.42695e-05	2.36961e-05
0	0	0	2.00294e-05
1.70632e-05	5.30425e-06	0.00016002	3.62384e-05
1.8132e-05	1.37183e-05	4.68757e-05	7.92941e-06
5.91646e-05	2.4997e-05	0	1.76293e-05
0	1.87857e-05	0	2.58357e-05
1.67732e-05	2.54413e-06	4.20645e-05	9.5824e-06
0	1.59403e-05	0	8.06323e-06
0	1.49011e-05	7.02519e-05	1.9042e-05
3.54849e-05	9.71454e-06	6.59783e-05	1.01569e-05
4.36567e-05	2.78251e-05	3.72578e-05	9.93933e-06
6.235e-05	4.69482e-05	5.87061e-05	1.3756e-05
0	2.00262e-05	7.90264e-05	2.07782e-05
0	1.03088e-05	3.42759e-05	2.09629e-05
4.00128e-05	2.34812e-05	7.0502e-05	3.18896e-05
0	6.14549e-06	5.46359e-05	9.75085e-06
1.47178e-05	6.75636e-06	0	1.06247e-05
1.18869e-05	1.40007e-05	0.000116438	4.14814e-05
0	1.25465e-05	0	6.55976e-06
0	3.85822e-06	0	1.43775e-05
2.67766e-05	1.59742e-05	0	1.3006e-05
1.41836e-05	1.93132e-05	0	1.72662e-05
0	0	4.7524e-05	2.54911e-05
0	0	0	2.5103e-05
0	6.88582e-06	3.00418e-05	2.27919e-05
0	2.3395e-06	0	2.37715e-05
0	1.69714e-05	0	1.25688e-05
0	3.29574e-06	5.57367e-05	2.3721e-05
0	8.22971e-06	5.18914e-05	2.48259e-05
0	5.51771e-06	0	1.29657e-05
5.87501e-05	7.47492e-06	2.56865e-05	1.04577e-05
8.15528e-05	8.18951e-06	5.77234e-05	1.82196e-05
0	1.03996e-05	4.02107e-05	2.00335e-05
0	8.41167e-06	0	1.77001e-05
1.19235e-05	6.55166e-06	5.33632e-05	2.62613e-05
0	2.85937e-06	0	2.31862e-05
0	2.42228e-05	0	6.09684e-06
2.63217e-05	7.41994e-06	2.49894e-05	1.12892e-05
1.40515e-05	1.3583e-05	0	2.39182e-05
0	3.89724e-05	5.34645e-05	2.76691e-05
0	4.79051e-06	0	1.45294e-05
2.92989e-05	4.05705e-06	0	2.91344e-05
0	1.26232e-05	0.000101587	3.58925e-05
0	1.08622e-05	6.23305e-05	2.9925e-05
0	9.87921e-06	3.29066e-05	1.77466e-05
2.5939e-05	1.4306e-05	0	2.05877e-05
1.38637e-05	2.43942e-05	0	3.08206e-05
0	0	2.75444e-05	4.39192e-05
0	0	0.000146773	0.000195402
0	2.62144e-06	0	3.34458e-05
3.99632e-05	7.35627e-06	6.68018e-05	2.82893e-05
0	0	0	5.23686e-05
0	1.21642e-05	5.57631e-05	4.17105e-05
1.57131e-05	8.23e-06	3.79983e-05	2.17918e-05
0	0	4.86523e-05	2.85974e-05
1.16702e-05	7.11125e-06	4.64026e-05	2.33689e-05
5.31053e-05	6.28951e-06	4.7221e-05	3.04353e-05
0	8.15076e-06	0	1.87848e-05
0	1.34801e-05	0	1.26243e-05
5.5139e-05	7.53458e-06	0	1.819e-05
0	4.39627e-06	0	1.72838e-05
1.3164e-05	6.80254e-06	2.72569e-05	2.33055e-05
0	3.83111e-06	0	1.43801e-05
0	7.76369e-06	6.42281e-05	2.76465e-05
1.85849e-05	7.56065e-06	0	4.05387e-05
2.20425e-05	2.47657e-05	0.000139451	3.29231e-05
0	7.79402e-06	0.000115154	4.90404e-05
0	1.13772e-05	0.000107005	4.85692e-05
8.02658e-06	9.18749e-06	7.17206e-05	3.22851e-05
0	4.85557e-06	5.08078e-05	4.6828e-05
0	2.47974e-05	0.000121073	4.75772e-05
0	1.06025e-05	2.27495e-05	4.35001e-05
1.1307e-05	2.42338e-05	4.59274e-05	6.27567e-05
2.47405e-05	1.43606e-05	9.85934e-05	0.000105173
2.68769e-05	2.85395e-05	8.41574e-05	2.17518e-05
0	0	5.55772e-05	3.7708e-05
0	2.24845e-05	2.57925e-05	5.32342e-05
4.1954e-05	3.16602e-05	0	1.87897e-05
1.75377e-05	1.71148e-05	0	5.04089e-05
1.79173e-05	1.58401e-05	8.22752e-05	3.75163e-05
2.37879e-05	3.10547e-05	0	3.89362e-05
3.14359e-05	2.5301e-05	0.000104105	4.33335e-05
2.22257e-05	1.38523e-05	0.000111601	6.222e-05
9.99619e-06	8.34439e-06	2.51894e-05	2.62297e-05
1.48184e-05	1.07267e-05	1.52445e-05	2.89475e-05
2.96225e-05	9.65918e-06	1.49494e-05	2.01231e-05
1.37359e-05	4.02216e-06	7.16872e-06	3.65549e-05
1.20677e-05	1.50586e-05	4.99963e-05	2.1954e-05
3.02732e-05	1.80848e-05	1.45175e-05	4.19764e-06
1.92878e-05	1.902e-05	2.95974e-05	2.05534e-05
8.15457e-06	1.45735e-05	3.85502e-05	2.9788e-05
1.00857e-05	1.68418e-05	3.331e-05	1.78186e-05
1.37055e-05	5.4032e-06	6.32415e-06	1.06289e-05
1.72789e-05	9.43677e-06	1.91405e-05	1.37999e-05
1.3744e-05	1.68843e-05	3.68072e-05	3.58282e-05
2.5569e-05	2.12438e-05	2.3987e-05	2.57803e-05
1.45887e-05	2.51077e-05	0	1.69876e-05
3.22425e-05	2.08982e-05	6.96908e-06	5.48752e-06
1.28036e-05	3.14116e-05	0	3.17027e-05
1.72045e-05	2.20148e-05	0	8.70095e-06
0	0	7.60624e-06	2.17269e-05
1.79068e-05	1.48532e-05	1.85694e-05	1.90013e-05
1.39823e-05	8.84897e-06	1.26912e-05	1.96655e-05
1.28036e-05	4.13805e-05	2.17852e-05	2.00141e-05
4.133e-05	2.88457e-05	0	8.56879e-06
1.82761e-05	7.79606e-06	0	1.40483e-05
3.47762e-05	1.28178e-05	0	0
2.44319e-05	1.35968e-05	1.40736e-05	1.97824e-05
1.10784e-05	1.26667e-05	3.049e-05	2.23784e-05
1.21868e-05	8.21421e-06	1.3495e-05	4.03277e-06
2.12568e-05	6.07604e-06	5.51333e-05	6.17021e-05
2.67677e-05	1.3368e-05	2.01075e-05	3.19565e-05
1.36299e-05	1.01265e-05	2.59528e-05	4.19061e-05
1.15663e-05	7.21295e-06	2.90218e-05	2.53841e-05
2.35443e-05	1.02309e-05	1.29566e-05	1.01891e-05
1.55976e-05	1.24876e-05	1.97281e-05	9.41849e-06
8.56854e-06	5.6668e-06	2.74439e-05	3.22013e-05
1.70069e-05	2.06901e-05	1.45455e-05	1.22164e-05
1.08377e-05	1.78911e-05	1.12649e-05	1.00783e-05
1.04905e-05	5.12977e-06	5.90978e-06	1.86902e-05
1.28923e-05	1.275e-05	3.96047e-05	3.61738e-05
2.34307e-05	1.45636e-05	1.41269e-05	3.16204e-05
1.21923e-05	1.18928e-05	1.22872e-05	1.8706e-05
2.4723e-05	1.43184e-05	1.27613e-05	1.61065e-05
8.64734e-06	1.0553e-05	3.95875e-05	2.76099e-05
2.50574e-05	6.17113e-06	0	1.20518e-05
0	0	1.37836e-05	2.2144e-05
1.48087e-05	1.55281e-05	5.04832e-05	1.73647e-05
6.14085e-06	1.26365e-05	2.31211e-05	2.35255e-05
6.4855e-06	3.50365e-06	2.59501e-05	1.75369e-05
2.01289e-05	1.17038e-05	0	9.27246e-06
2.13834e-05	1.33236e-05	1.18618e-05	1.46788e-05
1.4051e-05	1.35041e-05	0	0
1.30011e-05	1.28555e-05	1.27131e-05	1.06574e-05
1.31315e-05	4.44071e-06	0	1.76128e-05
1.32366e-05	1.75127e-06	1.83673e-05	5.89892e-06
2.26074e-05	1.04937e-05	1.7786e-05	2.13729e-05
1.45404e-05	8.4558e-06	3.36369e-05	2.74738e-05
9.16959e-06	8.87242e-06	4.895e-05	1.90311e-05
1.87921e-05	1.52653e-05	2.51855e-05	2.04469e-05
1.78063e-05	6.71168e-06	2.59637e-05	1.94416e-05
1.82883e-05	1.10859e-05	1.85195e-05	2.14246e-05
1.39591e-05	1.292e-05	4.04903e-05	1.77933e-05
1.41254e-05	8.42919e-06	2.11809e-05	1.98946e-05
9.64961e-06	4.89898e-06	2.90189e-05	1.88055e-05
1.23437e-05	1.3252e-05	4.41112e-05	3.63058e-05
1.66898e-05	1.57975e-05	1.8871e-05	3.66934e-05
1.64424e-05	4.16655e-06	1.54748e-05	1.99799e-05
2.31496e-05	1.99883e-05	1.58347e-05	1.61338e-05
3.2133e-06	7.93652e-06	1.74711e-05	3.79184e-05
2.19354e-05	9.21111e-06	9.03432e-06	2.74549e-05
0	1.65843e-06	5.38827e-05	2.66832e-05
1.4233e-05	7.40401e-06	6.18217e-05	2.07868e-05
2.24629e-05	1.4186e-05	7.12692e-06	1.92302e-05
9.6399e-06	5.93917e-06	3.39616e-05	2.6482e-05
3.64481e-05	3.70091e-05	8.31532e-06	1.23168e-05
2.31744e-05	1.7522e-05	1.51866e-05	1.87947e-05
1.51036e-05	1.3158e-05	0	0
1.50177e-05	7.42319e-06	1.60632e-05	1.86312e-05
8.78401e-06	8.70975e-06	1.36505e-05	2.19217e-05
3.66249e-05	3.00916e-05	3.04762e-05	1.28203e-05
1.30303e-05	1.10776e-05	0.000116033	5.8161e-05
2.51818e-05	2.02478e-05	1.41099e-05	1.70491e-05
2.65475e-05	1.78731e-05	1.72457e-05	2.71644e-05
2.62409e-05	2.25781e-05	8.83619e-06	1.53044e-05
1.15565e-05	1.22099e-05	2.86088e-05	3.92724e-05
1.28326e-05	1.25661e-05	5.2815e-05	6.22338e-05
1.49733e-05	1.34248e-05	7.01725e-06	2.02721e-05
3.40926e-05	2.06098e-05	5.21687e-05	5.42787e-05
2.31936e-05	2.46168e-05	3.78365e-05	4.0425e-05
1.53901e-05	1.99225e-05	8.78109e-05	4.04153e-05
2.25298e-05	1.68406e-05	0	2.05438e-05
1.93339e-05	1.85688e-05	8.15654e-06	2.08937e-05
1.2999e-05	1.38344e-05	6.42184e-05	4.36876e-05
1.28055e-05	1.47924e-05	3.71195e-05	2.6431e-05
0	0	7.47503e-05	4.43477e-05
3.00712e-05	1.69871e-05	1.38938e-05	1.96218e-05
2.74702e-05	1.15456e-05	2.16392e-05	2.5977e-05
2.05818e-05	9.19705e-06	1.70971e-05	1.92193e-05
1.82337e-05	2.37813e-05	0	1.12735e-05
2.04501e-05	1.68396e-05	7.58944e-06	1.58096e-05
1.24286e-05	1.23296e-05	0	0
1.27916e-05	1.38496e-05	8.05367e-06	1.26899e-05
2.58069e-05	1.90219e-05	5.52803e-05	2.6147e-05
1.20278e-05	5.81399e-06	2.31428e-05	1.4849e-05
2.20655e-05	1.39047e-05	2.04777e-05	2.35403e-05
2.52369e-05	2.33419e-05	2.45268e-05	1.68562e-05
1.63712e-05	1.56654e-05	4.93888e-05	1.86395e-05
1.12378e-05	8.08127e-06	5.45385e-05	3.10117e-05
1.71031e-05	1.82416e-05	8.03415e-05	5.14557e-05
1.47978e-05	9.60614e-06	1.32148e-05	1.93016e-05
2.78857e-05	1.32131e-05	3.61118e-05	3.38356e-05
1.48317e-05	1.58331e-05	6.36549e-05	5.42314e-05
1.9366e-05	2.14195e-05	2.80376e-05	3.52322e-05
1.20372e-05	3.01256e-05	0	3.35115e-05
1.65002e-05	1.43843e-05	3.87018e-05	2.49477e-05
8.6578e-06	9.72935e-06	5.26242e-05	3.83533e-05
2.39609e-05	1.9902e-05	0	5.36649e-05
0	0	2.69022e-05	4.47131e-05
1.37583e-05	1.45336e-05	2.62622e-05	3.32769e-05
1.74405e-05	1.40435e-05	6.8534e-06	3.2164e-05
1.5584e-05	1.16493e-05	3.23976e-05	2.9338e-05
2.44381e-05	2.03671e-05	7.85873e-06	9.9315e-06
1.03095e-05	8.36313e-06	7.17118e-06	1.70114e-05
1.9831e-05	1.77259e-05	0	0
1.49418e-05	1.54866e-05	7.54734e-06	1.59295e-05
8.4645e-06	6.67151e-06	1.33095e-05	2.49217e-05
1.25137e-05	1.29147e-05	1.46142e-05	1.22068e-05
2.15554e-05	1.22425e-05	2.04987e-05	1.83514e-05
1.44509e-05	1.10863e-05	2.06998e-05	1.69339e-05
1.3655e-05	1.79231e-05	1.42586e-05	3.68722e-05
1.60076e-05	1.8345e-05	3.09205e-05	2.3841e-05
1.14051e-05	1.9949e-05	1.16293e-05	3.62024e-06
1.85646e-05	0	1.78555e-05	7.68701e-06
1.41861e-05	1.82489e-05	6.85598e-05	4.10168e-05
1.76267e-05	2.24211e-05	1.4497e-05	1.46026e-05
2.5095e-05	4.17857e-05	6.29287e-06	1.45896e-05
1.95483e-05	1.31339e-05	2.57248e-05	1.5998e-05
0	1.78793e-05	1.36814e-05	2.16742e-05
2.15674e-05	1.96599e-05	0	1.01078e-05
0	0	6.99452e-06	1.58326e-05
2.26162e-05	2.00143e-05	3.44051e-05	2.18445e-05
1.22941e-05	6.42429e-06	5.34347e-05	2.37895e-05
0	0	1.99511e-05	1.64132e-05
2.04476e-05	5.40227e-06	0	9.73177e-06
1.86409e-05	6.37137e-06	6.11613e-06	8.18206e-06
1.98185e-05	6.41847e-06	0	0
8.2998e-06	6.69302e-06	6.41223e-06	1.21452e-05
1.89978e-05	9.30451e-06	1.71078e-05	1.873e-05
1.8454e-05	1.13717e-05	1.2615e-05	1.02842e-05
9.28249e-06	1.16645e-05	0	2.98426e-05
1.18887e-05	5.59655e-06	1.82194e-05	2.94154e-05
1.21862e-05	9.98454e-06	1.94659e-05	1.21503e-05
1.6161e-05	1.03338e-05	6.75092e-06	8.18917e-06
1.22504e-05	1.15224e-05	2.8172e-05	2.46122e-05
9.08812e-06	1.42815e-05	1.72832e-05	2.53461e-05
1.80301e-05	1.23166e-05	2.71456e-05	1.89508e-05
1.36125e-05	1.24035e-05	0	1.39245e-05
1.91797e-05	1.52813e-05	7.85361e-06	1.12597e-05
6.33058e-06	5.88261e-06	2.57903e-05	2.58554e-05
1.39171e-05	3.64171e-06	2.64224e-05	1.61861e-05
1.48403e-06	1.64745e-06	1.74785e-05	2.117e-05
1.56161e-05	5.49661e-06	1.33067e-05	1.57279e-05
9.79905e-06	1.28903e-05	1.39473e-05	1.50957e-05
7.91322e-06	1.95646e-06	8.20654e-06	2.81883e-05
1.13988e-05	1.4228e-05	8.02955e-06	8.65438e-06
1.5531e-05	1.0638e-05	7.26079e-06	1.52359e-05
1.58169e-05	6.62795e-06	0	0
1.62868e-05	8.9904e-06	0	1.71282e-05
1.4511e-05	1.50109e-05	3.97519e-05	2.16737e-05
1.32897e-05	7.98354e-06	0	8.12159e-06
1.20594e-05	1.00233e-05	3.85605e-05	4.33268e-05
1.90129e-05	1.23658e-05	5.99413e-05	3.63896e-05
1.43462e-05	1.41591e-05	1.38745e-05	2.72719e-05
1.19721e-05	9.18516e-06	1.42713e-05	3.34594e-05
2.18352e-05	6.12419e-06	3.51324e-05	2.91619e-05
1.34966e-05	2.05993e-05	1.88347e-05	3.26012e-05
1.18031e-05	1.42988e-05	3.03377e-05	2.5e-05
8.02953e-06	1.24156e-05	4.68304e-05	2.62533e-05
9.80999e-06	6.48811e-06	1.78992e-05	3.76039e-05
1.28808e-05	1.85124e-05	2.66961e-05	1.82935e-05
0	0	6.18336e-05	2.35905e-05
1.29639e-05	4.95618e-06	4.14002e-05	3.80896e-05
1.37153e-05	8.1505e-06	2.90137e-05	2.59121e-05
8.71999e-06	7.77565e-06	2.47889e-05	2.47982e-05
2.14946e-05	7.77352e-06	8.16493e-06	1.39513e-05
1.45981e-05	1.32295e-05	0	1.78219e-05
1.37523e-05	1.14678e-05	0	0
2.24012e-05	9.45245e-06	1.58993e-05	1.86713e-05
1.42173e-05	1.84091e-05	2.71667e-05	2.49812e-05
1.40809e-05	1.36974e-05	1.52199e-05	1.36609e-05
1.91447e-05	1.62147e-05	3.66206e-05	5.87434e-05
1.05037e-05	1.55247e-05	7.23814e-06	4.84947e-05
1.70544e-05	9.24764e-06	7.57955e-06	5.68793e-05
1.47188e-05	1.01246e-05	6.19732e-05	5.56656e-05
3.02513e-05	2.41281e-05	3.12503e-05	4.63705e-05
1.77805e-05	2.33626e-05	8.08617e-06	5.07532e-05
1.74819e-05	1.80678e-05	3.33982e-05	5.04325e-05
6.62754e-06	7.75517e-06	5.02932e-05	5.60487e-05
9.02216e-06	6.15594e-06	9.76172e-06	3.4998e-05
0	1.15194e-06	3.93492e-05	5.27934e-05
1.31779e-05	6.1778e-06	5.05375e-05	4.9445e-05
2.2083e-05	9.06988e-06	4.46256e-05	4.3974e-05
6.62754e-06	7.74412e-06	5.42319e-05	3.25598e-05
1.22395e-05	8.14091e-06	8.54372e-06	5.90688e-06
3.71904e-05	2.17591e-05	7.64818e-06	2.29089e-05
2.60615e-05	2.13902e-05	0	0
2.79714e-05	2.00424e-05	2.47054e-05	2.16076e-05
1.76195e-05	7.25835e-06	2.13677e-05	3.47232e-05
2.77655e-05	2.0977e-05	0	1.25e-05
2.26669e-05	1.06189e-05	1.51795e-05	2.46216e-05
4.17149e-05	2.24155e-05	6.40277e-05	7.16532e-05
2.85624e-05	1.59828e-05	9.074e-05	8.26326e-05
2.77119e-05	2.38327e-05	6.95225e-05	3.81167e-05
2.72576e-05	1.33503e-05	8.62991e-06	2.21103e-05
2.30488e-05	1.27485e-05	7.31977e-05	4.08585e-05
1.55586e-05	1.04979e-05	0.00011038	6.40025e-05
1.61788e-05	1.3741e-05	9.50018e-05	4.45282e-05
0	0	9.98613e-05	7.63675e-05
2.06419e-05	1.0044e-05	5.29649e-05	2.95698e-05
2.54637e-05	1.29167e-05	2.35265e-05	3.99134e-05
1.85222e-05	9.17236e-06	1.92426e-05	2.89715e-05
1.53722e-05	8.85125e-06	9.22194e-06	1.07345e-05
1.46521e-05	6.71295e-06	2.50599e-05	1.53569e-05
1.24947e-05	1.32627e-05	0	0
1.85397e-05	1.39048e-05	8.93671e-06	2.11393e-05
1.1848e-05	1.04379e-05	5.30215e-05	3.26404e-05
1.27446e-05	1.08756e-05	0	1.01573e-05
1.45514e-05	5.13201e-06	6.02667e-06	1.20291e-05
1.48421e-05	1.42945e-05	2.75402e-05	2.97601e-05
1.16118e-05	1.7192e-05	2.92165e-05	2.66959e-05
1.08808e-05	9.01566e-06	6.47513e-06	1.6056e-05
9.77713e-06	9.95359e-06	0	9.79858e-06
1.38856e-05	5.91811e-06	6.87966e-06	4.73695e-05
6.85105e-06	7.00335e-06	7.19854e-06	1.27489e-05
0	1.2944e-06	2.1222e-05	3.06577e-05
8.85018e-06	2.80973e-06	1.7553e-05	1.41508e-05
9.36184e-06	9.84678e-06	1.79812e-05	2.53294e-05
3.96731e-06	7.38558e-06	6.76155e-06	1.0809e-05
5.55984e-05	3.37431e-05	1.98756e-05	1.15597e-05
2.35519e-05	1.93278e-05	3.08737e-05	1.34237e-05
1.48013e-05	9.27394e-06	0	1.2806e-06
1.76457e-05	1.78242e-05	0	1.32046e-05
2.68345e-05	1.53609e-05	1.15756e-05	1.34062e-05
2.68493e-05	9.07766e-06	0	1.01478e-05
3.16762e-05	1.81424e-05	8.47856e-05	0.000128214
1.446e-05	1.16133e-05	3.08647e-05	4.49022e-05
1.09205e-05	3.00922e-06	1.98355e-05	1.90299e-05
1.72561e-05	2.02561e-05	0	1.47359e-05
1.11121e-05	4.44575e-06	2.94042e-05	6.72044e-05
2.63204e-05	4.09127e-06	4.60352e-05	2.94723e-05
0	1.82878e-06	6.71682e-05	7.18001e-05
2.18859e-05	8.21332e-06	3.60176e-05	1.9604e-05
1.98027e-05	1.88783e-05	3.08974e-05	2.76463e-05
1.26926e-05	6.65681e-06	7.18907e-06	3.48035e-05
2.0242e-05	1.63805e-05	1.42595e-05	1.36437e-05
1.63379e-05	9.53073e-06	3.27279e-05	2.17635e-05
2.14749e-05	2.04431e-05	0	0
1.90678e-05	2.3255e-05	1.36066e-05	1.84954e-05
2.15291e-05	1.60744e-05	3.0139e-05	3.2653e-05
1.82196e-05	1.91849e-05	1.33612e-05	1.56374e-05
1.12165e-05	1.33592e-05	4.92189e-05	4.50341e-05
1.93729e-05	4.68458e-06	1.57916e-05	3.5483e-05
2.31216e-05	2.42863e-05	6.49229e-05	4.48953e-05
4.51445e-06	9.33915e-06	6.90914e-05	8.06863e-05
1.33437e-05	5.86887e-06	2.72941e-05	4.48745e-05
0	0	4.66605e-05	5.75059e-05
1.67719e-05	7.36805e-06	1.36904e-05	2.53381e-05
2.10186e-05	1.64352e-05	7.09074e-06	3.34035e-05
1.241e-05	6.2142e-06	5.12426e-05	4.13157e-05
2.47132e-05	1.77745e-05	8.16367e-06	1.47287e-05
1.88944e-05	2.56988e-05	7.40532e-06	2.37995e-05
9.59224e-06	9.46837e-06	0	0
2.67695e-05	2.29065e-05	7.84701e-06	1.93843e-05
2.665e-05	2.63138e-05	7.49441e-05	5.42499e-05
3.77481e-05	2.94596e-05	7.52695e-06	1.9535e-05
2.6239e-05	2.41645e-05	4.00869e-05	5.71e-05
1.50174e-05	1.42165e-05	8.6955e-06	3.92381e-05
8.27331e-06	1.20986e-05	2.94242e-05	3.71507e-05
1.78861e-05	1.73401e-05	7.97878e-05	8.59695e-05
0	0	5.83867e-05	8.54006e-05
1.4956e-05	1.97101e-05	8.77007e-05	4.77478e-05
2.03308e-05	8.65962e-06	2.31587e-05	3.79031e-05
1.35382e-05	1.20825e-05	2.69864e-05	2.47959e-05
1.57646e-05	1.55159e-05	0	8.92354e-06
2.07256e-05	1.4372e-05	1.62277e-05	2.83841e-05
1.81886e-05	5.28496e-06	0	0
2.17532e-05	2.21705e-05	4.25119e-05	2.47995e-05
2.79433e-05	2.22757e-05	2.15585e-05	2.93984e-05
1.41626e-05	1.73509e-05	2.45383e-05	3.35888e-05
1.05326e-05	2.25026e-05	7.11268e-06	2.7243e-05
6.75148e-06	6.29872e-06	1.55232e-05	4.91063e-05
9.96603e-06	5.82377e-06	4.04161e-05	2.04437e-05
0	0	3.94577e-05	5.37108e-05
1.11221e-05	7.77436e-06	2.51813e-05	3.17893e-05
9.40569e-06	4.89604e-06	6.4336e-06	2.67797e-05
1.01262e-05	4.18944e-06	7.40779e-06	1.66507e-05
3.92722e-05	3.46752e-05	7.257e-06	7.77007e-06
2.25729e-05	2.24033e-05	1.33661e-05	1.33315e-05
2.04068e-05	2.65697e-05	0	0
1.58665e-05	2.56128e-05	7.07184e-06	1.01229e-05
2.00728e-05	3.04513e-05	1.88853e-05	2.44994e-05
9.81875e-06	2.02703e-05	2.04253e-05	1.24144e-05
3.74636e-06	9.87201e-06	7.05069e-05	0.000124603
1.34999e-05	1.57419e-05	1.68608e-05	1.85042e-05
0	0	5.0229e-05	5.82827e-05
1.35925e-05	1.57985e-05	3.1983e-05	2.24747e-05
1.43742e-05	1.34059e-05	3.32001e-05	2.93805e-05
9.99028e-06	2.4613e-06	7.80323e-06	1.35453e-05
2.32674e-05	1.4591e-05	0	1.29657e-05
1.93167e-05	1.64839e-05	1.40097e-05	1.26744e-05
1.23327e-05	9.02663e-06	0	0
1.29335e-05	7.99732e-06	7.33208e-06	1.45471e-05
1.55895e-05	1.30121e-05	3.84197e-05	2.2437e-05
6.9364e-06	4.52232e-06	7.12367e-06	2.1235e-06
1.45835e-05	1.13974e-05	6.49513e-05	5.81116e-05
0	0	4.78528e-05	7.78374e-05
2.15378e-05	1.86048e-05	0	1.08033e-05
1.86126e-05	1.42083e-05	1.41389e-05	2.10499e-05
1.47355e-05	7.52325e-06	2.56669e-05	3.58497e-05
5.84308e-05	2.71422e-05	0	1.30523e-05
1.77925e-05	1.46218e-05	7.41438e-06	1.59586e-05
1.31911e-05	1.44726e-05	0	1.18564e-06
1.50567e-05	1.8844e-05	0	2.19397e-05
7.32322e-06	0	4.04845e-05	2.99053e-05
2.05775e-05	1.21775e-05	2.28146e-05	1.79814e-05
0	4.45637e-06	0.000139694	0.000134515
7.055e-06	0	2.86309e-05	2.43087e-05
8.67628e-06	1.25902e-05	2.97225e-05	3.39335e-05
1.82852e-05	8.01256e-06	1.77593e-05	1.88291e-05
8.76063e-06	1.17986e-05	8.80561e-06	5.55832e-06
1.53039e-05	1.65283e-05	7.77448e-06	1.06194e-05
2.04971e-05	1.11772e-05	0	0
1.71841e-05	1.11582e-05	8.26911e-06	2.09697e-05
1.68391e-05	1.02574e-05	2.14701e-05	3.57062e-05
0	0	0	1.1922e-05
1.82685e-05	6.18424e-06	2.12083e-05	3.12895e-05
2.40794e-05	1.27451e-05	3.63282e-05	3.68584e-05
2.5104e-05	2.44809e-05	2.64308e-05	2.37893e-05
4.19337e-05	5.44748e-05	2.54449e-05	9.92756e-06
2.34082e-05	1.9965e-05	7.79362e-06	2.51914e-05
6.18205e-06	2.25953e-06	0	0
1.94703e-05	2.272e-05	2.44772e-05	2.67458e-05
1.18575e-06	7.05989e-07	1.3844e-05	4.07725e-05
2.56843e-05	1.46905e-05	7.82056e-06	2.19916e-05
2.20149e-05	2.10784e-05	0.000159232	0.000122342
1.23589e-05	1.35446e-05	4.68971e-05	3.46709e-05
3.10186e-05	1.50895e-05	6.6462e-06	4.10145e-06
8.18726e-06	0	1.23484e-05	2.92403e-05
2.13485e-05	1.88305e-05	5.61602e-06	1.20646e-06
0	3.06794e-06	3.23859e-05	3.40379e-05
1.48025e-05	1.88936e-05	2.28951e-05	4.41207e-05
1.86962e-05	6.98179e-06	4.99622e-05	1.30014e-05
0	1.32481e-05	4.16077e-05	2.51313e-05
1.3185e-05	1.37134e-05	6.88511e-06	1.26464e-05
1.70302e-05	2.72559e-05	3.20609e-05	2.90235e-05
0	0	0	1.26664e-06
1.93423e-05	2.75186e-05	2.69969e-05	2.53417e-05
2.70713e-05	2.71598e-05	5.82052e-05	2.56425e-05
4.39171e-06	1.02634e-05	2.57241e-05	1.68601e-05
0	2.43635e-05	8.08859e-06	7.78571e-06
0	0	2.20791e-05	1.75652e-05
4.77231e-06	5.55738e-06	0	1.14674e-06
0	0	7.82436e-06	1.93635e-05
9.82286e-05	8.95599e-05	4.78646e-05	4.57272e-05
1.31874e-05	1.74922e-05	1.48029e-05	1.13318e-05
0	2.36546e-05	0	8.38353e-06
0	0	0	0
0	0	0	9.48959e-06
0	0	6.5301e-06	1.56433e-05
0	1.00811e-05	0	1.14657e-05
9.53107e-06	5.53845e-06	0	0
0	2.66399e-05	5.06886e-05	7.2741e-05
2.6928e-05	1.62199e-05	4.28339e-05	1.8561e-05
0	6.11112e-06	1.37315e-05	1.8781e-05
2.01544e-05	1.20118e-05	0	0
0	8.72532e-06	0	0
0	4.23073e-05	0	0
0	2.2201e-05	1.26356e-05	2.33512e-05
0	5.6095e-06	2.89815e-05	1.37005e-05
7.83546e-05	1.39773e-05	1.24981e-05	2.281e-05
6.45911e-05	5.5789e-05	3.97109e-05	8.39752e-05
7.55472e-05	2.83517e-05	3.17834e-05	8.06014e-06
0	4.98915e-05	0	1.05298e-05
0	1.70459e-05	0	1.59007e-05
1.93416e-05	1.26573e-05	0	1.3152e-05
0	7.63411e-06	0	1.08969e-05
0	0	0	5.21658e-06
0	2.76068e-05	7.75224e-05	5.50706e-06
0	1.41266e-05	3.01069e-05	1.99853e-05
4.29369e-05	6.808e-06	9.50631e-05	2.53222e-05
6.24259e-05	1.90725e-05	7.56687e-05	2.81334e-05
2.68651e-05	9.45477e-06	0	1.08047e-05
0	8.29407e-06	0	1.08363e-05
0	1.43118e-05	0	1.36132e-05
0	2.59808e-05	0	3.04723e-05
6.18582e-05	0	0.000101492	5.65264e-06
0	7.15787e-06	0	9.11095e-06
0	0	0	1.34835e-05
2.23894e-05	1.79228e-05	4.32882e-05	1.58681e-05
2.71098e-05	1.29993e-05	0	5.42516e-06
0.000106735	1.23238e-05	4.31369e-05	8.07263e-06
2.03944e-05	3.01187e-06	3.1957e-05	2.79741e-05
4.01671e-05	4.38691e-06	0	2.71498e-06
0	0	3.86056e-05	2.47437e-05
0	1.12693e-05	0	1.33726e-05
7.61969e-06	5.62258e-06	7.82748e-05	1.61431e-05
4.00946e-05	1.41095e-05	3.76605e-05	2.55694e-05
6.58328e-05	7.52085e-05	5.54447e-05	1.94616e-05
9.54873e-05	4.29326e-05	3.90107e-05	2.52622e-06
0	2.58144e-05	0	2.54576e-06
3.5495e-05	2.58147e-05	0	2.65381e-06
3.91252e-05	5.15657e-05	0	0
6.33975e-05	2.31289e-05	0	7.74956e-06
0	0	0	1.36336e-05
3.57782e-05	0	0	5.339e-06
2.76152e-05	1.06457e-05	8.46955e-05	1.89697e-05
0	6.84683e-06	0	1.64231e-05
6.47878e-05	0	0	1.96028e-05
0	9.49514e-06	3.47826e-05	1.38783e-05
0	8.33208e-06	7.7009e-05	1.07877e-05
0	7.21079e-06	4.33915e-05	1.86335e-05
0	1.74048e-05	0	1.08749e-05
3.1498e-05	7.97575e-06	7.30754e-05	1.12918e-05
4.65116e-05	9.57231e-06	4.56142e-05	5.70703e-06
0	0	6.59435e-05	2.87549e-06
0	0	0	1.28648e-05
0	2.94024e-05	0	1.33605e-05
5.33675e-05	1.24646e-05	0	1.83349e-05
0	6.05717e-06	0	2.33655e-05
4.01671e-05	8.84494e-06	4.41326e-05	2.0719e-05
4.47989e-05	0	0	2.42831e-05
4.62749e-05	1.1507e-05	0	2.83175e-05
0	7.52037e-06	4.21248e-05	1.87586e-05
4.00946e-05	7.1472e-06	3.34627e-05	5.93512e-05
0	9.5659e-06	3.39616e-05	3.03057e-05
3.81949e-05	2.90021e-05	8.22402e-05	2.48189e-05
0	5.41932e-05	0	1.61531e-05
0	0	0	1.58735e-05
0	3.95293e-05	0	7.94458e-06
0	1.56403e-05	0	2.75781e-05
0	0	3.80474e-05	1.97034e-05
0	7.05667e-06	0	8.96529e-06
2.76152e-05	1.07154e-05	3.57859e-05	2.12045e-05
0	1.38677e-05	0	7.77019e-06
0	0	0	1.06178e-05
0	6.36703e-06	0.000190096	1.60522e-05
0	0	3.50951e-05	3.57677e-05
0	7.30738e-06	0	1.58007e-05
3.59997e-05	1.31585e-05	4.27862e-05	3.77973e-05
3.1498e-05	0	4.32059e-05	5.28754e-06
1.16279e-05	1.20181e-05	0	1.3289e-05
5.80013e-05	2.04445e-05	8.3167e-05	3.62681e-05
0	2.55024e-05	0	2.6929e-05
7.44588e-05	3.71612e-05	4.25514e-05	2.50301e-05
0	4.96771e-05	4.11218e-05	2.01979e-05
0	2.65858e-05	0	2.3453e-05
2.00815e-05	1.5075e-05	0	2.10277e-05
3.02911e-05	1.58004e-05	0	2.27938e-05
1.73771e-05	2.78482e-06	4.41014e-05	2.1606e-05
0	0	4.86831e-05	1.31545e-05
0	1.4047e-05	4.64188e-05	2.40624e-05
5.29745e-05	2.11484e-05	0	2.39752e-05
5.59879e-05	0	4.60024e-05	1.93125e-05
0	5.09077e-05	3.76605e-05	3.56466e-05
5.75915e-05	8.75457e-06	8.5767e-05	2.09083e-05
7.21912e-06	5.3704e-06	4.94682e-05	1.83738e-05
0	3.47343e-05	0	1.07119e-05
5.21962e-05	1.17549e-05	7.86999e-05	1.11047e-05
6.85918e-05	2.23724e-05	0	8.27039e-06
4.59862e-05	5.99664e-06	0	3.12027e-05
0	0.000136376	0	1.01274e-05
4.51223e-05	2.78637e-05	3.48784e-05	1.17986e-05
0	1.90718e-05	4.13104e-05	1.46185e-05
0	3.76757e-05	0	3.53048e-05
0	2.41352e-05	0	1.83539e-05
5.26177e-05	0	0	2.35367e-05
6.44745e-05	3.202e-05	6.92089e-05	9.19523e-06
6.61682e-05	0	8.3045e-05	4.5318e-05
0	0	2.86369e-05	3.1137e-05
4.54174e-05	4.48586e-05	0	9.32343e-06
4.75071e-05	1.63791e-05	3.70865e-05	3.08733e-06
3.76435e-05	3.09684e-05	6.40246e-05	2.99055e-06
0	1.1029e-05	4.15835e-05	8.92974e-06
0	5.8914e-06	7.0794e-05	1.8818e-05
2.00626e-05	4.55637e-05	6.31453e-05	1.62522e-05
0	1.16213e-05	0	2.09311e-05
0	7.63592e-06	3.10501e-05	1.78746e-05
2.01365e-05	1.1723e-05	0	5.82131e-06
4.5529e-05	1.12608e-05	3.97377e-05	1.1964e-05
0	0	0	2.97951e-06
9.86461e-05	4.84349e-05	5.9453e-05	2.51819e-05
1.47219e-05	1.17986e-05	3.71306e-05	5.9604e-06
8.91166e-05	0	7.10732e-05	3.39617e-05
2.05912e-05	4.52074e-06	3.38272e-05	5.93261e-06
6.44496e-05	1.29124e-05	3.51284e-05	1.19443e-05
0.000192712	3.78074e-05	6.86295e-05	6.2962e-06
2.17028e-05	3.14825e-05	0	1.33392e-05
3.57194e-05	2.36285e-05	0	5.55095e-06
0	5.244e-06	0	2.81916e-05
2.91256e-05	0	0	1.43854e-05
0	6.16721e-06	0	5.90289e-06
0	1.63004e-05	0	1.68641e-05
5.93519e-05	7.25132e-06	3.5572e-05	1.84714e-05
1.45021e-05	1.03967e-05	3.90411e-05	1.18102e-05
0	1.83023e-05	7.53665e-05	1.82658e-05
0	3.12575e-05	0	5.97829e-06
5.09295e-05	4.46118e-05	3.5643e-05	1.26057e-05
9.87037e-05	4.24246e-05	3.19928e-05	2.17455e-05
9.42122e-05	3.36327e-05	6.98422e-05	1.18128e-05
6.27569e-05	4.24284e-05	3.88833e-05	5.9423e-06
6.7555e-05	7.79703e-06	3.8348e-05	1.21109e-05
5.37808e-05	0	0	1.26659e-05
0	5.28483e-06	0	1.88025e-05
0	1.19416e-05	2.97654e-05	1.64327e-05
4.90942e-05	1.68396e-05	0.000106659	8.57557e-06
0.000137348	7.00324e-06	0.000107892	4.27242e-05
4.66875e-05	0	9.0082e-05	3.89443e-05
0	1.76035e-05	0.000159126	4.41426e-05
5.34702e-05	1.04116e-05	9.08141e-05	5.30876e-05
0	1.21208e-05	0.000188804	2.91269e-05
3.11207e-05	5.16126e-06	6.76064e-05	8.71772e-05
3.996e-05	6.49832e-06	7.03309e-05	2.46616e-05
0	1.09751e-05	4.34122e-05	5.19029e-05
0	1.38417e-05	0.000135336	3.57124e-05
0	1.31595e-05	4.1625e-05	2.95285e-05
0.00010531	5.33052e-06	0	8.91708e-06
1.55137e-05	1.81057e-05	9.38086e-05	4.7132e-05
0.000122133	5.77477e-06	8.08931e-05	2.3524e-05
5.30594e-05	1.9382e-05	0	3.7631e-05
0.00011288	9.84843e-06	7.61093e-05	3.80191e-05
0.000277369	1.67638e-05	0	1.45807e-05
0.000196477	1.70433e-05	5.08647e-05	8.85685e-06
6.65549e-05	2.237e-05	4.86831e-05	2.07822e-05
0.000179994	3.37358e-05	0.000113718	3.91882e-05
0.000119429	1.15442e-05	4.68845e-05	2.96495e-06
6.01214e-05	9.05551e-06	0	4.27532e-05
9.73868e-05	2.77434e-05	4.31872e-05	1.7556e-05
6.28904e-05	2.36284e-05	9.32879e-05	2.33561e-05
4.14508e-05	5.93542e-05	0.000130987	2.48265e-05
3.6489e-05	1.70638e-05	0	7.90041e-06
2.64634e-05	1.60377e-05	0	1.37239e-05
1.2847e-05	6.41939e-06	0	2.21828e-05
3.98272e-05	2.42786e-05	9.19202e-05	1.73381e-05
4.52817e-05	2.44888e-05	9.73662e-05	2.68792e-05
1.43773e-05	5.26744e-05	4.95909e-05	2.80561e-05
6.61412e-05	4.14577e-05	4.68538e-05	3.86962e-05
4.76395e-05	3.46164e-05	5.02109e-05	5.84179e-06
0.000125222	2.35266e-05	9.80104e-05	4.6828e-05
0.00018733	3.9306e-05	0	1.79443e-05
7.73365e-05	1.2697e-05	9.51384e-05	2.50572e-05
5.26454e-05	8.19239e-06	0.000120851	3.41577e-05
6.07398e-05	7.20783e-06	4.48833e-05	3.51684e-05
2.1787e-05	2.11854e-05	5.10777e-05	1.51834e-05
2.19771e-05	1.73933e-05	0.000100959	2.40883e-05
2.16492e-05	2.97506e-05	0	3.57174e-05
5.75192e-05	8.61059e-06	5.2615e-05	1.22314e-05
0.000118712	1.54735e-05	7.21137e-05	1.93494e-05
0.000109509	1.15406e-05	8.95937e-05	2.87276e-05
0.000124175	1.19597e-05	5.74845e-05	8.46822e-05
7.21428e-05	1.63223e-05	5.74977e-05	3.85261e-05
6.4222e-05	3.14128e-05	0.000378011	3.09949e-05
4.61368e-05	2.42159e-05	0.000120555	0.000100924
6.80075e-05	4.78293e-06	8.1716e-05	4.3401e-05
6.61481e-05	4.78724e-06	5.36596e-05	3.39333e-05
4.134e-05	5.84075e-06	0.000114817	2.4801e-05
1.81278e-05	3.42983e-05	0.000142572	2.40519e-05
4.36529e-05	3.34286e-05	0.000107892	3.42975e-05
4.35341e-05	2.16816e-05	0.000181455	1.9116e-05
5.63841e-05	1.75388e-05	0	4.53599e-05
7.53624e-05	7.79332e-06	4.24683e-05	2.36091e-05
6.8164e-05	1.30289e-05	0	1.74686e-05
5.09502e-05	1.58199e-05	6.43874e-05	8.9689e-06
0.000141483	2.94457e-05	0.000127649	1.78351e-05
0	5.88052e-06	8.3455e-05	6.04957e-05
3.62911e-05	0	0.000117412	3.25322e-05
4.10762e-05	2.44246e-05	0.000165353	5.57248e-05
6.53894e-05	0	0	1.74765e-05
2.26886e-05	0	0	4.16369e-05
7.38035e-05	6.6778e-06	0.000158781	3.7844e-05
0.000121592	6.11792e-05	0.000105307	5.41751e-06
9.12975e-05	3.37733e-05	0	1.10728e-05
3.80069e-05	8.47153e-05	0	8.7795e-06
3.45734e-05	2.42958e-05	6.41931e-05	2.06044e-05
0.000112687	2.33965e-05	0.000187126	1.6917e-05
0	0	0.000351288	5.05788e-05
0	2.17448e-05	6.43874e-05	2.63322e-05
3.25563e-05	9.80902e-06	0.000322977	4.02595e-05
0	3.90493e-05	0	3.02625e-05
6.44745e-05	2.79959e-05	0.000171086	4.37961e-05
6.58155e-05	1.9931e-05	0.000288531	4.43598e-05
0	1.3819e-05	0.000164447	4.5388e-05
0	2.60632e-05	0	2.64704e-05
0	0	0	3.31027e-05
2.57447e-05	6.16466e-06	0.000100857	5.27268e-05
0	8.05902e-06	0	2.48892e-05
0.000126598	2.724e-05	0.0001684	5.91562e-05
9.51596e-05	1.36902e-05	5.54447e-05	2.81379e-05
1.71777e-05	1.26565e-05	0.000112492	5.30756e-05
2.9118e-05	1.49749e-05	0	2.04129e-05
2.27811e-05	7.06198e-06	0	3.47077e-05
0	1.69713e-05	6.93553e-05	0.000115558
5.20413e-05	1.27722e-05	3.5215e-05	5.54235e-05
4.93048e-05	1.78967e-05	4.49479e-05	5.2691e-05
4.02002e-05	0	0.00014363	1.5433e-05
0.000113464	4.27007e-06	8.06322e-05	2.08743e-05
8.54409e-05	1.65557e-05	5.54447e-05	2.09634e-05
0.000111697	0	9.00901e-05	3.38502e-05
1.51201e-05	7.42121e-06	7.82473e-05	2.90574e-05
0.000188786	6.76389e-06	0	3.46445e-05
6.33573e-05	5.32822e-05	3.63795e-05	3.23154e-05
9.38104e-05	2.06573e-05	0	2.3206e-05
0.000119067	6.7443e-05	4.99002e-05	2.94274e-06
8.66266e-05	8.17314e-06	4.98355e-05	2.69258e-05
9.56736e-05	3.60265e-05	7.23589e-05	5.29805e-05
6.04394e-05	1.47118e-05	9.28376e-05	1.16871e-05
0	2.98594e-05	9.20048e-05	7.81384e-05
3.40136e-05	4.02771e-05	8.35527e-05	1.44895e-05
0	2.79613e-05	4.45395e-05	2.34293e-05
0	1.32593e-05	0	6.26753e-05
0	1.82231e-05	0	1.35482e-05
2.66567e-05	1.24389e-05	0	8.32542e-06
0	1.62575e-05	0	1.7131e-05
0	0	0	2.34477e-05
3.28828e-05	6.90045e-06	0	1.12459e-05
1.75131e-05	1.27556e-05	4.72746e-05	3.22293e-05
0	1.52227e-05	5.20589e-05	2.93314e-05
4.59016e-05	7.07632e-06	9.77422e-05	4.04799e-05
5.3234e-05	1.75491e-05	0	1.19658e-05
3.84534e-05	3.6497e-05	4.53638e-05	2.79392e-05
2.41368e-05	1.45169e-05	4.0422e-05	3.14445e-05
3.30158e-05	7.68991e-06	0	3.58899e-05
7.01176e-05	9.9456e-06	0	1.7503e-05
2.42943e-05	2.48675e-05	0	1.48811e-05
4.95013e-05	1.91487e-05	8.44737e-05	2.5846e-05
2.1623e-05	3.32009e-05	0	1.57092e-05
5.22295e-05	2.09903e-05	7.2767e-05	4.55367e-05
6.22514e-06	3.68795e-06	4.43557e-05	3.03896e-05
2.31342e-05	1.39644e-05	5.74416e-05	6.19306e-05
3.39899e-05	2.72694e-05	0.000224719	3.29022e-05
6.24181e-05	1.97507e-05	0	6.2122e-05
5.981e-05	9.29461e-06	8.56494e-05	1.57987e-05
1.70707e-05	3.53406e-05	0	4.08245e-05
6.82741e-05	1.93449e-05	0.000118168	2.62188e-05
7.14073e-05	3.44237e-05	4.72523e-05	2.46292e-05
0	1.4276e-05	5.38155e-05	2.22779e-05
4.02666e-05	9.11479e-06	4.56329e-05	1.01644e-05
7.37083e-05	1.79377e-05	3.9733e-05	2.7967e-05
0	1.48926e-05	0	1.2027e-05
2.65076e-05	9.64726e-06	0	1.1937e-05
0	6.08656e-06	6.49604e-05	9.17504e-06
3.09929e-05	2.85116e-05	0	1.52214e-05
9.54381e-05	2.04567e-05	0.000128287	4.20188e-05
4.1806e-05	2.73777e-05	0.000172881	1.23157e-05
0	1.3846e-05	0.000273853	4.83138e-05
3.16746e-05	2.7536e-05	5.01781e-05	6.04023e-06
3.13706e-05	3.11511e-05	0	6.07882e-06
1.90396e-05	1.98119e-05	0.000107887	4.79983e-05
0	1.48963e-05	0	8.51416e-06
1.41953e-05	1.00088e-05	0	8.54387e-06
3.01641e-05	2.25715e-05	5.47435e-05	8.88189e-06
4.11159e-05	1.51527e-05	0.000124278	1.52063e-05
3.28256e-05	9.50074e-06	6.17475e-05	2.07336e-05
0	2.52892e-05	0.000119012	2.64035e-05
1.50941e-05	1.66613e-05	0.000131518	6.12723e-06
3.42936e-05	1.28879e-05	6.50111e-05	3.29723e-05
1.91979e-05	8.52983e-06	0.00015758	1.54222e-05
3.06706e-05	2.49812e-05	5.67891e-05	1.29874e-05
7.13012e-05	1.0498e-05	0.000146951	2.53595e-05
4.96894e-05	1.83957e-05	0	2.47961e-05
0	3.36674e-05	0	3.06223e-06
0.000223974	1.18493e-05	0	2.16747e-05
3.25309e-05	2.69057e-05	0	2.96203e-05
4.98025e-05	2.87485e-05	6.04851e-05	3.16637e-05
6.8995e-06	1.03161e-05	4.31816e-05	2.98606e-05
7.83392e-05	3.28913e-05	0	2.0281e-05
9.54563e-05	1.35859e-05	0.000230947	3.99959e-05
6.37308e-05	2.68144e-05	3.42056e-05	6.75174e-05
4.37178e-05	3.74218e-05	6.92257e-05	3.01696e-05
9.64809e-05	7.11487e-05	0	3.01003e-05
8.21636e-05	1.47694e-05	0.000140799	5.82483e-05
8.77078e-05	8.57144e-06	4.13805e-05	4.09769e-05
0	4.76651e-05	0	3.19868e-05
9.51777e-05	1.7047e-05	0	5.61022e-05
8.2905e-05	0	0.000118199	3.50719e-05
0	2.60971e-05	0.000104402	1.32917e-05
5.1083e-05	0	0	4.89059e-05
0	1.62209e-05	4.99002e-05	1.13175e-05
8.44185e-05	2.81273e-05	0.000108003	1.7413e-05
6.60735e-05	2.39659e-05	0	2.90795e-05
6.58285e-05	3.52612e-05	3.65604e-05	4.62567e-05
6.65735e-05	3.65402e-05	4.90798e-05	1.46325e-05
6.55852e-05	4.02255e-05	0.000192141	3.37754e-05
1.89988e-05	1.66238e-05	0	1.15114e-05
5.12794e-05	4.09373e-05	0	2.00643e-05
2.98338e-05	3.06651e-05	8.91623e-05	5.77917e-05
5.59722e-05	1.07685e-05	0	2.9856e-05
4.06529e-05	1.27438e-05	4.4285e-05	1.9138e-05
3.12188e-05	3.12504e-05	0	1.97852e-05
4.4237e-05	3.11479e-05	0	5.99272e-05
6.99232e-05	4.4937e-05	0	3.28717e-05
6.13083e-05	3.20532e-05	0.000142019	3.97309e-05
1.96073e-05	1.9439e-05	0	1.16358e-05
0	2.90138e-05	0.000101864	2.14971e-05
2.89687e-05	1.87999e-06	0	2.35102e-05
0	2.27898e-06	4.78881e-05	2.18725e-05
3.78201e-05	5.76583e-06	0.000123599	4.86381e-05
3.80091e-05	8.84823e-06	0.000144858	3.64417e-05
1.69296e-05	1.01208e-05	5.20346e-05	4.37901e-05
3.52166e-05	7.32708e-06	0	2.40824e-05
1.88189e-05	7.52086e-06	8.61475e-05	4.70873e-05
0	7.79938e-06	0	3.00462e-05
5.69809e-05	1.96072e-05	7.24349e-05	4.11265e-05
6.71646e-05	1.17174e-05	9.24385e-05	4.98645e-05
5.34983e-05	1.2977e-05	0.00021575	0.000151462
5.86235e-05	2.47076e-05	0.000178025	4.46535e-05
1.0694e-05	6.99255e-06	8.76962e-05	9.44421e-06
4.44874e-05	1.25672e-05	0	7.11155e-05
1.74639e-05	7.96415e-06	0.000119232	4.26296e-05
1.62109e-05	0	0.000165609	3.0551e-05
1.86362e-05	1.1162e-05	0.000134983	6.14141e-05
0	2.77526e-06	0.000160135	4.05266e-05
0	8.94409e-06	0	2.12885e-05
0	5.6535e-06	0.000109083	1.51252e-05
0	1.10383e-05	0	2.07165e-05
1.34682e-05	1.43124e-05	0	6.10245e-06
0	5.06116e-06	5.12978e-05	1.83306e-05
8.37591e-05	2.56153e-06	0.000220006	6.65797e-05
1.32459e-05	1.28948e-05	0.000136091	2.12628e-05
1.22802e-05	1.68098e-05	0.000341014	3.48677e-05
1.45552e-05	1.07535e-05	8.18398e-05	1.80084e-05
0	9.42916e-06	4.41735e-05	1.51152e-05
0	6.53477e-06	0	2.23895e-05
3.86498e-05	7.3173e-06	6.63438e-05	1.35611e-05
0	4.71746e-06	4.20504e-05	8.46133e-06
0	4.33625e-06	4.1738e-05	8.63513e-06
2.09507e-05	9.2658e-06	0.000133958	2.06611e-05
2.63525e-05	4.50492e-06	0.000198649	6.12222e-05
1.61523e-05	1.27115e-05	0.000190096	5.4786e-05
0	2.12939e-05	9.55384e-05	5.12747e-05
0	2.95057e-06	0.000101353	2.44939e-05
3.35954e-05	1.23379e-05	0.000251345	9.19973e-05
0	4.25127e-06	0.000175223	2.45519e-05
0	1.37127e-05	4.62599e-05	4.6383e-05
3.01746e-05	6.47243e-06	0.000250115	3.88424e-05
1.35871e-05	4.19903e-06	0.000224881	4.07864e-05
6.47417e-05	1.43876e-05	9.73662e-05	3.34438e-05
2.02347e-05	8.44716e-06	9.87021e-05	2.79664e-05
0	2.44499e-05	0.000162979	6.42902e-05
0.000107852	1.96414e-05	0.000198187	2.20686e-05
2.09157e-05	1.14604e-05	0.000141764	6.05504e-05
2.56852e-05	9.06303e-06	8.6783e-05	2.59847e-05
9.52666e-05	2.3594e-05	5.88685e-05	0.00010319
2.98009e-05	1.46574e-05	0.000101602	5.92143e-05
0	2.86023e-06	3.47186e-05	0.000131496
3.3695e-05	1.56903e-05	0.000123308	9.02993e-05
0	0	0.000117412	9.01777e-05
0	0	0.000144655	0.000131477
3.82205e-05	0	0.000227044	8.89173e-05
1.79743e-05	1.41779e-05	5.87251e-05	6.43967e-05
1.90738e-05	0	8.69666e-05	4.29227e-05
5.32609e-05	6.82895e-06	3.73846e-05	2.80688e-05
0	6.97545e-06	0	3.52833e-05
3.8279e-05	1.37903e-05	7.38825e-05	2.91906e-05
3.34678e-05	1.20356e-05	0.000334937	0.00017221
2.12251e-05	1.37548e-05	7.16384e-05	6.36797e-05
2.55964e-05	3.11532e-06	3.53294e-05	5.79092e-05
3.40565e-05	5.79989e-06	0.000192548	4.15915e-05
1.85295e-05	4.46409e-06	0	3.91846e-05
0	1.23841e-05	0.000172706	3.50486e-05
3.7706e-05	1.39655e-05	4.43557e-05	2.7781e-05
1.29648e-05	9.02014e-06	6.45661e-05	1.46503e-05
1.80665e-05	5.84153e-06	0	5.06083e-05
0	6.5265e-06	0.00010056	7.6796e-05
0	1.82822e-05	0.000142572	8.85429e-05
3.93468e-05	0	3.5643e-05	7.16317e-05
0	1.62334e-05	6.96136e-05	8.73597e-05
0	1.65681e-05	7.49036e-05	6.89776e-05
1.61028e-05	1.53467e-05	0.000106432	8.00261e-05
1.37776e-05	1.56943e-06	9.999e-05	8.15408e-05
7.20357e-05	0	0	0.00011932
4.38741e-05	2.36875e-05	0.00013104	0.000129536
5.8931e-05	3.26369e-05	0.000108307	0.000117263
2.93113e-05	3.66105e-05	3.62911e-05	8.5446e-05
4.43587e-05	6.70889e-05	0.000109091	6.6326e-05
5.29038e-05	3.14985e-05	0.000167471	0.000148796
1.43532e-05	2.69948e-05	7.5543e-05	8.96802e-05
3.20379e-05	1.83006e-05	0.000116293	0.00010823
2.84868e-05	0	0	6.72261e-05
0	6.88203e-06	3.67958e-05	7.40354e-05
0	1.36108e-05	3.67863e-05	1.9099e-05
0	2.4952e-05	6.38284e-05	1.89538e-05
0	0	0	4.45467e-05
1.93573e-05	1.29293e-05	6.70736e-05	4.68171e-05
4.24169e-05	3.04454e-05	0.000186347	3.05103e-05
0	3.44094e-05	0.000117498	6.58693e-05
0	5.85436e-06	5.97461e-05	3.246e-05
2.06215e-05	2.02432e-05	0.00015193	4.001e-05
6.97837e-05	2.59414e-05	0.000153016	3.548e-05
0	2.37707e-05	8.01925e-05	5.07389e-05
0	4.62625e-06	0.000289799	0.000148508
3.46777e-05	1.18143e-05	0.000143797	4.09022e-05
1.9027e-05	1.99649e-05	0.000225471	7.00754e-05
2.88684e-05	3.35124e-05	6.91874e-05	3.19122e-05
6.05901e-05	1.62612e-05	3.59583e-05	7.17456e-05
0	1.20815e-05	0.000146606	5.58057e-05
1.90103e-05	1.27569e-05	4.53638e-05	2.1668e-05
0	5.77181e-06	3.32945e-05	8.55398e-06
5.15597e-05	1.24874e-05	6.66289e-05	1.7534e-05
0	4.60909e-05	0	4.25015e-05
8.49979e-05	2.87029e-05	0.000112537	2.79666e-05
1.484e-05	3.65394e-06	3.84497e-05	2.65188e-05
0	1.90074e-05	0.000108413	5.78843e-05
2.81571e-05	1.63953e-05	3.82015e-05	4.64815e-05
3.52212e-05	3.23194e-05	0.000149259	3.76319e-05
0.000103889	0.000110225	3.43595e-05	6.44172e-05
3.27912e-05	2.27595e-05	0.000143529	2.64301e-05
0	1.08126e-05	0.000247341	7.22384e-05
0	0	0.000108159	5.32997e-05
5.55185e-05	3.46772e-05	0	2.47514e-05
3.02371e-05	1.82825e-05	0	3.18966e-05
0	0	0.000203825	8.63498e-05
0	0	0.000118124	5.13087e-05
0	6.34369e-06	0.000223065	7.85366e-05
0	1.68484e-05	7.0799e-05	6.42805e-05
3.5841e-05	2.47904e-05	4.30126e-05	3.15243e-05
0	1.67225e-05	3.95914e-05	3.14356e-05
0	6.04126e-06	0	2.54227e-05
0	2.34497e-05	4.3985e-05	6.57849e-05
5.53189e-05	4.32784e-05	0.00022498	4.02718e-05
8.95603e-05	1.30087e-05	0.000136897	5.67228e-05
0	1.22997e-05	6.9667e-05	4.82753e-05
2.73261e-05	7.11967e-06	4.70146e-05	3.66717e-05
1.11434e-05	1.62127e-05	4.84355e-05	5.72346e-05
0	1.50886e-05	0.000143527	5.05903e-05
0	5.12774e-05	7.05642e-05	6.04078e-05
0.000130548	4.18388e-05	8.87115e-05	6.56558e-05
2.9941e-05	3.71017e-06	8.80088e-05	8.89032e-05
0.000105164	1.34185e-05	4.14869e-05	5.30689e-05
2.94412e-05	3.52479e-05	4.54215e-05	2.54542e-05
3.61585e-05	6.14548e-05	0	7.07024e-05
3.72148e-05	6.58892e-05	0	1.35403e-05
6.74696e-05	8.1277e-06	4.14989e-05	2.87179e-05
9.17785e-05	2.35469e-05	8.09061e-05	2.33445e-05
0	6.91845e-06	0.000135135	1.51984e-05
8.59008e-05	7.36735e-06	0	1.24797e-05
3.16636e-05	0	0	2.64809e-05
6.05144e-05	1.30368e-05	0.000172667	2.86137e-05
6.01576e-05	4.34568e-05	0	1.55108e-05
6.42921e-05	2.0027e-05	0.000138568	2.19724e-05
2.51269e-05	2.42267e-05	0	3.20175e-05
0	1.96136e-05	4.33915e-05	3.96376e-05
0	2.70675e-05	0.000162127	3.71141e-05
2.48602e-05	6.20621e-06	8.70095e-05	2.82658e-05
8.57731e-05	1.21666e-05	4.78286e-05	2.46764e-05
0.000116381	2.75406e-05	4.73104e-05	3.20354e-05
6.20328e-05	2.766e-05	0.000245369	5.41827e-05
6.81861e-05	2.97153e-05	0.000103029	4.30401e-05
2.84641e-05	7.53778e-06	0	7.36454e-05
3.38585e-05	1.65004e-05	8.64528e-05	6.94512e-05
0	1.74435e-05	8.20008e-05	3.40167e-05
1.90382e-05	1.32327e-05	0.000116884	1.53964e-05
4.27661e-05	1.68497e-06	4.4405e-05	4.26083e-05
0.000105943	1.59992e-05	3.97235e-05	3.82101e-05
0.000108275	2.3982e-05	3.55076e-05	1.77265e-05
0.000119546	2.33099e-05	0.000150049	3.30137e-05
6.28328e-05	2.93343e-05	5.06611e-05	1.48549e-05
8.66251e-05	6.80874e-05	0	9.17072e-06
1.49191e-05	1.65612e-05	0	1.8289e-05
9.72463e-05	3.49738e-05	3.62135e-05	5.32134e-05
9.48857e-05	8.44652e-06	4.7524e-05	3.04236e-06
0	2.94671e-05	9.21999e-05	2.18822e-05
0	0	0	6.00163e-06
0	2.57785e-05	4.53638e-05	1.21105e-05
0	3.77456e-05	9.11245e-05	1.91577e-05
0	5.9312e-05	0	2.26956e-05
0	7.73497e-06	0	1.43531e-05
2.50891e-05	1.44777e-05	9.09256e-05	2.43522e-05
2.16746e-05	2.67265e-05	0.00010189	2.14843e-05
0	1.43202e-05	4.99002e-05	1.73105e-05
0	1.77682e-05	9.8227e-05	3.89087e-05
0	7.92759e-06	0	3.02207e-06
0	1.65169e-05	0.000153626	6.02723e-05
0.000120438	3.64389e-05	0	6.07157e-06
5.09632e-05	1.51702e-05	0	1.94492e-05
4.693e-05	1.72752e-05	0.000168969	3.78328e-05
2.30771e-05	1.05439e-05	0.00014385	3.95645e-05
0	8.32257e-06	0.000153539	2.86153e-05
0.000138754	3.44308e-05	9.98004e-05	1.26004e-05
1.33355e-05	8.36959e-06	8.83665e-05	4.34058e-05
6.03622e-05	2.13174e-05	5.11143e-05	1.8952e-05
6.24493e-05	8.97227e-06	3.8549e-05	2.3177e-05
7.32977e-05	1.06761e-05	4.53638e-05	1.45536e-05
6.63203e-05	2.2866e-05	4.98281e-05	1.79941e-05
3.40044e-05	6.64292e-05	0.000156715	6.81651e-05
3.44641e-05	0	0.000143637	2.91853e-05
5.99707e-05	6.3957e-06	0	1.3805e-05
1.96897e-05	1.48469e-05	3.29533e-05	1.18795e-05
0	1.3523e-05	0	1.16425e-05
4.17101e-05	1.71161e-05	0	1.81284e-05
2.2582e-05	0	0	2.07023e-05
6.80921e-05	1.08538e-05	9.75293e-05	5.92098e-05
2.23654e-05	0	0	9.14578e-06
4.28927e-05	4.74334e-06	7.82748e-05	3.08508e-05
2.92077e-05	1.1361e-05	0	1.48083e-05
3.68881e-05	1.97917e-05	0	2.11578e-05
7.42845e-05	2.73746e-05	7.98786e-05	1.27512e-05
1.46617e-05	1.32555e-05	0	1.57197e-05
3.97588e-05	1.39823e-05	0	8.34657e-06
0	1.77934e-05	3.86175e-05	1.97295e-05
0	1.07555e-05	0	2.90675e-05
1.31173e-05	1.01259e-05	4.36605e-05	8.86685e-06
4.11026e-05	1.24091e-05	0	1.4177e-05
9.25549e-05	2.72193e-05	4.09165e-05	2.16582e-05
4.44741e-05	2.78721e-05	8.87115e-05	8.94833e-06
5.48787e-05	1.32353e-05	0.000172936	3.04167e-05
5.75018e-05	4.86962e-06	4.03502e-05	3.04743e-05
3.37504e-05	1.01298e-05	4.13685e-05	3.45975e-05
1.78377e-05	7.61516e-06	3.55404e-05	3.77418e-05
2.23057e-05	3.43559e-06	7.94218e-05	2.69786e-05
1.37013e-05	3.10239e-06	4.61361e-05	3.55816e-05
2.75101e-05	1.47379e-05	0	3.34842e-05
0	9.48198e-06	3.71526e-05	6.43704e-05
6.96427e-06	8.88908e-06	0	2.83407e-05
2.56093e-05	1.48843e-05	9.8052e-05	3.93505e-05
1.31893e-05	1.90472e-05	0	2.27634e-05
1.45946e-05	5.21468e-06	0.000110889	3.45925e-05
1.39805e-05	1.24643e-05	0.000142072	1.95478e-05
1.4795e-05	1.79416e-06	0	2.45115e-05
0	1.77742e-06	8.6783e-05	2.42048e-05
1.51427e-05	0	0	1.51652e-05
0	1.08097e-05	0.000125392	4.13147e-05
6.61433e-06	7.72457e-06	0	1.23344e-05
6.65624e-06	6.519e-06	5.54447e-05	3.11179e-05
0	6.74858e-06	5.28346e-05	6.05646e-06
1.43159e-05	6.80931e-06	0	1.531e-05
6.48357e-06	1.50947e-06	0.000107892	1.62486e-05
0	3.80033e-06	0	2.77398e-06
1.3486e-05	3.02507e-06	0	8.53072e-06
2.11703e-05	9.74814e-06	5.70288e-05	2.98828e-06
3.87805e-05	3.79635e-06	0	1.20152e-05
1.96413e-05	5.46581e-06	0	0
7.10404e-06	3.20346e-06	0.000114058	3.07344e-05
0	0	0	0
1.78369e-05	4.23255e-06	0.00012475	3.02526e-05
2.0002e-05	9.44857e-06	5.54447e-05	1.56187e-05
2.6901e-05	1.40738e-05	0	2.53456e-05
2.1303e-05	7.03776e-06	0.000145659	2.22007e-05
6.35465e-05	2.07919e-05	5.54447e-05	3.00441e-05
5.54939e-05	3.81864e-05	0	1.23012e-05
0.000123355	6.33433e-05	5.13901e-05	4.17651e-05
0.000101041	3.25136e-05	0	3.22811e-06
9.64429e-05	2.95638e-05	4.31258e-05	3.98936e-05
1.747e-05	1.54192e-05	0.000114058	2.03362e-05
0	9.47742e-06	8.43455e-05	8.07654e-05
0.000203479	2.11013e-05	3.55834e-05	2.97089e-05
2.67845e-05	1.09602e-05	3.77958e-05	1.2609e-05
2.85625e-05	2.71582e-05	9.98253e-05	3.03754e-05
0	8.1682e-06	5.01102e-05	2.81564e-05
5.13769e-05	4.33764e-05	4.901e-05	1.86536e-05
0	1.53473e-05	0.000312805	0.000137152
2.35383e-05	2.41236e-05	4.77441e-05	2.81587e-05
0	5.09775e-06	0.000135123	5.45841e-05
4.53001e-05	6.37763e-05	4.25749e-05	2.17211e-05
6.9029e-05	1.90082e-05	4.49398e-05	2.81389e-05
2.66581e-05	1.71e-05	4.29904e-05	2.66296e-05
0	1.93214e-05	6.65336e-05	2.73382e-05
5.69833e-05	0	8.64715e-05	5.71238e-06
0	1.432e-05	0	2.02813e-05
2.61924e-05	1.1225e-05	0	4.5454e-05
1.09365e-05	4.29073e-06	4.86831e-05	4.03233e-05
4.14645e-05	9.57524e-06	0	2.62232e-05
0.000229219	0.000127872	4.58631e-05	4.49775e-05
0.000260176	0.000116923	0.000104521	3.04091e-05
2.16399e-05	1.13595e-05	9.5048e-05	2.86875e-05
4.1088e-05	1.61642e-05	4.51019e-05	3.45536e-05
8.69893e-05	3.32946e-05	4.69439e-05	2.0139e-05
8.99685e-05	1.59597e-05	8.03052e-05	6.34063e-05
0.000106036	1.46929e-05	9.25455e-05	3.80057e-05
0.000103509	2.99503e-05	0.000105882	3.82052e-05
0	2.3243e-05	5.18162e-05	6.90333e-05
3.87913e-05	6.88966e-06	0.000135397	9.84477e-05
0.000152876	1.21451e-05	9.94431e-05	2.97561e-05
1.84778e-05	1.89427e-05	0	4.48595e-05
7.68329e-05	8.67641e-06	4.61084e-05	3.9524e-05
2.63992e-05	2.42153e-05	9.43129e-05	3.75094e-05
5.27886e-05	2.50215e-05	0.000100412	2.23721e-05
3.9521e-05	1.43169e-05	0	6.24873e-06
5.04549e-05	1.9258e-05	0	1.2884e-05
4.33548e-05	1.06616e-05	8.35003e-05	1.61147e-05
7.46975e-05	1.2529e-05	0.000174265	0.000112726
6.78276e-05	1.1276e-05	0.000176235	6.50077e-06
3.59344e-05	1.88973e-05	3.94929e-05	3.64093e-05
5.49104e-05	4.21203e-06	0.000149037	2.23145e-05
3.84298e-05	1.45704e-05	0	6.39196e-06
3.88199e-05	1.94069e-05	7.71069e-05	3.38883e-05
5.59024e-05	2.69498e-05	0	2.24398e-05
4.78762e-05	5.53742e-06	7.77786e-05	1.48093e-05
9.8685e-05	5.39395e-06	3.78344e-05	2.09583e-05
0.000275659	0.000163696	0	3.10087e-05
7.70832e-05	3.56316e-05	0.000126764	2.89126e-05
3.74298e-05	6.1218e-05	8.6847e-05	2.4159e-05
9.39988e-05	4.59947e-05	0.000121655	3.41279e-05
0	4.55605e-05	4.41521e-05	2.20076e-05
7.01197e-05	7.96789e-05	4.30867e-05	4.68528e-05
2.82909e-05	4.48069e-05	0.000117316	2.57549e-05
3.16306e-05	5.86248e-05	4.0783e-05	2.7761e-05
0	1.82202e-05	3.5327e-05	0
6.35991e-05	3.09679e-05	0.000118615	2.9164e-05
3.39911e-05	1.33044e-05	0	6.69788e-06
8.77948e-05	2.59294e-05	8.60993e-05	4.368e-05
0.000117429	2.93777e-05	0.00014637	5.33696e-05
0	1.82963e-05	0.000170046	2.36393e-05
8.66101e-05	8.17983e-06	9.60769e-05	6.75361e-05
3.08195e-05	2.89204e-05	0.000156826	3.09329e-05
9.54381e-05	2.41731e-05	2.95003e-05	3.51368e-05
0.000131372	1.95902e-05	3.79118e-05	1.6836e-05
6.14213e-05	2.69646e-05	7.25821e-05	2.40707e-05
3.23782e-05	3.25272e-05	0	2.77646e-05
6.86201e-05	1.97754e-05	3.07456e-05	5.38961e-05
0	2.53316e-05	6.99178e-05	4.09556e-05
1.24432e-05	2.48149e-05	0.000147395	4.86167e-05
3.44554e-05	4.50836e-05	6.43439e-05	1.02876e-05
4.64865e-05	1.99344e-05	3.36134e-05	2.09994e-05
0.000132776	2.01357e-05	0.000207225	3.0361e-05
1.34784e-05	5.18941e-05	0	1.76331e-05
0.000155304	4.16143e-05	0	3.10492e-06
0.000109935	3.93246e-05	0	1.90373e-05
4.99967e-05	2.69043e-05	3.38261e-05	1.31895e-05
0.000107538	4.41696e-05	0	1.69516e-05
8.86101e-05	4.22509e-05	3.6105e-05	9.61545e-06
7.50821e-05	1.17797e-05	0	5.00832e-05
1.898e-05	2.79883e-05	3.72107e-05	2.02005e-05
3.75509e-05	1.84571e-05	0	3.12358e-05
7.55668e-05	2.32013e-05	6.54429e-05	2.47174e-05
0.000105197	8.89549e-06	6.97934e-05	2.90821e-05
9.45701e-05	3.46923e-05	0.000130459	7.30457e-05
1.62681e-05	6.6849e-05	6.96403e-05	5.15398e-05
6.58354e-05	4.71512e-05	0	2.70781e-05
2.31262e-05	3.41135e-05	0	2.79209e-05
5.47743e-05	1.43961e-05	7.33649e-05	5.43753e-05
5.94257e-05	3.3479e-05	7.76669e-05	5.25017e-05
5.83478e-05	2.02797e-05	0.000131389	0.000102933
4.89992e-05	4.06053e-05	0.000106082	6.5501e-05
3.12315e-05	2.54651e-05	3.97646e-05	2.90374e-05
2.58131e-05	2.25272e-05	0	1.82777e-05
4.01667e-05	3.41026e-05	0.000121212	3.06031e-05
5.21873e-05	3.16621e-05	6.2502e-05	3.47296e-05
4.00102e-05	1.67782e-05	0	1.80691e-05
4.61063e-05	5.00526e-05	3.70041e-05	4.01565e-05
5.476e-05	2.00406e-05	7.30994e-05	9.19112e-06
7.22512e-05	2.71924e-05	7.25821e-05	2.71558e-05
3.06918e-05	3.46897e-05	0.000141468	3.93252e-05
5.50888e-05	1.16368e-05	4.99002e-05	2.09374e-05
3.48699e-05	1.49479e-05	0	8.27091e-06
4.01816e-05	1.44263e-05	0	2.80536e-05
0	7.11997e-05	3.79636e-05	1.44873e-05
0	6.55297e-05	4.12592e-05	2.36594e-05
9.48425e-05	1.83306e-05	0	0
4.00569e-05	3.88531e-05	3.62911e-05	1.5207e-05
5.46747e-05	1.93703e-05	0	1.77411e-05
5.71625e-05	4.10897e-05	0.000115154	3.31295e-05
3.94914e-05	2.82772e-05	0	3.95382e-05
1.77692e-05	3.52239e-05	0	1.88649e-05
0.000158264	2.77422e-05	0.000100244	3.47374e-05
5.32269e-05	3.6295e-05	7.31636e-05	1.78183e-05
5.09243e-05	2.85721e-05	0	2.06362e-05
1.8457e-05	2.93642e-05	7.96083e-05	2.40578e-05
2.7555e-05	3.68435e-05	6.83247e-05	3.52094e-05
5.9736e-05	8.73032e-05	3.99058e-05	1.59589e-05
5.28485e-05	4.2088e-05	6.00294e-05	2.63193e-05
3.71443e-05	5.05328e-05	0	2.28852e-05
9.61696e-06	1.7845e-05	0.000171086	4.12559e-05
0.00010113	7.02264e-05	0.000166334	5.3298e-05
0.000246955	0.000107512	7.64029e-05	3.07001e-05
4.80154e-05	2.4554e-05	0.000109391	1.19222e-05
2.92882e-05	4.06268e-06	0.000150799	2.73352e-05
1.64379e-05	6.97462e-06	4.77737e-05	2.31516e-05
3.47337e-05	0	5.26039e-05	2.69655e-05
0	0	0.000148068	5.30655e-05
3.48329e-05	2.15298e-05	0	5.40178e-06
3.59294e-05	1.68668e-05	4.72032e-05	1.37608e-05
3.74667e-05	9.94515e-06	4.99002e-05	1.13621e-05
4.50945e-05	2.21352e-05	0	2.0353e-05
7.57897e-05	1.72902e-05	0	1.3838e-05
4.86488e-05	7.96876e-06	0	1.80766e-05
1.12585e-05	1.28265e-05	0	2.01564e-05
1.33803e-05	3.9531e-06	0.000165135	2.37907e-05
1.4434e-05	4.68571e-06	0	1.7817e-05
4.66744e-05	2.40074e-06	0	2.13318e-05
4.67896e-05	5.81783e-06	8.62515e-05	4.27554e-05
2.95967e-05	0	4.98504e-05	4.37119e-05
0	8.12536e-06	0.000116877	1.73402e-05
5.8026e-05	1.22689e-05	0.000113353	1.17627e-05
0	1.29952e-05	4.49055e-05	2.18039e-05
3.85871e-05	1.96168e-05	0.000118043	3.70368e-05
2.92877e-05	6.39808e-06	7.77696e-05	4.49734e-05
1.71919e-05	2.42646e-05	0	2.20867e-05
3.14441e-05	9.58787e-06	0.000118934	4.61121e-05
0.000162083	9.51656e-06	0	2.53421e-05
0.000114607	9.24027e-06	5.64334e-05	6.13828e-06
5.77412e-05	0	0.000249501	4.62055e-05
1.90927e-05	3.00782e-05	0	1.5539e-05
5.12446e-05	3.00984e-05	5.21512e-05	1.82623e-05
0.000144996	2.44358e-05	9.84107e-05	3.88245e-05
0.000126291	4.26079e-05	5.02968e-05	5.53044e-06
0.000132751	6.71933e-05	0	2.83022e-06
5.1365e-05	3.24483e-05	0	2.94044e-06
3.56981e-05	2.54815e-05	0	8.96531e-06
1.39677e-05	2.29731e-05	0	8.60309e-06
0	2.2677e-05	5.11797e-05	3.0773e-06
7.21249e-05	5.222e-06	0	2.99698e-06
2.50084e-05	1.30016e-05	0.000112524	1.20568e-05
3.20718e-05	5.78185e-06	0	9.13289e-06
2.60947e-05	9.51063e-06	0	1.26048e-05
3.08779e-05	2.75082e-05	8.92738e-05	1.57808e-05
5.16249e-05	2.05843e-05	0	1.80032e-05
6.61261e-05	1.46949e-05	6.06833e-05	9.02123e-06
1.58295e-05	2.54595e-05	5.70288e-05	6.10622e-06
0	2.172e-05	4.63414e-05	3.22397e-05
0	1.13146e-05	0	4.13785e-05
2.71636e-05	7.07684e-06	7.82748e-05	2.29779e-05
0	0	5.14377e-05	2.02865e-05
0	9.03767e-06	0	3.75046e-05
0	1.05674e-05	0	2.69562e-05
0	1.53903e-05	0.000149054	3.43943e-05
0	2.61376e-05	0.000189072	6.02913e-06
4.0833e-05	6.70479e-06	5.12847e-05	2.0876e-05
0	2.78153e-06	0.000198059	7.132e-05
2.47286e-05	2.45159e-05	0	2.21347e-05
0	2.01406e-05	4.68099e-05	0
2.7306e-05	2.70862e-05	5.11274e-05	8.75396e-06
3.11774e-05	1.09123e-05	0	2.37532e-05
0	5.79072e-06	5.54447e-05	1.42824e-05
1.06065e-05	6.49974e-06	5.23944e-05	2.77031e-05
0	5.09544e-05	5.85138e-05	2.08892e-05
0	0	0.000107892	2.7298e-05
0	1.9057e-05	9.80921e-05	6.09006e-06
0	0	0.000104548	2.82537e-05
3.90198e-05	9.85508e-06	0	2.83798e-05
0	1.01767e-05	4.96032e-05	3.88541e-05
2.52985e-05	3.62432e-06	5.81463e-05	1.19721e-05
2.04107e-05	9.65321e-06	5.54447e-05	1.20595e-05
0	1.08503e-05	4.74203e-05	3.81763e-05
0	0	5.65323e-05	1.56846e-05
2.06288e-05	9.15971e-06	0	3.89598e-05
2.3855e-05	8.25889e-06	9.98004e-05	3.40769e-05
0.000113362	2.13271e-05	7.44325e-05	3.14607e-05
2.41914e-05	3.68772e-05	0.00018566	6.932e-05
1.49542e-05	8.40704e-06	6.78472e-05	2.51213e-05
0	7.82571e-06	0	3.19088e-05
3.141e-05	1.32538e-05	0.00017566	5.79639e-05
0	2.19585e-05	0	2.17835e-05
5.52746e-05	2.54317e-05	0	1.70598e-05
2.9708e-05	0	6.86695e-05	2.88982e-05
0	0	3.68922e-05	4.55783e-05
0	0	0.000113507	4.69293e-05
3.02737e-05	1.16299e-05	3.78358e-05	3.21929e-05
2.4312e-05	1.61304e-05	0.000148456	2.91928e-05
0	1.72933e-05	0.00012134	3.68461e-05
0	0	0.000115159	7.01041e-05
0	5.85883e-06	7.02716e-05	4.77248e-05
0	1.11851e-05	0.000109306	4.76357e-05
0	3.08861e-05	0.000172461	8.14758e-05
8.75836e-05	0	7.51428e-05	6.97642e-05
3.29946e-05	1.95022e-05	3.99297e-05	3.80815e-05
2.69295e-05	1.96563e-05	7.80214e-05	6.50519e-05
8.84056e-05	1.80274e-05	0.000215579	0.000101746
4.4195e-05	1.26097e-05	7.75224e-05	8.5995e-05
0	3.15139e-05	9.38028e-05	7.42876e-05
0	1.60276e-05	0.00010921	9.78433e-05
0	1.16e-05	0.000471809	0.000101956
2.67044e-05	9.66526e-06	9.26741e-05	1.21995e-05
0	1.71351e-05	0	1.52303e-05
0	0	4.64123e-05	4.46451e-05
0	1.44886e-05	4.54587e-05	0
0	1.10971e-05	0	8.43977e-06
0	2.37924e-05	0	8.91271e-06
1.76644e-05	1.54721e-05	5.33362e-05	8.97628e-06
3.03951e-05	6.46204e-06	5.49179e-05	1.42804e-05
0	8.95712e-06	0.000142572	9.18597e-06
5.41653e-05	2.46196e-05	0.000107892	1.4838e-05
3.08785e-05	2.25386e-05	0.000153539	1.21379e-05
0	1.02024e-05	0	3.02535e-06
0	6.82384e-06	9.83671e-05	1.59183e-05
0	1.75523e-05	0.000206774	2.18514e-05
8.49473e-05	2.00736e-05	0.000141717	3.28418e-05
0	1.87071e-05	0	3.11621e-06
2.6683e-05	3.13281e-06	0	9.25637e-06
0	4.11022e-06	0	3.18214e-05
0	7.05921e-06	0	3.48204e-05
0	3.00147e-05	7.56744e-05	4.2377e-05
3.0688e-05	1.55307e-05	4.84426e-05	1.45123e-05
0	7.14337e-06	0.000129255	2.43031e-05
0	0	0.000135599	3.3899e-05
0	2.63279e-05	0.000230808	4.66698e-05
3.38421e-05	8.50839e-06	6.65336e-05	3.48255e-05
0	2.4117e-05	0	1.68403e-05
0	2.32248e-05	0	2.32095e-05
0	3.55341e-05	4.43557e-05	3.5473e-05
0	2.3727e-05	0.000146049	2.72361e-05
2.63186e-05	8.87926e-06	0.000298954	3.81747e-05
3.0397e-05	7.63146e-06	0.000235516	2.55735e-05
0	1.61951e-05	0.000103837	3.63945e-05
3.33545e-05	1.24091e-05	0.000251042	3.48945e-05
1.75399e-05	1.59435e-05	9.02935e-05	1.568e-05
0	6.76005e-06	0.000139192	2.96662e-05
2.28551e-05	1.36648e-05	0.000315557	7.14928e-05
0	2.73269e-05	0.000138364	4.12367e-05
3.97606e-05	4.03718e-05	9.98004e-05	2.43952e-05
4.63618e-05	1.57803e-05	0.000100246	2.46848e-05
4.62139e-05	4.9481e-05	0.000170539	7.70029e-05
5.52883e-05	2.76752e-05	0.000146778	2.62767e-05
3.11857e-05	4.02036e-05	0.000114657	5.61646e-05
0	1.50257e-05	4.5798e-05	4.07933e-05
2.16915e-05	1.3248e-05	8.57523e-05	2.37674e-05
6.2499e-05	6.93696e-06	0.000125319	3.85044e-05
0	2.2565e-05	0	7.91392e-06
4.79869e-05	2.71397e-05	0	8.25607e-06
1.78581e-05	1.58038e-05	4.00978e-05	5.59134e-06
8.75449e-05	2.40119e-05	4.38673e-05	5.78546e-06
6.56987e-05	2.46535e-05	0	8.85018e-06
2.77452e-05	2.87135e-05	0	1.40594e-05
8.85622e-05	2.34672e-05	4.26694e-05	1.21121e-05
7.79991e-05	4.60666e-05	4.81904e-05	2.94254e-06
7.9968e-05	6.75297e-06	9.11868e-05	2.3868e-05
1.92708e-05	0	0.000127801	1.19784e-05
9.68304e-05	5.74766e-05	8.7203e-05	1.87992e-05
2.05023e-05	1.71807e-05	3.71154e-05	3.74115e-05
0	2.59783e-05	4.17763e-05	4.1268e-05
6.53264e-05	5.01762e-06	4.998e-05	1.49344e-05
5.24714e-05	1.55217e-05	4.8572e-05	3.0125e-06
4.93644e-05	2.67185e-05	3.92927e-05	1.90165e-05
0.000134458	4.5081e-06	4.76145e-05	2.82966e-05
5.29143e-05	1.32621e-05	0	1.94388e-05
1.74116e-05	1.92473e-05	4.28964e-05	2.90228e-05
1.87094e-05	1.42448e-05	0.000132837	4.35749e-05
4.71554e-05	1.48859e-05	0	1.10105e-05
0	8.03639e-06	0	1.97265e-05
2.61124e-05	1.49954e-05	0	1.17091e-05
0	4.676e-05	4.99002e-05	3.84329e-05
0	2.39577e-05	0	2.26693e-05
3.57488e-05	1.19952e-05	9.43752e-05	1.21538e-05
4.15809e-05	1.58734e-05	5.11797e-05	2.05944e-05
2.30388e-05	1.00337e-05	4.86831e-05	2.41005e-05
3.7723e-05	1.81057e-05	4.72322e-05	3.35324e-05
0	2.00228e-05	0	3.18176e-06
1.50426e-05	2.47176e-05	8.10209e-05	3.79329e-05
4.65344e-05	1.61822e-05	0	2.98757e-05
2.08921e-05	1.68712e-05	0	8.97661e-06
3.41169e-05	8.74806e-06	0	1.53874e-05
2.57832e-05	2.52195e-05	0	3.21993e-05
4.29572e-05	4.45426e-05	0.00010353	1.91311e-05
0	1.97981e-05	0.000110047	4.60892e-05
3.58089e-05	6.18062e-06	0	4.00416e-05
2.12657e-05	1.07949e-05	0	2.18944e-05
0	2.0453e-05	4.16632e-05	2.87045e-05
3.80055e-05	1.89197e-05	4.0992e-05	2.65444e-05
5.15663e-05	2.09377e-05	0.000130174	3.34073e-05
4.59003e-05	2.16128e-05	9.5048e-05	1.87416e-05
0	1.65303e-05	9.54153e-05	3.28283e-05
6.37728e-05	1.71467e-05	4.56684e-05	4.18937e-05
3.46981e-05	4.69228e-05	0	3.72887e-05
0	1.95068e-05	9.49713e-05	3.49291e-05
4.08022e-05	1.43443e-05	8.49365e-05	4.55562e-05
4.60989e-05	0	0.000182407	4.38747e-05
6.40553e-05	6.65066e-06	7.96083e-05	6.16373e-05
1.80245e-05	2.70543e-06	9.10042e-05	7.07007e-05
0	2.14341e-05	4.86831e-05	2.79447e-05
3.67188e-05	1.85226e-05	9.62001e-05	4.50983e-05
1.27363e-05	1.12906e-05	8.36505e-05	5.53729e-05
1.76919e-05	1.93144e-05	0	5.5528e-05
2.83203e-05	9.28312e-06	0.000147924	5.01772e-05
9.08038e-05	1.59048e-05	9.10042e-05	4.83066e-05
3.98518e-05	2.40003e-05	0	9.81117e-05
5.84898e-05	1.59892e-05	0	8.75222e-05
1.42721e-05	1.21202e-05	0	1.32162e-05
1.5088e-05	9.91114e-06	0	1.35245e-05
4.1813e-05	2.17247e-05	5.95061e-05	3.34374e-05
3.18756e-05	3.02381e-05	0	8.40056e-06
3.53419e-05	1.01752e-05	0	4.38927e-05
3.03315e-05	2.7888e-05	4.5583e-05	1.63158e-05
3.41556e-05	1.17622e-05	0	8.26148e-06
0	1.22489e-05	0	1.05625e-05
2.76978e-05	1.66563e-05	0	1.13769e-05
0	1.55099e-05	5.09191e-05	2.73542e-06
1.87719e-05	2.13489e-05	4.86074e-05	2.82515e-06
2.80915e-05	1.25397e-05	0	1.3956e-05
0	3.33258e-05	0	5.7223e-06
1.3669e-05	1.38183e-05	3.80807e-05	2.27352e-05
5.73274e-05	2.66917e-05	0	2.72795e-06
9.60366e-06	1.6355e-05	5.0015e-05	2.21567e-05
2.589e-05	2.11042e-05	0	5.54216e-06
4.04981e-05	1.72494e-05	3.9208e-05	2.6148e-05
2.26516e-05	9.09846e-06	0	8.62838e-06
0.00010488	5.0037e-06	0	8.90416e-06
4.66418e-05	1.27363e-05	0	1.0587e-05
2.91146e-05	6.23896e-06	0	1.10552e-05
0	1.83411e-05	0	1.38479e-05
5.01978e-05	1.77732e-05	0	1.33579e-05
0	1.3403e-05	0	2.32574e-05
1.55335e-05	1.51248e-05	0	5.5382e-06
4.04506e-05	9.74972e-06	0	2.87692e-05
6.35163e-05	1.80527e-05	0	2.85555e-05
4.74682e-05	2.13145e-05	0	8.85857e-06
3.04312e-05	9.36332e-06	0	2.62837e-05
3.50333e-05	1.74586e-05	0	2.24065e-05
3.85238e-05	5.60106e-06	0	2.53071e-05
6.94268e-05	5.99776e-06	0	8.51223e-06
5.25201e-05	1.0876e-05	8.04149e-05	1.79422e-05
1.24813e-05	2.27716e-05	0	1.16645e-05
6.76556e-05	8.51777e-06	0.000105865	2.42632e-05
3.68851e-05	1.96002e-05	0	8.08479e-06
0	1.77641e-05	5.08053e-05	2.34505e-05
4.91364e-05	1.75741e-05	0	5.60749e-06
1.50664e-05	9.42303e-06	9.23788e-05	3.86771e-05
0	0	5.15836e-05	1.1626e-05
5.27248e-05	9.89803e-06	9.90933e-05	5.29152e-05
0	1.38117e-05	0	2.34166e-05
1.29364e-05	4.05021e-05	4.82486e-05	3.01486e-05
3.44614e-05	1.98586e-05	0.000121286	4.1896e-05
2.78386e-05	1.68749e-05	4.5104e-05	4.28742e-05
2.28217e-05	2.76184e-05	5.50843e-05	3.60476e-05
2.48004e-05	3.03962e-06	4.99002e-05	1.18069e-05
5.11539e-05	1.91786e-05	8.43348e-05	4.63607e-05
5.95664e-05	1.5489e-05	0.000102712	9.14127e-06
3.81763e-05	1.77736e-05	0.000108857	5.2998e-05
6.71652e-05	6.19725e-06	0	3.74952e-05
4.26244e-05	1.80366e-05	0.000114817	2.33915e-05
0	0	0.000317192	4.01243e-05
0	0	0.000171086	5.88786e-06
0	0	0.000220022	0.000109275
4.66853e-05	1.2034e-05	0	3.55596e-05
0	1.48936e-05	0.00010491	2.74735e-05
0	0	0.000260247	3.38633e-05
0	0	0.000149224	4.0776e-05
5.63539e-05	0	0	1.20975e-05
0	9.71893e-06	5.85206e-05	1.1945e-05
0	0	0.000136011	4.07549e-05
2.56898e-05	3.99056e-05	0	9.36999e-06
7.87092e-05	3.37462e-05	0.000115154	1.59841e-05
0.000115243	3.89951e-05	5.10386e-05	2.89689e-05
0	3.20712e-05	0.000203169	5.02823e-05
0	0	0.000114058	1.4332e-05
5.36769e-05	8.028e-06	0.000161838	6.95171e-05
0	0	0	1.76199e-05
0	0	5.13769e-05	2.35766e-05
0	5.30448e-05	0.000220702	3.56071e-05
0	0	4.97216e-05	4.25769e-05
2.50363e-05	4.19132e-05	0	5.64742e-06
3.81403e-05	2.73316e-05	0	2.28802e-05
3.66529e-05	1.06749e-05	4.51447e-05	3.88593e-05
0	4.33226e-05	0	8.94497e-06
0	1.477e-05	3.96306e-05	3.36894e-05
4.84168e-05	3.61642e-05	0.000102129	1.62778e-05
0	0	5.47735e-05	4.32314e-05
0	8.54876e-06	0.000476165	9.34875e-05
0	0	0.000226675	6.52951e-05
5.85737e-05	0	9.66464e-05	5.04253e-05
7.62631e-05	1.99836e-05	0.000216844	6.91351e-05
0	1.94555e-05	0.000145993	5.11751e-05
0	2.05202e-05	0	2.45979e-05
3.37861e-05	1.22237e-05	0	2.79077e-05
0	3.47023e-05	0.000133612	5.9151e-05
0.000106866	1.77787e-05	0.000103654	3.21694e-05
0	0	0.000308	3.41495e-05
0	0	4.53638e-05	2.32948e-05
8.69981e-05	2.8837e-05	0.000299652	4.26913e-05
0	2.55565e-05	0.000103466	6.19274e-06
0	1.1953e-05	0.000163568	1.83591e-05
0	1.18408e-05	0.000134807	3.71133e-05
1.8934e-05	2.80735e-05	0.000106462	6.5131e-05
4.35654e-05	2.3642e-05	0	2.90888e-06
6.41739e-05	1.75779e-05	5.70288e-05	5.90919e-06
0	1.10706e-05	0.000137149	3.10489e-05
0	0	5.70288e-05	1.86341e-05
0	3.31983e-05	4.06719e-05	1.27615e-05
0	3.80659e-05	0	8.49168e-06
0	1.29291e-05	0.000193022	8.70235e-05
0	6.31648e-06	0.000154703	6.68349e-05
4.93048e-05	3.67688e-05	0.000183807	6.3869e-05
2.97398e-05	0	0.000157712	4.49304e-05
0	9.0247e-06	5.54447e-05	4.57885e-05
0	1.94428e-05	0.000109146	5.93255e-05
2.11896e-05	2.6255e-05	0.000261997	8.40178e-05
3.02288e-05	4.24714e-05	0.000163114	1.57323e-05
8.4892e-05	2.48299e-05	0.000159725	3.98928e-05
8.0707e-05	1.70896e-05	9.73662e-05	2.85728e-05
0	0	0.000138033	4.17183e-05
0	1.80242e-05	3.97093e-05	5.75266e-05
0	0	0.000179219	3.71502e-05
0	0	0	8.95603e-06
2.78358e-05	7.83939e-06	0	3.37624e-05
0	9.47293e-06	0	6.15273e-05
0	0	9.94184e-05	3.55219e-05
0	0	7.38089e-05	2.31976e-05
5.64286e-05	1.92557e-05	8.98594e-05	2.58618e-05
0	3.03009e-05	0.000245068	6.01395e-05
8.86957e-05	2.41794e-05	0.000144774	4.35861e-05
0	0	0	2.21737e-05
4.46548e-05	7.78259e-06	0	3.02444e-05
2.4209e-05	2.39356e-05	0.000131683	5.44898e-05
4.79766e-05	3.61372e-05	5.11797e-05	3.6456e-05
5.3888e-05	6.30927e-06	0.0001139	5.58133e-05
8.47697e-05	1.89887e-05	4.73149e-05	3.35447e-05
0	6.43426e-06	0.000222232	0.00010425
2.61383e-05	1.90937e-05	0	4.30303e-05
0	1.3457e-05	4.28872e-05	3.45217e-05
0	1.3399e-05	0.000324241	0.000103894
2.38056e-05	1.47311e-05	0.000233307	5.86365e-05
0	6.66129e-06	0.000307255	0.000146239
2.44714e-05	1.11344e-05	0.000122384	3.89632e-05
3.34359e-05	3.65621e-05	5.10647e-05	3.5259e-05
0	9.72016e-06	0	4.65261e-05
0	9.90776e-06	0	8.17804e-05
4.07997e-05	1.95628e-05	5.18027e-05	3.47807e-05
3.67067e-05	3.68541e-05	0.000116586	8.13212e-05
0	1.0942e-05	0	4.82259e-05
0	0	0	3.4995e-05
0	2.66633e-05	0	5.12087e-05
0	0	0	9.35407e-06
0	2.41063e-05	8.10209e-05	3.19842e-05
0	2.29978e-05	5.20021e-05	1.76712e-05
0	0	9.43708e-05	9.6264e-05
4.13633e-05	1.15727e-05	0	4.16036e-05
3.53369e-05	4.1374e-05	0	3.6324e-05
0	0	0.000101235	3.56981e-05
0	1.26646e-05	9.72573e-05	7.2012e-05
0	7.40571e-06	0.000193994	0.000131329
0	1.27871e-05	8.42602e-05	8.75594e-05
3.38455e-05	9.20488e-06	4.11167e-05	8.91491e-05
0	0	5.14324e-05	4.53227e-05
3.77644e-05	0	3.7515e-05	9.3256e-05
5.16823e-05	0	5.5417e-05	1.38122e-05
0	1.18652e-05	0	0
6.43708e-05	1.32615e-05	0	0
0	7.64164e-06	0	1.46983e-05
0	0	5.70288e-05	4.56558e-05
0	1.30569e-05	6.30477e-05	6.69963e-05
0	7.34829e-06	6.4612e-05	1.39597e-05
0	1.79756e-05	0	0
0	1.18868e-05	0	0
0	0	5.6802e-05	1.43014e-05
3.11925e-05	1.31154e-05	6.5937e-05	3.55927e-05
0	7.79709e-06	0	3.90742e-05
6.11583e-05	0	0	1.3298e-05
0	9.91896e-06	0.000105613	1.38489e-05
0	8.11517e-06	5.84146e-05	0
3.71678e-05	6.3715e-06	6.29564e-05	3.76001e-05
0	1.61992e-05	0	1.25633e-05
0	6.78642e-06	0	0
6.30279e-05	0	0	1.31196e-05
0	0	0	1.23911e-05
0	6.32054e-05	6.43956e-05	3.72222e-05
0	0	5.45524e-05	1.3282e-05
0	4.47716e-05	0	1.16989e-05
1.57103e-05	1.48049e-05	0	0
2.21042e-05	1.665e-05	0	0
1.69643e-05	1.12433e-05	0	0
1.62394e-05	2.5016e-05	0	1.39478e-05
2.19476e-05	4.39242e-05	0	1.35393e-05
1.71547e-05	8.32583e-06	6.60371e-05	3.10955e-05
1.33857e-05	1.86802e-05	6.09125e-05	1.29858e-05
2.77491e-05	2.96134e-05	0	2.6447e-05
3.22538e-05	1.70971e-05	0	1.38804e-05
2.29466e-05	1.67011e-05	0	2.76778e-05
1.04449e-05	1.39735e-05	0	0
1.4236e-05	1.29535e-05	0	0
9.3241e-06	1.49428e-05	0	2.85002e-05
1.86994e-05	1.96956e-05	0	4.11083e-05
2.56779e-05	1.90472e-05	0	0
0	1.36345e-05	0	0
0	2.83997e-05	0	4.3976e-05
1.57394e-05	5.96895e-05	0	0
1.59861e-05	1.50616e-05	6.2637e-05	3.87842e-05
2.88912e-05	2.42806e-05	0	0
2.04727e-05	2.05362e-05	0	0
2.43411e-05	2.21586e-05	6.38407e-05	0
1.5488e-05	2.07013e-05	6.07017e-05	2.44738e-05
2.51853e-05	1.22096e-05	0	1.34485e-05
1.48343e-05	1.06541e-05	3.21388e-05	1.71401e-05
1.48263e-05	2.40699e-05	3.42776e-05	3.18587e-05
7.61963e-05	4.29449e-05	2.69555e-05	1.69118e-05
6.90942e-05	0	4.26001e-05	1.23892e-05
3.20729e-05	1.42203e-05	1.60457e-05	1.66736e-05
3.35876e-05	1.36494e-05	5.55017e-05	2.71754e-05
3.73354e-05	1.58148e-05	3.50976e-05	2.71949e-05
2.14071e-05	5.20512e-06	1.9639e-05	2.08206e-05
2.33442e-05	2.03466e-05	4.07911e-05	3.97683e-05
1.71703e-05	0	0	1.49114e-05
1.48557e-05	9.54648e-06	3.83079e-05	2.80065e-05
1.01945e-05	5.53583e-06	4.97045e-05	2.57727e-05
3.1784e-05	2.068e-05	4.40358e-05	4.31065e-05
2.06245e-05	3.01234e-05	4.51718e-05	2.82034e-05
3.82086e-05	1.29646e-05	4.68816e-05	1.9048e-05
1.1947e-05	1.50034e-05	3.59707e-05	1.9191e-05
1.32261e-05	1.04941e-05	2.42133e-05	3.6147e-05
1.35313e-05	1.14141e-05	3.97235e-05	3.15396e-05
1.55337e-05	1.64884e-05	6.32302e-05	3.69405e-05
2.61555e-05	3.22192e-05	7.25405e-05	4.64023e-05
5.17598e-05	1.2064e-05	1.31321e-05	3.07878e-05
[truncated: 951 more rows]

## Sheet: Figure 4I
spindles		upstates
pTH-CX	CX only	pTH-CX	CX only
2.93893e-05	7.6993e-06	0	3.6017e-05
1.57403e-05	3.34027e-06	0	8.10266e-06
5.02279e-05	1.54009e-05	0	8.48469e-06
4.27794e-05	2.50195e-05	0	2.98483e-06
4.19527e-05	3.43631e-05	0	1.05424e-05
4.29485e-05	2.15306e-05	0	2.7664e-06
4.75788e-05	3.66858e-05	0	2.94707e-06
4.28261e-05	2.33011e-05	7.21293e-05	5.91879e-05
0.000104227	4.75343e-05	0	0
8.4078e-05	5.24178e-05	0	1.32666e-05
4.28372e-05	2.25899e-05	1.79976e-05	1.23175e-05
5.62479e-05	2.76407e-05	0	5.85962e-06
0.00015746	0.000100348	3.41303e-05	1.83454e-05
2.85716e-05	3.06185e-05	2.01568e-05	1.07467e-05
6.89858e-05	2.90202e-05	0	9.84829e-06
2.67242e-05	2.55271e-05	0	1.8444e-05
5.85391e-05	3.15029e-05	8.52282e-06	8.85864e-06
9.79681e-05	5.14502e-05	2.22762e-05	1.57954e-05
		1.54252e-05	2.06966e-05
		2.59798e-05	3.66437e-05
		9.95332e-06	8.70085e-06
		1.50864e-05	1.21992e-05
		0.000144212	0.00010753
		1.16293e-05	1.17359e-05
		2.09767e-05	2.3093e-05
		1.06947e-05	2.69227e-05
		1.76947e-05	4.18239e-05
		3.45244e-05	2.9496e-05

## Sheet: Figure 4J
spindles		upstates
aTH-CX	CX only	aTH-CX	CX only
0	8.68274e-06	0	8.24946e-06
0	8.68274e-06	0	8.24946e-06
0	1.73655e-05	0	4.12473e-06
0	0	0	0
0	8.68274e-06	0	1.23742e-05
0	8.68274e-06	0	4.12473e-06
0	8.68274e-06	0	0
0	0	0	8.24946e-06
0	0	0	4.12473e-06
0	8.68274e-06	0	2.06237e-05
3.11604e-05	8.8911e-06	0	2.01776e-05
0	1.33367e-05	0	4.03553e-06
0	4.44555e-06	0	1.21066e-05
3.11604e-05	8.8911e-06	0	2.01776e-05
0	4.44555e-06	0	2.42132e-05
3.11604e-05	1.33367e-05	0	2.01776e-05
6.23208e-05	4.44555e-06	0	3.22842e-05
0	1.33367e-05	0	8.07106e-06
3.11604e-05	4.44555e-06	0	1.61421e-05
9.34812e-05	1.77822e-05	0	2.82487e-05
0	2.65494e-06	6.43874e-05	7.82623e-06
0	0	6.43874e-05	3.91311e-06
0	2.65494e-06	0	3.91311e-06
0	0	0	1.95656e-05
0	2.65494e-06	0	1.17393e-05
0	2.65494e-06	0	2.73918e-05
0	0	0	1.56525e-05
0	0	0	3.91311e-06
0	2.65494e-06	0	1.17393e-05
0	0	0	1.56525e-05
2.66361e-05	2.41696e-06	0	1.22705e-05
1.33181e-05	2.41696e-06	0	4.09018e-06
0	9.66784e-06	0	4.09018e-06
0	7.25088e-06	0	0
0	4.83392e-06	0	2.04509e-05
1.33181e-05	1.20848e-05	0	1.22705e-05
3.99542e-05	1.20848e-05	0	1.22705e-05
1.33181e-05	4.83392e-06	0	2.45411e-05
1.33181e-05	1.45018e-05	0	2.04509e-05
6.65903e-05	7.25088e-06	0	1.22705e-05
0	1.1595e-05	4.99002e-05	2.79705e-05
3.80996e-05	1.1595e-05	0	7.99156e-06
0	0	0	7.99156e-06
0	0	4.99002e-05	1.59831e-05
0	0	4.99002e-05	1.19873e-05
0	1.1595e-05	0.000149701	2.39747e-05
0	0	0	2.79705e-05
0	0	4.99002e-05	7.99156e-06
0	0	0	2.79705e-05
0	1.1595e-05	0	2.79705e-05
3.49877e-05	7.82797e-06	0	0.000121448
1.74938e-05	7.82797e-06	3.99202e-05	0.000102017
1.74938e-05	2.34839e-05	0	6.8011e-05
1.74938e-05	1.95699e-05	3.99202e-05	7.77269e-05
1.74938e-05	7.82797e-06	0.00011976	7.77269e-05
3.49877e-05	7.82797e-06	0.000159681	7.28689e-05
5.24815e-05	7.82797e-06	3.99202e-05	7.28689e-05
0	3.91399e-06	3.99202e-05	6.8011e-05
1.74938e-05	1.56559e-05	7.98403e-05	9.71586e-05
3.49877e-05	3.91399e-06	0.000159681	0.000160312
0	8.04742e-06	0	4.52794e-05
0	4.02371e-06	0	3.52173e-05
0	4.02371e-06	0	7.04346e-05
0	8.04742e-06	0	7.04346e-05
0	8.04742e-06	5.54447e-05	8.55277e-05
0	1.20711e-05	5.54447e-05	0.000140869
0	4.02371e-06	0.000221779	0.000110683
0	4.02371e-06	0	3.01862e-05
3.3437e-05	8.04742e-06	0.000110889	6.54035e-05
0	8.04742e-06	5.54447e-05	5.03104e-05
0	0	0.000106929	7.18498e-05
2.06607e-05	0	7.1286e-05	8.72462e-05
0	0	3.5643e-05	8.2114e-05
0	3.46771e-06	7.1286e-05	7.69819e-05
0	0	7.1286e-05	5.64534e-05
0	3.46771e-06	3.5643e-05	0.000118039
0	0	0.000106929	6.67176e-05
0	0	3.5643e-05	5.64534e-05
0	6.93541e-06	0	9.23783e-05
0	6.93541e-06	7.1286e-05	8.2114e-05
2.3211e-05	3.39098e-05	0	2.74794e-05
0	3.39098e-05	0	1.37397e-05
2.3211e-05	0	0	2.74794e-05
0	0	0.000128775	2.74794e-05
0	1.69549e-05	6.43874e-05	1.83196e-05
4.6422e-05	0	0	3.20594e-05
4.6422e-05	1.69549e-05	0	3.66393e-05
2.3211e-05	0	0	9.15982e-06
0	1.69549e-05	6.43874e-05	2.74794e-05
2.3211e-05	1.69549e-05	0	3.66393e-05
0	9.7641e-06	6.65336e-05	3.09009e-05
0	0	6.65336e-05	1.54505e-05
2.04641e-05	0	0	1.15878e-05
0	1.95282e-05	6.65336e-05	5.0214e-05
0	2.92923e-05	0	1.93131e-05
0	9.7641e-06	6.65336e-05	3.86261e-05
0	9.7641e-06	6.65336e-05	2.70383e-05
0	9.7641e-06	6.65336e-05	3.47635e-05
0	3.90564e-05	0.000133067	3.09009e-05
0	1.95282e-05	0.000199601	4.63514e-05
1.36112e-05	7.96354e-06	0	8.58244e-06
4.08335e-05	5.30903e-06	6.23752e-05	4.29122e-06
0	1.06181e-05	6.23752e-05	4.29122e-06
0	7.96354e-06	0	4.29122e-06
2.72224e-05	1.32726e-05	0	2.57473e-05
0	1.59271e-05	0	8.58244e-06
4.08335e-05	2.12361e-05	0	8.58244e-06
2.72224e-05	5.30903e-06	0	0
0	5.30903e-06	0	4.29122e-06
2.72224e-05	1.59271e-05	0	8.58244e-06
0	3.49369e-06	0	1.99894e-05
0	0	0	1.19936e-05
0	3.49369e-06	0	1.59915e-05
0	3.49369e-06	0	7.99575e-06
0	0	0	1.59915e-05
0	3.49369e-06	0	1.19936e-05
0	3.49369e-06	5.0355e-05	1.19936e-05
0	0	0	7.99575e-06
0	0	0	1.59915e-05
0	0	0	7.99575e-06
0	0	0	2.92486e-05
0	1.26555e-05	0	3.34269e-05
0	0	0	8.35673e-06
0	0	0	2.08918e-05
0	0	0	1.25351e-05
0	0	0	1.67135e-05
0	0	5.70288e-05	8.35673e-06
0	1.26555e-05	0	8.35673e-06
0	0	5.70288e-05	1.67135e-05
0	0	0.000114058	2.50702e-05
0	8.19229e-06	0	5.40582e-05
0	5.46153e-06	0	5.01969e-05
0	5.46153e-06	4.86831e-05	5.40582e-05
0	2.73076e-06	0	5.79195e-05
0	5.46153e-06	4.86831e-05	3.47517e-05
0	5.46153e-06	4.86831e-05	8.88099e-05
0	2.73076e-06	4.86831e-05	3.08904e-05
0	5.46153e-06	4.86831e-05	1.15839e-05
1.766e-05	5.46153e-06	0	3.47517e-05
1.766e-05	0	0	2.70291e-05
1.35454e-05	8.56191e-06	6.04851e-05	3.97036e-05
1.35454e-05	1.14159e-05	6.04851e-05	2.16565e-05
0	1.99778e-05	0	3.24848e-05
0	1.71238e-05	0	2.88753e-05
1.35454e-05	2.85397e-06	6.04851e-05	1.44377e-05
0	1.71238e-05	6.04851e-05	3.24848e-05
1.35454e-05	1.99778e-05	6.04851e-05	2.52659e-05
1.35454e-05	1.71238e-05	6.04851e-05	1.80471e-05
0	2.56857e-05	6.04851e-05	2.88753e-05
1.35454e-05	1.99778e-05	6.04851e-05	2.88753e-05
0	2.07772e-05	0	7.42701e-05
0	2.07772e-05	0	6.49863e-05
0	8.31089e-06	3.76605e-05	8.35538e-05
0	8.31089e-06	0	7.42701e-05
4.54256e-05	4.15545e-06	7.53211e-05	7.89119e-05
4.54256e-05	1.24663e-05	3.76605e-05	5.10607e-05
0	1.66218e-05	3.76605e-05	0.000102121
4.54256e-05	8.31089e-06	3.76605e-05	9.74795e-05
4.54256e-05	2.90881e-05	7.53211e-05	6.96282e-05
4.54256e-05	1.66218e-05	0.000150642	7.42701e-05
0	2.81275e-05	0	6.59814e-05
0	1.68765e-05	0	6.59814e-05
0	2.2502e-05	0	3.77037e-05
0	2.2502e-05	5.54447e-05	5.18425e-05
0	5.6255e-06	0.000110889	5.18425e-05
0	1.1251e-05	0.000110889	5.65555e-05
4.00112e-05	1.68765e-05	0	4.24166e-05
0	1.1251e-05	0	4.71296e-05
0	1.68765e-05	5.54447e-05	6.12684e-05
0	2.2502e-05	0	5.65555e-05
3.04465e-05	4.03023e-05	0	7.19169e-05
4.56697e-05	3.35852e-05	0	5.92257e-05
0	3.69437e-05	6.04851e-05	6.76865e-05
3.04465e-05	2.01511e-05	6.04851e-05	5.49953e-05
0	2.68682e-05	0.00012097	3.80736e-05
4.56697e-05	3.69437e-05	6.04851e-05	5.49953e-05
7.61162e-05	4.03023e-05	6.04851e-05	5.07649e-05
4.56697e-05	2.68682e-05	0	2.96128e-05
7.61162e-05	3.69437e-05	6.04851e-05	9.72993e-05
7.61162e-05	5.37364e-05	6.04851e-05	6.76865e-05
1.63217e-05	2.66637e-05	9.5048e-05	5.77473e-05
1.63217e-05	2.96264e-05	4.7524e-05	3.84982e-05
0	1.48132e-05	0	4.81227e-05
1.63217e-05	1.18506e-05	4.7524e-05	1.92491e-05
0	1.48132e-05	4.7524e-05	4.33105e-05
1.63217e-05	1.18506e-05	4.7524e-05	2.88736e-05
4.89652e-05	2.37011e-05	0	2.88736e-05
1.63217e-05	1.18506e-05	0	5.2935e-05
4.89652e-05	3.2589e-05	0	5.77473e-05
3.26435e-05	2.96264e-05	4.7524e-05	6.73718e-05
6.4018e-06	2.09411e-05	0	5.8632e-05
0	1.04705e-05	8.6783e-05	5.8632e-05
6.4018e-06	2.09411e-05	0	4.05914e-05
2.16183e-06	1.40707e-05	0	4.05914e-05
8.64734e-06	0	4.33915e-05	2.70609e-05
1.94565e-05	1.75884e-05	4.33915e-05	4.51015e-05
2.24931e-05	7.93652e-06	0	4.96117e-05
1.28532e-05	7.93652e-06	4.33915e-05	5.41218e-05
1.92798e-05	1.38889e-05	0	6.76523e-05
1.94986e-05	1.15286e-05	8.6783e-05	9.47132e-05
3.24976e-06	2.30573e-06	1.31316e-05	4.05114e-06
1.51655e-05	1.15286e-05	0	4.05114e-06
1.73156e-05	7.78348e-06	1.31316e-05	8.10228e-06
6.92624e-06	3.89174e-06	1.07436e-05	7.61683e-06
1.29867e-05	1.5567e-05	0	1.90421e-06
0	1.78793e-05	0	1.90421e-05
8.28803e-06	8.93967e-06	3.38306e-05	1.72331e-05
4.97282e-05	2.6819e-05	0	3.82958e-06
1.42438e-05	1.17652e-05	1.69153e-05	2.68071e-05
9.49586e-06	1.96087e-06	0	9.60742e-06
1.89917e-05	1.17652e-05	1.7092e-05	1.92148e-06
9.80999e-06	1.16786e-05	1.7092e-05	2.30578e-05
8.71999e-06	3.89287e-06	0	2.29994e-05
9.80999e-06	9.08336e-06	0	1.06151e-05
1.90542e-05	6.46265e-06	1.53539e-05	1.76919e-05
5.79909e-06	3.87759e-06	1.10889e-05	1.04931e-05
1.57404e-05	1.03402e-05	0	8.39447e-06
2.07448e-05	1.83713e-05	0	1.25917e-05
1.25951e-05	7.87342e-06	1.57166e-05	1.42517e-05
3.70444e-05	2.2308e-05	1.57166e-05	8.14385e-06
6.9428e-06	7.39764e-06	0	8.14385e-06
3.96731e-06	4.43859e-06	4.94878e-05	3.77892e-05
1.19019e-05	4.43859e-06	0	1.77832e-05
9.52463e-06	6.66862e-06	3.29919e-05	3.55663e-05
7.93719e-06	8.8915e-06	3.69631e-05	5.90276e-05
7.93719e-06	2.22287e-06	3.69631e-05	6.55862e-06
1.58006e-05	1.24522e-05	1.84816e-05	5.46552e-05
7.90028e-06	6.2261e-06	4.43557e-05	1.85737e-05
2.0315e-05	6.2261e-06	0	1.03187e-05
2.03072e-05	8.46905e-06	2.21779e-05	3.50837e-05
1.12818e-05	3.62959e-06	1.12769e-05	2.58886e-06
2.03072e-05	1.45184e-05	1.12769e-05	1.03554e-05
9.00197e-06	6.29872e-06	1.12769e-05	5.17771e-06
4.50099e-06	0	1.22454e-05	1.71647e-05
1.68787e-05	6.29872e-06	0	8.58236e-06
9.99028e-06	1.4808e-05	0	1.0728e-05
8.7415e-06	9.87201e-06	6.59837e-05	3.3943e-05
2.87221e-05	2.9616e-05	1.64959e-05	1.27286e-05
1.38728e-05	1.20595e-05	3.29919e-05	2.54572e-05
6.06935e-06	4.52232e-06	1.97625e-05	3.511e-05
1.6474e-05	3.01488e-06	3.95249e-05	8.77751e-06
2.92929e-05	0	1.97625e-05	3.94988e-05
0	8.09232e-06	1.32186e-05	2.14394e-05
2.56313e-05	1.61846e-05	1.32186e-05	4.28788e-06
1.71841e-05	1.33899e-05	0	3.4303e-05
1.32186e-06	4.4633e-06	1.43598e-05	6.71441e-06
1.18967e-05	1.33899e-05	0	4.47628e-06
1.97826e-05	2.25953e-05	1.43598e-05	2.46195e-05
9.89128e-06	1.2804e-05	3.29919e-05	2.48858e-05
3.33831e-05	4.06716e-05	3.29919e-05	6.78704e-06
8.18726e-06	2.22008e-05	0	2.71482e-05
0	0	1.88303e-05	2.39119e-05
8.18726e-06	8.88032e-06	0	1.79339e-05
1.758e-05	1.37134e-05	0	8.96697e-06
8.79001e-06	6.8567e-06	0	3.0948e-05
3.0765e-05	1.02851e-05	0	2.65268e-05
0.000268673	2.43635e-05	3.53276e-05	2.65268e-05
0	2.43635e-05	6.69053e-05	3.57843e-05
0	0	0	7.15686e-06
0	0	3.34526e-05	8.11111e-05
0	0	2.39043e-05	4.93248e-05
0	0	1.19521e-05	2.85564e-05
9.54463e-06	8.33607e-06	0.000179282	6.74971e-05
0	2.77869e-06	3.14332e-05	2.733e-05
1.90893e-05	8.33607e-06	6.28664e-05	1.68185e-05
6.71682e-05	9.11104e-06	0	2.94324e-05
8.95576e-05	9.11104e-06	0	6.87094e-06
2.71098e-05	2.28686e-05	0	1.71773e-06
5.42196e-05	1.63347e-05	0	6.87094e-06
0.000106735	2.49293e-05	2.57549e-05	1.13262e-05
0.000266837	6.23232e-06	0	5.66312e-06
0	9.08576e-06	2.57549e-05	1.51017e-05
4.07889e-05	1.21143e-05	0	0
0	4.42247e-06	0	0
0	0	0	0
4.47989e-05	8.69558e-06	0	1.28775e-05
0	1.73912e-05	0	0
4.62749e-05	0	2.87195e-05	2.0236e-05
4.62749e-05	2.30139e-05	1.10545e-05	2.58288e-05
0	3.76018e-06	3.31635e-05	8.60959e-06
7.61969e-06	1.12805e-05	0	2.79812e-05
8.01892e-05	2.14416e-05	1.34865e-05	9.56442e-06
0.000200473	2.14416e-05	1.34865e-05	0
6.58328e-05	4.78295e-05	1.34865e-05	7.65153e-06
6.58328e-05	5.73954e-05	5.70288e-05	1.16526e-05
5.72924e-05	5.07537e-05	0	5.82628e-06
7.63898e-05	4.35032e-05	0.000105053	6.72057e-05
0	5.41932e-05	5.25265e-05	5.37645e-05
4.22797e-05	0.00016258	0	5.17739e-05
7.099e-05	8.74279e-06	5.39462e-05	3.23587e-05
8.87374e-05	3.49711e-05	0	6.69994e-06
7.82503e-05	1.31764e-05	0	3.34997e-05
9.78129e-05	1.31764e-05	0	2.38313e-05
0	1.56403e-05	5.25265e-05	3.97188e-05
9.50962e-05	3.12805e-05	6.04851e-05	0
3.53669e-05	0	6.04851e-05	4.10381e-05
0	0	5.74317e-05	4.43557e-05
3.57782e-05	1.41133e-05	0.000172295	6.33653e-05
3.57782e-05	1.41133e-05	5.87061e-05	2.0851e-05
0	3.5718e-05	0.000117412	6.2553e-05
0	3.5718e-05	2.20553e-05	2.77176e-05
0	2.08016e-05	4.41107e-05	2.77176e-05
0	6.93385e-06	4.41107e-05	3.3877e-05
6.47878e-05	9.83468e-06	1.10277e-05	5.23554e-05
0.000129576	9.83468e-06	4.41107e-05	2.46378e-05
0	1.59176e-05	3.3083e-05	1.69385e-05
0	1.91011e-05	1.33136e-05	6.08637e-06
0	1.25943e-05	1.33136e-05	9.12956e-06
0	1.25943e-05	2.66273e-05	6.08637e-06
0	2.92295e-05	2.66273e-05	9.12956e-06
3.46416e-05	1.46148e-05	1.33136e-05	7.60796e-06
5.39996e-05	1.75447e-05	0	6.08637e-06
7.19994e-05	3.07032e-05	8.00397e-05	4.59431e-06
3.1498e-05	2.42823e-05	1.60079e-05	1.07201e-05
3.1498e-05	2.42823e-05	1.60079e-05	1.68458e-05
2.32558e-05	1.44217e-05	1.60079e-05	1.83773e-05
1.16279e-05	2.88434e-05	0	1.22515e-05
0	0	0	9.18863e-06
5.80013e-05	0	4.34446e-05	3.0877e-05
3.25584e-05	0	4.34446e-05	2.93331e-05
3.25584e-05	0	4.34446e-05	1.69823e-05
0	3.81811e-05	3.47557e-05	2.47016e-05
0	0	4.34446e-05	9.26309e-06
3.07853e-05	1.52833e-05	8.68893e-06	2.007e-05
6.15707e-05	1.52833e-05	1.21708e-05	6.44053e-06
0	1.36515e-05	1.21708e-05	3.22026e-06
0	4.09545e-05	1.21708e-05	1.28811e-05
0	0	1.21708e-05	1.12709e-05
0	1.74529e-05	2.43416e-05	4.8304e-06
5.06894e-05	0	1.21708e-05	1.44912e-05
5.06894e-05	9.38967e-06	3.82011e-05	2.69389e-05
0	2.7471e-05	1.91006e-05	1.94559e-05
0	3.6628e-05	1.91006e-05	1.64627e-05
3.7743e-05	3.6628e-05	9.55028e-06	2.69389e-05
0	4.5785e-05	9.55028e-06	2.24491e-05
3.7743e-05	4.5785e-05	9.55028e-06	2.39457e-05
0	3.6628e-05	5.18444e-05	3.42317e-05
3.30513e-05	0	6.91258e-05	2.77114e-05
3.30513e-05	1.06679e-05	6.04851e-05	4.56422e-05
0	1.06679e-05	3.45629e-05	4.40121e-05
0	2.13358e-05	7.77665e-05	3.74918e-05
0	1.06679e-05	4.32036e-05	2.28211e-05
0	1.06679e-05	5.11797e-05	2.46235e-05
2.48432e-05	1.81597e-05	4.26497e-05	2.29819e-05
2.48432e-05	2.72395e-05	7.67695e-05	2.95482e-05
3.72648e-05	2.72395e-05	7.67695e-05	2.79066e-05
1.24216e-05	3.63194e-05	9.38294e-05	3.44729e-05
0	0	3.41198e-05	1.80572e-05
0	1.81597e-05	4.57136e-05	1.76736e-05
1.70194e-05	5.94916e-06	6.09515e-05	8.15706e-06
2.0947e-05	8.92374e-06	1.52379e-05	2.99092e-05
2.35654e-05	8.92374e-06	1.52379e-05	3.39878e-05
2.0947e-05	2.37966e-05	3.04757e-05	1.35951e-05
3.92757e-05	1.18983e-05	3.04757e-05	8.15706e-06
1.57103e-05	5.94916e-06	9.84578e-05	5.68981e-05
2.35778e-05	1.11318e-05	0.000116359	5.18776e-05
1.62097e-05	1.66977e-05	8.05564e-05	5.02042e-05
2.87354e-05	9.27651e-06	8.05564e-05	4.51837e-05
3.97875e-05	2.22636e-05	8.05564e-05	3.01225e-05
5.08396e-05	1.48424e-05	3.58028e-05	2.34286e-05
9.57847e-06	1.29871e-05	0	1.34365e-05
2.21841e-05	1.97616e-05	1.39581e-05	1.19436e-05
2.21841e-05	5.64618e-06	1.39581e-05	8.9577e-06
2.67515e-05	3.1054e-05	4.18743e-05	2.09013e-05
3.78435e-05	1.69385e-05	0	8.9577e-06
3.13188e-05	3.1054e-05	0	7.46475e-06
1.63119e-05	1.12924e-05	4.64188e-05	2.80155e-05
3.00906e-05	2.1109e-05	4.64188e-05	3.1751e-05
3.43893e-05	2.77055e-05	4.64188e-05	2.42801e-05
3.67775e-05	2.50669e-05	3.09459e-05	3.36187e-05
3.72551e-05	3.29828e-05	6.96282e-05	3.54864e-05
5.34945e-05	3.43021e-05	1.54729e-05	2.05447e-05
1.76723e-05	1.58317e-05	8.42197e-06	2.02148e-05
2.19476e-05	0	1.68439e-05	1.51611e-05
2.19476e-05	0	2.52659e-05	2.18993e-05
0	2.2733e-05	4.21099e-05	2.02148e-05
0	0	6.73758e-05	1.34765e-05
0	0.000113665	5.05318e-05	1.85302e-05
0	2.2733e-05	3.23355e-05	3.97714e-05
1.71547e-05	5.00837e-06	4.04194e-05	2.14154e-05
2.03712e-05	6.67783e-06	3.23355e-05	3.05934e-05
2.35877e-05	1.00167e-05	7.27549e-05	6.11868e-05
2.35877e-05	2.00335e-05	4.85033e-05	2.75341e-05
2.25155e-05	1.16862e-05	4.04194e-05	1.52967e-05
1.07217e-05	1.16862e-05	2.10846e-05	3.62767e-05
1.75043e-05	8.64079e-06	6.32538e-05	2.8032e-05
1.75043e-05	1.15211e-05	6.32538e-05	3.95746e-05
1.5445e-05	1.00809e-05	7.0282e-05	2.47341e-05
2.05933e-05	1.58414e-05	7.0282e-05	2.96809e-05
3.29493e-05	1.44013e-05	3.5141e-05	3.13299e-05
8.23733e-06	8.64079e-06	5.44366e-05	2.10065e-05
2.08118e-05	4.54594e-05	2.72183e-05	2.10065e-05
3.46863e-05	3.03062e-05	5.44366e-05	2.70084e-05
1.38745e-05	7.57656e-05	4.53638e-05	2.2507e-05
3.46863e-05	9.09187e-05	1.81455e-05	1.50047e-05
1.38745e-05	4.54594e-05	1.81455e-05	1.05033e-05
6.93727e-06	3.03062e-05	6.04851e-05	1.5806e-05
3.87046e-05	1.28484e-05	6.04851e-05	1.42254e-05
3.38665e-05	2.28416e-05	0	1.10642e-05
3.22538e-05	1.57036e-05	2.01617e-05	1.89671e-05
3.22538e-05	2.71245e-05	0	7.90298e-06
4.99934e-05	2.99797e-05	2.01617e-05	1.10642e-05
1.45142e-05	1.71312e-05	3.29919e-05	4.2062e-05
3.12074e-05	1.00379e-05	4.12398e-05	2.92605e-05
3.12074e-05	7.80725e-06	9.07276e-05	3.84044e-05
4.7729e-05	2.23064e-05	3.29919e-05	5.12059e-05
5.04826e-05	2.34217e-05	9.07276e-05	5.66922e-05
5.78255e-05	2.11911e-05	1.64959e-05	1.82878e-05
2.20288e-05	1.44992e-05	5.22972e-05	3.43531e-05
1.9149e-05	1.05085e-05	3.48648e-05	5.06256e-05
1.21857e-05	1.05085e-05	8.71619e-05	5.06256e-05
1.21857e-05	2.27684e-05	6.97295e-05	5.42417e-05
2.26307e-05	2.45198e-05	0.00011331	4.15853e-05
1.74082e-05	1.22599e-05	3.48648e-05	1.62725e-05
6.96328e-06	7.00565e-06	7.30247e-05	3.68153e-05
1.95745e-05	9.73134e-06	6.49108e-05	2.24093e-05
1.7795e-05	1.73002e-05	6.49108e-05	2.88119e-05
1.86848e-05	1.51376e-05	0.000113594	4.16172e-05
1.95745e-05	2.16252e-05	0.000154163	4.00166e-05
1.86848e-05	1.73002e-05	1.62277e-05	1.9208e-05
7.11801e-06	1.62189e-05	6.36178e-05	6.94516e-05
2.29516e-05	1.71057e-05	7.157e-05	6.05476e-05
2.00827e-05	2.45894e-05	7.95222e-05	4.27395e-05
2.22344e-05	1.71057e-05	7.95222e-05	7.30132e-05
3.37102e-05	1.06911e-05	5.56656e-05	6.05476e-05
2.51033e-05	1.92439e-05	1.59044e-05	1.78081e-05
1.00413e-05	3.20732e-06	4.30793e-05	2.56794e-05
2.64908e-05	1.31749e-05	4.30793e-05	1.92595e-05
2.90879e-05	1.75665e-05	1.43598e-05	2.13995e-05
2.90879e-05	2.63498e-05	5.74391e-05	2.35394e-05
3.58405e-05	2.4154e-05	2.87195e-05	1.49796e-05
3.32433e-05	1.53707e-05	2.87195e-05	2.99593e-05
9.34969e-06	1.75665e-05	1.44638e-05	1.33995e-05
2.56779e-05	2.91171e-05	1.44638e-05	2.67989e-05
2.38864e-05	1.90767e-05	1.44638e-05	2.17741e-05
3.10523e-05	2.5101e-05	2.89277e-05	2.00992e-05
4.18012e-05	2.71091e-05	2.89277e-05	2.00992e-05
3.16495e-05	2.6105e-05	4.33915e-05	1.84243e-05
8.95741e-06	1.10444e-05	4.22436e-05	2.26509e-05
3.2759e-05	2.74597e-05	4.22436e-05	3.13628e-05
8.18974e-06	3.20363e-05	5.28044e-05	2.09085e-05
2.45692e-05	2.28831e-05	5.28044e-05	1.3939e-05
8.18974e-06	1.83065e-05	3.16827e-05	1.74238e-05
2.45692e-05	4.11896e-05	0	1.04543e-05
1.63795e-05	9.15323e-06	2.04719e-05	2.60057e-05
3.09905e-05	1.9214e-05	3.07078e-05	1.85755e-05
6.19809e-05	3.84279e-05	2.04719e-05	2.78632e-05
0	2.88209e-05	3.07078e-05	1.85755e-05
0	0	2.04719e-05	2.0433e-05
0	1.9214e-05	3.07078e-05	1.48604e-05
3.09905e-05	9.60698e-06	0	2.7028e-05
4.72181e-05	1.09443e-05	3.29012e-05	2.22583e-05
0	3.2833e-05	5.48354e-05	2.54381e-05
3.14787e-05	5.47217e-05	6.58025e-05	2.06684e-05
3.14787e-05	4.37773e-05	5.48354e-05	1.58988e-05
4.72181e-05	4.37773e-05	0	1.2719e-05
1.57394e-05	2.18887e-05	2.69825e-05	1.68231e-05
2.39792e-05	1.51006e-05	3.59767e-05	1.68231e-05
2.53114e-05	1.51006e-05	4.49709e-05	9.17622e-06
2.79757e-05	1.51006e-05	1.79884e-05	1.2235e-05
3.19722e-05	2.85234e-05	3.59767e-05	2.14112e-05
2.93079e-05	3.18791e-05	8.99418e-06	1.83524e-05
9.32524e-06	1.67785e-05	7.36461e-05	5.32307e-05
1.37577e-05	1.39119e-05	6.54632e-05	5.00046e-05
1.7885e-05	2.43458e-05	4.90974e-05	4.67785e-05
1.51335e-05	1.39119e-05	4.09145e-05	2.90349e-05
2.88912e-05	2.08678e-05	4.90974e-05	3.0648e-05
4.95278e-05	3.13017e-05	8.1829e-06	3.2261e-05
1.51335e-05	1.04339e-05	4.86831e-05	3.05922e-05
1.90104e-05	2.15897e-05	3.89465e-05	2.29441e-05
2.70533e-05	1.54212e-05	1.94732e-05	3.36514e-05
2.99779e-05	1.85055e-05	2.92099e-05	1.52961e-05
3.4365e-05	3.8039e-05	0	1.68257e-05
4.3139e-05	3.7011e-05	9.73662e-06	1.22369e-05
1.53546e-05	1.13089e-05	2.26819e-05	1.93003e-05
3.95543e-05	2.66815e-05	2.26819e-05	1.93003e-05
2.58624e-05	2.00112e-05	1.1341e-05	1.48464e-05
4.10756e-05	2.22346e-05	6.80457e-05	1.93003e-05
3.65117e-05	4.44692e-05	3.40229e-05	1.48464e-05
5.93315e-05	2.8905e-05	0	8.90785e-06
1.21706e-05	1.11173e-05	1.55938e-05	1.07723e-05
1.89298e-05	1.55546e-05	1.55938e-05	5.38615e-06
4.30222e-05	2.76526e-05	3.11876e-05	5.38615e-06
3.61387e-05	2.07394e-05	0	1.21188e-05
3.26969e-05	2.4196e-05	0	5.38615e-06
5.33476e-05	3.97506e-05	0	1.34654e-06
1.72089e-05	1.03697e-05	2.69731e-05	2.64284e-05
2.78364e-05	9.8026e-06	6.29372e-05	2.95376e-05
2.65109e-05	2.69572e-05	4.49551e-05	4.04199e-05
3.44641e-05	1.96052e-05	2.69731e-05	2.48738e-05
3.84407e-05	3.43091e-05	4.49551e-05	1.71007e-05
4.37429e-05	3.18585e-05	1.79821e-05	2.17645e-05
1.4581e-05	1.22533e-05	4.83881e-05	8.29545e-06
2.78144e-05	2.13541e-05	1.2097e-05	1.38258e-05
2.78144e-05	1.77951e-05	3.62911e-05	1.65909e-05
3.89402e-05	1.24565e-05	3.62911e-05	1.24432e-05
2.78144e-05	2.31336e-05	3.62911e-05	6.91288e-06
4.4503e-05	3.02516e-05	0	6.91288e-06
3.70859e-06	1.24565e-05	3.61268e-05	3.97714e-05
1.38379e-05	9.86229e-06	3.61268e-05	2.76671e-05
2.3722e-05	8.76648e-06	3.61268e-05	2.76671e-05
1.58147e-05	1.97246e-05	2.70951e-05	2.59379e-05
2.96526e-05	2.3012e-05	0.000108381	3.6313e-05
2.07568e-05	1.97246e-05	2.70951e-05	2.42087e-05
1.28494e-05	9.86229e-06	2.89277e-05	1.84756e-05
9.18409e-06	8.00871e-06	2.16957e-05	3.02327e-05
1.86372e-05	8.01109e-06	5.06234e-05	3.02327e-05
8.72585e-06	5.29849e-06	3.61596e-05	1.6796e-05
0	6.62046e-06	5.78553e-05	1.51164e-05
1.20253e-05	0	2.16957e-05	1.84756e-05
0	0	0	1.41146e-05
0	0	3.11876e-05	8.04842e-06
0	1.9393e-05	4.7524e-05	7.82748e-06
1.35851e-05	3.16799e-06	0	1.50642e-05
1.09374e-05	1.43482e-05	3.91742e-05	7.54102e-06
9.38157e-06	1.61579e-05	0	7.80354e-06
7.11496e-06	9.4574e-06	0	1.45164e-05
2.5312e-05	0	4.99002e-05	1.35411e-05
0	8.38146e-06	0	2.72493e-05
0	0	0.000204719	0.000143365
7.24428e-05	0	4.87615e-05	3.6798e-05
1.63779e-05	0	4.7524e-05	2.21779e-05
0	3.98804e-05	5.54447e-05	2.99112e-05
7.19338e-05	7.01975e-05	4.99002e-05	3.69631e-05
0.00011989	3.71634e-05	8.6783e-05	3.6868e-05
7.19338e-05	4.54219e-05	0	2.0731e-05
0	2.93752e-05	0	1.41246e-05
4.54463e-05	2.28474e-05	4.99737e-05	5.05225e-05
0	3.5903e-05	7.64303e-05	5.2987e-05
3.28634e-05	2.35069e-05	3.23359e-05	3.32709e-05
1.64317e-05	1.98904e-05	1.89494e-05	2.46541e-05
3.28634e-05	1.26575e-05	6.31648e-06	2.00885e-05
2.50473e-05	1.99866e-05	2.52659e-05	1.82623e-05
1.25236e-05	1.99866e-05	1.52951e-05	1.59394e-05
1.25236e-05	1.61182e-05	4.58852e-05	1.84562e-05
3.74378e-05	2.12277e-05	3.82377e-05	1.76173e-05
3.74378e-05	2.77593e-05	0	1.31131e-05
0	2.44935e-05	4.30174e-05	1.49865e-05
0	1.32654e-05	4.30174e-05	1.87331e-05
0	1.32654e-05	2.75946e-05	2.87797e-05
0	3.00585e-05	1.83964e-05	2.10313e-05
4.36719e-05	3.00585e-05	3.67928e-05	1.66037e-05
0	0	2.20156e-05	1.65196e-05
0	1.04969e-05	3.85274e-05	1.54871e-05
		2.20156e-05	1.54871e-05

## Sheet: Figure 4K
aTH-CX-SS
phase-locked	not phase-locked
1.584e-05	0
2.41461e-05	1.85663e-05
1.9213e-05	3.08062e-05
3.71861e-05	0
1.23864e-05	0
1.04834e-05	0
1.1805e-05	0
1.03437e-05	3.35064e-05
6.83443e-06	0
1.12064e-05	0
0	6.45953e-05
0	3.02151e-05
1.70471e-05	0
2.8032e-05	3.94971e-05
2.53126e-05	0
1.03958e-05	0
0	0
0	0
4.1468e-05	1.73524e-05
0	0
1.48211e-05	4.51814e-05
1.30627e-05	1.62805e-05
2.1548e-05	0
2.90015e-05	0
1.58578e-05	0
2.4938e-05	0
0	0
1.91512e-05	0
1.26953e-05	0
2.14486e-05	0
2.4573e-05	0
1.05144e-05	0
2.09524e-05	0
0	1.63217e-05
1.73853e-05	6.72721e-05
0	2.14179e-05
9.46047e-06	0
1.69935e-05	1.13385e-05
0	0
4.75579e-05	4.30979e-05
1.74807e-05	0
0	4.99625e-05
3.31329e-05	0
2.3408e-05	0
0	3.60607e-05
0	3.3184e-05
2.86952e-05	0
3.50619e-05	0
0	1.42102e-05
1.7711e-05	0
3.95977e-05	1.24575e-05
1.22401e-05	2.7119e-05
0	2.20056e-05
0	0
5.22666e-05	3.43246e-05
0	0
2.47985e-05	0
3.22627e-05	0
0	5.65419e-05
3.63438e-05	7.857e-05
1.71919e-05	0
0	0
0	3.67458e-05
0	0
1.34277e-05	0
0	1.42943e-05
0	0
0	3.89565e-05
0	4.07039e-05
2.3211e-05	0
4.09283e-05	2.93832e-05
0	0
0	0
0	1.16727e-05
1.38531e-05	0
1.64209e-05	0
1.6707e-05	2.57321e-05
0	0
0	2.21371e-05
0	0
0	2.16469e-05
5.63881e-05	1.18731e-05
0	0
0	4.30863e-05
1.59739e-05	2.31787e-05
0	1.76233e-05
0	0
5.14271e-05	1.12746e-05
1.16425e-05	0
0	1.58013e-05
4.06934e-05	1.40839e-05
0	0
9.89188e-06	0
2.96466e-05	1.39338e-05
3.69706e-05	1.5811e-05
9.00885e-06	0
0	0
9.88963e-06	0
0	8.27089e-06
0	0
8.08486e-06	1.03937e-05
0	0
1.65999e-05	0
8.719e-06	2.58796e-05
0	1.16496e-05
0	1.25351e-05
0	2.35051e-05
2.14821e-05	0
0	1.28485e-05
1.25224e-05	0
1.38891e-05	0
1.47501e-05	2.13163e-05
0	2.25288e-05
2.07353e-05	0
3.23265e-05	0
1.98918e-05	0
1.24687e-05	3.45495e-05
0	0
0	0
1.46009e-05	2.68068e-05
0	0
1.51035e-05	0
0	0
0	1.28976e-05
0	2.09424e-05
0	1.13693e-05
1.29395e-05	0
8.45294e-06	0
2.66923e-05	0
0	2.41908e-05
0	0
0	2.46627e-05
0	2.32493e-05
0	0
0	0
9.76172e-06	1.18727e-05
0	0
1.71715e-05	3.2514e-05
0	0
0	0
0	4.31189e-05
0	0
0	0
0	0
0	0
0	0
2.00932e-05	0
0	1.25207e-05
0	1.70632e-05
1.82645e-05	1.8132e-05
1.99804e-05	5.91646e-05
1.84315e-05	0
0	1.67732e-05
0	0
1.69538e-05	4.36567e-05
0	6.235e-05
1.58331e-05	0
2.9152e-05	0
2.00082e-05	4.00128e-05
2.82704e-05	0
0	1.47178e-05
0	0
1.78897e-05	2.67766e-05
0	1.41836e-05
4.84426e-05	0
1.92771e-05	0
1.56045e-05	0
0	0
0	0
0	0
1.93725e-05	5.87501e-05
1.61811e-05	8.15528e-05
3.98311e-05	0
0	0
1.24409e-05	0
0	2.63217e-05
0	1.40515e-05
0	0
1.15624e-05	0
8.5042e-06	2.92989e-05
1.07473e-05	0
1.51838e-05	2.5939e-05
0	1.38637e-05
0	0
0	0
0	3.99632e-05
3.54849e-05	0
1.18869e-05	1.57131e-05
0	0
0	5.31053e-05
0	0
1.19235e-05	5.5139e-05
0	1.3164e-05
0	0
0	1.85849e-05
0	0
0	0
1.16702e-05	2.68769e-05
0	0
0	0
0	1.28036e-05
2.20425e-05	0
0	0
8.02658e-06	0
0	7.83546e-05
1.1307e-05	0
2.47405e-05	0
4.1954e-05	0
1.75377e-05	0
1.79173e-05	4.29369e-05
2.37879e-05	6.24259e-05
3.14359e-05	2.68651e-05
2.22257e-05	0
9.99619e-06	0
1.48184e-05	6.18582e-05
2.96225e-05	0
1.37359e-05	0.000106735
1.20677e-05	4.01671e-05
3.02732e-05	0
1.92878e-05	4.00946e-05
8.15457e-06	0
1.00857e-05	0
1.37055e-05	3.57782e-05
1.72789e-05	2.76152e-05
1.3744e-05	0
2.5569e-05	6.47878e-05
1.45887e-05	0
3.22425e-05	0
1.28036e-05	0
1.72045e-05	3.1498e-05
0	0
1.79068e-05	5.33675e-05
1.39823e-05	4.01671e-05
6.4855e-06	4.47989e-05
9.6399e-06	4.00946e-05
2.05818e-05	0
1.5584e-05	0
0	0
7.91322e-06	2.76152e-05
8.71999e-06	0
6.62754e-06	0
1.85222e-05	0
3.96731e-06	0
1.26926e-05	0
1.241e-05	3.1498e-05
1.35382e-05	5.80013e-05
1.01262e-05	0
9.99028e-06	0
1.47355e-05	0
1.82852e-05	3.02911e-05
2.5104e-05	0
1.23589e-05	0
0	5.29745e-05
4.39171e-06	5.59879e-05
0	0
0	0
9.53107e-06	5.21962e-05
0	0
2.6928e-05	0
2.01544e-05	0
0	5.26177e-05
0	6.44745e-05
6.45911e-05	6.61682e-05
7.55472e-05	0
0	4.75071e-05
1.93416e-05	3.76435e-05
0	0
0	0
0	2.00626e-05
2.23894e-05	0
2.71098e-05	0
2.03944e-05	2.01365e-05
0	4.5529e-05
7.61969e-06	0
6.58328e-05	9.86461e-05
9.54873e-05	8.91166e-05
3.5495e-05	6.44496e-05
3.91252e-05	3.57194e-05
6.33975e-05	2.91256e-05
0	0
4.65116e-05	0
0	0
0	0
0	9.42122e-05
4.62749e-05	5.37808e-05
0	0
0	0
3.81949e-05	0.000137348
0	4.66875e-05
0	0
0	5.34702e-05
3.59997e-05	0
1.16279e-05	3.11207e-05
7.44588e-05	3.996e-05
2.00815e-05	0
1.73771e-05	0
5.75915e-05	0
7.21912e-06	0.00010531
6.85918e-05	0.000122133
4.59862e-05	0.00011288
4.51223e-05	0.000141483
0	3.62911e-05
4.54174e-05	4.10762e-05
1.47219e-05	7.38035e-05
2.05912e-05	3.80069e-05
0.000192712	0
2.17028e-05	3.25563e-05
0	0
5.93519e-05	6.44745e-05
1.45021e-05	6.58155e-05
5.09295e-05	0
9.87037e-05	0
6.27569e-05	0
6.7555e-05	2.57447e-05
4.90942e-05	0
1.55137e-05	0.000126598
5.30594e-05	9.51596e-05
0.000277369	2.9118e-05
0.000196477	0
0.000179994	4.93048e-05
6.01214e-05	0.000113464
9.73868e-05	8.54409e-05
6.28904e-05	0.000188786
4.14508e-05	0.000119067
3.6489e-05	0
3.98272e-05	3.40136e-05
4.52817e-05	0
4.76395e-05	0
7.73365e-05	0
5.26454e-05	2.66567e-05
6.07398e-05	0
2.1787e-05	0
2.19771e-05	3.28828e-05
2.16492e-05	0
0.000118712	5.3234e-05
0.000109509	7.13012e-05
0.000124175	4.96894e-05
7.21428e-05	0
6.4222e-05	0.000223974
4.61368e-05	3.25309e-05
6.80075e-05	7.83392e-05
6.61481e-05	9.54563e-05
4.134e-05	9.64809e-05
1.81278e-05	0
4.36529e-05	9.51777e-05
5.63841e-05	8.2905e-05
6.8164e-05	0
5.09502e-05	5.1083e-05
0	0
6.53894e-05	6.60735e-05
2.26886e-05	6.58285e-05
0.000121592	6.65735e-05
9.12975e-05	6.55852e-05
3.45734e-05	1.89988e-05
0.000112687	5.12794e-05
0	2.98338e-05
1.71777e-05	5.59722e-05
2.27811e-05	4.06529e-05
5.20413e-05	3.12188e-05
4.02002e-05	4.4237e-05
0.000111697	6.13083e-05
1.51201e-05	0
6.33573e-05	0
9.38104e-05	3.35954e-05
8.66266e-05	0
9.56736e-05	0
6.04394e-05	6.47417e-05
1.75131e-05	2.02347e-05
4.59016e-05	2.09157e-05
3.84534e-05	2.98009e-05
3.30158e-05	0
7.01176e-05	3.3695e-05
2.42943e-05	0
4.95013e-05	0
2.1623e-05	3.82205e-05
2.31342e-05	1.90738e-05
3.39899e-05	5.32609e-05
1.70707e-05	0
0	3.8279e-05
4.02666e-05	3.34678e-05
7.37083e-05	2.12251e-05
0	2.55964e-05
2.65076e-05	3.40565e-05
0	1.85295e-05
9.54381e-05	0
4.1806e-05	3.7706e-05
0	1.80665e-05
3.16746e-05	0
3.13706e-05	3.93468e-05
1.90396e-05	0
0	0
1.41953e-05	7.20357e-05
3.01641e-05	4.38741e-05
4.11159e-05	4.43587e-05
3.28256e-05	3.20379e-05
1.50941e-05	2.84868e-05
1.91979e-05	0
3.06706e-05	0
4.98025e-05	0
6.8995e-06	0
6.37308e-05	4.24169e-05
4.37178e-05	0
8.21636e-05	0
8.77078e-05	2.06215e-05
8.44185e-05	6.97837e-05
6.99232e-05	0
1.96073e-05	0
2.89687e-05	3.46777e-05
0	1.9027e-05
3.78201e-05	2.88684e-05
3.80091e-05	6.05901e-05
1.69296e-05	1.90103e-05
0	5.15597e-05
5.69809e-05	0
5.86235e-05	0
1.74639e-05	0.000103889
1.62109e-05	0
1.86362e-05	3.02371e-05
0	0
0	0
0	0
1.34682e-05	0
0	3.5841e-05
8.37591e-05	0
1.32459e-05	0
1.22802e-05	0
1.45552e-05	5.53189e-05
0	8.95603e-05
0	2.73261e-05
3.86498e-05	0
0	0
0	0.000105164
2.63525e-05	3.72148e-05
0	0
3.01746e-05	3.16636e-05
1.35871e-05	6.05144e-05
0	6.01576e-05
0.000107852	6.42921e-05
2.56852e-05	2.51269e-05
9.52666e-05	0
1.79743e-05	0
1.29648e-05	2.48602e-05
0	8.57731e-05
1.61028e-05	0.000116381
1.37776e-05	6.20328e-05
5.8931e-05	2.84641e-05
2.93113e-05	0
5.29038e-05	0.000105943
1.43532e-05	0.000108275
1.93573e-05	8.66251e-05
0	9.48857e-05
0	0
8.49979e-05	0
1.484e-05	0
2.81571e-05	0
3.52212e-05	0
3.27912e-05	2.50891e-05
0	2.16746e-05
5.55185e-05	0
0	0
1.11434e-05	0
0.000130548	0
2.9941e-05	0.000120438
2.94412e-05	5.09632e-05
3.61585e-05	2.30771e-05
6.74696e-05	0.000138754
9.17785e-05	6.35465e-05
8.59008e-05	0.000101041
6.81861e-05	0
3.38585e-05	0.000203479
1.90382e-05	2.85625e-05
4.27661e-05	0
0.000119546	5.13769e-05
6.28328e-05	0
1.49191e-05	2.35383e-05
9.72463e-05	0
0	4.53001e-05
4.693e-05	6.9029e-05
0	2.66581e-05
6.03622e-05	0
6.24493e-05	5.69833e-05
3.40044e-05	2.61924e-05
1.96897e-05	4.14645e-05
0	2.16399e-05
4.17101e-05	8.99685e-05
2.2582e-05	0.000106036
6.80921e-05	0.000103509
2.23654e-05	0
2.92077e-05	3.87913e-05
3.68881e-05	0.000152876
7.42845e-05	7.68329e-05
1.46617e-05	2.63992e-05
3.97588e-05	5.27886e-05
0	3.9521e-05
0	5.04549e-05
1.31173e-05	4.33548e-05
4.11026e-05	7.46975e-05
9.25549e-05	6.78276e-05
4.44741e-05	3.59344e-05
5.75018e-05	5.49104e-05
1.78377e-05	3.84298e-05
2.23057e-05	5.59024e-05
1.37013e-05	9.8685e-05
6.96427e-06	3.06918e-05
1.45946e-05	5.50888e-05
1.39805e-05	3.48699e-05
1.4795e-05	4.01816e-05
0	0
1.51427e-05	0
0	4.00569e-05
6.65624e-06	5.46747e-05
0	5.71625e-05
1.43159e-05	3.94914e-05
6.48357e-06	1.77692e-05
0	0.000158264
1.3486e-05	5.32269e-05
2.11703e-05	5.09243e-05
3.87805e-05	1.8457e-05
1.96413e-05	2.7555e-05
7.10404e-06	5.9736e-05
0	3.71443e-05
2.0002e-05	0.00010113
2.1303e-05	0
5.54939e-05	2.71636e-05
0.000123355	0
9.64429e-05	0
1.747e-05	0
2.67845e-05	0
0	0
1.09365e-05	4.0833e-05
0.000229219	0
0.000260176	2.47286e-05
4.1088e-05	0
8.69893e-05	2.7306e-05
1.84778e-05	0
3.88199e-05	0
4.78762e-05	0
7.70832e-05	0
0	3.90198e-05
7.01197e-05	0
2.82909e-05	2.52985e-05
3.16306e-05	2.04107e-05
0	0
6.35991e-05	0
8.77948e-05	2.06288e-05
0.000117429	2.3855e-05
0	0.000113362
8.66101e-05	2.41914e-05
3.08195e-05	0
9.54381e-05	0
0.000131372	2.9708e-05
6.14213e-05	0
3.23782e-05	0
6.86201e-05	3.02737e-05
0	2.4312e-05
3.44554e-05	0
0.000132776	0
1.34784e-05	0
4.99967e-05	0
0.000107538	0
8.86101e-05	8.75836e-05
7.50821e-05	2.69295e-05
1.898e-05	4.4195e-05
3.75509e-05	0
0.000105197	0
9.45701e-05	2.67044e-05
1.62681e-05	0
6.58354e-05	0
2.31262e-05	0
5.47743e-05	0
5.94257e-05	0
5.83478e-05	3.03951e-05
4.89992e-05	5.41653e-05
3.12315e-05	0
2.58131e-05	0
5.21873e-05	0
4.61063e-05	8.49473e-05
5.476e-05	0
7.22512e-05	2.6683e-05
9.48425e-05	0
5.28485e-05	0
9.61696e-06	3.0688e-05
4.80154e-05	0
2.92882e-05	3.38421e-05
1.64379e-05	0
3.47337e-05	0
0	0
3.48329e-05	0
3.74667e-05	2.63186e-05
4.50945e-05	3.0397e-05
7.57897e-05	0
4.86488e-05	3.33545e-05
1.12585e-05	0
1.33803e-05	0
1.4434e-05	7.79991e-05
4.66744e-05	7.9968e-05
4.67896e-05	1.92708e-05
2.95967e-05	9.68304e-05
0	2.05023e-05
0	0
2.92877e-05	6.53264e-05
1.71919e-05	5.24714e-05
3.14441e-05	4.93644e-05
0.000162083	0.000134458
0.000114607	1.74116e-05
5.77412e-05	4.71554e-05
1.90927e-05	0
0.000144996	2.61124e-05
0.000126291	0
0.000132751	0
5.1365e-05	3.57488e-05
3.56981e-05	4.15809e-05
1.39677e-05	2.30388e-05
0	3.7723e-05
7.21249e-05	0
2.50084e-05	4.65344e-05
3.20718e-05	3.41169e-05
2.60947e-05	2.57832e-05
5.16249e-05	4.29572e-05
1.58295e-05	0
0	3.58089e-05
3.11774e-05	2.12657e-05
1.06065e-05	0
0	3.80055e-05
1.49542e-05	5.15663e-05
3.141e-05	0
5.52746e-05	3.46981e-05
3.29946e-05	0
8.84056e-05	4.08022e-05
0	4.60989e-05
1.76644e-05	6.40553e-05
0	1.80245e-05
3.08785e-05	0
0	3.67188e-05
0	1.76919e-05
0	9.08038e-05
1.75399e-05	3.98518e-05
2.28551e-05	5.84898e-05
3.97606e-05	1.42721e-05
4.63618e-05	1.5088e-05
4.62139e-05	4.1813e-05
5.52883e-05	3.18756e-05
3.11857e-05	3.03315e-05
0	0
2.16915e-05	2.76978e-05
6.2499e-05	0
0	1.87719e-05
4.79869e-05	2.80915e-05
1.78581e-05	0
6.56987e-05	5.73274e-05
8.85622e-05	2.589e-05
5.29143e-05	4.04981e-05
1.87094e-05	2.26516e-05
1.50426e-05	0.00010488
2.08921e-05	4.66418e-05
4.59003e-05	0
6.37728e-05	0
1.27363e-05	1.55335e-05
2.83203e-05	4.04506e-05
3.53419e-05	6.35163e-05
3.41556e-05	3.04312e-05
1.3669e-05	3.85238e-05
9.60366e-06	6.94268e-05
2.91146e-05	5.25201e-05
5.01978e-05	6.76556e-05
4.74682e-05	0
3.50333e-05	4.91364e-05
1.24813e-05	0
3.68851e-05	0
1.50664e-05	3.44614e-05
5.27248e-05	2.28217e-05
1.29364e-05	6.71652e-05
2.78386e-05	0
2.48004e-05	0
5.95664e-05	0
3.81763e-05	4.66853e-05
4.26244e-05	0
0	0
0	0
0	5.63539e-05
1.57103e-05	0
2.21042e-05	0
1.69643e-05	2.56898e-05
1.62394e-05	7.87092e-05
2.19476e-05	0.000115243
1.71547e-05	0
1.33857e-05	0
2.77491e-05	5.36769e-05
3.22538e-05	0
2.29466e-05	0
1.04449e-05	0
1.4236e-05	0
9.3241e-06	2.50363e-05
1.86994e-05	3.81403e-05
2.56779e-05	3.66529e-05
0	0
1.59861e-05	0
2.88912e-05	4.84168e-05
2.04727e-05	0
2.43411e-05	0
1.5488e-05	0
2.51853e-05	5.85737e-05
1.48343e-05	7.62631e-05
1.48263e-05	0
7.61963e-05	0
6.90942e-05	3.37861e-05
3.20729e-05	0
3.35876e-05	0.000106866
3.73354e-05	0
2.14071e-05	0
2.33442e-05	8.69981e-05
1.71703e-05	0
1.48557e-05	0
1.01945e-05	0
3.1784e-05	1.8934e-05
2.06245e-05	4.35654e-05
3.82086e-05	6.41739e-05
1.1947e-05	0
1.32261e-05	0
1.35313e-05	0
1.55337e-05	0
2.61555e-05	0
5.17598e-05	0
2.36527e-05	4.93048e-05
1.89689e-05	2.97398e-05
2.83289e-05	0
2.84028e-05	0
3.71223e-05	2.11896e-05
2.48415e-05	3.02288e-05
2.72509e-05	8.4892e-05
1.86135e-05	8.0707e-05
7.14286e-05	0
0	0
3.34091e-05	0
3.7743e-05	0
1.12877e-05	2.78358e-05
0	0
2.44969e-05	0
1.6986e-05	0
2.06224e-05	5.64286e-05
1.56531e-05	0
2.2441e-05	8.86957e-05
0	0
6.42265e-06	4.46548e-05
9.25652e-06	2.4209e-05
1.37312e-05	4.79766e-05
3.21956e-05	5.3888e-05
4.21975e-05	8.47697e-05
1.04223e-05	0
1.51182e-05	2.61383e-05
1.79154e-05	0
2.07737e-05	0
1.79098e-05	2.38056e-05
0	0
2.79395e-05	2.44714e-05
2.74712e-05	3.34359e-05
1.38823e-05	0
2.58242e-05	0
2.74759e-05	4.07997e-05
2.25034e-05	3.67067e-05
2.58879e-05	0
2.26999e-05	0
3.21626e-05	0
0	0
3.30513e-05	0
4.29613e-05	0
1.79388e-05	0
1.19755e-05	4.13633e-05
0	3.53369e-05
7.02598e-06	0
1.89425e-05	0
2.08831e-05	0
2.35654e-05	0
2.45656e-05	3.38455e-05
1.88444e-05	0
2.86901e-05	3.77644e-05
2.72618e-05	5.16823e-05
3.07278e-05	0
1.93518e-05	6.43708e-05
2.15068e-05	0
3.45812e-05	0
2.61067e-05	0
2.18238e-05	0
2.52847e-05	0
3.10459e-05	0
3.38314e-05	0
1.29162e-05	3.11925e-05
0	0
0	6.11583e-05
2.76996e-05	0
1.36032e-05	0
1.81851e-05	3.71678e-05
1.82269e-05	0
2.13745e-05	0
1.00595e-05	6.30279e-05
1.43849e-05	0
1.5445e-05	0
1.96108e-05	1.57394e-05
1.72399e-05	0.000132068
3.39879e-05	6.0241e-05
6.24354e-05	1.30381e-05
1.46414e-05	0
1.54371e-05	4.61255e-05
1.44557e-05	5.60146e-05
2.41903e-05	3.09905e-05
4.03531e-05	2.09776e-05
2.51273e-05	3.0049e-05
3.39054e-05	4.72181e-05
2.93717e-05	8.14173e-06
2.46533e-05	1.15593e-05
1.16315e-05	2.24185e-05
1.55742e-05	7.41658e-06
1.39266e-05	6.9558e-06
1.43477e-05	0
9.58804e-06	0
1.42051e-05	2.38463e-05
2.58028e-05	2.34028e-05
1.79661e-05	2.01515e-05
1.55471e-05	0.00015124
2.00416e-05	0
1.93654e-05	4.02193e-05
2.64999e-05	0
1.69914e-05	0
2.4901e-05	0
2.70102e-05	0
2.44809e-05	0
1.89396e-05	0
2.56638e-05	0
3.64268e-05	0
3.51014e-05	4.32938e-05
3.93043e-05	0
0	0
8.18974e-06	0
1.10947e-05	0
6.12877e-05	0
4.69484e-05	3.83098e-05
2.45385e-05	0
1.99788e-05	6.41766e-05
3.38911e-05	0
2.79751e-05	0
3.29638e-05	3.64857e-05
2.57628e-05	0
1.05883e-05	0
1.83527e-05	0
3.18554e-05	0
2.33068e-05	0
2.91902e-05	0
2.87839e-05	0
2.39508e-05	3.55923e-05
2.63935e-05	0
2.21106e-05	0
2.36436e-05	0
4.79584e-05	0
4.12731e-05	3.85208e-05
3.4365e-05	0
3.8033e-05	0
4.13013e-05	0
3.31386e-05	0
2.59601e-05	0
3.65715e-05	0
3.27732e-05	3.42736e-05
3.49542e-05	0
3.49378e-05	0
3.98281e-05	5.06714e-05
4.42087e-05	0
4.76043e-05	3.81781e-05
1.5213e-05	0
2.46384e-05	6.46371e-05
1.5122e-05	5.73099e-05
0	0
8.78094e-06	0
3.11604e-05	0
2.28047e-05	0
1.99353e-05	0
3.18522e-05	5.9446e-05
1.89971e-05	3.51309e-05
2.62264e-05	0
5.08098e-05	0
4.66355e-05	0
5.98921e-06	0
2.04932e-05	0
2.1506e-05	0
2.16907e-05	0
1.35272e-05	0
3.01278e-05	0
3.73183e-06	0
8.59114e-06	0
6.88459e-06	0
1.16283e-05	0
3.31807e-05	3.76294e-05
1.79329e-05	0
6.60808e-06	0
7.55167e-06	0
1.98822e-05	0
2.80297e-05	0
2.76157e-05	0
0	4.88663e-05
1.21113e-05	0
2.90582e-05	5.77101e-05
9.70233e-06	0
1.62644e-05	0
1.62276e-05	0
0	0
0	0
9.502e-06	0
1.53398e-05	0
1.75597e-05	0
8.56164e-06	3.10347e-05
0	0
9.8096e-06	0
1.53306e-05	0
1.48712e-05	0
8.73332e-06	0
1.71335e-05	0
2.97932e-05	0
2.08487e-05	0
2.84828e-05	0
9.74775e-06	0
2.09202e-05	0
2.41132e-05	0
1.80901e-05	0
1.80724e-05	7.6555e-05
1.3237e-05	0
2.18788e-05	0
0	0
0	0
3.38857e-05	0
2.04132e-05	0
2.39297e-05	0
0	0
1.41215e-05	0
1.80907e-05	0
1.32742e-05	0
9.38286e-06	0
2.10438e-05	0
2.18303e-05	0
1.33242e-05	0
3.28861e-05	4.2425e-05
0	3.82731e-05
2.09255e-05	0
0	0
6.73559e-05	0
2.94161e-05	0
3.58796e-05	0
1.52891e-05	7.44962e-05
1.135e-05	0
4.20009e-05	4.04957e-05
4.35256e-05	0
3.17148e-05	0
5.33607e-05	0
3.16271e-05	0
6.1258e-06	0
0	0
1.11206e-05	0
2.78195e-05	0
2.4134e-05	0
	0
	0
	0
	4.98654e-05
	0
	4.37254e-05
	4.59263e-05
	0
	4.92344e-05
	0
	4.93657e-05
	4.23585e-05
	0
	0
	6.61113e-05
	9.64599e-05
	0
	0
	0
	0
	0
	0
	0
	6.08495e-05
	0
	0
	0
