# Supplementary material for: Thalamic spindles and Up states coordinate cortical and hippocampal co-ripples in humans
Source: PLoS Biol. 2024 Nov 19;22(11):e3002855. doi: 10.1371/journal.pbio.3002855 (PMC11575773; doi:10.1371/journal.pbio.3002855)
Supplement: S5 Data — (XLSX) [file pbio.3002855.s023.xlsx]

## Sheet: S4 Fig.
WM density (min-1)
2.06408
0.15196
1.74893
0
0.212884
