# Supplementary material for: Thalamic spindles and Up states coordinate cortical and hippocampal co-ripples in humans
Source: PLoS Biol. 2024 Nov 19;22(11):e3002855. doi: 10.1371/journal.pbio.3002855 (PMC11575773; doi:10.1371/journal.pbio.3002855)
Supplement: S6 Data — (XLSX) [file pbio.3002855.s024.xlsx]

## Sheet: S5A Fig.
density (min-1)
6.92855
6.91835
7.71426
8.55099
7.02039
9.50221
9.74557
15.4203
12.0396
9.27227
10.0792
10.0198
13.4802
14.7525

## Sheet: S5B Fig.
peak amplitude (µV)
4.64883
4.81307
5.98982
4.69657
3.66566
4.92183
6.34717
8.66019
2.60491
1.20831
1.45634
2.59197
3.03289
2.50871

## Sheet: S5C Fig.
oscillation frequency (Hz)
86.1657
86.124
85.4832
86.513
87.6474
88.3263
87.7983
87.4864
87.2715
89.5381
88.3934
87.4898
87.4409
87.9453

## Sheet: S5D Fig.
duration (ms)
112.312
105.538
139.667
127.944
88.6514
108.922
109.276
131.999
123.434
92.6097
127.239
133.652
120.535
107.881
