# Supplementary material for: Thalamic spindles and Up states coordinate cortical and hippocampal co-ripples in humans
Source: PLoS Biol. 2024 Nov 19;22(11):e3002855. doi: 10.1371/journal.pbio.3002855 (PMC11575773; doi:10.1371/journal.pbio.3002855)
Supplement: S7 Data — (XLSX) [file pbio.3002855.s025.xlsx]

## Sheet: S6A Fig.
peak amplitude (µV)	oscillation frequency (Hz)	duration (ms)
1.805	90.7	53
1.30481	89.6	42
1.4475	94.8	46
1.31479	94.3	66
1.32778	84.2	52
1.45604	97.6	43
1.56465	90	69
1.39449	94.8	45
1.30895	87.8	72
1.32549	88.9	59
1.3394	104.6	40
1.35652	96.9	53
1.31562	103.9	41
1.34868	90.2	58
1.35673	96.8	44
1.53709	92.9	56
1.32891	81.8	79
1.81945	89.1	63
1.69818	86.3	51
1.37637	90.6	42
1.44983	98.4	49
1.34285	96.3	36
1.30277	88.9	48
1.44669	94.1	56
1.37978	96.4	44
1.29991	90.3	49
1.55828	97.3	43
1.32874	94.5	45
1.34672	98.5	42
1.48619	88.7	50
1.27247	94.9	46
1.46616	97.8	54
1.42631	89.3	64
1.30567	83.2	123
1.60049	93.1	57
1.29282	101.5	60
1.30121	101.4	61
1.30235	101.2	42
1.42617	90.8	63
1.37166	94.9	45
1.45559	94.6	88
1.42599	94.7	47
1.32637	97.9	44
1.46691	94.6	76
1.2962	98.5	46
1.47881	94.5	46
1.3075	84.1	62
1.45406	87.5	73
1.74192	100.6	41
1.4024	92.2	48
1.35306	89.1	50
1.34381	88.2	60
1.63039	97.3	53
1.45348	94	46
1.38085	83.2	53
1.30887	89.5	61
1.37719	97.6	44
1.26265	89.5	49
1.35518	81.4	55
1.27021	95.1	36
1.34238	84.3	41
1.40274	96	45
1.37763	94.3	46
1.33486	94.9	54
1.32705	90	60
1.26446	91.8	47
1.43527	89.8	83
1.43327	92.6	47
1.29661	89.1	58
1.65061	94.4	61
1.40072	88.5	49
1.35201	95.4	45
1.44614	91	92
1.28682	93.5	46
1.31905	89.7	48
1.47313	88.5	50
1.60519	85.7	74
1.34245	96.5	57
1.53435	92.8	44
1.3687	97.3	59
1.55552	87.7	72
1.42947	101.6	40
1.39742	96.9	45
1.29842	88.3	60
1.34762	93.5	48
1.53508	91.6	48
1.43515	101.3	41
1.4663	95.2	75
1.30442	87.7	71
1.55457	101	50
1.44764	88.2	70
1.34756	91	48
1.43105	87.9	62
1.39619	102.8	50
1.31835	90.4	49
1.35642	95.2	47
1.44193	88.7	49
1.64894	93.8	55
1.56464	98.1	53
1.53241	94.8	54
1.32551	92.2	69
1.38468	92.7	95
1.41857	97	43
1.29641	87.9	67
1.4304	91.3	61
1.53578	94.4	45
1.29964	86.1	51
1.35135	89	51
1.3826	94.7	64
1.63577	92.4	51
1.52858	86.9	61
1.41782	102.1	51
1.30914	95.6	40
1.37745	89.6	106
1.44293	94.5	46
1.34088	85.4	62
1.36185	95.9	45
1.47143	94.8	47
1.44753	93.8	40
1.69793	88.4	72
1.36899	92.9	52
1.38335	100.4	52
1.30624	95.2	55
1.35998	100.6	42
1.53436	91.8	75
1.44914	91	68
1.30421	92.8	88
1.38263	99.9	43
1.5685	102.7	40
1.49177	95.8	45
1.36611	95.5	45
1.39914	88.1	59
1.34962	94.1	36
1.44617	100.3	47
1.44101	82	140
1.58026	84.3	65
1.34073	97.8	43
1.4126	93.7	55
1.30733	98.8	42
1.35587	91.3	48
1.44504	93.8	44
1.57317	101.5	43
1.36612	89.3	50
1.5462	98.6	52
1.38729	93.7	67
1.39878	96.9	53
1.69695	90.8	65
1.37723	94.1	67
1.35534	95.6	54
1.31389	80	65
1.43189	90.7	51
1.52612	86.9	61
1.35279	97.5	65
1.40407	90.1	54
1.57452	93.2	47
1.5511	94.6	56
1.64399	95.1	57
1.38777	93.1	51
1.35337	103.2	40
1.43165	91.5	41
1.35009	87.2	61
1.44196	84.9	52
1.70317	94.3	59
1.27913	97.8	53
1.30622	102.8	40
1.81564	87.6	51
1.35914	97.4	40
1.37271	95.7	58
1.34755	87.5	50
1.5536	91.5	59
1.3572	81.6	53
1.34131	95.1	77
1.3151	93	47
1.302	83.5	41
1.56361	89.6	50
1.37963	97.7	53
1.50711	97.7	44
1.30756	98.4	44
1.30007	100.5	38
1.3147	98.9	43
1.42871	79.9	67
1.52634	89.9	48
1.46386	89.1	59
1.67347	97.4	48
1.41287	94.1	45
1.68244	96.5	43
1.29168	100.1	42
1.48847	99.5	51
1.28519	92.5	56
1.34995	94.3	46
1.30405	101.1	39
1.32035	90.9	77
1.3098	82.9	67
1.59402	96.6	45
1.32743	92.9	53
1.35665	90.1	50
1.50614	98	75
1.37051	91.4	58
1.27009	93.1	48
1.38309	100.4	41
1.87528	87	78
1.89758	97.8	59
1.45147	99.6	51
1.28448	94.3	40
1.35411	99.6	42
1.30618	100.5	42
1.36042	90.6	58
1.39242	94.5	49
1.39191	94	77
1.49073	88.6	60
1.34215	98.8	42
1.36408	88.2	83
1.25581	98.6	46
1.30002	91	38
1.33087	93.5	50
1.29027	91.7	42
1.41748	94.4	66
1.29676	97.7	44
1.37395	93.8	138
1.52739	90.4	68
1.29381	91.1	57
1.30362	95	44
1.31516	95.7	44
1.74127	95.8	49
1.57797	92.2	48
1.38562	86.2	56
1.48436	90.1	58
1.3742	92.8	77
1.47717	95.6	64
1.31139	91.1	47
1.48756	83.2	100
1.29328	92.9	42
1.55956	100.9	43
1.40772	93	46
1.32005	97.6	54
1.53857	95.2	44
1.42128	89.8	58
1.55821	90.9	48
1.26393	96	36
1.37348	91.3	61
1.42699	98.4	44
1.43097	97.5	43
1.75713	83.6	110
1.36373	82.4	129
1.30065	85.3	40
1.41749	88.1	48
1.361	93	46
1.53798	94.8	45
1.41065	93.9	57
1.25319	87	61
1.33703	98.9	42
1.34464	101	41
1.27176	89	48
1.43725	87.4	85
1.45088	99.9	45
1.33898	100.1	41
1.31633	97.8	45
1.4596	92.7	49
1.96018	95.6	55
1.40363	96.8	44
1.33087	94.9	56
1.31311	98.1	44
1.26097	92.7	42
1.40426	89.5	60
1.69533	82.7	76
1.30514	89.8	49
1.30381	92.7	46
1.41029	88.1	74
1.29697	100.4	44
1.49824	90.6	49
1.38167	94.8	46
1.32481	84.9	50
1.43709	99.7	51
1.46922	92.5	47
1.33488	95.7	54
1.29107	91.6	50
1.44349	90.6	47
1.40114	89	50
1.45909	96.8	47
1.32631	97	55
1.29841	95.4	47
1.70584	87.9	50
1.41805	96.9	43
1.50615	96	52
1.51815	93.4	47
1.63322	97.3	53
1.28908	94.9	40
1.82027	96.3	53
1.47336	89.9	58
1.47928	85.4	95
1.37361	89.8	63
1.33845	96.5	44
1.54264	87.9	51
1.39511	100.9	42
1.32115	102.1	41
1.366	94	45
1.34943	95.8	44
1.54174	95.8	57
1.42379	92.1	47
1.60446	86.9	105
1.30082	89	39
1.32207	101.3	41
1.26293	88.2	71
1.55778	93.9	47
1.37088	79.6	93
1.58763	99.5	52
1.29018	91.9	47
1.45643	85.4	76
1.38461	94.1	53
1.31556	101	41
1.59163	91.5	48
1.3919	94.7	48
1.33176	86	52
1.32528	86.6	65
1.28741	92.9	55
1.27379	93.9	46
1.37154	91.8	89
1.63361	84.1	77
1.35586	92.7	45
1.26432	90.1	40
1.47733	91.2	48
1.35892	100.2	43
1.47069	96.2	43
1.4948	103.5	48
1.35151	102.2	41
1.49635	101.6	50
1.51237	94.2	46
1.62548	98.5	49
1.33099	87.5	40
1.509	98.9	52
1.47005	95.4	48
1.30671	94.5	88
1.65044	96.1	62
1.47537	93.4	46
1.30034	107.6	38
1.2756	89.4	38
1.3144	94.5	66
1.42504	99.6	41
1.2919	86.3	74
1.32839	88.3	50
1.41458	89.4	38
1.37377	90.3	90
1.30867	95.2	48
1.42783	103.4	41
1.31611	93.2	41
1.47116	97.5	64
1.37495	84.9	85
1.38506	98.5	43
1.31012	92	82
1.29939	93.1	50
1.5132	89.6	118
1.53639	93.2	64
1.50418	93.9	45
1.32574	99.3	42
1.28729	93.7	56
1.36997	96.1	44
1.30941	97.6	44
1.45501	86.8	67
1.47685	94.2	55
1.40475	94.9	49
1.28821	90	41
1.29361	93.7	55
1.3881	98.2	42
1.38961	94.3	57
1.29748	96.8	53
1.32497	101	40
1.47228	95.7	65
1.3515	94.9	54
1.38186	99.3	41
1.32256	94.5	44
1.27548	106.5	48
1.42887	99.4	51
1.37802	92.7	89
1.32544	90	53
1.30517	88.8	51
1.31896	80.4	116
1.45485	99.6	51
1.62932	93.4	44
1.42315	93.3	54
1.31561	92.5	42
1.40869	97.4	44
1.56827	93.6	47
1.43693	100	52
1.34491	96.1	53
1.80402	90.1	64
1.40168	93.9	46
1.5311	99.7	41
1.31661	91.1	48
1.42096	96.6	39
1.28954	94.4	36
1.35477	95.8	44
1.36937	95.1	44
1.36987	89.4	70
1.42894	99.6	53
1.25669	94.4	40
1.47153	92.1	55
1.38429	95.6	52
1.57152	98.2	53
1.35398	95.6	85
1.33457	89.3	81
1.44882	94	44
1.3775	93.9	47
1.44309	91.8	59
1.39444	93.1	41
1.40408	84.6	76
1.29883	92	48
1.62212	82.8	66
1.39438	90.8	78
1.37651	89.7	49
1.35773	85.1	40
1.37233	89.7	64
1.28184	100.7	62
1.31101	88.1	67
1.38694	90.1	60
1.30612	87.3	53
1.39896	100.3	51
1.44787	97	63
1.44226	86.6	129
1.26603	94.9	51
1.2492	89.2	60
1.29955	99	68
1.3923	98.1	49
1.29607	90.2	48
1.5238	91.8	37
1.50621	93.3	46
1.331	79.7	53
1.29053	93.5	51
1.52264	89.2	48
1.5466	94.6	64
1.33922	83.2	64
1.37584	87	148
1.30342	93.5	40
1.39131	100.3	51
1.38999	98.8	41
1.34691	94.5	45
1.33665	93	46
1.41708	105.1	39
1.62987	93.9	78
1.39742	89.6	68
1.63056	99	43
1.40048	93.2	47
1.34766	92.2	48
1.36608	82.6	71
1.57294	95.2	57
1.29328	105.4	39
1.45837	100.9	43
1.41282	92.9	48
1.43101	97.3	42
1.40109	103.1	48
1.56462	89.1	80
1.36299	89	48
1.52492	94.2	65
1.32522	82.4	40
1.43167	88.9	58
1.30078	94.5	55
1.60114	85.3	70
1.31187	92.6	57
1.39824	103.4	40
1.41742	95.3	43
1.55965	89.2	113
1.68323	98.3	43
1.41963	89.3	70
1.29007	101.5	51
1.33198	100.9	39
1.28572	93	46
1.52648	90.6	49
1.36858	97.9	43
1.29036	89.5	48
1.3662	90.6	47
1.336	95.7	52
1.38859	93.7	46
1.32141	93.6	47
1.38172	103	40
1.58559	97.4	43
1.34898	89.7	54
1.37195	93.4	57
1.29299	99.3	42
1.26427	101.5	41
1.30874	90.4	102
1.30724	87.1	105
1.60752	88.4	54
1.78311	93.2	51
1.43993	88.5	50
1.42217	100.9	49
1.795	95.9	62
1.56024	99.4	52
1.36805	86	53
1.61488	95.1	46
1.33583	91.2	48
1.2766	96.2	96
1.38698	88.5	57
1.45987	96.1	53
1.28908	86.1	91
1.27547	97.6	72
1.33628	96.7	45
1.29955	88.8	72
1.35406	89	72
1.36991	84.6	97
1.4223	96	45
1.31538	92.7	46
1.53297	81.7	137
1.36964	96.1	47
1.3706	102.9	41
1.30674	102.1	51
1.30088	95.8	36
1.3221	89.4	82
1.30101	83.7	65
1.57198	89.9	60
1.31338	103.5	41
1.29399	93.2	45
1.27269	90.1	58
1.28259	86.3	64
1.40962	88.9	49
1.30835	92.4	69
1.28028	90.1	71
1.28991	100.1	43
1.26935	95.5	44
1.44054	89.4	49
1.65389	91.1	74
1.29502	98.3	61
1.49017	92	49
1.47628	92.7	66
1.32336	94.2	61
1.32063	91	103
1.41663	91	103
1.25749	91.4	69
1.59975	87.3	109
1.27997	94.1	46
1.45302	96.5	53
1.44694	96.2	75
1.35825	94.3	57
1.43982	94.6	48
1.38676	91.9	89
1.32404	96.3	54
1.3065	98.2	43
1.42387	90.1	48
1.36093	92.4	37
1.54057	93.6	50
1.41214	89.3	49
1.32143	81.6	151
1.33987	88.7	91
1.39301	89.5	87
1.4606	88.8	76
1.30703	100.1	41
1.81796	91.1	59
1.5328	88.7	60
1.5143	93.5	46
1.31995	91	49
1.32403	93.3	50
1.69897	98.8	42
1.49859	94.2	46
1.30694	97.7	44
1.5582	103.8	48
1.33781	94.3	55
1.33941	99	42
1.33481	81.1	92
1.45042	93.3	47
1.71339	96.9	63
1.52654	96.5	46
1.44142	83.6	76
1.26872	94.8	55
1.34268	92.8	56
1.38901	97.1	63
1.30289	96.6	44
1.31366	86.4	73
1.41484	91.5	48
1.34763	91.6	42
1.42115	100.2	42
1.64919	97	53
1.26287	98.1	52
1.28409	89.5	49
1.49354	101.2	59
1.35272	107.4	38
1.35503	88.4	49
1.5778	99.3	51
1.34242	99.9	41
1.27948	82.8	135
1.30436	93.7	56
1.57628	92.8	66
1.31152	89.4	92
1.639	94	118
1.5648	95.6	45
1.50672	85	52
1.66695	99.6	52
1.38905	103.2	41
1.67096	89.4	49
1.3764	93	86
1.28992	96.2	53
1.32706	99.6	51
1.47464	105.1	40
1.59687	85.9	73
1.5149	101	42
1.40458	96.6	74
1.37495	90.6	80
1.34266	99.6	33
1.38075	86	62
1.76114	94.6	45
1.34944	96.4	43
1.32973	91.8	57
1.3203	103.1	40
1.39317	96.3	44
1.35986	95.9	44
1.30428	95.1	67
1.34247	87.7	66
1.39907	92.3	41
1.5977	94.1	45
1.60392	87.7	78
1.36592	96.3	44
1.28114	92.5	57
1.3655	97.3	53
1.44196	98.3	63
1.29656	90	70
1.57023	90.6	60
1.40522	88.2	62
1.45261	100.6	52
1.43223	90.1	68
1.31109	103	40
1.46909	91.5	47
1.36262	99.8	43
1.31931	84.3	53
1.37018	86.8	74
1.4195	84.7	75
1.44502	99.5	42
1.31135	93.5	44
1.54409	90.8	48
1.47743	91.6	58
1.57493	103.2	40
1.45135	86.1	51
1.42002	96.4	44
1.35999	90.8	53
1.30745	95.4	49
1.51515	92.6	45
1.29247	98.4	52
1.32764	101.3	42
1.48398	90	59
1.35212	95.9	66
1.29177	93.1	69
1.51914	90.1	60
1.34197	97	53
1.36619	95	55
1.47013	96.5	44
1.38699	94.3	44
1.29823	96.7	43
1.53566	99.8	42
1.50659	97.6	49
1.29257	96.5	55
1.32025	88.9	105
1.69334	92	99
1.40311	92	58
1.30682	92.9	47
1.6142	93.4	47
1.34155	90.2	49
1.67994	97.3	94
1.2661	93.6	107
1.53703	98.8	52
2.13004	94.7	55
1.2861	98.1	43
1.29427	90.8	60
1.28445	94.5	48
1.41637	98.2	44
1.54078	81.4	128
1.62126	90.8	57
1.49419	98.1	52
1.28187	96	45
1.7841	93.7	55
1.42506	100.8	39
1.42053	89.3	124
1.54371	87.2	51
1.4753	91.1	58
1.513	85.9	51
1.34973	86.5	85
1.35668	95.9	53
1.31595	99.5	51
1.51567	99.3	43
1.29351	94.7	72
1.41711	105.7	39
1.36968	87.2	93
1.39554	96.2	44
1.31728	86.3	74
1.35534	89.6	48
1.27742	99.3	42
1.37613	89.8	48
1.35728	91.4	81
1.3354	91.2	48
1.36675	89.5	78
1.32179	95	44
1.43484	97.2	53
1.37093	89.9	48
1.56864	91.5	59
1.44634	90.7	49
1.34976	96.1	46
1.28505	94	46
1.27783	93.6	45
1.32597	93.4	57
1.52898	94.1	51
1.5831	96.9	53
1.36924	94.4	45
1.34723	100.8	51
1.35705	92.7	45
1.30997	88.8	50
1.32923	95.2	45
1.33168	98.4	42
1.40256	99.6	51
1.2776	88.9	60
1.31863	96.7	53
1.26499	95.7	44
1.28623	94.2	50
1.5881	82.1	90
1.41427	95.4	45
1.32403	94.3	50
1.45441	85.8	52
1.41787	93.7	66
1.81298	91.2	67
1.71554	93	62
1.30527	96.3	45
1.35763	93.6	55
1.28948	93.2	56
1.25855	95.7	76
1.36171	93.7	50
1.49453	92.5	55
1.39447	99.4	48
1.35855	94.5	46
1.28761	91.5	80
1.34952	93.8	56
1.49246	97.4	63
1.55537	98.4	85
1.32465	101.2	60
1.48649	89.7	51
1.35845	85.8	54
1.40671	95.2	43
1.44287	93.7	75
1.37964	94.2	45
1.65062	95.1	56
1.46496	92.6	46
1.31567	86.6	67
1.36083	93	86
1.35026	87.1	61
1.39973	93.7	120
1.48986	85.8	90
1.32024	88.9	68
1.30121	89.2	105
1.31355	92.1	48
1.35259	89.6	39
1.33342	91.9	47
1.68852	89.9	76
1.67914	85.4	107
1.50059	83.5	177
1.61296	93.5	43
1.35661	87.2	52
1.43358	96.7	45
1.29681	89.3	69
1.3777	93.2	66
1.35644	82.1	40
1.52213	87.3	51
1.35685	90.6	37
1.59717	82.1	51
1.3822	90.1	48
1.41561	101.9	41
1.48168	101	51
1.50396	86.4	72
1.42982	93.6	45
1.29489	97.3	35
1.40209	96.2	43
1.46549	91.8	49
1.27947	86.9	51
1.2822	92.8	45
1.31636	87.7	52
1.34794	88.5	58
1.29675	88.1	72
1.34049	90.4	39
1.50378	92.6	45
1.66504	102.3	50
1.37424	77.1	43
1.28342	97.4	43
1.39063	99.5	50
1.36049	90	48
1.29533	91.5	59
1.51176	93.5	65
1.31539	100.9	42
1.55636	93.6	57
1.37706	96	55
1.5761	87.4	83
1.523	85.6	52
1.38078	93.7	59
1.38188	96.4	43
1.75818	88.8	61
1.33896	94.3	44
1.64926	86.4	72
1.39308	96.3	73
1.46524	100.8	53
1.54271	98	51
1.35299	92.8	46
1.39424	93.2	47
1.58567	89.9	93
1.3079	88.8	50
1.35415	92.1	67
1.36336	93.4	45
1.30563	99	52
1.37948	98.1	43
1.36814	97.6	43
1.32078	99.2	51
1.31201	88.3	50
1.52822	90.3	49
1.66856	92.7	80
1.50715	90.8	78
1.41897	96.9	54
1.30456	92.7	49
1.44619	94.5	45
1.26513	99.7	42
1.38537	97.1	54
1.44569	89.2	78
1.42092	92.3	46
1.54048	90.9	47
1.30261	91.6	48
1.47719	94.3	36
1.42196	91.8	78
1.29799	101.3	42
1.64962	93.8	88
1.43421	91.7	73
1.41998	100.5	35
1.39152	93.4	67
1.697	89.3	59
1.33442	88.9	92
1.28361	89.9	49
1.31809	104.6	39
1.37004	88.3	83
1.36037	93.9	67
1.37208	90.8	58
1.28689	88.3	57
1.33186	97.8	38
1.85488	90	71
1.48707	85	98
1.29036	96.8	43
1.44064	97.3	54
1.29858	95	45
1.31857	92.6	53
1.29149	91.7	49
1.45645	89.5	38
1.31406	92	48
1.53424	92.7	48
1.69337	98.4	42
1.29073	87.4	40
1.37386	91.7	46
1.31019	95.7	45
1.33484	94.3	41
1.67084	89.2	81
1.73989	86.5	67
1.42737	100.3	42
1.40413	94.2	44
1.32292	88.1	41
1.27451	88.2	162
1.32507	93.5	48
1.33009	95.6	46
1.53944	87.3	49
1.35524	97.4	42
1.40751	105.3	38
1.44971	97	43
1.40912	91	52
1.73651	90.9	67
1.29992	94.6	55
1.43083	87.2	60
1.30575	90.4	81
1.40403	88.8	72
1.77257	85.6	113
1.28059	94.9	45
1.30156	98.6	44
1.50959	97.4	56
1.4085	98.9	42
1.48516	96.8	55
1.5844	95.2	55
1.40151	87.4	74
1.38021	97.2	42
1.48087	101.5	41
1.54364	92.8	47
1.29406	94.9	45
1.44073	98.3	44
1.38442	94.7	45
1.34413	89.6	59
1.37252	91.2	60
1.29449	90.5	59
1.39971	96.9	75
1.57919	98.4	52
1.30352	87.3	175
1.70085	88.3	95
1.53128	84.4	40
1.49144	85.1	54
1.35483	90.1	69
1.48133	88.4	50
1.35672	87.9	40
1.29455	86.8	40
1.38877	94.8	45
1.32152	83.4	53
1.32688	96.1	44
1.68771	100.9	41
1.35931	95.9	45
1.24239	92.7	41
1.30301	99	71
1.52906	88.7	81
1.48526	92.3	46
1.29211	90.7	119
1.41298	85.2	115
1.5866	91	48
1.32847	90.8	46
1.52725	104.5	38
1.38999	88.9	60
1.9408	92.7	56
1.72436	91.3	90
1.3886	96.7	53
1.57522	90.9	47
1.36749	85.8	86
1.37253	85.8	63
1.48728	96.7	52
1.27556	87.8	117
1.41862	85.2	75
1.30742	97.9	53
1.29681	92.5	46
1.33291	100.1	73
1.34329	94.3	45
1.64102	97.1	53
1.29845	97.8	45
1.42465	96.1	65
1.70165	93.2	47
1.77931	89.2	85
1.55107	98.3	51
1.49196	88.4	60
1.49665	102.9	50
1.72453	94.1	94
1.63474	98.1	63
1.31303	88.4	71
1.48449	94	57
1.44073	88.5	49
1.6511	94	46
1.74022	82.3	53
1.72719	94.4	54
1.37676	89.2	60
1.33876	86.1	50
1.49373	101.9	41
1.31604	92.1	37
1.65115	90.5	103
1.33816	90.6	60
1.30362	90.6	97
1.45127	96.8	49
1.44948	93.4	81
1.92672	91.9	50
1.73026	87	51
1.36301	92.9	40
1.40708	78.8	69
2.09359	87.8	51
1.29584	93.8	65
1.45932	93.4	37
1.62547	83.5	64
1.62772	87.9	49
1.80109	83.6	77
1.75837	85.2	122
1.40949	97.4	43
1.69365	93.4	41
1.32978	99.4	43
1.60352	94.9	55
1.33884	88.8	48
1.40568	91.1	48
1.27089	89.5	65
1.31486	91	39
1.33474	90	69
1.40461	89.3	69
1.25406	90.9	122
1.53656	93.1	47
1.43658	95.1	44
1.52876	84.4	127
1.32304	90.5	39
1.66317	89.7	79
1.63439	92.3	57
1.43908	80.6	81
1.73912	91.7	47
1.48982	95	45
1.33933	101.7	41
1.37875	86	75
1.40414	97.7	45
1.76217	93.5	51
1.57779	101.4	58
1.40148	97.5	53
1.69828	86.3	53
1.35798	90.8	49
1.31048	95.3	40
1.33618	91.5	48
1.54344	94.7	86
1.44018	95.7	97
1.39883	97.5	44
1.32234	99.9	51
1.29492	90.2	63
1.39378	96.4	44
1.31635	88.8	39
1.34422	91.3	58
1.4257	96.3	43
1.44316	95.7	64
1.51153	88.4	50
1.64856	89.7	84
1.37617	88.2	60
1.29863	93.1	47
1.38235	90.2	49
1.47411	94.5	88
1.44778	91.5	90
1.32211	86.2	72
1.49422	99.4	51
1.54945	93.5	47
1.56533	92.1	52
1.30284	99.7	41
1.25204	92.6	37
1.47968	93.8	46
1.44381	84	100
1.55696	95.9	65
1.26777	97.6	45
1.56561	105.4	49
1.46384	100.7	41
1.27012	90.9	58
1.46054	92	70
1.31899	92.6	51
1.50559	90.4	42
1.60329	83.2	53
1.2708	87	140
1.32713	95.2	48
1.28061	84.7	52
1.44115	100.7	41
1.30313	86.8	62
1.63002	93.1	47
1.36941	90.1	38
1.44556	90.2	79
1.41193	89	60
1.33414	84.5	76
1.34113	89.8	114
1.39818	88.8	65
1.45167	91.8	68
1.30725	97.8	63
1.30601	89.8	114
1.31983	96.1	65
1.27386	89.3	49
1.42949	88.8	51
1.30897	93.9	45
1.35394	93	47
1.48948	87.2	65
1.33858	84.3	64
1.31614	94.9	65
1.26725	92	46
1.39809	91.4	52
1.31463	93.2	56
1.8263	85.3	110
1.32184	89.1	39
1.52879	95	50
1.35371	92.3	68
1.32717	90.6	68
1.3133	90.2	49
1.41447	88.3	61
1.49916	84.9	63
1.39741	88.1	49
1.41581	95.8	44
1.39538	88.5	49
1.29163	93.2	37
1.40722	92.4	55
1.28002	97	53
1.30342	89.6	38
1.78848	90.6	58
1.35006	92.2	58
1.47222	90.3	49
1.44882	84.5	63
1.43	90.6	101
1.42792	89.8	49
1.49069	95.5	56
1.39275	92.1	79
1.47145	95	76
1.29795	86.6	39
1.44519	94.1	54
1.47821	88.8	40
1.32686	93.6	46
1.59149	86.2	62
1.3564	95.3	43
1.4491	89.6	71
1.50418	92.5	48
1.3231	92.1	47
1.28633	85.2	86
1.62318	92.9	68
1.4843	95.8	45
1.34046	90.4	43
1.31481	91.5	48
1.3742	93.5	48
1.351	100	38
1.48313	98.4	44
1.35261	96.3	55
1.47919	96.1	54
1.51501	95.9	46
1.29083	93.6	40
1.29977	91.3	48
1.41611	91.4	46
1.70768	96.2	76
1.52278	96.7	54
1.33373	91.3	49
1.71478	88.3	50
1.27568	98	43
1.32935	90	48
1.39756	96.2	53
1.33665	96.9	43
1.36898	105	40
1.30394	91.2	69
1.35604	92.5	46
1.52902	94	44
1.34391	97.9	59
1.37378	99.4	40
1.57135	95.4	44
1.36169	98.4	39
1.44257	83.5	75
1.33445	87	82
1.44757	95.9	50
1.28911	89.9	114
1.29729	86.3	74
1.32592	91.7	60
1.52385	90.1	49
1.54167	87	85
1.31383	91	48
1.71244	93.8	46
1.37114	93.8	47
1.39977	90.3	71
1.34997	94.3	56
1.43472	95.7	45
1.29438	99.3	42
2.37095	94.8	64
1.40802	98.5	53
1.55998	89.4	43
1.98191	92.6	57
1.62669	89.8	49
1.4253	91.1	49
1.33396	91.1	47
1.389	100	42
1.53177	97.1	52
1.33245	91.6	90
1.35248	97.5	52
1.28129	92.9	57
1.29668	88.6	74
1.68029	84.2	77
1.35043	89.7	59
1.66173	90	53
1.70065	95.9	47
1.32424	88.7	59
1.35484	88.5	72
1.69294	92.7	51
1.40468	98	42
1.40425	89.8	59
1.39374	92.9	45
1.5925	98.2	44
1.35423	95.4	45
1.25288	100.2	41
1.42585	87.7	40
1.41325	95.4	45
1.39931	89.9	60
1.3572	86.8	62
1.48957	92.5	58
1.3443	97	45
1.3721	89.7	48
1.7274	82.6	138
1.41308	89.2	61
1.37919	101.1	70
1.39689	90.5	52
1.40095	94.7	67
1.305	87.8	51
1.55563	93.7	54
1.4451	98.9	41
1.49247	95.8	85
1.38971	93.8	46
1.40322	88.5	39
1.47033	91.2	48
1.5417	100.9	41
1.32339	94.6	45
1.34285	85.6	50
1.29649	86	73
1.63833	97	45
1.40492	96.1	44
1.65245	89.9	69
1.25814	103	40
1.34549	90.4	56
1.57669	99.1	42
1.39099	88.3	51
1.33124	91.7	51
1.64927	94.4	45
1.30021	95.6	55
1.34744	97.3	52
1.34613	98.6	54
1.27669	96.4	74
1.34139	93.7	65
1.31042	86.2	50
1.40241	100.7	47
1.47798	93.9	55
1.32561	94	44
1.67834	94.2	56
1.39039	95.4	43
1.59573	92.2	48
1.45341	100	42
1.29682	94.8	54
1.32674	85.4	63
1.32198	90.8	97
1.36955	96	49
1.49024	94	45
1.50829	90.8	90
1.44198	88.4	51
1.45342	87.9	94
1.29953	92.9	44
1.40656	91.1	48
1.31137	94.9	66
1.26232	87.8	73
1.44344	83.5	106
1.327	98.6	42
1.3723	95.6	47
1.53983	94	46
1.35557	90	69
1.4825	96	42
1.39337	85	74
1.2869	82.8	54
1.31356	96.5	44
1.29466	82.5	101
1.36366	94	53
1.31759	91.5	46
1.3613	91.4	68
1.43543	91.9	80
1.34459	97.8	52
1.4433	98	44
1.34386	92.6	51
1.65522	92.6	56
1.37822	99.2	45
1.30551	96.4	45
1.31597	99.3	41
1.41945	99	42
1.351	96.7	44
1.51037	87.9	61
1.33353	89.6	48
1.36033	89.8	68
1.42396	96.5	64
1.35994	86.5	51
1.2568	97	44
1.32092	95.4	45
1.67794	96.4	55
1.34665	95.8	44
1.35986	96.7	53
1.37633	90	48
1.41139	96.1	54
1.46176	97.9	53
1.62709	92	67
1.71575	90.8	58
1.45939	92.6	50
1.47809	99	72
1.35158	95.2	44
1.3274	105.3	40
1.38711	95.2	54
1.36876	89.4	47
1.48587	85.1	73
1.35797	101.3	50
1.45233	97.5	49
1.38353	96.6	44
1.30058	92.4	48
1.33735	94.9	49
1.28475	87.6	63
1.3996	95.6	45
1.30117	95.9	76
1.28668	90.4	49
1.46748	79.6	82
1.52475	96.1	53
1.45909	95.2	54
1.70701	94.6	71
1.52694	86.3	98
1.35055	91	59
1.37504	87	55
1.41423	96.9	49
1.76002	87.4	128
1.49414	91.5	60
1.39402	99.4	41
1.34793	98.8	42
1.31235	88.6	61
1.31503	96.5	43
1.67592	96.2	72
1.39007	86.7	60
1.37968	93.2	55
1.41676	92.1	59
1.28388	93.8	46
1.38373	101.7	49
1.45542	86.8	71
1.39274	88.9	81
1.52899	85.9	143
1.29565	85.9	143
1.48795	94.4	61
1.47053	91.9	89
1.39442	92.3	40
1.48029	98.2	43
1.43347	91	48
1.33283	97.5	44
1.52563	93.3	63
1.6373	90.1	49
1.5141	101.2	42
1.45467	89.9	49
1.35339	99.9	45
1.7514	87.9	64
1.35162	93.8	48
1.30569	93.7	47
1.4951	84.2	85
1.65167	89.5	61
1.28116	92.9	48
1.28091	96.8	45
1.52536	93.1	57
1.25624	93.7	48
1.32228	90.7	68
1.35885	90.4	106
1.32668	90.5	102
1.38841	102.3	50
1.28992	95.5	54
1.32261	88.6	49
1.29275	86.9	62
1.68281	93.1	79
1.6428	91.8	46
1.38335	93	79
1.48338	89.6	60
1.28897	90.2	57
1.7876	86.1	237
1.39632	101.7	41
1.40983	97.8	73
1.30368	92.3	59
1.30815	103.6	50
1.45008	93.2	39
1.31756	100.2	42
1.37859	92.5	57
1.53094	88.1	61
1.48127	94.1	55
1.5449	91.3	62
1.69921	94.6	82
1.3855	80.6	43
1.39666	101	50
1.30777	93.6	56
1.67094	87.3	71
1.47359	88.9	92
1.44397	90.2	62
1.41558	95.8	55
1.35206	101.4	50
1.30298	92.4	47
1.46602	101.8	41
1.30223	97.5	39
1.33687	94.9	54
1.2942	93.9	46
1.53413	86.1	87
1.44529	94.6	45
1.29903	90.1	49
1.56891	92.6	66
1.52976	98.5	72
1.35741	91.8	73
1.42278	96.9	55
1.36822	92.4	47
1.71991	86.7	73
1.33008	91.1	48
1.49594	91.1	60
1.34685	97.9	46
1.29664	93.3	60
1.30917	92.9	58
1.36604	92.2	63
1.44146	90	69
1.51242	92.1	48
1.40958	96.2	55
1.33889	92.7	47
1.51458	95	54
1.36348	91.2	103
1.41936	89	77
1.34686	96.8	43
1.28223	94	47
1.48033	89.8	60
1.37802	90.4	58
1.36146	86.2	51
1.54008	83.9	65
1.3447	95.6	86
1.29694	85.1	132
1.55686	92.6	67
1.25105	94	45
1.86488	85	70
1.30208	95	39
1.3229	90.3	49
1.39564	92.3	80
1.41702	89	49
1.32504	101.6	41
1.31053	91.1	51
1.49582	90.5	59
1.31668	93.1	76
1.41231	94.9	40
1.30928	84.2	87
1.32468	91.1	37
1.49831	89.8	49
1.78467	91.8	67
1.33103	96.8	45
1.36927	96.8	70
1.61401	89.3	50
1.34409	96.5	35
1.30575	80.5	66
1.29815	88.2	73
1.2802	91.6	59
1.35425	92.5	59
1.37142	81.5	116
1.63877	91.5	90
1.36185	98.8	52
1.32392	100.7	41
1.27228	87.6	50
1.3825	96	75
1.61437	84.6	74
1.43895	95.1	45
1.48384	89.1	92
1.44665	102.7	40
1.42753	89.3	92
1.31965	86.5	68
1.54623	97	54
1.36997	89.2	53
1.3321	95.3	45
1.28302	82.1	53
1.31756	99.7	62
1.47123	88.8	93
1.29901	86	74
1.32987	93	57
1.48704	99	44
1.26602	89.7	89
1.46594	93.2	67
1.43791	94.8	64
1.46513	82.2	91
1.32912	96.4	35
1.52969	92.1	57
1.30917	96.3	50
1.39795	99.8	42
1.4482	90.7	49
1.35495	81.2	67
1.26072	84.7	75
1.67555	101.9	50
1.309	98.5	42
1.39762	93.8	44
1.27718	88.5	61
1.34459	96.6	45
1.28407	89.9	59
1.31912	97.7	43
1.3063	97.2	44
1.53631	94.8	45
1.33529	89.7	76
1.34301	93.6	50
1.29547	95.8	56
1.58332	90.2	48
1.28599	86	78
1.64222	88.9	82
1.37437	98.1	51
1.48362	89	50
1.50318	85.4	63
1.29066	91	49
1.30859	101.7	60
1.24877	101.9	41
1.31126	95	55
1.29461	91.2	85
1.3101	94.1	71
1.42462	86.1	61
1.33823	106.4	47
1.35525	89	80
1.55388	95.6	44
1.49236	97.8	51
1.29248	88.2	48
1.50196	97.7	45
1.57966	91.7	70
1.38649	93.4	79
1.31849	96.3	44
1.3266	89.1	61
1.55751	88.1	81
1.40059	88.7	49
1.59747	94.5	67
1.29963	99.6	62
1.43311	95.3	45
1.44338	101.3	61
1.33187	94.7	45
1.48425	94.3	46
1.43176	100.7	42
1.32201	94.5	57
1.49011	85.2	73
1.32062	87.4	41
1.32147	90.3	81
1.35232	92	46
1.31536	97.7	51
1.37406	94.2	66
1.35035	96	55
1.41012	95.3	76
1.54504	93.7	47
1.67247	95.2	53
1.52698	91.4	49
1.57984	85.7	50
1.37901	91.3	58
1.38166	89	62
1.39627	95	45
1.30059	100	51
1.33081	97.2	43
1.31503	95.1	41
1.31545	100.7	41
1.41637	100.7	41
1.43247	85.5	86
1.47199	97.3	44
1.42809	95.3	36
1.35569	92.9	58
1.33811	97.4	52
1.28618	102	41
1.44669	91.8	46
1.71253	96.7	43
1.30099	98	43
1.40287	90.9	167
1.37654	96.1	54
1.5324	94.7	49
1.50248	94.1	76
1.39654	95.4	50
1.28664	89.1	105
1.55196	86.9	62
1.67042	91.8	46
1.33593	89.3	50
1.51583	95.5	65
1.34245	87.4	127
1.54569	91.2	58
1.28204	103.3	49
1.30022	91.8	48
1.55512	100.8	42
1.404	96.1	43
1.36304	99.2	53
1.29487	96	36
1.36727	104.9	39
1.3827	100.3	41
1.45755	84	53
1.3931	85	76
1.36913	95.1	44
1.5789	99.2	43
1.78149	91.1	48
1.35304	86	63
1.37866	86.3	71
1.38738	97.4	44
1.33228	102.8	40
1.33888	86.6	39
1.33207	96.4	63
1.28543	94.8	41
1.34468	88.7	60
1.29827	91.4	38
1.48581	95.8	50
1.49032	88.8	69
1.29645	96.5	45
1.41479	93.8	120
1.61657	87.8	92
1.66924	93.6	77
1.47023	82.7	102
1.29645	96.6	43
1.42226	86.2	63
1.72273	93.2	55
1.32147	91.6	70
1.31983	97.9	45
1.27275	89.6	49
1.30614	89.6	94
1.28184	90.5	59
1.3243	99.7	43
1.35192	91.2	38
1.40896	87.8	51
1.52009	90.1	48
1.46111	98.1	44
1.29992	91.7	78
1.44115	87.3	97
1.44927	85.6	52
1.7225	93.2	46
1.30903	94.9	54
2.40552	84.3	111
1.46859	94.5	54
1.46685	89.8	49
1.34413	100.5	51
1.36602	89.6	53
1.27473	101.2	42
1.26767	97.9	42
1.36082	84.8	123
1.38761	93.5	46
1.56342	85.9	62
1.4029	102.3	40
1.49213	92.8	56
1.49839	89.8	48
1.44932	95.1	55
1.66087	90.2	60
1.34113	91.2	49
1.3516	96.8	43
1.59298	95.8	47
1.39477	92.4	52
1.30414	90.3	40
1.34695	88.5	41
1.33761	84.6	52
1.4555	93.1	46
1.39329	92.5	49
1.31743	92.7	45
1.31728	97.5	63
1.3656	97.9	48
1.4386	91.8	52
1.32735	91.4	42
1.79751	93.9	46
1.29785	93.1	106
1.36209	91.8	60
1.93598	88.8	48
1.46337	91.4	56
1.59731	97	64
1.62855	94.7	52
1.46037	86.1	63
1.62165	86.4	73
1.35518	96.3	54
1.31139	102.3	42
1.5013	89.2	72
1.55706	92.8	78
1.2888	86.8	51
1.63053	83.1	80
1.36369	95	46
1.41276	96.9	54
1.28897	93.4	54
1.46031	93.8	55
1.3066	91.2	49
1.52343	96.7	44
1.48875	98.7	61
1.35981	90.3	59
1.33017	90.5	79
1.40374	97	44
1.37345	91.3	42
1.31545	93.6	52
1.32638	88.3	51
1.5113	93.5	58
1.27366	99	47
1.43157	89.1	53
1.64454	87.7	39
1.36783	95.4	65
1.37052	98.8	43
1.32346	93.9	45
1.33668	94	45
1.53279	91.6	52
1.47674	88.3	79
1.3183	90.6	44
1.44387	90.8	91
1.32399	93.9	40
1.39657	84.7	68
1.45478	93	58
1.39364	89.3	50
1.33719	98.9	63
1.34543	95.4	44
1.40653	95	55
1.45369	91.3	48
1.39061	92.7	48
1.37336	99	53
1.32454	95.1	45
1.39799	94.8	41
1.3138	95.6	46
1.35985	97.2	104
1.68829	86.7	94
1.51645	101.8	49
1.48596	91.1	47
1.60406	93.8	88
1.28087	92.9	46
1.27604	93.8	40
1.65736	95.3	77
1.55551	88.3	94
1.34756	92.2	62
1.38081	94.5	55
1.31369	98.6	44
1.38822	91.4	53
1.33657	96.3	46
1.37884	92	61
1.71936	87.5	71
1.46234	102.2	50
1.51298	96.6	44
1.91489	92.4	68
1.27387	92	47
1.65481	85	52
1.3007	93.3	47
1.31305	93.4	51
1.29808	96.3	46
1.28328	96.3	40
1.35323	94.6	47
1.43643	91.3	91
1.40337	91.2	38
1.44319	91.6	56
1.4468	98.3	61
1.56395	100.8	41
1.30042	90.9	57
1.60972	92.4	57
1.36177	90.4	69
1.31792	90.3	49
1.40516	91.7	47
1.47514	89.8	63
1.51845	95.8	45
1.40026	83.4	54
1.30177	93.8	45
1.3296	91.7	48
1.35586	92.9	46
1.48592	88	101
1.29864	91.9	47
1.29186	93.9	50
1.43245	88.1	62
1.54651	87.6	71
1.28291	94.6	50
1.29367	86.7	63
1.44443	96	50
1.48895	102.7	41
1.44592	85	40
1.46408	91	59
1.31991	89	49
1.28973	93.3	56
1.30647	91.2	48
1.69634	99	52
1.25813	89.2	38
1.30772	87.1	84
1.29614	92	47
1.29623	97.3	54
1.33926	93.6	46
1.5932	93.1	46
1.39393	87.2	39
1.29704	93.7	45
1.29699	98.7	52
1.33875	91.7	62
1.28886	90.9	56
1.29987	96.1	42
1.44816	93.4	66
1.34398	90.5	77
1.65022	92.3	55
1.46101	91.7	57
1.58804	93.9	51
1.28105	98.8	47
1.44443	86.8	55
1.37656	105.9	39
1.40556	99.1	52
1.30868	96.5	44
1.409	86.2	51
1.42306	97.5	54
1.81406	95	52
1.54247	94.2	43
1.29331	87.7	72
1.36147	93.9	45
1.31192	85.3	63
1.33901	84.6	63
1.3172	86.7	39
1.28653	86	107
1.28564	92.3	80
1.32277	102	50
1.39886	99.8	101
1.3501	101.8	41
1.29352	101.5	51
1.36304	86.8	51
1.31437	95	64
1.34987	99.7	51
1.77769	91.5	89
1.32156	95.9	73
1.39181	95.1	49
1.52956	86.2	67
1.3897	89.5	50
1.34027	91.8	35
1.30216	97.4	42
1.47637	92.1	58
1.5655	92	69
1.41998	96.4	45
1.42417	98.1	53
1.28366	98.2	50
1.30087	91.9	46
1.41971	91.9	78
1.35026	97.1	44
1.34055	85.9	51
1.42232	101.2	61
1.40836	92.6	53
1.96183	82.3	55
1.63338	94.5	46
1.31839	96.9	47
1.4764	94.3	88
1.29186	94.6	45
1.33826	104.7	40
1.28006	87.4	72
1.44961	99.3	42
1.49866	92.1	81
1.3823	95.2	66
1.36456	97.4	45
1.56926	96.6	53
1.30421	97.3	43
1.41343	99.8	50
1.43429	89.4	59
1.44961	95.5	53
1.34202	91.9	46
1.37369	91.2	57
1.49507	90.2	64
1.3238	86.7	52
1.62775	96	45
1.46438	90.8	49
1.32138	93	52
1.37822	92	65
1.41171	87.5	78
1.44643	102.4	41
1.31079	90.4	58
1.46455	97	45
1.35112	94.7	46
1.33985	99	51
1.44227	93.9	45
1.29927	102.8	50
1.4016	89.5	48
1.51138	94.9	54
1.30708	94.9	62
1.3826	95.6	45
1.41723	98.2	42
1.46813	93	64
1.32317	94.4	49
1.42767	97.5	44
1.31252	90.8	59
1.86338	93	46
1.36223	93.8	68
1.53225	93.7	76
1.32454	100.5	42
1.5047	83.7	120
1.55933	88.1	103
1.31281	96.2	54
1.55505	89.6	59
1.4773	99.3	82
1.46393	90.8	50
1.45939	93.4	67
1.46789	93	49
1.29031	88.1	59
1.31015	94.1	50
1.42495	91.8	90
1.31061	93.6	66
1.35503	88.2	60
1.31653	85.6	85
1.58779	87.9	60
1.33492	83.1	174
1.32164	83.1	174
1.36007	92.6	123
1.39747	96.3	44
1.41771	90.9	48
1.35515	91.9	68
1.33974	97.5	42
1.48529	94	65
1.49475	97	43
1.56048	91.3	48
1.53741	91.5	48
1.29458	86.3	61
1.33554	94	47
1.33165	95.4	49
1.49616	95.7	46
1.53356	93.8	55
1.30313	86.5	62
1.48554	93.5	47
1.46382	95.3	64
1.51047	97.5	49
1.33863	87.9	82
1.32077	98.3	43
1.431	106.3	39
1.28513	94.6	46
1.41217	97.2	64
1.40993	88.8	50
1.39543	93.3	66
1.41135	102.2	50
1.29311	97.5	53
1.3766	96.7	43
1.40429	91.1	47
1.58289	89.2	59
1.30009	95.1	55
1.30106	94	38
1.31706	95.8	67
1.34181	94.6	57
1.31184	93.5	46
1.52792	96.6	48
1.3721	86.7	55
1.34395	94.2	45
1.72708	93.3	66
1.46837	89.7	50
1.2989	97	73
1.44225	95.5	76
1.34528	92.4	47
1.31383	85.5	52
1.28058	98.3	54
1.60394	93.4	66
1.37551	91.7	58
1.31284	87.7	71
1.32731	103.1	48
1.2861	94.7	75
1.33943	95.2	77
1.49137	96.4	53
1.62498	94.7	54
1.43486	93.7	57
1.3969	97.4	43
1.27027	92	52
1.7399	93.3	47
1.40205	99.6	52
1.3966	90.6	57
1.42659	97.7	43
1.30418	98.7	44
1.37282	93.5	56
1.40271	81.7	78
1.60936	94.2	46
1.41872	88	71
1.31405	99.6	72
1.29334	90.7	47
1.35156	86.3	85
1.34838	90.5	46
1.42606	91.7	48
1.40026	95.8	43
1.53494	93.6	47
1.49566	98.4	61
1.29793	85.5	52
1.47803	93.4	51
1.4399	89	50
1.49724	99.9	42
1.31641	92.3	58
1.29889	96	65
1.30779	95.1	36
1.65365	89.5	49
1.37869	98.1	44
1.34736	88.3	84
1.47158	93	61
1.36767	94.3	77
1.2941	88.4	40
1.27195	96.5	46
1.34921	93.3	47
1.32099	90.8	110
1.36498	84.7	52
1.41798	95.2	53
1.31463	94.6	66
1.32483	99.1	42
1.53449	91.2	49
1.29501	93.1	37
1.34621	87.3	61
1.2991	94.4	46
1.37168	95.3	64
1.31762	101	50
1.60565	94.6	56
1.27191	97.7	64
1.29704	93.4	46
1.38401	92.8	58
1.33838	90	48
1.36584	87.7	41
1.35659	93	62
1.34844	96.2	53
1.61333	96.8	54
1.47867	92.9	55
1.25774	89.8	60
1.36473	91	57
1.35393	85.6	51
1.35073	89.2	48
1.52933	89.5	60
1.64074	90.6	43
1.28733	93.1	41
1.30068	95	34
1.55208	93.8	55
1.26473	91.9	48
1.26398	99.5	43
1.52556	91.4	47
1.39256	90.5	48
1.33694	93.1	78
1.37875	101	42
1.37835	92.2	59
1.29925	88.4	60
1.49612	99.7	43
1.32894	90.6	49
1.25581	89	80
1.33728	99.3	42
1.39267	96.4	54
1.54417	87.4	40
1.33389	91.6	41
1.70951	92.2	49
1.35006	86.9	51
1.43437	99.1	42
1.43363	107.4	39
1.66706	98.7	42
1.31226	90.6	53
1.28583	94	56
1.50372	102.1	48
1.29973	88	51
1.38349	102.7	41
1.47568	86.3	85
1.32434	90.6	39
1.27819	88.2	60
1.42611	97.5	44
1.28386	98.3	53
1.30917	90.7	38
1.33461	94.7	41
1.40266	89.6	47
1.43709	91.8	57
1.40131	98	63
1.37297	91.4	50
1.29891	96.2	44
1.2958	96.2	50
1.27726	95.2	41
1.47907	91.1	59
1.31992	96.5	42
1.34557	88.2	50
1.27256	95.7	43
1.37177	93.2	77
1.40999	92	59
1.38696	95.5	44
1.54771	92.5	45
1.31827	95	46
1.42068	94.9	46
1.5489	98.5	42
1.31753	94.6	45
1.37187	96.7	44
1.47018	99.5	50
1.3973	92.7	57
1.33659	101	42
1.50118	85.3	64
1.71008	99.2	82
1.48194	96.4	86
1.41521	102.3	47
1.39678	108.7	38
1.45315	93.4	57
1.45705	95.7	43
1.40127	92.1	67
[truncated: 86,321 more rows]

## Sheet: S6B Fig.
peak amplitude (µV)	oscillation frequency (Hz)	duration (ms)
2.72057	83.3	72.2656
2.31649	90	44.9219
2.29337	79.1	39.0625
2.65396	89.6	44.9219
2.75852	90.9	121.094
2.38465	89.4	39.0625
2.20424	88.6	46.875
2.84879	79.4	66.4062
2.21835	86.5	48.8281
2.17011	92.6	44.9219
2.32106	92.1	50.7812
2.40685	94.2	48.8281
2.16532	92.2	33.2031
2.02278	86.4	58.5938
2.31855	87.3	39.0625
2.48686	93.6	56.6406
2.19444	95.9	50.7812
2.12054	96.7	39.0625
2.00897	87.6	58.5938
2.25697	92.5	35.1562
1.99244	95.2	52.7344
2.516	84.9	97.6562
2.15894	87.3	48.8281
2.25976	98.3	50.7812
2.25489	89.5	91.7969
2.2553	89.8	46.875
2.67307	78.4	66.4062
2.23356	86.8	48.8281
2.50731	88.4	48.8281
2.23071	92.5	41.0156
2.27035	96.5	41.0156
2.37797	89.1	48.8281
2.17795	90.8	46.875
2.04982	96.4	42.9688
2.46605	92.5	44.9219
2.61169	89.1	132.812
2.33051	91.1	50.7812
2.06995	97.1	42.9688
2.24207	82.5	52.7344
2.34788	84.5	85.9375
3.20365	87.4	46.875
2.14355	93.1	54.6875
2.41226	96	42.9688
2.40501	80	76.1719
2.25986	99.5	41.0156
2.28443	91.3	44.9219
2.16372	80	164.062
2.6071	96.9	52.7344
2.19006	91.8	52.7344
2.21212	98.7	41.0156
2.34403	83.3	87.8906
2.34687	91	89.8438
1.9781	92.5	42.9688
2.30574	82.6	101.562
2.17431	93.9	41.0156
2.31438	90.3	48.8281
2.32936	84.3	56.6406
2.30252	95.9	52.7344
2.4738	81.5	419.922
2.32163	85.6	83.9844
2.36389	85.7	39.0625
2.47947	88.4	58.5938
2.2893	98.9	66.4062
2.29944	92.6	44.9219
2.32096	88.8	48.8281
2.38212	100.2	35.1562
2.28645	86.5	48.8281
2.18317	92.8	44.9219
2.08154	85.2	82.0312
2.26241	98.7	41.0156
2.54578	95.4	54.6875
2.27804	89.8	46.875
2.49153	87.9	50.7812
2.30315	86.7	72.2656
2.30973	89.1	46.875
2.38238	82.5	99.6094
2.6419	91.9	64.4531
2.22486	94.7	42.9688
2.33536	94.1	52.7344
2.49866	86.4	60.5469
2.48131	89.9	60.5469
2.40475	91.7	54.6875
2.37013	94.9	50.7812
2.37202	81.9	99.6094
2.04074	88.1	37.1094
2.35018	88.7	56.6406
2.09831	91.1	46.875
2.23354	98.2	41.0156
2.34026	78.4	132.812
2.89066	86	83.9844
2.19014	84.7	85.9375
2.32973	86.4	107.422
2.01681	89.3	46.875
2.41474	100.4	39.0625
2.50399	80.1	126.953
1.99966	99.7	33.2031
2.27852	97.4	41.0156
2.28062	93.8	42.9688
2.5373	92.8	76.1719
2.19839	81.7	550.781
3.9427	91.6	62.5
2.22137	88.7	46.875
2.62547	83.3	87.8906
2.38342	85.4	189.453
2.13536	93.9	50.7812
2.11964	82.9	62.5
2.24588	92.2	64.4531
2.10029	92.6	37.1094
2.23339	91.8	50.7812
2.24079	95.7	33.2031
2.62372	89.4	44.9219
2.26734	95.2	42.9688
2.33677	83.6	87.8906
2.33122	89.9	56.6406
2.58278	86.1	58.5938
2.51917	82.4	173.828
2.30053	88.8	48.8281
2.0993	90.9	50.7812
2.36557	83.5	201.172
2.32828	82	171.875
2.61488	98.1	42.9688
2.3871	95.6	44.9219
2.57183	92.1	42.9688
2.14999	91.1	46.875
3.03503	88.6	46.875
2.49143	84.8	144.531
2.38629	85.7	105.469
2.34889	88.1	58.5938
2.23967	87.2	48.8281
2.42933	87.9	60.5469
2.27379	92.2	41.0156
2.86638	96.1	52.7344
2.20382	86.8	50.7812
2.38934	90	56.6406
2.1037	87.7	37.1094
2.38983	95.4	62.5
2.46351	87.9	39.0625
2.64444	89.5	52.7344
2.47108	88.3	103.516
2.10826	103.2	41.0156
2.46916	88.9	35.1562
2.42634	86.4	46.875
2.44317	94.6	52.7344
2.48999	94.6	85.9375
2.27036	85.4	82.0312
2.27352	88.1	60.5469
2.26687	87.4	39.0625
2.32176	89.5	56.6406
2.28057	94	41.0156
2.12795	91.5	42.9688
2.23071	89.6	52.7344
2.24704	84.5	62.5
2.26041	86	107.422
2.67834	87	60.5469
2.19865	93.3	70.3125
2.41824	89.2	52.7344
2.33017	82.5	203.125
2.44821	92.6	48.8281
2.09496	93.8	42.9688
2.32154	89.1	46.875
2.36096	97.6	41.0156
2.25222	97.1	42.9688
2.50512	91.7	42.9688
2.64991	91.3	52.7344
2.40486	81.6	150.391
2.30779	88.5	50.7812
2.27328	91.1	46.875
2.33827	82.7	52.7344
2.48126	90.7	44.9219
2.22247	93.1	42.9688
2.35415	98.1	50.7812
2.35439	83.9	234.375
2.48606	83.7	58.5938
2.13794	88	46.875
2.59733	88.4	46.875
2.45734	86.4	70.3125
2.20286	89.6	113.281
2.22196	84.3	44.9219
2.55841	90.6	123.047
2.31077	95.5	44.9219
2.69435	98.4	41.0156
2.04566	91.5	48.8281
1.98052	78.9	78.125
2.43267	93	62.5
2.36087	93	76.1719
2.13821	86.9	78.125
2.28909	82.6	160.156
2.43004	96.1	39.0625
2.24124	93.7	44.9219
2.60411	95.6	50.7812
2.29045	91.4	93.75
2.69719	94.3	42.9688
2.13964	87.1	150.391
2.14882	93.5	107.422
2.53532	93.4	48.8281
2.3955	90.8	48.8281
2.10361	103.7	39.0625
2.25909	95	42.9688
2.32815	91	95.7031
2.18732	85.4	50.7812
2.32026	101.7	50.7812
2.2595	80.8	80.0781
2.27221	85.6	164.062
2.44289	96.8	42.9688
2.51619	95.2	42.9688
2.76262	91.3	54.6875
2.57797	99.2	50.7812
2.34773	81.2	130.859
2.25751	81.4	68.3594
2.43327	86.6	48.8281
2.48136	92.3	42.9688
2.66622	95.4	44.9219
2.36981	90.2	41.0156
2.35618	94.3	48.8281
2.42932	81.9	50.7812
2.20622	90	56.6406
2.72067	90.8	60.5469
2.34501	92.4	46.875
3.11078	91.7	68.3594
2.17341	100	39.0625
2.24331	93.5	39.0625
2.1309	88.6	205.078
2.10082	91.7	128.906
2.26802	92	50.7812
2.54845	86.5	60.5469
2.09461	99.8	50.7812
2.78018	84.6	60.5469
2.99708	84.6	80.0781
3.50722	94.6	62.5
2.32385	84.8	60.5469
2.20568	78.7	39.0625
2.27165	95	44.9219
2.24452	83.7	134.766
2.80615	93.1	56.6406
2.27012	87	148.438
2.54153	95.9	64.4531
2.58662	95.6	44.9219
2.30414	99.8	50.7812
2.25553	100.6	39.0625
2.13443	90.7	41.0156
2.45021	97.1	42.9688
2.34983	91	56.6406
1.99094	97.4	41.0156
2.27192	91.6	48.8281
2.39203	98	41.0156
2.20247	86.6	208.984
2.14606	94.7	85.9375
2.5762	98.1	62.5
2.26535	92.3	35.1562
2.13436	90.6	48.8281
2.39586	97.2	42.9688
2.26841	100.7	39.0625
2.41638	82.7	70.3125
2.27621	94.6	54.6875
2.47497	85	50.7812
2.30239	91.1	48.8281
2.24128	85.5	48.8281
2.18095	92.8	42.9688
2.22877	89.2	48.8281
2.51281	86.7	185.547
2.29753	88.2	39.0625
2.29244	92	76.1719
2.7447	90.3	46.875
2.30377	87.4	39.0625
2.35453	95.5	44.9219
2.29611	79.9	175.781
2.10864	85.7	48.8281
2.29021	91.8	68.3594
2.3865	88.7	42.9688
2.48303	80.2	115.234
2.32682	95.5	39.0625
2.29232	96.7	39.0625
2.50811	86.9	48.8281
2.20831	85.9	70.3125
2.07286	81	80.0781
2.50819	96	52.7344
2.58717	91.1	101.562
2.18841	93.8	64.4531
2.42299	92.9	46.875
2.56752	86.8	103.516
3.01178	97.4	62.5
2.32922	97.1	50.7812
2.17027	89.3	89.8438
2.04373	97.8	41.0156
2.43047	84.3	56.6406
2.32892	94.6	41.0156
2.42457	91.7	87.8906
2.43864	94.1	48.8281
2.2688	97.6	42.9688
2.26705	85.9	177.734
2.48343	81.9	78.125
2.21862	86.1	117.188
2.24209	87.9	46.875
2.07616	88.7	48.8281
2.37221	91.1	56.6406
2.18196	85.9	48.8281
2.10607	98	41.0156
2.45765	90.7	44.9219
2.49503	100.9	58.5938
2.21004	83.2	52.7344
2.08783	89	35.1562
2.36485	89.4	48.8281
2.64621	93.7	66.4062
2.79338	93.1	99.6094
2.402	89.4	56.6406
2.13436	91.2	54.6875
2.50223	88.5	56.6406
2.17402	85.6	70.3125
2.196	92.9	44.9219
2.63025	97.6	52.7344
2.37908	91.2	56.6406
2.64659	84.5	85.9375
2.23827	92.1	54.6875
2.45957	84.7	83.9844
2.37279	78.9	91.7969
2.52487	81.7	113.281
2.1579	88.1	46.875
2.0986	88.3	46.875
2.18969	85	126.953
2.43057	86.6	76.1719
2.23168	93.9	44.9219
2.50677	90.4	39.0625
2.8109	92.8	44.9219
2.1865	89.4	46.875
2.33666	84.8	85.9375
2.19483	90.9	42.9688
2.24937	89.8	56.6406
2.19388	95.3	42.9688
2.25243	89.9	41.0156
2.38806	83.1	87.8906
2.2046	94.8	37.1094
2.65845	90.5	121.094
3.68903	81.4	101.562
2.18721	91	44.9219
2.42071	85.6	48.8281
2.79596	83.2	85.9375
2.18964	87.1	48.8281
2.51974	96.2	50.7812
2.33033	84	52.7344
2.7673	92.2	44.9219
2.61072	92	42.9688
2.30289	85	39.0625
2.26424	86.7	50.7812
2.26366	92.5	41.0156
2.19599	95.2	58.5938
2.36429	86	41.0156
2.31608	83.8	152.344
2.08336	81	99.6094
2.25169	77.5	41.0156
2.26946	91.8	52.7344
2.27593	86.5	48.8281
2.35764	93.3	74.2188
2.47489	89.3	44.9219
2.7758	87.1	66.4062
2.3983	91.5	66.4062
2.52901	95.4	68.3594
2.18838	85.8	50.7812
2.14616	88.6	82.0312
2.33202	88.7	58.5938
2.47933	83.2	62.5
2.53408	90.9	46.875
3.05777	84.3	62.5
2.22953	95.5	54.6875
2.41727	90	91.7969
2.36265	97	42.9688
2.15308	91.3	72.2656
2.37165	84	111.328
2.27249	85	50.7812
2.64423	82	70.3125
2.23112	80.6	80.0781
2.12019	99.4	35.1562
2.80511	83.7	275.391
2.06767	84.6	154.297
2.18615	89.5	44.9219
2.61809	93.9	42.9688
2.33615	88.5	80.0781
2.43052	94	48.8281
2.40174	86.7	101.562
2.1093	89.3	58.5938
2.38179	85.8	50.7812
2.09639	88.9	37.1094
2.6298	82	187.5
2.33842	81.6	197.266
2.31983	91.5	42.9688
2.42034	91	42.9688
2.27711	89.4	91.7969
2.17124	95.8	41.0156
2.21625	91.1	39.0625
2.27019	83.7	52.7344
2.26864	81.1	66.4062
2.20518	94.5	39.0625
2.21899	85	41.0156
2.77852	94.6	41.0156
2.28861	92.4	46.875
2.4059	81.4	173.828
2.38602	90.3	156.25
2.25722	79.4	74.2188
2.75637	84.6	158.203
2.63689	89.5	56.6406
2.25456	90.7	78.125
2.26124	91.3	68.3594
2.29732	93.6	42.9688
2.23044	84.7	74.2188
2.31448	89.9	222.656
2.26336	88.1	46.875
2.41153	82.7	50.7812
2.50993	83.4	207.031
2.25473	89.1	50.7812
2.30823	87.2	66.4062
2.19258	96.2	99.6094
2.53985	96.9	41.0156
2.51488	86.6	72.2656
2.29241	92.6	44.9219
2.17881	86.6	60.5469
2.73345	93.3	44.9219
2.30136	88	179.688
2.0524	81.7	162.109
2.46953	88	46.875
2.59442	88.3	82.0312
2.42068	97	41.0156
2.2646	87.7	70.3125
2.9911	96.2	74.2188
2.38402	97.1	64.4531
2.16437	87.8	52.7344
2.54159	98.6	42.9688
2.43281	88.1	56.6406
2.30602	88.1	80.0781
2.28458	95	42.9688
2.40685	91.8	140.625
2.2442	91.7	44.9219
2.20525	88.5	46.875
2.30376	93.2	44.9219
2.51175	81.8	64.4531
2.17921	87.3	48.8281
2.18567	84	132.812
2.30444	88.1	74.2188
2.07835	97	52.7344
2.45611	88.3	46.875
2.40019	100.4	48.8281
2.41098	95.2	44.9219
2.46378	82.4	66.4062
2.11673	90.3	166.016
2.21228	76.9	54.6875
2.1685	88.6	44.9219
2.21119	86.9	48.8281
2.10828	85.5	82.0312
2.29384	85.1	42.9688
2.47776	90.1	56.6406
2.56006	96.9	48.8281
2.94458	86.9	54.6875
2.20238	88.7	70.3125
2.26068	96.4	41.0156
2.05256	97.8	42.9688
2.74834	91.6	54.6875
2.47455	95.1	44.9219
2.20264	83.1	60.5469
2.47349	85.6	64.4531
2.07414	99.5	50.7812
2.49276	88.5	80.0781
1.9937	87	42.9688
2.36757	89	56.6406
2.09946	90.9	46.875
2.30021	84.3	72.2656
2.82082	88	72.2656
2.27137	93.7	42.9688
2.3918	95.3	44.9219
2.29029	87	41.0156
2.42587	82.7	203.125
2.85339	88	171.875
2.12029	84	72.2656
2.16157	85.5	42.9688
2.54095	88.6	60.5469
2.07188	92.9	50.7812
2.86735	90.2	48.8281
2.81936	90.1	44.9219
2.66012	96	103.516
2.43029	91	56.6406
2.32943	90.6	56.6406
2.21984	84.7	80.0781
2.26541	95.1	115.234
2.28206	85.6	83.9844
2.25924	93.5	41.0156
3.15958	85.2	66.4062
3.24536	91.6	56.6406
2.47023	91.5	52.7344
2.61076	80.5	99.6094
2.60321	91.3	41.0156
2.28649	90.6	103.516
2.25027	95.2	44.9219
2.07229	96.9	50.7812
1.94485	95.3	44.9219
2.28621	90.2	44.9219
2.49111	85.3	185.547
2.37455	85.1	121.094
2.36951	84.5	109.375
2.42101	93.9	76.1719
2.18896	79.5	103.516
2.35067	85.5	83.9844
2.73775	89.5	156.25
2.39055	93.8	35.1562
2.2773	84.9	95.7031
2.37894	90.9	50.7812
2.35502	86.2	58.5938
2.41011	83.4	48.8281
3.064	86.7	48.8281
2.32968	97.2	46.875
2.12213	88.7	46.875
2.62549	90.7	46.875
2.12468	84	41.0156
2.43473	87.7	134.766
2.42176	80.6	125
2.11274	87.8	35.1562
2.33454	90.1	58.5938
2.0851	99	33.2031
2.50282	97.9	41.0156
2.46835	89.8	41.0156
2.43876	83.3	146.484
2.32139	88.4	37.1094
2.59764	85.6	95.7031
2.52194	95.5	72.2656
2.30279	93.4	44.9219
2.19801	83.8	83.9844
2.56161	91.6	52.7344
2.23735	91.1	46.875
2.67349	92	54.6875
2.01712	90.5	41.0156
2.27782	85.9	78.125
2.06024	95.1	44.9219
2.08134	84.6	50.7812
2.19731	99.4	41.0156
2.27755	88.9	39.0625
2.63663	93.6	54.6875
2.37541	84.7	50.7812
2.10975	88.3	66.4062
2.24209	92.6	62.5
2.43937	92.4	44.9219
2.66473	88.8	48.8281
2.55293	88.1	105.469
2.80198	86.3	142.578
2.13204	93.1	64.4531
2.15432	90.4	44.9219
2.31721	89.6	103.516
2.3101	83.9	107.422
2.03166	86	37.1094
2.35532	90.7	46.875
2.30388	90.5	35.1562
2.171	89.8	37.1094
2.54361	95.1	48.8281
2.08179	99.7	41.0156
2.20464	95.3	37.1094
2.26664	96.3	48.8281
2.43397	96.5	42.9688
2.18699	90.7	56.6406
2.33413	90.9	44.9219
2.70723	92.3	56.6406
2.54244	86.7	48.8281
2.09927	85.1	52.7344
2.37214	85.3	74.2188
2.71147	81	64.4531
2.30433	94.4	42.9688
2.12539	94.9	48.8281
2.27112	92.4	44.9219
2.49628	95.6	62.5
2.21665	92.1	41.0156
2.08371	96.5	41.0156
2.25992	83.3	85.9375
2.26413	95.8	72.2656
2.43873	85.8	39.0625
2.94916	96.2	52.7344
2.00613	96.7	52.7344
2.17107	99.6	41.0156
2.4993	95.3	97.6562
2.48606	85.4	89.8438
2.36187	91.2	54.6875
2.16351	92.3	44.9219
2.20249	82.1	78.125
2.94218	81.2	140.625
2.29648	84.3	62.5
2.38733	94.5	44.9219
2.46323	81.6	173.828
2.41033	87.6	46.875
2.32361	90.4	56.6406
2.91693	89.6	52.7344
2.57295	93.1	66.4062
2.27156	89.1	44.9219
2.09988	92.3	60.5469
2.27226	87.5	46.875
2.28909	93.3	62.5
2.41466	88.6	56.6406
2.49341	91.6	54.6875
2.33341	88.8	50.7812
2.38421	87.8	68.3594
2.21927	88.7	35.1562
2.19378	83.5	136.719
2.16057	88.9	70.3125
2.38813	86.3	50.7812
2.90978	92.4	136.719
2.34484	93.5	42.9688
2.43477	95.2	50.7812
2.16111	90.2	41.0156
3.56152	87.9	296.875
2.62173	87.5	91.7969
2.17781	91.1	107.422
2.36215	85.3	271.484
2.44537	91.3	52.7344
2.14671	89.7	66.4062
2.46476	89.8	46.875
2.57528	94.9	54.6875
2.743	86	105.469
2.33939	90.2	37.1094
2.39469	93.7	54.6875
2.59864	84.6	60.5469
2.24284	91.3	46.875
2.3377	88.2	125
2.14712	92.5	44.9219
2.22659	98.1	50.7812
2.94678	89	60.5469
2.26624	85.9	62.5
2.25812	84	60.5469
2.44007	93.3	70.3125
2.23718	89.2	82.0312
2.1703	93	39.0625
2.37905	90.3	44.9219
2.23085	86.4	58.5938
2.07219	91.5	66.4062
2.26251	81.6	111.328
2.65607	85.1	56.6406
2.67336	96.4	52.7344
2.30953	82.8	136.719
2.31817	86.9	72.2656
2.33781	73.5	56.6406
2.69621	87.3	48.8281
2.61227	91	48.8281
2.17194	91.8	50.7812
2.32211	90.2	117.188
3.06484	87.1	87.8906
2.41339	91.8	74.2188
2.37464	96.7	46.875
2.08097	90.2	44.9219
2.57834	85.9	70.3125
2.01745	93.5	35.1562
2.38252	87.9	48.8281
2.25196	90.8	46.875
2.68513	90.9	46.875
2.34376	95.9	52.7344
2.90232	89.3	58.5938
2.46673	93.3	70.3125
2.42611	89.6	56.6406
2.59151	86	58.5938
2.1665	89.3	41.0156
2.43467	88.4	193.359
2.25447	84.9	72.2656
2.66092	82.5	76.1719
2.72362	94	42.9688
2.38304	83.9	83.9844
2.49867	84.8	74.2188
2.26079	94.2	64.4531
2.64087	84.2	179.688
2.40169	96.3	52.7344
2.3794	91.4	46.875
2.39249	87.3	72.2656
2.2264	97.3	82.0312
2.30223	87.5	48.8281
2.60756	86.1	60.5469
2.18823	97.3	39.0625
2.47172	90.8	41.0156
2.35924	79.8	50.7812
2.33462	91	117.188
2.23035	92.5	140.625
2.34912	89.5	41.0156
2.24395	98.5	41.0156
2.52911	85.4	119.141
2.39094	88.2	82.0312
2.61942	84.3	83.9844
2.44285	88.7	109.375
2.27617	95.3	48.8281
2.38377	92.2	46.875
2.22524	87.3	41.0156
2.38223	94.1	52.7344
2.47865	85.4	74.2188
2.50907	83.4	62.5
2.41306	90.7	48.8281
2.71242	88.7	64.4531
2.57397	89.5	58.5938
2.38213	83.5	62.5
2.44794	96.3	50.7812
2.12611	94.7	48.8281
2.18285	92.2	50.7812
2.36759	87.5	50.7812
2.33598	86.7	56.6406
1.82121	85.2	143
1.39565	89	48
1.36639	84.4	75
1.95718	97.3	94
1.76231	83.6	101
1.39168	83.1	80
2.00891	95.3	54
1.43214	96.4	42
1.40739	87.4	87
1.5045	96.5	46
1.42572	103.7	39
1.70249	81.8	126
1.693	86.6	144
1.89128	93.6	48
1.48365	91.3	146
1.43126	90.8	145
1.41471	85.4	50
1.64442	94.4	45
1.6111	93.4	78
1.38228	93.3	40
1.38866	91.8	188
1.63761	91.8	188
1.51223	88.7	69
1.39821	89.4	94
1.34629	80.9	139
1.38303	87.6	44
1.36533	100	41
1.74311	93.9	77
1.40392	95.3	85
1.42985	91.3	48
1.65433	87.8	141
1.37253	96.5	84
1.56755	91.2	49
1.37581	100.1	32
1.40136	90.4	37
1.46324	86.2	109
1.55479	83.2	40
1.46301	81.2	104
1.45022	95.5	45
1.38534	99.7	33
1.50133	99.7	50
1.64843	93.9	110
2.03955	82.2	233
1.60286	84.1	275
1.55642	84.1	275
1.45738	81.7	77
1.44117	82.2	90
1.61288	98.2	44
1.83871	93.6	47
3.23588	82.5	359
1.54413	91	148
1.53305	85.6	236
1.36826	82.2	163
1.35976	102.9	40
1.4542	82.3	81
1.36428	91.6	42
1.7024	82.7	274
1.76135	89.5	58
1.43133	81	54
1.39783	82.1	187
1.4274	81.4	189
1.55056	83	123
1.47569	93	55
1.47436	90	48
1.48595	94.7	49
1.38946	78.3	133
1.76251	88	151
1.67473	97.1	43
1.62927	87.3	128
1.39264	80	179
1.38816	86.5	129
1.47944	91.2	68
1.48899	98.3	42
1.34149	97.6	93
1.60813	95	45
1.37766	95.8	43
1.40724	93.2	90
1.35964	94.2	45
1.39311	88.8	43
1.38637	87.1	94
1.39623	98	43
1.47858	88	61
1.47589	88.9	69
1.59407	104.7	48
1.50091	85.7	74
1.41887	94.6	45
1.66505	92.1	48
1.66574	87.3	132
1.35603	100.5	51
1.76738	94	118
1.38761	81.7	65
1.39918	91.2	39
1.69811	94.2	55
1.47303	95.7	39
1.38708	96.4	82
1.41	92	41
1.65547	92	89
1.4047	96.1	44
1.60069	86.4	63
2.15594	87.1	224
1.42847	90	114
1.60728	82.2	201
1.76549	107.4	39
1.5667	85.1	98
1.51273	85.7	99
1.37226	83	65
1.38643	88.7	70
1.34814	90.1	148
1.5205	94	57
1.35413	85.4	108
1.69264	85.9	156
1.3937	85.9	86
1.37932	93.2	47
1.4119	93.7	58
1.47156	92.1	47
1.54606	85	160
1.74576	96.3	49
1.56627	91.1	68
1.37813	82.8	90
1.37792	87.9	127
1.57546	98.3	52
1.42043	91.7	48
1.37086	89.5	110
1.40639	103	39
1.57886	98.6	52
1.44654	85.6	52
1.39055	90.3	48
1.58509	82	99
1.43577	94.9	46
1.40297	88.6	60
1.53033	85.1	51
1.59185	90.1	49
1.55841	87.6	135
1.42855	99.3	42
1.6533	94.4	44
1.39219	85.1	121
1.47646	94	42
1.40071	95.3	55
1.3797	94	36
1.40726	94.3	54
1.46991	93.5	47
1.38794	98.4	41
1.63975	95.6	66
1.39539	105.7	38
1.41699	96.8	45
1.4901	91.5	48
1.41519	86.9	290
1.82313	86.9	290
1.84571	90	193
1.94462	82.7	105
1.72351	84.3	325
1.60718	84.3	325
2.27745	83.9	253
1.63767	94.9	161
2.04558	90.9	110
1.75483	89.3	59
1.4976	81	128
1.49806	87.9	72
1.94137	87	140
1.37741	85.6	317
1.73712	86.3	239
1.56532	81.4	287
1.88271	94.1	99
1.80929	94.7	66
1.41816	89.8	148
1.62422	104	49
2.00673	82.9	149
1.44648	89.7	92
1.65319	85.1	168
1.3876	96.2	97
1.45323	96.2	97
1.34523	87.2	119
1.61314	86.3	362
1.49115	86.3	362
1.53038	97.1	47
1.60266	87.6	140
1.5426	93.9	55
1.41566	101.6	40
1.46345	95.3	57
1.37331	95.7	47
1.44439	98.1	43
1.47886	95.1	55
1.64671	85	147
1.45054	85	147
1.48026	76.2	347
1.96186	98.4	52
1.66582	96	95
1.64622	87.7	110
1.37863	98.7	42
1.67567	96.6	53
1.51446	87.3	49
1.67673	90.8	145
1.40882	95.8	46
1.36227	81.4	79
1.37951	84.4	38
1.46879	85.9	73
1.41899	75.8	122
1.77554	91.3	48
1.3829	97	34
1.46673	96.5	116
1.38014	95.4	46
1.41685	78.9	79
1.39793	82.5	127
1.62992	94.5	65
1.3946	91.2	114
1.39917	97.9	54
2.05531	89.3	60
1.56642	98.1	43
1.44712	95.8	64
1.50041	93.9	55
1.37001	90.2	47
1.73248	95	45
1.37765	94.5	40
1.37701	79.1	81
1.63073	83.8	441
1.48534	88.2	105
2.02546	83.6	147
2.24556	82.3	108
1.4455	92.5	214
1.81025	92.5	214
2.20365	89.6	518
1.81738	94.2	68
1.80823	93.2	64
1.89042	89	91
1.39833	93.2	89
1.45418	98	43
1.37747	84.2	109
1.43461	92.4	56
1.32694	91.7	49
1.41464	80.6	81
1.37432	96.9	77
1.63572	86.8	50
1.42826	82.4	138
1.35834	97	44
1.36913	99.7	42
1.46776	92.1	48
1.62949	82.4	112
1.67462	85.1	78
1.83807	85.1	157
1.55931	86.3	63
1.56369	80.8	350
1.43898	80.8	350
1.45804	80.8	350
1.58181	95.7	76
2.04962	91.9	90
1.56932	89.5	138
1.58342	95.1	50
1.56489	86.8	72
1.54361	84.5	169
1.64706	89.2	406
2.07061	89.2	406
1.48909	78.3	235
1.42266	93.9	57
1.64258	80.4	115
1.41541	94.3	96
1.63708	84.5	217
1.43749	96.1	74
1.60261	79.1	135
1.50031	85.3	189
1.84917	81.8	211
1.84155	81.8	211
1.52506	81.8	211
1.46344	93.4	110
1.70161	77.4	135
1.37542	82.8	51
1.57391	96.5	76
1.37299	84.3	215
1.43073	86.3	117
1.96033	93.8	120
1.48735	88.8	61
1.44763	95.2	56
1.471	94.7	40
1.36924	85.2	182
1.68072	87.4	221
1.52242	93.2	108
1.54113	87.8	75
1.42813	83	102
1.71072	88.3	84
1.46461	84.2	81
1.38055	86.3	65
1.5964	86.5	64
1.40726	93.3	109
1.38825	92.3	46
1.55981	81.5	79
1.43495	86.6	83
1.4469	82.3	77
1.42297	96.7	73
1.39369	91.6	50
1.43143	101.4	39
1.39909	92.8	87
1.34728	91.9	101
1.64197	96.8	45
1.48113	85.8	96
1.64945	94	173
1.49746	92.3	68
1.39645	85.2	52
1.4935	89.4	49
1.71063	93.8	90
1.72862	92.9	46
1.35784	94.9	98
1.35368	93.2	58
1.48983	82.2	114
1.60309	94.1	39
1.35261	92.7	66
1.40893	98.4	54
1.44598	87.2	128
1.36714	97.7	43
1.43504	88.3	88
1.75848	85	130
1.37809	83.5	112
1.42229	93.8	46
1.54273	85.7	50
1.35532	97.3	55
1.51008	93.7	46
1.40016	94.5	37
1.54901	97.2	43
1.62087	88.3	106
1.40386	88.5	59
2.17333	100.9	61
1.4057	86.9	72
1.3869	86.6	121
1.42651	92.9	67
1.71744	100.3	41
1.60004	93.4	47
1.54763	87.4	50
1.37776	96.6	43
1.47374	88.1	73
1.61573	88.3	50
1.39846	88.9	39
1.44433	93.2	69
1.79309	96	75
1.41917	83.4	98
1.36326	91.7	68
1.55881	85.4	192
1.57579	91.9	48
1.53125	92.6	111
1.40534	85.8	109
1.38369	95.4	65
1.76107	88.4	50
1.38011	95.3	76
1.38722	91	48
1.56636	92.3	91
1.72726	84.1	157
1.45265	87.1	51
1.37968	97	55
1.35898	99.9	61
1.40971	87.5	70
1.39907	91.3	47
1.40578	79.8	107
1.49051	90.1	126
1.57117	99.1	52
1.50272	97.6	44
1.42215	86.9	61
1.37587	86.2	39
1.71815	86.7	63
1.44618	93.8	62
1.82206	93.6	56
1.45387	92.5	47
1.55893	100	40
3.06386	94.3	55
1.47142	89.2	95
1.78381	85.3	121
1.4148	90.6	155
1.60716	94.3	139
1.74356	91.9	91
1.99758	90.4	53
1.48644	90.3	67
1.43424	81.5	114
1.44596	81.5	114
1.38654	95.1	66
1.78155	92.1	68
1.61468	102.8	51
1.55939	82.4	162
1.56742	87.9	94
1.54397	87	152
1.64643	86.6	73
1.47986	91.6	57
1.42048	91	37
1.38705	93.3	47
1.48842	93.5	119
1.63248	99.8	43
1.76952	94.2	57
1.36858	97.9	33
1.85113	89.7	49
1.79312	81.5	139
1.45711	84.8	87
1.55596	96.6	43
1.45896	84.8	202
1.54829	94.2	98
1.55297	85.9	86
1.64226	88.7	111
1.36887	84.6	241
2.01552	92.1	120
1.46139	82.9	126
1.50749	85.6	123
1.49937	83.2	136
1.40077	90.2	93
1.3673	91.4	74
1.61643	99.2	71
1.376	92.2	37
1.54522	84.7	176
1.78801	85.5	119
1.40803	90.1	59
1.47664	85.6	191
1.85164	87.4	62
1.62471	91.2	178
1.51173	95.9	47
1.50141	82	111
1.56497	93.4	66
1.38373	95.1	150
1.59588	99.6	48
1.47289	86.9	108
1.40595	96	44
1.52695	87	84
1.86715	84.7	155
1.84522	93.1	45
1.79457	87.1	210
1.44138	97.2	105
1.67564	98	68
1.4881	95.8	86
1.60931	90.3	158
1.75441	85.3	87
1.5394	91.7	79
1.34934	97.5	54
1.38459	85.4	63
1.40705	93.7	57
1.54664	95.8	86
1.48415	90.5	91
1.44886	94.4	44
1.41325	90.3	38
1.4198	88.5	108
1.43785	84.4	92
1.77969	83.9	108
1.53875	94.7	44
1.54446	94	65
1.47793	89.4	122
1.6239	75.7	137
1.73851	91.5	66
1.58136	91.8	165
1.35253	88.9	93
1.38862	102	41
1.76019	101.6	50
1.5744	93.2	45
1.40653	99.6	40
1.44754	86.3	52
1.49476	82.7	66
1.40535	92	37
1.43227	96.1	47
1.49452	86	147
1.41618	90.5	37
1.3485	105	39
1.42853	90.5	69
1.33243	87.8	50
1.51248	101.4	40
1.39853	89.4	38
1.52626	82.4	124
1.3754	97.8	51
1.47116	87.3	60
1.71271	91.4	52
1.43243	87.8	105
1.34445	85.4	75
1.36098	94.1	37
1.39288	90.1	79
1.53092	86.2	72
1.36899	90.4	115
1.38247	87.8	72
1.57827	87.5	73
1.5108	84.3	76
1.40242	97	45
1.69686	83.2	245
1.50124	83.2	245
1.36665	87.3	93
1.43259	90.6	122
1.54781	102.8	35
1.39503	84.2	110
1.46682	89.2	59
1.37471	93.1	47
1.4514	85.7	65
1.73856	78.5	121
1.58134	81	65
1.42272	90.4	48
1.366	94	45
1.34902	87.9	81
1.65297	92.9	47
1.41607	88.5	115
1.59723	88.3	48
1.79044	93	56
1.42559	93.5	66
1.38501	92.5	54
1.41745	89.1	104
1.47	86.3	107
1.45064	100.6	42
1.38139	104.9	39
1.42626	93.4	52
1.46549	94.3	39
1.77354	93.2	66
1.37743	95.8	44
1.43453	92.4	47
1.61636	89.8	70
1.69668	89.6	41
1.36966	94.6	45
1.41475	103.8	40
1.41685	90.3	64
1.38053	98.4	39
1.38403	82.1	78
1.47418	95.3	44
1.41791	91.7	37
1.39992	92.5	37
1.50591	94	68
1.68804	86.5	83
1.40529	96.2	34
1.45995	79.7	265
1.94435	88.4	55
1.37639	95.5	35
1.48277	87.5	51
1.52756	99.6	43
1.34969	92.8	47
1.40901	98.1	52
1.4007	96.5	54
1.54178	92.5	57
1.50989	91.6	56
1.42632	86	51
1.73424	91	112
1.43455	91	47
1.55243	101.5	51
1.40127	89.5	69
1.49554	92.8	57
1.43414	90.8	46
1.38441	95	42
1.60538	85.8	446
1.72247	85.8	446
1.42958	87.1	63
1.43656	94.7	36
1.35157	99	44
1.51143	102.3	42
1.38266	96	44
1.50798	102.6	75
1.77553	83.6	325
1.66896	83.6	325
1.43614	97.7	43
1.38849	92.5	168
1.46342	80.5	140
1.55378	87.2	152
1.40541	88.2	72
1.46996	92.6	60
1.56096	85.9	95
1.91485	84.4	52
1.66898	92.4	80
1.38512	86	85
1.90071	90.8	67
1.41052	83	94
1.55153	98.4	42
1.46809	96.6	64
1.36402	90.7	61
1.47993	102.3	40
1.37754	87.5	73
1.42158	92.7	151
1.48306	93.4	37
1.44037	85.3	53
1.44057	93.6	46
1.45726	90.9	70
1.46669	88.6	159
1.41051	95.6	45
1.39572	94.7	49
1.63857	84.4	109
1.57448	100.3	69
1.55488	83.9	65
1.43876	84.1	254
1.4591	91	47
1.46805	91.1	49
1.39309	84.1	303
1.50981	86.8	128
1.37186	84.9	86
1.52896	94.8	45
1.4253	93.7	47
1.42617	86.2	108
1.4943	97.9	38
1.44135	90.1	49
1.39188	84.2	122
1.50119	84.7	85
1.39511	91.5	37
1.40925	86.5	199
1.37109	91.4	57
1.92918	82.9	118
1.59076	81.4	138
1.75782	92.1	68
1.38267	85.1	52
1.3705	102.6	41
1.70546	96.9	55
1.76451	96.3	44
1.88429	93.6	57
1.43256	94.1	55
1.46376	97.4	54
1.45467	89.7	107
1.62234	95.9	53
1.79918	98.8	52
1.44928	92.7	47
1.42847	85.4	84
1.37282	94.6	35
1.43986	89.2	115
1.40449	81	57
1.40095	95.7	43
1.59441	88.7	50
1.44927	101.6	50
1.67702	84.6	119
1.43043	84.5	97
1.47667	85.1	86
1.37599	91.2	48
1.52356	92.2	47
1.44475	80.6	79
1.38164	97.6	43
1.523	81	115
1.50203	96.2	50
1.54458	93.9	82
1.49848	91.5	46
1.34377	89.8	46
1.65956	84.4	65
1.53458	90.2	47
1.42839	90.8	37
1.40312	92.1	48
1.52586	93.9	46
1.46595	105.4	39
1.40119	84.6	112
1.81928	81.2	117
1.49033	82.8	439
1.88998	82.8	439
1.34993	95.4	66
1.86653	84	52
1.59365	95.4	106
1.64939	85.6	141
1.8913	87.2	204
1.3515	94.9	118
1.8148	94.9	118
1.54401	84	207
1.46797	95.8	95
1.61093	84.6	408
1.68256	81.2	104
1.86892	83.8	183
1.4238	98.2	61
1.44408	84.2	311
2.09399	84	205
1.71637	82.5	147
1.48632	98.4	46
1.81476	89.2	195
1.39841	96.2	39
1.59074	86.7	83
1.42748	81.9	102
1.70721	94	96
1.5051	85.1	415
1.6953	100	50
1.64067	88.6	125
1.95874	85.3	85
2.27532	90.4	91
1.51521	85.5	85
1.44721	94.9	57
1.47847	77.5	158
1.49525	91	69
1.51153	82.7	127
2.0107	87.6	304
1.88589	87.6	304
1.69047	83.8	117
1.46158	89.2	94
1.78238	94.7	45
1.57954	95.3	55
1.52282	89	82
2.06365	91.6	153
1.39966	99.6	61
1.45425	93.6	91
1.65599	93.5	58
1.38063	85.1	156
1.41183	102.3	40
1.42654	84.2	182
1.66288	96.9	45
1.65839	90.7	48
1.51685	91.7	154
1.73714	82.2	75
1.51422	83	87
1.95131	95	56
1.40817	93.9	76
1.55437	94.2	46
1.43363	88.2	102
1.67055	93.2	58
1.65519	87.9	195
1.43893	91.8	99
1.38212	85.5	98
1.365	101.4	38
1.35711	93.2	38
1.41112	97.6	43
1.76191	93	133
1.58899	92.3	47
1.54074	94	88
1.54603	93.1	55
1.32455	94.5	67
1.39115	93.1	48
1.47391	88.2	51
1.63495	97.5	44
1.51371	92.5	46
1.5512	81.4	104
1.46623	96.8	95
1.43392	96.8	95
1.3908	100.3	41
1.41827	93.7	56
1.53858	97.4	53
1.59507	88.2	77
1.5496	93	88
1.69647	99.9	41
1.66664	84.4	147
1.72245	82.8	131
1.35907	90.3	80
1.91723	93.1	56
1.43668	91.2	103
1.32893	82.6	247
1.55607	95.8	42
1.47634	88.8	69
1.42851	97.8	62
1.38494	99	51
1.40311	103.8	40
1.42355	96.8	35
1.65467	96.4	42
1.38726	91.8	38
1.43601	93.5	55
1.64976	98.9	42
1.46897	86.2	108
1.42013	80.9	163
1.83401	87.7	116
1.67329	80	117
1.65841	84.6	382
1.80673	83.9	350
1.57041	83.9	350
1.63157	92.6	56
1.99525	85.4	95
1.52849	92.9	121
1.77346	91.3	122
2.12748	91.2	58
1.42952	84.5	119
1.46355	86.2	190
1.50472	100.7	69
1.37998	93.5	36
1.71982	84.7	99
1.43774	80.2	376
1.46444	84.1	160
1.38734	85.5	132
1.44357	86.6	108
1.47879	102	36
1.43859	84.1	129
2.08128	84.7	122
1.52499	91	97
1.62723	87.4	277
1.3821	97.8	93
1.64649	90.4	68
1.77048	85.2	215
1.3364	90.2	124
1.37383	79.9	80
1.45038	96.3	53
1.47569	90.7	147
1.39034	99.4	44
1.43646	91.5	51
1.76113	93.3	131
1.46462	94	55
1.44722	101.8	50
1.40833	89.2	83
1.40594	87.6	60
1.70673	83.2	147
1.57957	86.4	78
1.78606	96.5	64
1.67413	82.4	99
1.82904	93.9	45
1.49671	91.3	75
1.58032	84.1	110
1.77316	91.9	58
1.54219	98.2	44
1.87053	83.7	97
1.63548	94.5	46
1.38816	78.4	40
1.56142	86	143
1.3996	86.4	109
1.42087	99.6	43
1.55534	99	40
1.45172	90	117
1.41283	98.3	42
1.40397	89.6	48
1.42962	101	40
1.45206	93.3	54
1.50278	100.3	52
1.47871	82.2	39
1.43836	87.1	51
1.52998	97.7	53
1.35815	97	44
1.38425	95.3	45
1.40881	88.4	50
1.35088	94.2	45
1.3496	91.2	65
1.47975	91	58
1.5476	93.9	46
1.53015	95.6	76
1.56028	92.6	47
1.42593	81.9	113
1.39311	88.3	140
1.37418	97.9	42
1.39674	100.2	42
1.59282	84.6	86
1.47598	95.7	52
1.64729	93.5	51
1.64084	85.2	63
1.52795	90.3	48
1.62335	89.5	49
1.47155	93	38
1.51231	97.8	52
1.40468	86.6	61
1.5188	91	65
1.36561	91.8	121
1.34763	89.6	49
1.51613	97.1	44
1.87509	88.8	83
1.50354	96.6	74
1.90432	81	152
1.7405	89.1	161
1.47134	93.8	126
1.66849	89	105
1.75302	82.2	149
1.93175	88.6	161
1.38305	94	55
1.882	89.2	171
1.63791	78.1	234
1.49717	78.1	234
2.08922	84	64
1.50297	98.1	53
1.73086	102.5	41
1.79223	90.8	67
1.70936	86.7	84
1.48083	95	67
1.49055	96.7	49
1.40627	88.6	104
1.37856	97.7	63
1.50607	94	78
1.76126	86.1	166
1.41609	101.6	41
2.36396	83.8	101
1.37118	105.4	38
1.51485	91.9	37
1.36872	88.9	136
1.55824	91.1	79
1.49798	85.3	144
1.58507	90.4	57
1.36677	92	38
1.38756	94.6	45
1.45828	91.4	111
1.36094	85.4	164
1.67863	96.2	44
1.37569	92.9	45
1.69867	91	112
1.76024	89	138
1.63175	93.6	78
1.40466	89.5	71
1.53769	89.4	70
1.61107	94.4	66
1.72111	91.5	100
2.30793	84.9	213
1.35552	86.9	141
1.37835	90.4	54
1.64845	79.7	53
1.52607	99.5	59
1.54013	97.3	50
1.4882	92.7	46
1.37955	93.8	45
1.46526	94.4	43
1.63374	86.7	97
1.37646	87.9	70
1.76814	89.5	59
1.63681	93.9	46
1.38966	92	56
1.65254	96	54
1.55352	85.4	75
1.43432	96.8	36
1.3981	86.4	144
1.37991	87.9	198
1.61545	83.4	125
1.3968	86.5	98
1.40859	93	141
1.49749	98.7	41
1.50727	94.4	46
1.4321	92.2	47
1.43436	80.8	56
1.42585	96.3	43
1.64911	90	103
1.38265	100.9	36
1.51328	79.2	309
1.45241	98	43
1.4215	93.7	61
1.6317	91.2	47
1.50373	83.8	134
1.66814	97.1	37
1.87028	95.6	47
1.45171	95.5	41
1.38939	90.7	50
1.37911	92.5	89
1.39424	93.4	100
1.46489	97.3	52
1.62298	81.4	324
1.43254	92.6	37
1.43875	93.9	55
1.75598	97.5	51
1.52018	85.3	110
1.30956	95.6	77
1.55993	89.8	49
1.47591	98	44
1.3353	101.7	39
1.58376	84.1	140
1.7925	86.2	74
1.48814	84.4	42
1.86493	87.5	159
1.37815	84.5	107
2.07044	88.4	138
1.45311	88.4	138
2.00677	82.3	221
1.84776	82.3	221
1.64984	84	101
1.48486	82.8	308
1.48186	84.9	100
1.71571	90.4	49
1.42413	85.3	85
2.05151	81.8	250
1.51293	82.8	185
1.47471	82.8	185
1.87551	85.4	249
1.70143	92.3	110
1.68236	84.3	324
1.71214	89.6	225
1.57164	90.6	234
1.34736	85.2	132
1.37205	98.4	82
1.97905	84.6	110
1.43303	85.6	213
1.57555	97.2	43
1.45543	97.5	44
1.47761	95.3	35
1.50875	99.2	42
1.36557	81.8	91
1.4933	94.1	57
1.69836	81.8	158
1.60263	91.1	57
1.74978	94.9	85
1.62455	92.9	144
1.63791	89.4	60
1.47163	83.1	86
1.66683	86.7	73
1.37657	92.8	48
1.42427	90.3	41
1.49603	89	49
1.41734	95.1	46
1.39568	85.6	120
1.63365	88.1	60
1.46218	85.8	62
1.49213	103.6	40
1.49747	82.2	127
1.67056	87.4	61
1.66576	93.1	51
2.03607	84.3	157
1.35116	83.6	68
1.37333	84.9	40
1.49284	90.5	156
1.38583	102.6	60
1.52385	87.2	61
1.40938	104.8	38
1.6131	90	71
1.36313	87.1	39
1.55721	99.6	42
1.42939	91.1	134
1.52633	91.1	134
1.52335	82.1	90
1.39726	91.4	79
1.39942	95.7	45
1.99856	93.6	46
1.43743	92	50
1.4361	99.5	60
1.44081	100.6	53
1.43502	95.9	47
1.48574	92.2	90
1.48337	88.3	82
1.43167	94.3	78
1.32865	93.1	58
1.39848	86.6	62
1.56731	86	97
1.4138	90.6	171
1.55336	101.2	61
1.55229	78.2	80
1.38046	84.3	77
1.74116	96.5	46
1.50807	92.9	53
1.36842	93.9	67
1.37414	82.1	86
1.36114	97.5	42
1.94343	88.8	95
1.7417	96	59
1.45852	81.8	156
1.40649	87.7	83
1.82939	88.3	50
1.55328	90.2	60
1.64305	96.3	85
1.45149	91.9	47
1.3864	99.4	42
1.46549	100.4	42
1.49141	92.2	56
1.35431	92.1	44
1.5195	85	99
1.48388	103.1	41
1.40886	99.3	41
1.47497	90.1	49
1.43142	95.7	86
1.46727	96.3	44
1.59062	93.2	47
1.75856	83.9	87
1.48841	100.3	58
1.62107	83.1	88
1.74704	90.9	63
1.48162	89.4	179
1.63524	89.4	179
1.51936	92.9	44
1.61413	95.1	108
1.9344	92.5	101
1.71218	97.1	84
1.67131	92.1	101
1.42923	99.3	43
1.76401	95.4	108
1.5527	94.9	87
1.48508	78.8	96
1.53946	88.8	44
1.39917	92	69
1.73537	92.7	112
1.49427	86	50
1.5436	98.5	82
1.40729	90.8	78
1.46866	86.3	205
1.91912	86.3	205
1.5177	87.6	118
1.5602	94.7	36
1.73529	82.5	65
1.47013	85.3	226
1.58206	94.3	129
1.59955	91.1	59
1.89359	92.5	51
1.43812	81.3	114
1.37287	93	56
1.63913	100.7	42
1.64454	94	66
1.37882	84	87
1.48305	84.6	76
1.55668	90.4	58
1.37722	88.7	69
1.78219	91.5	49
1.41709	91.6	135
2.34274	91.4	78
1.97242	94.7	45
3.02762	90	262
1.90194	93.6	93
2.35374	94	57
2.10593	101.1	38
2.13312	93.8	66
1.96736	94.4	110
1.80979	90.3	84
1.90858	86	49
1.81955	96.8	49
1.97189	96.6	44
2.6803	87.3	223
2.01801	83.9	64
2.38354	83.1	195
2.04141	83.7	89
1.95852	91.5	102
2.17708	85.3	111
2.41388	82.7	65
1.86025	98.9	102
2.37187	91.5	57
1.90477	80.9	103
1.92257	85.9	64
2.11299	83.1	158
3.64863	86.6	340
1.86873	85.4	84
2.54534	89.8	50
1.92612	95.6	76
2.42615	82.6	181
2.18794	83	105
2.14914	81.9	307
1.95105	81.9	307
2.42198	89.5	59
2.0814	96.2	39
2.0156	97.9	52
1.96604	94.8	39
1.89322	91.1	59
2.06456	89.1	69
1.83789	84.6	104
1.97459	82.6	83
2.02154	94.4	122
1.94049	100.7	42
1.86502	103.3	54
2.34041	91.1	79
1.91168	95.1	43
2.21533	83.3	183
1.8945	92.4	35
2.04904	91.6	69
1.84331	83.8	134
2.00179	97.5	43
1.81954	94.1	47
1.84031	84.8	76
1.89901	90	237
2.13444	85.6	133
3.7954	85.5	404
2.59983	92.3	132
2.43279	87.7	166
2.78931	87.7	166
2.03083	94.5	54
1.95551	83.6	124
1.93382	85.7	133
1.96567	90.4	58
1.93991	96.3	44
1.86277	85.5	98
2.12159	82.8	255
2.17481	91.1	78
2.41665	96.4	56
2.20741	94.5	80
2.26719	99.1	49
2.11856	91	57
1.85085	78.9	218
1.91386	98.2	43
2.01246	97.5	44
2.02857	83.7	53
2.10678	92.2	59
1.86086	85.9	111
1.86188	98.4	67
1.87685	81.5	150
2.00943	94.9	53
1.91284	91.4	47
1.89116	95.1	76
1.83416	92.2	37
1.92358	96.7	43
2.00143	96.5	44
2.24869	89	139
2.59988	89.3	49
2.41758	92.8	110
1.94147	89.8	127
2.0419	92.2	46
2.05475	86.8	73
1.9189	86.2	63
1.93021	96.3	55
2.06229	89.2	93
1.9101	85.4	74
2.11464	83.1	111
1.85783	91	39
2.10319	92.8	42
2.07024	86.5	98
1.93973	87.8	104
1.95795	88.4	74
1.92868	89.5	71
2.11302	89.7	81
2.2559	82.7	149
2.26082	85.6	120
3.33006	95.5	64
2.14269	86	73
2.53107	82.6	134
2.28599	80.6	157
1.87669	92.7	45
2.49022	90.3	59
1.87823	84.4	251
2.15105	83.4	65
2.03931	90.4	113
2.06506	84.1	98
1.83404	81.1	79
2.31326	89.5	98
2.01214	80.4	81
2.15877	78.9	157
1.99008	96.3	43
2.05627	94.4	96
2.38641	81.8	135
1.90775	89.9	158
1.9738	77.6	42
2.28718	93.5	44
1.92793	89	39
1.95335	92.3	44
2.59374	90.4	50
2.03571	94	47
2.31942	85.2	76
1.94823	96.2	44
1.85057	93.8	55
1.98635	86.4	41
2.08333	84.4	99
2.02182	92.2	68
2.11292	84.2	122
1.90821	89.5	71
1.91027	100	42
1.89216	96	54
1.9648	92.7	47
1.88274	94.8	119
1.94649	82.2	138
2.04521	85	215
2.47104	85.3	473
2.33474	85.3	473
2.19083	88.3	119
2.38315	89.7	226
3.20672	85.8	109
3.27919	84.5	87
2.62459	81.2	399
3.21496	81.2	399
2.40525	83.3	234
2.48966	87	236
2.4275	87	236
3.0597	86.7	614
2.99439	86.7	614
3.72497	86.7	614
3.25405	85.4	250
3.3759	85	284
2.27713	84.5	265
2.47511	97.4	54
2.22583	94.5	66
2.21764	98.8	103
2.21034	92.2	42
3.0741	88	254
1.92524	90.4	102
1.92831	90.4	102
2.05191	88.7	284
1.88203	87.1	140
2.44888	93.7	80
2.28991	100.3	51
1.9494	102.3	51
2.02533	93.5	44
2.11707	88	152
1.93842	86.1	120
2.70492	91	103
1.99406	89.1	214
1.83214	89.1	214
2.08724	77.7	122
1.86902	85.6	100
2.22197	85.6	100
1.85011	84.2	51
1.9883	92.6	58
2.19483	86.4	51
2.17908	95.7	55
2.02423	92	58
1.88088	88.6	72
2.86479	79.2	337
2.47144	82.7	65
2.09723	84.3	146
2.1842	84.2	120
2.37424	88.7	183
1.97548	97.1	45
2.08794	93.6	98
2.02355	91.2	47
2.05311	86.1	121
2.50698	88	113
2.20559	88	113
2.23862	86.8	107
2.13038	91.9	56
1.88309	97.3	54
2.59501	87	165
2.00342	85.1	52
1.95965	100	41
2.1166	100.2	80
2.04925	86.2	84
1.86107	89.3	115
1.85703	100.4	48
2.00614	93.7	56
1.99058	95.6	45
2.11433	96.6	44
1.84217	83.5	67
1.96205	93.9	55
1.91583	90.5	68
1.85298	95.8	49
2.18611	83.5	67
1.96058	92.7	42
1.83773	93.7	46
1.93552	93.2	56
1.86444	96.4	44
2.03308	86.8	61
1.89298	94	48
1.86363	90.5	49
3.13738	84.4	404
1.95725	91.1	68
2.302	91.1	210
2.73172	91.1	210
3.42195	87.9	117
2.31518	84	52
2.07105	81.3	216
2.08579	91.3	38
1.81107	90.8	47
2.04975	99.1	52
2.18893	90.6	59
1.9858	92.5	56
1.91149	101.6	41
1.87014	92.6	67
1.8317	104.1	39
1.96559	99.8	42
1.86947	98.9	37
1.88664	87	141
2.02528	90.2	129
1.95791	101.2	40
1.91131	86.6	141
2.0754	84.4	86
2.13647	89.7	71
2.52124	96	56
2.33889	88.5	50
1.85492	84.9	168
2.14709	100.6	51
2.55233	100.9	108
2.75296	85.3	294
2.80972	85.3	294
2.63704	85.3	294
2.41891	85.7	284
2.17584	85.7	284
1.98262	85.7	284
2.76375	82.4	147
4.41278	81.5	284
[truncated: 6,997 more rows]

## Sheet: S6C Fig.
peak amplitude (µV)	oscillation frequency (Hz)	duration (ms)
3.71809	90.2	47
4.06104	91.9	66
4.02671	91.2	56
4.02207	95.2	46
3.83125	98.4	43
3.92492	102.5	41
4.10576	94	65
3.77489	99.9	49
5.3934	83.9	98
4.22267	94.6	45
4.24855	83.7	89
3.93601	92.2	47
4.16381	88.8	54
3.71119	102.6	40
3.92984	81	78
4.05553	88.4	59
4.19488	95.7	53
4.31471	85.2	86
3.75237	90	68
3.94457	85.8	98
3.74945	102.8	40
4.46274	86.1	63
4.39866	87.5	74
5.13049	85.3	52
4.28763	87.2	49
3.85795	81.6	92
3.81394	89.9	40
3.96196	93.6	45
4.90788	87.5	50
4.23312	88.6	84
4.46272	89.1	68
4.05693	95.8	53
3.80922	94	45
3.94409	89.9	44
3.92912	83.8	135
4.21129	90	81
4.60767	90	81
4.43509	85.6	76
4.93767	97.2	42
4.12499	96.6	48
4.52025	88.6	81
5.89624	88.4	90
4.22624	88.7	60
4.49563	83	78
4.37346	93.6	46
4.23055	97.1	44
3.89281	95.3	44
4.13528	87.5	49
3.81819	88.8	38
5.50569	90.5	69
4.05522	95.9	44
4.16224	95.8	75
3.73818	83.7	77
4.28427	89.9	57
3.75558	88.2	43
4.27119	90.6	46
3.93688	88.9	50
3.83519	95.9	37
4.53378	90.7	53
4.13509	84.6	69
3.70822	98.9	52
4.92517	96.1	43
4.08148	82.4	77
3.93945	99	33
4.11116	96.1	45
4.15017	87.3	95
4.09589	84.8	63
5.09331	88.2	50
3.80743	89.3	66
3.93747	86.8	63
5.15408	90.2	48
3.71585	97.2	44
4.20762	93.8	50
4.44356	91.7	57
4.05582	95.2	45
3.78083	88.3	50
3.81003	87.7	95
4.23446	89.9	103
3.80931	95.2	45
5.11778	88.5	51
4.08871	84.7	42
4.45312	83.9	63
3.78201	89.9	49
4.7348	101.5	41
4.0269	89.7	47
3.91477	85.5	110
4.10623	84.7	97
3.7944	84.7	97
4.4008	88.2	162
3.68322	89.5	53
4.12418	88.7	48
4.23789	95.5	44
4.74691	88.7	59
4.01326	95.1	45
4.34661	95	53
3.95685	94.2	45
4.75071	82.9	66
5.3657	90.5	93
3.79481	87.7	53
4.57919	95.2	44
4.36091	92.2	56
3.77604	96	44
3.79378	92.9	56
4.14263	92.2	47
3.85081	96.4	54
3.86875	90.1	48
4.22238	93.3	50
3.94107	91	52
4.6989	97.4	51
3.81625	97.3	62
3.7339	90.8	70
4.32568	89.7	80
3.91839	89.4	59
4.15455	91.5	47
3.9262	88.3	39
3.95163	96.3	53
3.80643	95	54
3.83411	95.3	50
3.70233	92.7	46
4.01293	84.5	64
4.30125	95.2	50
3.97052	94.2	55
3.83158	90.1	68
3.89168	89.1	49
5.55241	82.1	102
4.66842	88.2	40
3.97968	97	45
3.72174	85.4	64
4.02006	97.6	63
5.02149	86.5	63
4.06285	90.6	58
4.23075	91.8	47
6.40913	78	133
4.73711	89.8	51
5.16907	90	48
4.19681	88.1	58
4.13584	88.5	39
4.03002	88.4	82
4.13547	87.4	51
3.7927	101.7	41
4.52538	88.3	67
4.41039	84.2	52
4.11195	92	62
4.99807	91	56
4.35928	90.3	53
3.91283	100.9	42
4.84216	98.6	53
3.95429	92.2	56
4.02246	88.9	58
4.7549	93.8	54
3.89216	92.4	76
5.26056	82.4	104
4.32269	92.5	49
4.51365	95.8	52
3.73691	93	48
4.179	89.6	47
3.74412	93.9	46
4.53866	85.7	86
3.67717	91.3	77
4.17982	87.1	51
3.84773	88.9	49
4.07435	86.5	79
4.65549	91.7	47
3.97638	90.5	47
4.24585	91	38
5.10681	81.9	77
3.88598	86.9	83
3.7968	84	41
3.97709	81.3	91
3.98456	93.4	67
4.19358	94.4	44
4.75147	94.8	55
4.01957	92.6	38
3.75629	101.6	40
3.83825	91.4	45
3.7894	86.3	75
3.96406	92.5	46
3.78175	86.8	39
3.86201	90.6	39
4.33961	88.1	82
4.19313	91.7	62
4.09787	89	61
4.04771	95.6	43
3.7952	91	50
4.40398	86.9	95
3.81924	97.8	42
3.78136	95	36
3.79337	84.7	120
4.0273	96.1	54
4.86402	89.1	47
3.85758	96.9	45
5.26042	83.1	88
3.9874	83.2	99
4.53915	91.4	85
4.28694	99.1	43
3.90159	87.9	68
4.72859	94.5	45
3.89802	90.8	115
5.02726	93.9	53
3.89433	94.8	67
4.16528	87.5	55
4.16855	99.2	43
4.26448	98	42
4.43991	87.8	50
4.39166	94.5	46
4.41112	88.8	59
4.72875	93.6	54
5.3976	89.2	49
3.84611	97.6	49
3.87352	93.4	57
4.58491	89.8	59
4.25915	84.7	56
4.69422	93.5	50
3.88125	98.5	51
5.21756	94	65
4.43193	86.6	94
4.21672	86.3	72
4.00586	88.7	60
3.78103	86.1	74
3.89035	84	53
4.75542	87	51
5.54914	84.8	88
3.80981	94.2	46
3.84701	98.2	53
4.72956	82.4	148
3.8257	86.6	109
4.2048	85	64
3.77267	87.2	65
3.7025	84.6	53
3.88292	88.3	55
4.10679	93.7	46
4.36224	92.2	46
4.77123	91.8	56
3.78487	96.1	46
3.72789	87.7	111
4.65536	93.1	56
4.36694	87.2	72
4.75325	89.5	61
3.94315	87.5	82
4.61213	84.2	98
4.54164	90.8	58
3.6764	95.5	54
3.87635	85.4	52
4.79028	92.2	67
3.85213	85	62
4.20123	96.4	45
4.19569	96.3	45
5.11551	89.3	49
3.85211	91.4	69
3.84122	85.1	86
4.01998	85.2	50
3.70858	92.6	42
4.46069	89.8	49
3.72468	99.5	41
4.30293	90.5	54
3.9159	94.6	50
4.15508	84.6	97
4.61741	83.2	105
4.12395	98.8	42
4.1935	83.9	120
4.82058	94.1	47
5.02945	88.1	61
4.04397	94.1	44
3.92909	82.9	54
3.92965	84.7	53
3.98181	92	91
3.84859	95	44
4.37965	90.5	53
3.83255	92.1	46
5.07731	94.7	67
4.33789	86.5	43
3.80689	91.3	48
3.86021	86.8	53
3.82544	90.2	50
3.67064	95.1	51
4.19742	87.8	50
3.87018	89.5	68
4.76889	82.7	125
3.93338	86.8	63
4.4592	86.5	72
4.49416	81.1	117
3.80519	94.6	46
3.93657	88.5	48
3.99968	90.2	53
4.92733	93.6	55
5.18745	94.4	45
3.71796	90.8	46
6.36034	84.4	53
3.86118	89.6	48
3.8202	91.4	58
4.12998	84.9	54
4.63175	88.5	69
4.68127	80.9	79
4.23132	86.8	49
4.26807	96.4	54
4.06037	88.5	71
3.79683	91.8	49
4.12713	84.9	110
4.51782	92.2	56
3.99264	97.1	44
3.80986	89.7	72
3.75487	81.7	79
3.87703	85.7	73
3.83547	83.4	76
3.9391	93.7	45
3.79778	101	41
3.991	86.4	56
4.22898	84.8	116
4.04652	94.5	46
4.69388	92.6	50
3.81177	85.7	52
5.25437	91.2	46
3.70995	88.7	84
3.83901	89.1	49
4.19271	89.3	49
4.10943	91.4	38
4.1902	95.1	44
4.03822	88.8	43
4.05139	87.9	84
3.90148	89.3	55
3.83975	90.5	80
3.79958	88	49
4.18147	92.8	57
3.97013	85.4	57
3.85424	89.1	53
4.36934	91.2	42
3.92459	90.3	53
5.48601	87.6	60
3.77226	98.1	43
4.19267	87.3	61
4.24521	82.7	77
4.13513	89.1	69
3.79464	88.6	50
4.01588	89.8	38
3.94737	83.2	140
4.87081	88.6	59
4.17344	92.8	46
4.48183	93.3	45
3.81984	91.2	59
3.81945	83.9	75
5.01001	90.8	67
4.20176	94	45
4.00273	90	56
3.80419	87.3	51
4.45966	84.8	108
4.39301	85.8	111
4.14117	84.3	109
3.84938	80.7	109
3.80165	98.1	53
3.88629	85.8	65
3.88598	83.4	64
4.50501	84.4	41
3.89626	91.5	73
4.05315	85.4	98
3.74443	86.3	72
4.32062	89	49
4.23177	89	49
3.77193	104.8	40
4.42094	86.4	98
3.96828	96	53
4.33452	88.3	61
4.46662	91	52
4.4405	90.3	66
3.93582	89.1	61
4.02017	88.9	60
4.25313	88.9	70
4.06921	88.5	50
3.79471	83.5	86
3.86285	92.6	47
3.82028	86.7	40
3.88537	95.6	43
3.80764	94.4	42
3.99041	87.8	43
3.90082	90.5	59
4.08357	97.7	42
4.10139	87.3	96
3.77696	79.7	118
4.03432	102.6	41
4.05358	85.1	81
4.20113	91.2	69
3.83233	81.8	55
4.84048	83.6	75
3.75243	85.2	40
4.1951	90.9	46
4.46574	79.4	98
3.92879	80.7	93
3.89967	80.7	93
3.76065	88.2	50
4.06117	92.4	59
3.89223	86.6	51
3.94029	90.6	67
4.19415	87.2	63
4.12711	76.5	98
5.07151	86.2	96
4.15158	89.5	60
4.12366	88.7	60
4.02956	84.4	53
3.95653	82.2	90
4.0211	82	102
4.38539	89.4	53
4.70001	86.3	64
4.15313	86.1	96
4.98965	88.9	52
3.82326	94	76
4.29974	87.7	51
3.7927	89	50
3.69326	82.7	66
4.58189	87.6	62
3.98763	91.1	36
3.91708	83.2	53
4.21031	94.7	50
3.80483	92.3	54
4.66136	92	65
3.92027	89.9	48
3.96098	83.4	133
3.75765	89.2	49
4.40692	87.6	55
4.04519	85.4	97
4.44529	89.8	48
3.95749	94.2	45
3.82741	79.2	54
4.07413	94.4	44
3.76006	93.6	39
4.00698	93.2	46
4.2014	95.2	45
4.21045	83.9	66
3.79606	86	110
4.08716	85.5	73
4.04168	81.8	66
3.96395	88.3	61
3.96733	89.4	49
4.00131	90.5	67
4.1296	88.2	61
3.74972	95.5	43
4.41628	100.5	42
3.7091	91	48
4.52185	81.4	102
4.34385	90.4	57
4.41371	85.7	110
4.54979	93.9	46
4.4571	88.1	48
3.91911	81.3	66
3.80978	86.6	41
4.3162	88.1	53
4.06993	93.1	77
3.9993	88.8	50
4.86196	93.4	56
4.93729	87.7	50
4.24769	93.7	56
4.40734	87.8	70
4.36853	96.5	53
4.13344	91.3	48
4.1141	82.7	90
4.22187	99.9	52
4.27669	90.4	43
3.83803	100.4	41
4.96289	89.8	60
5.1508	92.7	104
4.22363	86	53
3.76627	88.7	50
4.43945	90	69
4.09264	88.9	70
3.85394	100.1	42
4.68361	95.5	51
3.76817	84.5	55
4.83663	98.7	52
3.88653	89.6	60
3.79881	89.7	48
3.70635	86.5	84
3.8068	90.5	56
3.80263	87.4	63
4.42007	90.9	69
3.74253	92.6	46
4.20543	84.2	52
4.29431	87	62
3.74587	89.5	71
4.47987	83.5	90
4.18901	92.4	46
3.7744	85.7	63
4.00284	96.6	42
4.00571	94.7	46
3.82962	95.5	45
3.86118	88.9	48
3.96947	86.1	51
4.10696	87.9	48
4.2097	90.1	45
3.94169	90.1	50
3.75153	93.1	46
3.99872	89.4	48
3.89802	95.6	44
3.76512	103.3	40
3.76482	88	62
3.88545	97.2	53
3.81549	87.4	60
4.20494	92.4	59
4.95978	91.4	52
4.75589	87.1	74
4.67342	86.6	165
4.11848	88.6	50
5.45682	94.4	44
3.82375	95.5	44
4.05336	86.7	51
4.0778	85.8	56
4.26089	94.5	55
3.82584	84.7	52
4.1926	84.8	63
4.38904	86.8	85
3.92182	85.7	62
3.70075	91.2	42
4.07153	79.5	80
4.65357	91	68
4.0925	88.5	51
3.84888	93.1	46
4.90138	91.6	47
4.12661	100.8	41
3.75645	89.7	44
4.78692	93.2	45
4.64832	87	52
4.13426	91	57
4.60901	90.7	47
4.13991	91.3	67
3.88745	93.3	61
4.29285	90.8	47
5.09975	85.6	69
4.55139	88.7	62
3.98976	97.2	44
3.94498	94.2	56
4.0495	83.1	65
4.8035	81.2	104
3.94782	84.3	88
4.04751	87.8	74
4.15821	87.2	51
4.13002	88.1	70
3.96879	80.9	79
4.03103	93.6	54
4.42371	88.3	71
4.00009	89.3	68
3.87495	85.7	40
3.87015	94.9	61
4.98579	93	50
3.96388	94.9	66
4.10131	85.1	52
4.1407	98.2	42
3.87526	96.4	44
4.45717	96.8	44
4.00084	86.6	75
4.4532	81.8	160
4.46756	90	64
5.99313	83.9	76
3.90165	89.5	79
4.1719	91.6	48
4.28337	82.7	88
3.94013	92.1	41
3.70053	79.8	104
4.06511	91.6	49
3.79177	91.5	53
3.83479	86.5	95
4.78251	89.9	60
4.30299	91.7	55
3.80478	83.2	123
3.94058	92.6	41
4.55352	91.4	49
4.10223	96.2	43
4.02188	79.9	55
4.18388	86.8	72
4.16366	95	45
4.86779	85.1	52
3.74568	89.1	61
4.26416	87.2	95
4.00731	94.8	44
5.23347	99.6	61
4.63263	93.5	55
3.90515	91.5	58
3.95614	106.3	39
4.42049	93.6	56
4.25408	87.3	50
3.71985	91.6	47
4.37488	88.5	53
3.71859	90	80
4.08382	86.9	61
3.82285	84.3	85
3.7023	87.1	50
4.38784	86.1	62
4.15765	86.7	51
4.30548	85.7	83
3.79875	91.5	55
4.18493	92.2	79
4.07242	85.7	66
3.94054	94.6	46
3.77092	95.2	49
3.84265	87.1	72
4.33189	98.2	42
4.57728	92	59
4.31791	86.4	62
4.40037	92.1	46
4.1324	89.4	48
4.06064	96.6	43
4.33824	87.8	51
4.63724	89.7	48
3.90392	91.7	40
4.13602	92.4	46
3.85773	100	47
4.45112	86.3	52
4.10302	89.5	59
4.13509	83.3	100
4.41589	82.2	87
4.32285	83.8	77
4.28166	86.3	105
4.20974	97.4	53
3.8399	93	44
3.77765	88.6	59
3.93414	92.5	55
4.42492	94	46
4.21713	78.9	41
4.55173	84.7	85
3.91375	96.4	45
4.07054	92.5	48
3.76973	98.3	43
3.75269	85.3	40
4.98462	85.4	110
3.88113	95.9	52
3.91595	97.2	63
4.04273	86.8	51
4.1434	97.6	64
4.21216	95.4	45
3.77032	90.8	68
4.53466	83.7	80
4.3284	92.2	58
4.09468	84.3	64
3.84106	82.9	91
4.05419	89.5	47
4.13222	91.8	54
5.28149	85.8	97
4.06883	91.2	59
4.42928	88.7	49
3.9092	91.6	48
3.78395	88.3	98
3.9054	86	61
3.97115	86.4	53
4.51445	90.9	47
3.99386	98.4	42
4.13854	89.8	49
4.88654	84.3	87
4.30161	87.5	84
4.24932	89.6	58
4.12014	93	44
4.9096	84.8	64
3.83516	93.7	47
4.36832	87.5	116
3.79815	97.8	62
4.34586	88.1	58
4.06099	92.3	47
3.92885	86.9	62
4.77416	98.6	52
3.86401	87.4	51
3.90425	94.8	65
3.88125	91.6	46
4.27727	85.9	85
3.99682	88.2	50
3.99449	83.8	116
4.64642	96.6	53
3.83211	87.3	73
3.99958	91.6	48
4.33503	89.8	70
3.80894	87.6	60
4.20359	87.9	55
4.13938	89	59
4.30297	88.1	50
3.8197	92.8	45
3.85572	97.5	43
3.87218	94.9	44
4.27101	88.7	80
4.23635	88.8	49
3.85984	89.5	47
3.87704	91.5	46
3.70487	93.9	54
4.77138	81	91
4.53237	87.3	62
3.85944	86.2	51
4.96761	86.8	67
4.46427	99	42
4.09214	90.5	59
4.03153	88.6	87
5.53337	86.2	105
4.01649	100.4	41
4.27732	78.5	83
3.88231	103.8	39
3.92431	93.8	45
4.04606	89.3	43
4.38715	94.3	46
3.73251	93.5	54
5.04768	87.8	50
4.33386	84.1	92
3.89266	85.7	106
3.99704	103.9	40
3.72796	91.2	68
9.20731	82.3	82
4.42347	89.5	48
4.13982	88.1	70
4.07456	83.8	135
3.84834	91.9	37
3.93125	89.7	53
4.42568	98.8	52
3.93467	92.6	46
4.09585	87.4	50
3.96836	82.2	89
4.38787	91.2	58
4.05615	85.4	96
4.36128	85.4	74
3.85934	91.6	90
4.23261	93.9	55
5.71987	85.5	97
4.22622	82.9	81
4.52869	97.8	52
3.95905	82.5	51
4.13768	93.4	54
3.7814	94.2	44
3.94357	82.6	77
4.26526	100.4	50
4.28051	96.8	43
4.17234	99.5	43
4.79764	84.1	63
3.95275	93.3	45
3.91405	94.5	55
4.11798	82.8	124
4.42242	85.1	82
3.70397	93.6	40
4.20554	97.2	43
5.10355	87.4	79
3.79247	87.3	40
4.33968	90.2	49
4.37875	92.6	108
3.90048	91.6	48
3.80565	91.4	46
3.85392	91.7	58
4.20319	88.8	49
4.63372	86.9	94
4.86171	97.5	53
5.23822	86	73
3.79264	90.1	48
5.94795	85.5	61
4.37752	84.1	86
3.77317	96.8	45
4.28086	93.2	51
4.12974	88.2	82
4.26137	92.1	46
4.43764	93.6	45
3.7578	93.3	46
4.06076	93.7	45
4.67228	87.1	60
4.06625	95.7	44
4.42256	87.3	82
3.99567	91.9	111
4.61045	89.9	37
4.18716	81.6	68
3.85816	87.1	40
4.88212	90.2	103
4.16838	99.1	51
3.91494	98.8	42
4.16458	93	37
4.18613	99.1	42
4.43187	88.5	49
4.99413	92.9	109
5.4278	85.7	84
3.8027	87.3	89
3.7479	92.9	46
3.89473	85.4	40
5.26718	87.1	93
4.13688	99.4	43
4.22686	93.2	41
4.90028	85.3	83
4.41151	92.7	46
3.89513	93.7	44
4.04502	89	48
4.28494	88.9	61
4.00731	90	60
3.93991	82.9	40
3.81525	86.4	72
3.84838	83.8	53
4.38346	89.2	50
4.23368	93.3	52
4.69513	92.8	58
4.44893	84.4	105
3.77527	99.1	43
3.92127	90.6	57
4.09036	92.6	47
4.48406	83.6	100
4.32833	86.4	105
3.79177	87.7	81
3.93983	89.3	59
4.61013	96.5	53
3.83617	85.5	50
4.19985	82.3	77
3.97174	92.7	47
4.38932	90.5	49
4.69057	83.1	113
3.94243	94.4	50
4.00998	78.9	57
4.03667	95.3	44
4.57406	85	97
4.75724	98.8	51
3.82675	87.6	72
3.86544	88.6	47
5.15098	89.3	70
5.09051	89.5	59
3.81221	87.8	117
4.11948	86.7	52
4.04908	89.5	50
4.45993	89.5	67
5.26624	87	73
4.24886	87.4	60
4.17859	92	48
3.76287	85.9	109
4.57793	95	48
3.92217	92.9	58
4.06253	83.8	64
3.82086	94.5	54
4.21453	89.8	43
3.81997	86.3	56
4.08283	89.5	48
3.87106	90.9	44
4.16466	95.4	44
3.94912	85.1	43
3.86423	89.2	69
4.64065	88.2	93
4.11368	88	50
3.98032	86.2	51
3.84599	80	118
4.04391	94.4	44
4.00328	78.9	53
3.76447	92.7	46
4.26401	93.4	44
5.08864	92.6	52
4.01141	99.2	55
3.77871	84.8	64
3.8099	93.3	44
3.79849	84	99
4.18798	90.6	69
4.0588	92.9	46
4.65864	82	103
3.92203	82.3	101
4.56795	92.4	51
4.81307	85.8	98
3.96933	92.4	46
4.65008	87.3	84
3.95875	93.4	46
3.80361	92.2	47
4.1507	92.3	54
4.29202	95	44
4.2701	94.1	46
4.15328	88	93
4.0243	95.5	45
3.87513	94.1	45
3.75306	94.8	44
3.88643	96.7	52
4.33608	98.5	44
3.78189	85.6	79
4.03367	97.9	40
3.74174	100.2	42
3.81158	87.7	49
4.28057	90.6	47
3.92566	90.6	48
4.22645	82.7	102
3.7235	100.6	42
4.68567	92.1	47
3.82601	93.9	45
3.77008	93.3	45
4.1504	93.9	74
5.09591	90.2	69
3.77954	83.1	111
3.77587	88.6	40
4.03773	96.1	64
3.96561	91.5	46
4.17739	97.6	53
3.84858	96	52
4.02567	91	49
4.0037	94.1	44
3.93913	85	76
4.33897	89.8	48
4.10025	92.5	87
4.00787	96.9	38
3.88094	102.4	41
4.25653	83	89
4.15291	90.7	58
4.00078	92.2	45
3.79389	89.8	60
3.9282	94.8	55
3.9788	86.1	81
3.77801	85.1	61
5.18009	92.3	56
4.89399	93.3	51
4.89743	84.6	99
4.32453	91.1	48
3.87311	86.7	39
3.72739	90	43
4.2972	86.7	60
4.40793	85.1	120
3.84559	87.4	51
4.07142	92.4	47
3.92912	91.1	49
4.29842	81.7	64
3.80201	94.4	46
4.23238	95.6	44
4.62921	85.7	65
4.11278	88.2	48
4.08915	89.8	69
4.69907	95	46
3.89166	89.9	49
4.53748	102.1	50
5.66582	87.7	60
3.97333	87.2	50
4.05597	81.6	102
4.45042	95.5	54
4.08472	91.5	48
4.1822	83.8	100
3.79584	83	87
3.8207	81.3	67
4.08848	90	58
4.09033	95	45
5.18078	80.9	139
3.82352	91.8	60
3.75915	92.7	47
5.51659	89.8	59
3.95768	81.2	67
4.56162	97.3	43
3.72802	88.5	143
4.37671	87.2	50
4.20896	81.5	54
3.91901	81	66
4.2081	82.6	90
3.76948	96.5	43
3.80176	92.3	46
5.58389	89.5	69
5.39099	84.1	82
4.59944	87.4	104
4.73216	84.3	65
3.9488	85.9	40
4.02869	92.7	46
3.81016	84.4	64
4.03549	93.9	52
3.95905	95.2	48
4.50392	92	58
4.2053	89.6	50
4.06276	91.6	56
3.9118	88.9	51
4.21002	88.8	61
3.71696	92.9	56
3.75079	97	54
4.10822	85.5	75
4.9447	87.3	53
3.89209	93.9	53
4.04883	89.8	48
5.10177	82.8	78
3.71611	98.8	42
3.99617	88.4	49
3.98113	93.1	55
3.86677	93.6	56
4.11982	82.6	71
4.25595	89	60
4.80927	84.7	62
3.90974	93.6	54
3.89511	94.1	37
3.82473	99	42
4.07616	94.2	45
4.07332	103.9	39
5.06845	93.8	64
5.56541	86.8	62
3.86772	89.5	48
6.00542	88.4	70
3.92267	93.2	45
4.34069	93.8	64
4.31258	93.5	56
4.85882	88.8	51
3.81294	99	41
4.93779	83.6	77
3.97132	91.1	47
4.20094	94.4	56
4.05638	87.5	50
3.78373	95.1	40
3.82464	94.3	55
4.11348	83.9	73
4.0754	95.2	76
3.79593	86.8	105
4.41995	83.7	76
3.83423	87.2	107
3.82426	87.2	72
3.82083	84.7	54
3.7582	87.6	50
4.79999	88.9	59
4.17083	87.7	76
3.89227	87.6	39
4.12371	90.6	47
4.0618	101.2	51
3.93351	84.8	54
4.63977	86.2	142
3.93716	83.4	53
4.12582	82.1	80
3.95477	85.9	73
3.92434	93.6	66
3.76886	89.3	103
3.9224	94	44
3.81969	84.9	42
4.99729	88.1	72
4.38302	99.9	51
4.01647	91.7	112
4.6995	88.1	51
4.19443	83.4	99
4.08329	99.3	51
4.502	85.5	52
3.80568	88.8	48
4.21317	88.5	48
4.22855	89.4	49
4.07022	94.7	55
4.37178	81.8	89
3.76118	86.7	90
3.82129	95	54
3.91191	85.5	63
3.82683	88.4	70
4.14266	86.9	61
4.13627	90.3	53
4.7478	88	49
4.05612	89.9	60
4.38406	95.8	65
3.96607	92.5	51
3.80167	89.8	68
4.80457	88.4	58
4.41694	94.6	47
4.07486	97.8	53
3.76702	83.7	53
4.11979	93.8	56
4.42193	93.3	45
3.8607	93.6	78
4.66461	85.4	52
4.42155	85.4	110
4.16394	95.3	106
4.97567	82.3	91
3.74963	89.7	49
4.33997	94.2	65
3.89168	92	47
5.0527	89.9	102
4.2298	81.6	85
4.29563	88.8	44
3.94896	94.8	65
4.19605	89	39
3.81311	87.7	71
4.11718	93.5	45
3.81331	85.5	73
4.13403	86.1	106
4.78639	84.8	63
5.12282	84.1	77
4.633	86.1	51
4.77201	95	52
4.64167	90.8	80
3.93847	86.4	118
4.20814	89.3	61
4.04745	86.3	76
4.28253	104	50
4.31506	96.1	63
4.16678	95.4	45
3.83019	90.2	102
4.04135	90.1	53
4.48998	93.1	83
4.65127	84.7	98
3.77885	87.5	82
4.40073	87	66
4.60466	83.2	123
3.95725	94.9	46
4.71468	91.3	59
4.00138	89.4	60
4.04697	97.5	42
4.76483	95.6	54
4.60742	97.4	61
3.78423	90.6	48
3.92158	90.9	45
4.26582	95.2	45
3.87437	79	42
3.96875	92	57
4.44727	85.3	75
3.7442	84.6	122
4.6607	84.6	122
4.21592	91.4	49
3.80675	89.9	41
4.05378	89.8	57
3.95979	86.8	72
3.97954	89.5	66
4.66831	87.6	61
4.23698	94.4	45
3.91755	80.1	84
3.89882	93	54
3.76833	96.9	43
3.92724	92.8	47
4.14357	84.2	53
3.9288	91.3	46
4.22553	88.7	59
4.22465	87.5	50
3.90628	90.3	46
4.17336	101.9	48
5.11193	88.3	94
5.09945	85.3	63
4.12328	86.3	62
4.42525	100.4	41
3.86928	89.4	48
4.80974	90.7	85
4.85991	92.1	46
3.89977	97	43
4.875	103.9	50
4.51257	84.2	112
3.91009	99	52
3.75206	87.1	72
4.7437	83.6	97
4.28583	89.7	48
3.73665	89.6	48
4.80986	86.1	82
3.87035	91.4	57
4.12043	88.1	82
4.62348	87.5	60
4.28122	83.9	207
4.02887	92	46
4.25436	86.2	67
4.07707	94.3	45
3.90285	101.5	51
5.37721	92.7	47
5.00679	84.9	86
3.85588	90.8	58
3.75659	94.1	45
4.11101	83.2	124
3.85352	88.4	50
5.66373	88.7	56
3.81859	89.9	59
4.2082	89.4	70
4.03393	93.1	109
4.01266	84.3	52
3.79932	90.7	37
3.798	84.8	52
4.15972	86.4	42
3.94097	91.8	56
4.65479	85.3	63
5.24799	83.7	84
3.6594	88.6	54
3.82401	94.2	68
4.3157	99.5	42
4.09472	85.4	49
4.27917	86.8	39
4.63679	95.3	44
3.77805	96.5	53
3.77234	87.8	62
4.26284	89.4	59
4.47552	90.9	67
3.84419	85.9	55
4.30606	90.6	48
4.18731	91.2	57
3.9056	95.5	40
3.75913	94	40
3.76501	87	63
4.34803	96.1	34
3.72209	87.6	50
4.61122	97.3	51
4.4591	85.6	100
3.935	98	42
3.76656	84.8	75
3.87539	85.1	86
3.84075	90	80
3.83677	93.5	57
4.06531	96.8	55
3.84653	86.3	53
4.0368	86	70
3.92167	98.2	52
4.30954	85.9	75
3.87225	89.3	72
3.82032	93.3	66
4.07489	91	57
4.19384	97.4	43
4.17357	96.9	43
5.08944	80.8	116
4.65006	90.6	57
4.75925	93.8	48
3.99556	91.2	90
4.23025	81.8	90
4.1281	94.9	46
3.78502	90.4	47
3.87663	89.2	60
3.9676	85	75
3.90093	92.1	47
3.99464	87.3	83
3.71953	83.9	41
3.81258	90.2	42
3.91473	93.6	55
4.07066	91.4	46
4.11611	87.3	55
3.99021	87.7	71
3.89101	96	44
5.22646	81.8	102
3.8334	84.5	76
4.14798	83.9	135
3.93714	85.7	98
5.57316	99.4	51
4.41243	91.5	68
3.74163	81.7	40
4.36427	85.1	52
3.95581	81.1	110
3.98632	83.4	87
3.96497	95.4	87
3.75275	92.2	47
5.5109	86.2	82
4.01936	85.8	79
4.69857	81.2	114
4.13836	82.4	76
3.98327	88.5	39
4.16631	91.8	66
4.83875	87.8	51
4.48509	85.3	62
4.12872	92.4	46
3.79461	90.3	48
4.00351	90	50
4.73621	92.8	67
4.02856	100.5	42
4.46452	85.1	132
3.89983	83.7	87
3.72419	97.6	52
4.33988	93.1	56
3.91004	93.1	56
5.14614	94.3	55
4.1999	82.3	102
4.98043	88	62
3.78223	94.5	44
3.86523	85.2	75
3.99939	92.2	49
3.81712	98.2	34
3.74448	93.4	46
3.98613	83.1	76
4.12923	93.7	43
3.9152	91.3	57
4.32411	83.5	53
5.4106	93.2	44
3.93265	95.6	64
3.80304	91.6	38
4.04962	80.1	128
3.81498	87.4	40
4.25686	97.8	44
4.10144	93.2	46
4.77973	90.6	78
4.78008	88.6	93
4.42855	90.6	59
4.0228	82.5	91
3.72116	93.2	56
4.13746	88.4	76
4.01896	90.9	58
4.67213	82.9	42
3.818	93.4	45
3.86441	96	53
4.26187	85.9	63
3.77833	93	52
3.99396	96.9	42
3.7849	88	72
3.99935	95.7	54
3.80138	90.8	48
3.8398	96.2	63
3.86802	80.4	118
4.01442	97.6	53
4.77339	92.9	51
3.8823	94.3	55
4.73688	89.7	49
3.90665	85.9	63
5.77215	87.5	82
3.81924	101.4	41
4.88968	88.4	49
4.64465	90.1	50
3.79968	81.7	74
4.24382	81.2	117
3.68248	84.8	100
4.18464	91.2	50
4.10333	88.2	103
4.14135	94.5	55
3.84309	89.2	50
6.35497	87.9	83
4.23409	91.5	56
4.07374	95	57
5.12625	95.7	43
3.74597	98.7	43
3.79557	93.2	46
3.90806	95.1	64
3.73815	95.1	44
4.69557	87.5	61
3.83345	95.9	44
4.20876	92	55
3.87889	94.6	45
4.23486	96.1	52
4.18831	82.5	54
4.1183	85.4	70
4.34152	90.2	48
4.11561	83.7	100
3.79373	89.8	48
4.17581	96.6	53
4.34679	87.1	44
6.2326	85.3	83
4.23508	92.5	46
4.09358	83.4	92
3.883	82.6	101
4.34388	90.7	42
4.49068	86.6	72
4.47466	87.4	118
4.64452	84.7	122
5.2097	85.4	62
3.89705	89.9	48
5.01107	91.7	68
4.08723	81.2	81
3.81789	89.4	60
4.02128	85.7	76
4.03941	80.3	80
4.28376	95.4	44
3.78289	84.8	97
4.0075	89.1	59
4.71078	85.6	84
3.91288	92.7	85
3.91451	94.2	93
3.87331	85.6	76
4.67321	93.6	45
4.57143	91.7	70
4.61481	95	64
4.194	88.5	104
4.16858	84.2	64
4.03876	92.4	77
4.88998	88.1	69
3.96143	92.7	49
4.1584	89.8	58
3.8936	90.8	51
4.03817	90.2	91
3.79766	90.2	60
4.10069	90.2	48
3.86332	92.2	68
4.48552	90.7	47
4.12193	90.6	60
4.00633	89.1	43
4.47421	88	48
3.78625	89.8	47
4.04322	99	42
3.89118	90.2	48
3.8262	90	58
4.00619	90.3	59
4.44178	83.3	99
4.03052	91.8	48
3.78523	86.3	61
3.78974	83.8	53
4.24597	96.3	43
4.01495	88.5	73
3.89139	87	63
3.81136	90.5	60
4.00762	93.6	54
3.82688	96.1	43
5.22518	82.3	78
3.69222	87.1	50
3.98496	91.4	57
3.85648	86.3	40
3.89011	86.6	85
5.5861	84.8	57
3.75875	85.4	108
4.00616	86.3	41
4.09038	82.3	66
4.38537	96.5	47
3.69652	87.3	61
4.21737	97.8	42
3.81193	87.4	50
3.76924	89.6	62
3.79305	77.9	56
4.15945	86.3	72
4.13371	101.6	38
3.86045	90.2	58
4.00121	91.2	63
3.97885	87.9	51
3.85864	83.7	77
4.04271	93.9	57
3.78986	93.1	46
3.73685	91.2	87
3.82931	85	86
4.40571	87.3	60
4.54997	100	51
3.978	90.3	59
4.17408	92.2	62
3.83471	96.6	45
3.90261	85.4	62
3.83529	90.6	48
3.96906	93.1	47
4.37389	89.7	48
3.97476	84.2	53
4.37426	93.5	46
4.30612	96.2	44
3.79015	93.8	53
4.21967	82.9	141
4.56603	97.4	53
4.0681	90.8	41
4.0455	99.8	42
4.17597	94.6	47
3.80757	87.9	50
3.87544	92.2	46
4.62578	92.1	67
4.19528	89.6	59
3.7704	90.5	53
3.86937	91.3	48
3.89391	85.2	52
3.78518	86.7	41
3.8938	87.1	62
3.85436	90.9	58
4.01527	85.3	85
4.12991	87	64
4.29838	91.5	69
4.0277	88.9	53
3.82848	82.9	92
3.78548	82.9	92
4.16797	86.5	104
4.3298	89.3	50
4.06932	101.1	50
3.78572	92.5	78
4.7168	86.5	52
4.90672	85.7	94
4.12358	86.3	51
3.67627	87	71
3.88139	89.5	40
3.7856	86.1	73
4.31525	97	51
3.73083	80.7	203
4.13263	86.3	78
4.23426	88.8	60
4.72438	93.5	55
4.39739	86	62
4.21357	82.7	101
5.57436	88.5	50
3.82107	89.4	48
4.66618	93.4	46
4.0526	82.8	77
3.9616	89	59
3.78156	83	42
4.3914	84.1	65
3.77938	90.2	41
4.21037	99.1	43
5.44724	91.8	46
4.94967	91.3	49
3.94928	88.4	105
4.75929	80.5	116
4.19415	82	42
4.14609	82.4	70
3.97488	91.5	58
4.181	95.5	44
3.85412	86.7	72
3.9244	91.3	54
4.10463	98	42
3.79704	83.3	53
4.81449	90.8	48
3.82771	90.1	59
4.61964	95	56
4.27558	91.7	101
4.78839	85.3	87
3.848	91.3	49
4.14531	86.8	94
4.33173	82.7	65
4.0575	94.7	40
4.03216	94.9	46
4.01868	92.7	56
4.09729	93.8	50
3.87581	92.5	56
5.28218	82.8	99
4.55484	82.8	99
4.59823	94.8	56
4.05042	88.4	105
4.00021	94.4	54
3.795	85.3	63
5.3546	86.5	50
4.02687	88.3	117
4.36971	94.8	75
3.80047	101.8	41
4.00202	85	77
4.8178	99.7	51
4.37806	85.7	63
3.77029	85.2	41
4.14349	92	56
3.87666	90	49
4.68608	93.9	60
4.21132	86.7	71
4.06895	92.3	41
4.48736	85	64
3.78703	92	78
4.09273	88.3	39
3.75277	96.3	63
4.54522	87.7	61
3.78078	92.7	84
4.15612	100.7	52
4.78314	94.2	55
4.11645	100	41
4.32844	89.3	102
5.12769	86.4	62
3.86882	91.1	53
3.96175	89.1	126
4.98228	82.2	54
4.56229	95.6	44
3.93053	81.2	67
4.97707	85.8	73
3.88228	82.2	77
4.47691	92.7	56
3.81626	87.2	72
4.04518	87.2	72
7.50519	86.3	74
4.07907	88.7	50
3.82106	89.7	82
4.07543	87.1	50
4.18024	91.9	36
4.082	90.9	80
4.41078	82.7	101
3.84399	91.1	51
4.85759	88.3	52
3.78506	95.3	43
4.17837	93.2	45
4.6776	86.1	62
3.99013	89.1	82
4.36832	92.9	56
3.71494	87.7	70
3.7699	105.3	39
4.00569	88.4	92
4.0424	83.4	104
3.77132	91	90
4.28431	98.4	52
3.83629	87	55
4.55469	97.4	53
4.06573	91	46
4.27143	96.6	44
4.91785	83.4	89
4.53335	84.3	132
4.00057	93.9	53
3.88382	84.8	95
3.94562	93.5	46
4.26884	86.8	51
3.86301	87.5	84
4.58178	90.4	67
3.88029	92.1	46
4.05218	93.1	46
4.01757	93.4	54
4.21821	98.6	42
3.95847	84.1	75
4.98141	88	72
3.85295	92.1	47
3.86439	95.2	55
3.85902	85.7	40
3.82906	88.3	39
4.82317	82.8	54
3.86241	90.4	47
3.76167	94.3	51
3.9232	83	100
4.25289	100.6	40
3.77475	85.8	64
4.21712	96.2	44
4.08349	89.8	48
4.16044	83.1	65
3.88948	83.6	87
4.35686	92.2	52
3.91916	97.2	53
4.23022	90.1	49
4.40025	95.1	43
4.38185	84.4	53
4.16444	92.5	56
4.73524	94.7	55
4.70327	93.9	53
4.33402	96.5	42
4.13926	87.7	61
3.82393	86.7	78
4.8439	85.9	84
4.2711	96.2	52
4.17219	85.7	95
4.30346	89.3	48
4.84604	94.8	45
4.44581	93.3	50
5.50325	82.2	54
4.1307	88.9	50
4.25173	91.8	68
4.1969	84.5	86
3.74801	86.8	52
3.79328	86.1	50
4.64872	86.4	61
4.42687	87.7	61
3.85353	91.6	46
4.06852	91.3	58
3.92975	92.8	49
3.86941	82	40
3.98985	94.5	36
4.34073	98.4	52
4.23582	95.7	64
3.91002	82.3	53
3.77408	91.3	56
4.83585	90.6	68
5.09935	84.6	199
4.20813	88.7	59
4.27653	92	60
3.98591	81.9	55
3.80371	88.4	53
4.12155	87.5	49
4.23797	90.2	49
5.26354	89.3	60
4.30757	82.3	51
3.81983	95.4	36
3.79769	91.4	53
7.0037	86	73
3.94522	95	40
3.72523	88.1	49
3.67004	89.6	48
3.94287	84.6	63
3.90949	102.5	41
3.79523	86.9	52
3.7896	93.7	44
4.1468	87.2	59
5.38785	94.1	76
4.83748	89.5	58
4.07624	83.6	65
3.96721	96.3	44
3.95763	100.1	41
4.58792	92.1	46
3.89458	95.6	56
4.02978	87.6	72
3.86538	78.1	69
3.83258	86.2	73
4.14961	98	43
3.87139	91.1	57
3.67927	94.9	44
4.04636	80.4	80
3.75049	82.8	100
4.02345	94	36
4.00512	95.1	46
4.02503	98.6	52
4.24996	91.5	66
4.58262	88.5	49
3.83726	94.7	55
3.93839	79.6	81
4.02151	91.7	57
3.77722	100.9	41
4.904	87.2	94
4.19349	85.2	75
4.59827	94	56
4.69377	92.7	48
3.76626	82.9	77
4.94147	86.3	72
3.98748	84.6	96
4.52062	91.5	57
4.01117	92.8	40
4.11224	96.9	43
4.09891	92.8	51
4.00577	90.4	49
4.18234	89.5	62
3.68275	90.1	51
4.16519	89.4	48
3.94532	94.5	46
4.01838	79.8	94
3.99997	87.6	61
3.80142	81	92
3.94085	94.1	44
4.60981	82.8	106
4.22416	94	45
4.17813	91.9	57
4.30823	89.8	40
4.1577	91.2	51
4.63069	91	69
3.89641	91.9	48
4.66672	84.3	65
5.31106	87.9	172
4.13035	83.5	76
4.0617	85.7	109
4.76112	83.1	76
3.70893	99.9	41
4.21568	99.1	42
4.98574	88.3	57
3.82192	91.4	48
3.82685	92.2	46
3.96292	95.8	70
4.01305	101.2	37
4.16989	90.5	68
3.97371	91.5	46
3.76944	89.9	48
3.85287	92.7	45
3.98108	88.2	70
4.0353	88.2	57
4.21376	97.8	52
4.62542	80.2	117
4.10095	89.7	82
3.84356	93	50
4.03697	87.4	106
3.85139	91	48
4.77794	84.7	75
4.04311	91.4	56
3.86043	80.6	68
3.78808	97.7	52
5.86257	93.4	66
4.07661	85	73
3.79433	87	61
4.22956	83.7	101
4.49003	92.5	47
4.01714	87.7	81
4.10386	93.8	46
3.88182	88.8	61
4.03822	85.2	83
3.69269	94.7	45
4.69289	87.9	82
4.24484	84.8	92
4.92176	85.5	85
3.91153	86.3	50
3.83257	89.5	47
3.66411	89.2	48
4.54716	92.9	55
4.68174	84.5	75
3.74918	90.3	79
3.82173	86.2	85
3.79633	93.8	43
4.03047	82.3	66
4.6861	95.8	45
5.73009	88.8	129
3.95786	99.7	62
4.37374	94.2	41
4.02525	88.5	41
4.85668	85.1	62
4.37438	90.6	48
4.08121	85.3	71
3.84666	95.9	43
4.08128	88.3	69
3.98622	88.2	72
4.06658	88.5	51
5.25515	87.4	72
4.16422	101.8	50
3.97225	87.2	66
4.43884	86.3	61
3.85558	94	45
4.0557	83.5	105
3.90111	83.5	105
4.14758	99.9	51
3.96066	83.5	78
4.48267	84.9	41
3.97681	93.7	46
3.96437	91.4	101
3.83749	96.3	44
4.26424	87.6	38
4.03282	91.8	46
4.73592	90.5	58
4.70453	84	72
4.0543	92.9	67
3.80013	87	72
4.31076	95.5	43
3.72815	84	86
4.04786	89.8	52
4.02126	94.7	44
3.78445	95.4	45
4.16946	96.7	64
4.16769	90.8	61
4.1328	86.9	52
4.30842	84.4	73
3.8205	79	180
3.97904	82.4	90
4.63583	80.1	104
3.77563	96.2	85
4.54222	100.2	41
3.98048	95.2	43
3.68141	83.8	77
4.39414	93.1	46
4.03312	88.2	49
4.77401	91.8	46
3.83709	98.9	42
3.88127	83.4	41
4.10366	88.9	71
3.78528	98.5	43
4.58181	90.3	50
4.4709	90.6	48
4.43356	85.5	53
4.49099	85	76
3.9722	86	77
4.56913	89.2	59
3.95831	96.5	44
3.84599	93.4	48
4.48386	82.5	78
3.99468	93.1	46
4.60879	82.8	76
4.22263	89.6	67
4.21904	89.3	69
4.17924	95.6	55
3.84127	94.7	47
3.79669	89.6	51
4.41994	94.8	40
4.35885	92.2	47
3.93635	86.7	61
3.72919	91.1	47
4.09425	91.9	46
3.78347	88.6	80
3.75451	92.5	56
4.00719	102.4	51
4.14096	95.1	50
5.09636	84.9	107
4.16939	88	59
4.08605	100.1	50
4.488	97.8	63
3.8151	88.3	60
3.9552	88.9	70
4.16952	89.8	49
4.47899	85.4	67
4.83519	90.7	47
3.87327	93	46
3.85277	90.2	38
3.72855	89.9	91
3.76003	85.4	52
3.79471	95.1	56
4.07974	95.8	45
3.86902	83	77
4.58413	90.1	80
3.81013	87.3	89
5.01069	89.2	68
3.71834	84.4	43
4.37295	89.8	48
3.90408	90.8	57
4.08101	89.4	43
4.65094	88.5	69
3.9006	96.7	63
4.68537	90.1	68
3.80269	88.8	69
3.80464	97.4	44
3.79182	83.2	40
4.03863	84.2	74
3.89168	90.4	64
3.96639	93.8	57
4.36958	84.3	75
3.90758	97.2	45
4.82574	93	48
3.95681	95	45
3.97987	103	49
4.15571	85.7	62
3.69993	93	57
4.67127	95.8	64
3.81463	100.6	51
3.94731	89.1	48
3.64841	93.4	62
4.04373	94.4	54
3.98467	84.4	64
4.20968	93.2	48
3.96675	89.2	70
3.84057	84.7	68
4.28687	88.6	69
4.48647	79.5	53
4.26557	93.3	57
4.15865	87.9	70
4.32931	88.7	55
3.87622	88.8	61
5.13823	87.7	61
4.19534	92.2	46
3.92665	93.5	44
4.64681	89.8	49
3.90771	95.9	44
3.78614	94.9	67
3.93097	92.8	44
3.74096	93.7	48
3.8708	96.7	39
3.79576	94.3	45
3.71343	91.6	46
4.08676	98.3	53
4.50896	94.7	55
4.01922	91.9	37
4.44436	90.3	59
3.8759	85.3	51
3.98097	95.4	35
3.84732	91.4	47
4.25645	92	55
4.09185	84.7	63
4.24575	85.4	51
4.18852	93.1	45
3.76387	92.5	57
4.51837	90.8	48
3.95134	93.7	46
4.28501	87.1	61
4.09791	85.6	53
4.8823	85.5	99
3.70615	92.5	45
4.41718	101.3	61
3.8434	95.7	44
4.69878	93.3	45
3.87017	86.5	51
3.91753	93.3	46
3.79405	96.9	43
4.15886	82.9	78
5.16111	99.2	51
3.79777	90.6	46
4.43798	93.4	46
4.32365	85.6	95
4.72861	91.2	58
4.32372	86.7	63
4.26234	87	62
3.80721	88.4	97
3.92838	94	56
3.75534	94.5	45
4.62238	91.1	58
3.89077	89.9	48
4.14752	81.9	112
3.96294	93.3	55
3.69668	83	82
3.74118	86.6	61
3.84008	95.6	43
3.68739	96.2	44
3.84479	97.5	42
3.90738	95	63
4.19331	94.4	45
3.93382	85.8	86
3.86609	95.7	64
3.88734	89.1	69
4.03468	98.6	52
3.98367	85	74
4.15763	97.3	43
4.34489	93.2	54
3.73245	96.3	43
4.05175	88.2	49
3.89934	92.4	55
4.60695	90.9	47
4.40624	80.5	81
3.82883	92.6	57
4.38583	97.3	54
3.8688	90.9	48
3.75137	89.5	68
3.82534	93.8	47
3.86468	97.3	40
4.44075	90.5	51
4.12773	100.1	42
3.80398	89.2	50
3.99468	86.6	61
6.08834	90.6	78
3.99359	82.9	52
4.91916	87.9	61
4.12196	87.4	40
3.81715	87.2	51
4.01666	81.2	116
3.77014	97.5	43
4.04201	93.1	67
4.06359	90.4	47
3.72293	90.1	47
4.07186	82.6	90
4.0463	82.4	76
3.86393	94.3	59
3.83239	84.6	54
3.90371	92.5	56
4.09681	103.2	40
4.12103	91.1	57
3.98548	85.3	85
4.02182	86.7	50
3.82053	86.5	73
4.03429	90.9	67
3.84529	85.9	51
3.93881	93.4	46
3.73504	95.1	39
3.80438	86	86
5.45264	85.8	72
3.80689	96.2	44
3.7745	86.3	103
4.90112	86	64
4.12264	86.6	59
4.23103	96.1	44
4.04169	94.5	44
3.97769	83.9	42
4.17413	85.8	74
3.7819	92	111
4.16712	97.4	51
3.80804	85.4	85
4.10949	89.3	59
3.75187	86.7	51
4.71779	85.6	52
3.95958	100	50
4.80483	88.7	53
4.03609	91.5	46
4.24582	81.8	112
3.93827	101	50
4.4012	91.1	57
3.87386	93.4	56
4.04821	91.1	72
5.42707	86.6	64
3.94091	90.9	68
3.80725	101.7	41
4.20638	95.2	46
4.19636	94.2	46
3.70959	89.1	48
3.90187	90	58
4.1893	86.3	173
4.79167	91.8	48
3.8945	87	50
4.10189	84.2	98
4.31898	93.2	48
4.24622	88	61
3.83194	84.3	87
3.76277	95.5	44
4.07522	94.1	54
3.9013	79.7	54
4.93104	87.5	84
5.24814	94.6	86
4.33198	78.2	95
4.56814	85.4	67
4.68635	93.7	64
4.52731	90.6	47
4.32849	86.8	61
4.22536	84.7	75
3.9308	94.8	44
5.95534	84.8	100
3.80363	97.9	42
4.04768	81.2	79
3.97245	89.4	49
4.2341	96.1	54
4.17494	89.7	61
[truncated: 855,421+ more rows]

## Sheet: S6D Fig.
peak amplitude (µV)	oscillation frequency (Hz)	duration (ms)
23.5593	90.2	58
22.2357	90.5	51
22.7311	87	105
23.7542	94	57
24.2747	86.1	119
23.2199	96.7	43
22.6945	81.4	66
31.9127	95	53
23.5061	99.4	42
27.4497	88.7	98
30.2496	94.2	44
24.8794	91.5	89
38.0758	85.6	132
37.5147	91	60
24.38	84.8	69
32.0091	84.5	144
38.3588	83	101
28.2385	96.5	63
24.9167	100.1	50
22.7881	80.3	91
31.1635	89.8	48
39.4815	96.2	74
28.3018	91.1	101
24.5568	93.3	46
27.2928	87.9	51
28.5621	96.1	44
24.9247	91.8	40
35.3818	79.5	317
39.7641	79.5	317
28.8912	93.3	76
29.8032	94.3	47
22.9016	85.3	177
27.2657	91.1	47
25.4799	86.2	85
31.3564	86.4	166
37.5917	86.6	176
29.0788	93.1	64
24.7914	87.1	117
41.5502	86.6	72
27.6069	89.9	112
60.4393	87.4	164
23.7351	85.4	181
23.2439	90.1	47
33.5459	85.6	65
28.8589	93.1	58
23.1085	83.6	205
39.2213	88.7	49
23.2374	99.6	42
22.7009	86.2	95
27.5827	92	74
25.3676	83.5	140
22.692	90.4	47
24.0465	91.4	57
22.4989	79	67
34.0708	82.9	53
23.7318	91.2	67
22.2067	92.1	48
25.695	91.6	49
23.6627	93.1	56
31.5158	83.3	99
27.9096	84.9	90
29.4001	87.6	50
26.7439	76.3	69
23.6249	86.1	62
27.5481	101.9	51
26.3754	87.9	40
28.5456	85.7	51
25.0753	96.1	55
24.1459	86.8	142
23.3845	99.7	51
27.0325	90.9	61
23.8484	83.8	81
23.7323	82.5	53
27.7934	93.1	68
47.8734	83.8	77
24.4748	89.4	60
35.2855	98.3	43
31.9383	87.2	50
34.0091	81.2	80
25.3715	87.8	93
28.0821	92.7	47
28.5966	84.1	80
23.3918	88	70
32.4267	83.3	135
23.8108	101.9	43
22.327	89.8	78
22.2698	98.8	41
40.6052	83.9	64
41.9322	88.4	60
31.6964	93	46
24.9739	84.1	88
23.3128	94.5	44
29.6985	80.8	95
23.4672	86.6	85
37.1106	83.8	101
25.6568	100.9	42
24.0821	92.1	49
23.4843	88.8	70
21.9813	94.9	44
23.0306	85.6	62
30.201	87.7	105
35.7254	93.6	65
22.5622	90.4	48
27.4652	85.7	57
25.4774	92.6	55
25.4464	96	47
25.8401	81.5	149
33.6335	85.7	98
23.6678	90.3	58
22.5447	91.6	49
23.6517	90.3	70
24.7773	88.4	60
27.1779	85.5	84
22.6071	84	127
24.0434	83.4	85
24.8735	94.9	46
22.8402	81.9	136
23.0493	87.4	73
25.8746	102.1	41
41.2845	90.6	60
34.2083	88.4	70
46.6458	90.7	97
39.5767	82.3	66
26.1181	89	101
24.8851	84.5	116
24.4018	92.6	46
22.8505	76.2	95
27.3657	82.6	65
25.8698	84.1	84
32.579	83.7	97
22.5452	89	80
28.8954	89.6	59
33.7065	92	67
22.5541	85.6	64
25.4093	88.6	81
31.0228	81.3	72
28.6541	91.1	58
23.4082	86.3	59
27.8151	93.4	55
29.8789	89.2	91
39.8257	87.8	96
25.5466	90.7	46
27.6888	83.3	88
27.8465	86.7	187
34.5496	85.1	99
22.2255	86.3	51
27.4705	87	62
34.5822	88	108
32.9597	91.2	48
26.8291	91.3	48
25.0939	88.3	73
27.1973	102.5	69
39.2526	79.9	83
34.2931	86.8	74
34.6835	88.7	49
28.0849	84.1	124
27.1312	86.9	64
26.5724	79.3	81
23.123	88.8	51
30.6115	80	55
22.4135	92.1	57
22.5396	94.4	56
25.0678	90.2	48
25.066	85.3	52
28.891	90.5	60
28.4841	86.6	51
23.6957	93.4	68
26.6434	78.5	94
38.7642	86.4	95
29.7554	86.4	95
23.7958	74	85
23.3723	108.2	37
28.9953	87	80
24.8743	86.8	81
29.4741	87.6	88
26.5076	98.3	62
23.3461	93.4	47
27.6963	83.3	110
24.1739	84.5	93
24.303	90.8	102
23.6549	92.1	68
25.218	89.1	126
24.2011	101.5	39
23.1341	84.5	40
27.2744	92.6	85
32.6056	101.6	49
24.5091	86.8	96
22.8946	88.4	72
24.1809	93.9	56
33.8315	88.3	106
25.9792	96.1	49
23.3748	98	44
28.2731	92.9	55
22.8026	86	61
26.2646	92.4	46
36.4049	83.3	123
33.0622	83.3	123
25.3668	85.4	96
22.8667	85.4	96
26.3558	92.9	58
30.3211	94.6	97
24.5359	93.1	78
27.0295	87.6	59
24.5583	92.3	56
24.7354	86.9	49
25.3488	96.8	53
22.8452	93.8	45
26.2241	94.6	36
24.7617	97.3	43
32.6015	88.3	90
32.0485	82.6	136
33.2688	84.4	64
34.0028	92.5	90
36.7227	85.3	87
21.974	95.5	66
22.9033	82.5	175
28.1578	92.9	43
33.3249	90.7	58
27.1773	85.4	167
26.2869	92.6	68
26.8387	88.3	83
23.4398	87.2	150
22.6839	91.5	51
22.6967	85.2	74
26.1632	85.2	74
22.264	87	106
28.219	87.9	72
32.6392	87.9	72
23.8805	100.8	41
24.7903	84.3	53
24.2841	91.3	58
27.6522	86.2	109
29.5085	81.9	55
25.6732	82.7	65
34.2809	94.2	98
24.5185	85.8	63
39.7081	88.2	61
24.6621	84	192
27.7987	87.2	40
25.7916	86.9	178
30.4308	99.2	51
22.722	84.5	86
27.9844	94.2	55
26.7445	85.1	86
22.4913	94.4	86
33.1487	86.4	96
27.0962	86.4	129
28.7633	92	57
23.6487	87.9	129
25.4553	98.2	42
22.687	98.2	42
29.0517	94.6	88
28.423	85.7	61
26.7636	99.4	49
29.3777	90.1	59
29.2423	86.4	50
23.7589	89.7	48
23.4164	95.9	45
25.863	99.4	42
22.4137	87.8	83
21.9499	93.3	42
31.2575	88.1	74
25.3008	94.7	55
22.6126	81.4	79
24.8176	81.4	79
23.407	104.2	49
38.5645	87.9	60
29.6253	92.3	52
22.1213	99.2	42
31.0261	86.2	90
23.8092	86.5	51
25.2611	92.9	45
25.7564	93.8	45
22.5845	99.2	41
34.5754	85.9	101
22.9254	85.9	101
23.5258	90.9	46
22.7803	88.4	49
23.1416	94.7	65
28.0404	97	64
21.7806	100	51
22.3713	92.5	48
23.085	97.6	42
22.8822	91.6	60
29.133	90.2	48
23.4423	86.4	74
23.2595	88.3	61
22.7908	95.1	44
27.9966	103.9	39
31.1248	89.4	94
22.8553	92.7	46
22.8467	92.3	44
24.4097	83	100
25.4392	96.1	45
23.147	91.8	46
24.5815	88.4	82
32.8537	93.6	44
27.0102	93.2	66
24.5929	92.3	46
22.4076	101.9	50
24.3612	94.5	44
24.0105	82.8	70
23.7819	97.5	52
23.0664	87.4	82
25.9088	91.7	89
22.4983	81.7	78
27.038	83.7	73
25.603	92.9	44
26.5125	87.2	51
25.9516	86.8	72
26.4242	87	140
28.4914	83.4	87
23.4128	99.2	52
33.6265	85.3	72
26.3169	91.4	60
29.5683	92.4	63
28.7395	87.9	60
22.6775	82.6	57
28.9207	85	109
25.2467	89.6	120
24.1556	84.9	87
22.7531	93.8	57
24.1948	92.5	68
26.9112	89	68
30.4088	88.2	51
23.8036	96.5	42
28.0119	102.3	41
26.6891	86.7	78
24.4835	93.3	77
26.5769	82.5	126
25.7165	83.8	76
25.5112	89.7	58
23.0304	90.5	159
24.8508	93.4	48
23.3229	84.3	41
29.0582	93.8	54
23.8015	90.9	52
28.5354	86.9	49
27.0369	87.2	61
26.5806	98.8	43
22.9601	98.6	41
24.0693	93.9	108
30.1328	90.4	47
23.6832	84.1	53
25.2198	85.8	212
24.6666	85.8	212
28.5382	87.7	128
22.8278	84.4	87
23.4405	80.1	53
24.5024	85.8	154
24.5906	87.1	50
30.3705	88.5	59
25.4074	87.6	62
25.128	84.1	75
24.9336	86.2	74
36.8866	91	57
22.7241	92.4	67
24.9157	89.9	48
26.0717	91.7	47
25.3852	98.8	40
28.2043	88.9	82
22.8044	96.9	43
29.4848	84.5	81
24.143	89.6	48
27.1276	83.9	75
23.1933	95	44
25.1918	97.3	43
23.5977	88	64
27.7422	95.3	53
29.1676	80.3	91
27.4089	86.2	109
27.4349	99.9	71
23.0058	95.2	46
23.2612	86.2	105
25.6127	80	131
33.1285	89.9	59
25.6842	96.7	43
23.2669	86	67
25.1962	91.5	59
25.2995	93	46
25.4496	85	52
27.4344	89.4	58
32.234	82.4	136
25.9469	87.9	64
26.5531	86.5	85
32.3002	92.8	47
29.7644	82.7	69
32.2924	88.2	97
43.0773	88.2	97
27.5945	90.8	112
27.2476	91.3	56
23.1526	94.7	34
31.355	83.4	77
43.3928	86.3	106
36.3456	86.3	106
22.4214	98.6	52
29.4566	85.7	142
23.8927	87.6	69
22.2884	89.1	39
29.0776	92.6	59
31.039	80.7	79
30.9482	84.5	108
28.1853	87	151
36.6435	87.4	130
37.6164	83	89
25.4398	95.1	44
27.3137	87	94
33.6008	76.3	83
25.0053	93.3	67
25.7821	91.2	133
26.6847	89.8	109
23.2261	101.6	41
26.064	92.3	77
31.9404	97.1	49
29.3459	81.3	66
34.143	85.1	52
27.1367	85.6	180
44.9689	85.6	180
22.2977	91.3	47
22.7991	87.9	49
24.2138	86.6	72
26.8338	97.3	52
22.3802	90.3	69
32.0806	89.5	49
28.0536	84.5	76
23.8425	91	79
30.3636	84.7	135
24.163	82.5	88
41.6222	85.3	62
28.0743	91.5	103
24.2131	93.7	46
24.5953	87	78
24.1554	92	55
25.5974	91.1	69
26.8867	87.7	72
25.6718	78.8	105
24.5724	94.3	55
29.3858	78.8	146
23.4678	93.6	46
56.4914	82.4	149
22.7394	94.5	40
27.0728	92.7	53
32.1808	88.5	106
22.3934	85.8	91
22.762	87.5	116
22.5575	95.4	44
22.3308	93.7	76
24.6283	84.7	87
27.7557	91.6	110
24.3183	89.7	51
24.3336	93.9	56
22.4697	101.2	40
31.2567	95	53
26.2055	85.1	63
31.8379	91.5	57
30.6915	91.7	67
24.0392	89.8	104
23.4522	81.8	56
35.5654	79.8	151
45.3093	93.4	88
24.7408	88.2	59
24.1864	83.3	53
24.2586	98.6	42
23.8298	92	59
30.4364	85.1	110
26.9816	93.1	88
22.7482	92.9	46
22.1283	85.5	73
24.2508	91.9	42
24.175	87.2	52
23.9557	89	86
25.1133	94	57
27.4022	83.3	116
23.9454	85	64
32.7952	83.2	89
27.0145	83.3	121
31.576	96.8	53
31.5817	86	106
24.7021	93.9	55
25.2877	91.5	58
25.9869	81.3	79
23.5608	81.3	79
23.0659	83.4	124
33.0898	86.2	64
33.8367	90.4	57
25.7186	86.4	166
22.5794	91.7	41
33.0813	88.2	73
31.0573	89.5	51
35.6952	83.8	77
24.4972	84.9	41
24.1755	90.2	48
25.9153	93.4	54
24.4568	98.7	53
22.5381	82.7	64
25.4796	93.2	57
27.9107	90	56
22.5125	91.8	68
24.5076	97.4	42
25.689	90.1	59
28.6108	90.8	70
27.0151	85.7	40
23.6469	82.1	150
22.5593	82.1	150
29.8599	86.8	118
24.8904	82.9	77
22.5644	88.8	61
24.0441	85.9	52
29.3689	87.8	72
23.7096	88	39
34.0811	88.1	93
26.2852	91.6	52
23.9967	92.8	44
22.834	92.9	48
24.4624	88.7	94
22.6693	93	46
23.1289	99.2	52
29.6909	94.5	45
27.5301	97.9	42
29.1192	91.5	46
22.6043	81.3	127
26.8437	85	86
23.1367	83.6	159
25.2013	84.5	98
25.0711	98.9	52
24.1874	85.5	73
22.4676	88.2	61
25.3636	85.6	107
29.389	85.6	107
25.12	81.6	214
25.7247	83.1	65
26.6355	97.9	43
30.4777	84.9	62
23.3643	92.1	57
24.8338	92.6	57
25.2859	85.4	65
22.7194	87	56
23.173	82.5	134
22.5759	86.7	83
38.7838	83	172
25.5971	92	59
24.1422	87	82
22.4325	92	47
26.0212	85	134
23.2423	98.3	61
22.1567	100.2	51
23.167	88.3	83
22.9556	87.9	50
26.1597	89.6	49
25.4332	91.1	113
22.4914	89.1	83
25.7392	90.2	79
25.0718	91.4	70
23.2217	89.2	60
24.5965	94.7	45
24.9021	89	49
23.3589	98.5	55
25.3733	95.6	55
24.0359	88.5	49
24.9074	92.3	44
24.2322	88.2	122
22.7791	89.6	71
25.4205	104.2	38
30.0041	80.2	156
27.1335	88.7	60
28.5066	90.3	58
23.7113	84	53
25.9452	97.6	43
26.2175	91.5	58
26.872	91.9	46
22.3197	86.5	141
25.3969	90.5	46
36.0355	89.3	163
32.9151	90.9	56
23.1482	84	87
27.3372	95.7	45
25.2278	92.2	46
29.8849	88.1	61
25.1245	85	77
24.1172	85.6	91
22.6868	85.5	52
22.9145	76.2	281
24.7571	76.2	281
23.5988	85.6	74
26.7072	89.4	49
30.9316	80.5	67
28.0963	83.4	66
36.9439	93	53
23.1456	78.9	209
28.8568	78.9	209
26.6876	78.9	209
25.3983	87.2	61
26.3269	85	41
24.1081	82.6	54
27.3903	87.6	50
23.6597	85	63
30.8472	95.1	46
22.997	92.4	64
23.1488	92.7	88
31.1391	78.3	57
24.6618	87	51
25.539	94.3	55
25.3079	83	65
28.783	87.5	94
24.9258	91	74
22.581	83.7	64
22.3659	91.6	46
24.8695	95	54
27.0476	87.9	61
26.2403	91.9	111
25.7611	90.6	58
22.286	95.1	55
22.9281	88	40
26.5687	88.5	71
24.6305	91	47
23.38	90.2	58
24.9243	86.1	73
23.8903	87.9	94
24.3373	95.6	44
25.6186	88.5	71
27.0838	92.2	56
29.5336	81.9	91
25.2758	93.1	109
24.9615	83.9	84
33.4346	90.9	48
34.6673	91.3	55
27.0935	88.9	68
22.9158	86.2	83
27.8109	86.4	156
28.7611	91.9	48
23.7951	94.1	76
24.0675	90.7	57
39.5701	89.9	115
23.0392	87.1	84
22.429	87.3	74
28.3559	95.3	81
25.326	95.8	96
26.7016	97	56
40.42	90.6	59
26.2642	80.2	116
27.4981	91.7	48
25.2404	98.1	72
22.5257	89.4	59
30.5049	85.2	99
45.4768	83.8	88
23.3034	83.2	101
23.817	80.6	102
24.4315	83.3	99
23.3488	103.7	40
26.6318	92	46
33.7415	94.4	87
28.8518	90.1	104
24.857	91.9	65
28.4676	93.6	96
33.9225	87.8	71
30.1283	90.6	58
39.3044	92.1	112
36.5279	85.3	107
24.8398	87.1	117
30.4029	90.3	57
23.9765	89	70
26.6622	90	58
23.8446	81.7	67
27.8403	92.6	57
25.4174	84.2	63
27.8047	79.9	255
24.7935	84.3	74
24.7649	89.6	48
32.1151	86.2	132
28.2863	86.2	132
25.4878	84	109
29.8622	84.8	145
32.4794	93.4	46
29.5463	93.6	77
25.4713	82.4	210
28.3376	87.9	50
26.8216	94.3	55
24.2169	82.2	100
24.3518	89	60
36.0491	87.7	84
27.1209	100.6	52
25.5152	88.8	49
42.8772	89.2	92
24.736	86.1	51
25.9727	84.4	92
25.7661	86.2	45
31.9194	90.4	92
39.0892	86.4	84
28.7676	86.2	62
26.5564	97.2	43
34.6509	94.2	72
38.6167	84.2	124
21.7853	84.4	50
26.6086	84	53
24.1909	86.3	51
23.775	86.3	78
25.8146	83	53
26.0803	95.4	53
24.7033	93.1	67
23.7102	87.8	94
26.8631	95.2	78
27.3071	83.7	88
24.1735	87.3	39
24.4896	92.9	51
26.7354	92.3	57
21.868	93.2	56
23.7724	93.5	54
26.4935	91.2	56
29.5144	89.9	48
23.6323	80.5	103
24.102	83.5	98
30.6602	83.7	77
22.4593	98.6	52
27.4551	92.4	53
23.5652	96.5	53
23.4805	84.9	99
22.6751	80.7	153
30.9575	88.1	83
24.4743	87.5	61
24.8412	93.1	55
23.9163	91.5	58
27.6716	82.5	76
22.449	79.5	81
24.5142	94.5	76
23.3538	95.3	36
24.0465	86.7	130
27.8027	89.3	49
25.8705	96.4	54
26.6252	93.2	54
28.9055	87.2	62
29.1162	89.9	135
48.1218	82.3	125
29.0512	86.9	74
27.4006	92.7	46
24.4351	87.6	73
25.0162	90.5	79
25.4514	98.4	44
26.0615	91.1	56
26.2433	79.5	131
23.9015	86.7	71
35.6198	80.1	55
24.9334	83.8	146
26.0573	93.6	45
25.1999	97.5	44
23.8566	98.9	43
26.364	83.4	53
46.633	85.5	68
31.6055	91.8	56
27.26	91	124
29.8215	99.4	50
26.5729	94.9	45
25.1998	88.6	70
37.885	89.2	59
29.2706	87.9	71
23.3422	85.5	84
26.4281	87.6	129
23.8618	89.5	50
24.5622	99.5	41
22.1703	96.5	41
22.6079	100.4	41
22.6966	91.8	58
27.8672	94.1	45
31.1192	83.8	92
22.3595	89	83
30.5144	85.3	85
22.5619	84.6	41
24.1228	90.6	48
22.1704	88.4	41
23.2948	87.3	62
22.3185	81.7	112
24.5431	80.2	135
24.5672	84.8	52
22.9206	92.4	65
23.0226	93.5	54
23.5174	94.5	53
26.01	87	101
32.1893	84.8	64
29.7662	89.7	80
28.5472	91.8	52
25.4676	87.4	61
31.517	84.2	53
31.2905	89.5	104
28.0075	87.2	83
26.3964	93.1	46
26.4688	95.9	62
23.0913	102	41
28.8621	95.8	66
26.1346	90.7	67
25.8837	97.4	54
24.0435	90.2	49
25.6958	97.2	49
24.2337	80.9	105
28.7075	85.8	142
35.5822	91.6	78
27.0483	92.1	57
26.7304	96.8	53
27.4019	98.9	46
28.6726	93.4	56
29.2851	92.1	109
24.1914	92	114
41.3876	84.4	111
23.9783	94.3	54
27.8592	80.4	84
30.4118	92.3	99
24.6373	85.9	90
23.4977	88.9	47
24.3625	99.1	42
29.2583	96.8	59
26.2855	89.3	73
27.0445	85.6	51
24.9974	91.8	66
29.2793	86.8	95
38.0313	90	49
33.4	92.8	64
28.3979	94.3	55
28.5876	91.7	46
25.4218	86.3	131
25.3091	90.3	134
23.7013	87.2	85
23.0308	84.7	76
31.6769	85.7	81
26.0539	92.5	104
22.9859	84.9	41
33.6027	90.4	57
22.5523	92.9	46
24.4793	89.9	104
23.2508	89.9	48
42.7431	80.9	142
24.4157	91.5	50
28.525	90.1	135
23.5307	83.6	161
24.3222	80.4	41
25.8121	95.5	54
26.9854	93.2	46
23.6319	88.3	60
22.6075	97.7	43
23.5862	83.8	86
31.4425	86	75
23.7811	86.9	52
30.1356	82.3	108
25.474	92	56
31.7123	87.7	52
24.7184	89.4	49
22.7415	99.6	42
28.9438	91.9	47
25.0518	84.3	88
27.1355	81.1	114
38.4925	73.2	44
27.5982	81.9	79
29.7935	84.7	88
26.2293	84.7	88
27.5314	86.7	105
24.8983	82.2	90
24.4265	92.5	45
25.7538	78.5	96
24.1562	82.5	102
28.7921	92.1	113
26.3392	93.8	47
35.4713	90	80
35.7452	91.1	57
27.0615	95.7	44
30.3263	90.2	92
22.4518	92.8	46
22.5016	83.7	96
28.7751	87.6	51
31.5011	92.7	47
28.3154	87.6	65
33.339	93.5	55
22.8758	81.4	116
30.4735	87.5	72
32.9089	82.1	104
28.4186	86.8	71
25.8829	91.1	46
28.9876	85.8	51
34.9283	83.4	135
25.5811	82.7	65
24.7185	85.5	39
23.0857	82.9	53
22.1115	91.1	101
22.9429	82.6	91
35.4289	94.2	55
27.9442	90.4	68
25.3802	94.8	63
29.1773	84.7	101
29.9981	87.3	118
50.2642	88.6	94
32.6932	84.2	99
25.1285	88.1	107
22.6378	81.4	140
22.6002	91.6	58
28.9001	90.6	47
33.3581	95.5	44
23.1247	81	91
24.0496	89.9	93
30.6501	90.5	53
38.6163	87.9	103
25.7022	95.4	43
23.1623	90	39
29.0689	89.9	48
25.8691	85.4	52
22.7693	81	55
23.2399	96.5	76
23.8238	88.4	121
24.1811	93	45
24.6568	94.1	47
33.9386	78.4	202
34.7039	83.9	76
22.0425	88.9	80
34.3189	81.3	126
25.4801	95.8	52
24.4302	89.4	47
23.6322	91.1	57
26.9978	94.7	58
22.8372	94.4	46
22.1117	87	73
34.6829	84.8	235
22.4204	90	48
28.1826	95.1	64
23.2968	90.9	48
23.3984	82.3	118
31.9904	88.4	106
23.2195	87.3	44
26.394	86.4	82
22.7587	101.8	39
22.5675	82	67
23.5101	79	94
26.5532	96.9	45
23.8717	86.8	74
27.2774	93.7	58
25.3518	85.2	109
30.4491	93.4	55
29.4502	84.8	76
37.8131	85.9	79
25.0831	94.5	45
24.3199	88.7	138
22.8895	103.1	41
23.8597	95.6	57
23.6511	82.6	78
23.5883	83.6	86
34.6831	88.8	50
27.9754	84.1	66
23.7658	90.8	80
25.3303	79.2	83
27.0854	81.7	148
25.9141	91.4	58
23.7483	95.6	54
22.6385	95	54
22.3956	93.2	45
29.1892	84.8	85
36.663	86.2	229
33.1306	86.2	238
25.0401	84.1	100
25.3351	94.2	49
22.4666	101.5	40
22.5803	97	48
31.4614	88.4	79
25.6351	86.9	59
37.1056	86.7	97
22.5578	95.3	54
33.9788	87.3	124
23.8129	86.1	166
24.3675	91.4	67
26.7823	94.9	75
26.1503	89.9	70
24.4005	88.1	41
23.7726	92.6	47
24.1507	92.7	48
28.06	87.3	50
29.2928	85.8	52
24.5906	83.6	101
23.8511	97.5	43
26.1745	82.9	89
23.4337	84.8	87
30.1681	88.8	49
31.0679	91.3	47
24.6684	95.2	43
22.5724	91.9	76
29.2166	86.4	51
30.5334	86.8	55
29.1231	91.6	57
26.8444	89.2	60
25.098	89	49
29.3577	87.8	82
26.0606	86.6	86
25.0149	92.2	56
38.8417	81.1	73
24.0174	100.1	43
40.0336	85.8	74
29.8333	85.2	65
30.9464	81.3	177
23.3877	95.6	55
22.2546	83.6	87
31.5116	83.6	87
29.4671	86.6	60
22.8998	84.3	64
27.8795	80	68
24.3824	83.1	124
24.0357	92.4	47
35.4834	86.3	97
26.7054	87.1	75
22.1287	91	81
23.0163	102.8	40
26.2643	92.3	56
27.894	81.5	64
23.7131	91.9	47
24.7285	95.7	37
24.516	89.9	57
24.6529	87	129
25.527	88	60
31.7835	91.7	87
23.6334	89.4	57
22.972	87.5	83
26.2379	105.4	39
30.5935	97.5	45
23.8072	97	43
23.0114	85.9	51
23.7321	84.5	98
26.3399	84.2	75
27.3546	95.2	55
22.191	92.3	47
22.3411	89.7	49
29.4374	89.1	60
24.1578	89.9	80
23.441	95	53
27.8337	85	131
26.6436	89.1	71
36.2969	82.6	101
32.7918	94.1	97
25.5026	92.6	46
34.4734	81.3	115
28.3186	91	47
32.6164	88.5	71
22.5481	86.5	50
24.5316	88.1	50
27.8645	93.4	69
24.1263	91.1	46
24.8032	93.8	43
44.9985	86.3	63
25.5821	81.5	129
23.6608	89	59
46.5603	89.8	69
25.7216	96.1	45
30.2189	86.1	83
28.4179	84.1	64
28.4494	90.9	111
27.6973	87.1	61
22.5591	89.5	69
30.5967	85.5	52
37.9671	85.8	167
23.2975	87.4	82
35.7742	88	52
29.2887	78.7	108
26.0873	90.5	49
31.2821	89.2	60
24.649	91.6	38
31.4119	92.5	78
25.333	84.6	99
25.2322	98.8	70
32.5803	87.9	59
25.2442	97.9	43
25.7416	84.1	76
22.6017	94.8	44
23.6625	95.1	45
43.9022	88.1	173
43.2414	88.1	173
35.4634	93.7	67
22.5508	93.2	46
22.7172	89.2	39
43.6251	83.7	77
24.6003	85.4	51
28.3322	93.9	55
32.1585	92.2	67
24.5377	99.6	42
27.6845	86.5	106
24.2486	94.3	61
27.4146	89.2	48
24.0272	88.9	48
33.9051	87.3	62
24.0566	88.9	70
24.2421	91.4	46
23.0233	87.4	60
29.1554	93.4	100
26.74	93.4	100
25.821	87.5	61
27.3036	83.1	64
24.5324	85.6	84
28.5321	91.7	48
26.501	83.8	51
28.5924	81.1	56
28.4102	95.6	44
23.8271	84.8	179
25.0233	91.2	102
28.4249	97.4	52
23.3808	92	48
31.7937	83.6	87
27.9773	87	142
26.7414	95.1	44
23.7787	91.2	41
30.2066	89.6	105
42.3341	91.9	53
22.5404	89.8	57
27.8313	84.6	123
23.1746	94.8	46
23.4541	86.3	61
23.426	75.7	43
30.335	96.6	52
22.5072	92.6	37
28.8416	98.8	53
22.2291	90.1	39
31.0807	90.2	59
28.1509	80.5	104
25.6273	88.5	103
25.7945	86.8	64
25.6977	100.8	42
23.2128	90.7	53
23.8965	91.5	133
25.3326	91.6	110
24.6479	85.3	41
33.8831	90.6	100
25.933	83.7	92
26.1139	89.5	80
32.1897	88.2	52
23.2297	87.1	62
35.7391	87.7	94
23.2273	90.3	47
22.8059	97.8	43
22.9241	96.9	43
47.8466	82.5	163
32.5462	91.1	79
23.6073	95.2	54
24.8271	96.8	53
23.296	89.9	48
23.1031	93.1	56
23.1133	95.1	83
46.6593	85.5	192
33.5992	80.5	276
31.3809	89.8	59
22.9893	92.7	64
23.2718	95.2	44
35.1265	87.6	191
29.9625	87.6	191
35.3258	86.1	86
23.7177	81.3	103
22.5677	81	79
23.7921	95	45
36.8503	86.4	72
29.5587	87.9	130
31.1783	87.9	130
25.0133	87.8	81
23.7543	100.2	50
22.5684	94.1	45
26.0234	88.1	60
24.7351	91.9	67
26.976	82.2	104
23.4858	86.8	75
24.3772	95.4	44
23.7504	89.8	80
23.7035	89	48
23.7913	83.1	65
22.7145	93.6	56
23.1815	86.7	117
25.2405	88.5	53
22.4832	88.6	49
23.5882	92.5	37
28.3233	100.9	51
25.1655	96.5	54
28.7407	96.1	44
26.6756	86.5	51
23.47	86.1	72
29.0534	90.3	57
22.8522	92	47
23.0715	89.1	38
26.9256	92.4	131
23.9189	97.1	43
23.9316	86.6	40
30.0597	90.4	58
24.042	83	121
26.7087	89.1	60
22.3189	81.8	138
23.903	85.6	74
32.8322	92.9	81
24.8862	99.9	51
22.5215	88.1	60
24.3227	94.1	45
26.3527	90.4	71
30.4565	101.9	60
31.6905	86.7	52
24.6932	94.1	45
31.8904	87.7	83
22.9268	87.7	84
37.4129	94.9	78
27.5635	89.8	70
25.5024	93	46
25.0024	96.4	44
34.511	85.2	114
26.3278	89.7	49
27.6898	97.5	61
25.9265	80.1	131
22.3019	97.9	43
25.027	91.7	68
22.778	83.9	102
24.2997	83.6	123
27.2943	92.3	57
23.1309	84	112
23.8044	87.8	68
23.5565	79	69
23.972	93	98
26.1374	86.9	96
24.9791	84.5	144
24.5228	94.7	50
24.0679	92.2	68
27.2768	86.7	82
28.1076	81.6	79
30.4211	97.3	54
27.31	97.7	64
29.1118	92.9	45
33.1543	85.6	51
25.647	90.6	90
26.054	94.2	50
25.0515	93.4	65
24.7867	82.6	91
23.9745	83.8	89
26.3843	97.4	52
26.0092	91.3	57
27.7802	81.9	102
23.9615	95	44
25.0083	92.4	67
23.3839	97.3	54
23.4928	87.5	61
31.1931	88.3	94
29.4841	100.4	62
30.6444	79.5	95
25.8913	88	105
32.9818	88.4	72
28.147	83.5	240
28.6561	80.3	105
24.4441	94.3	86
23.9558	84.3	113
23.0996	84.3	40
23.3135	98.7	61
24.6202	86.4	82
29.6868	87.3	75
29.749	91.6	66
24.357	94.7	45
27.7458	95.7	42
30.9645	96.3	65
25.9254	83.8	98
28.7469	87.9	115
22.2904	84.8	83
26.0884	99.5	42
23.4353	87.5	50
22.8564	82.4	78
22.7923	91	57
27.9526	88.4	50
28.0368	89.5	81
26.1397	93.4	64
24.686	86.9	52
24.8226	89.8	39
26.4392	96.8	43
28.4549	88.1	70
22.0247	88.1	70
25.8038	90.9	84
25.8747	89.5	81
23.0027	91.4	47
32.3546	83.7	100
26.3061	85.5	63
26.2237	92.1	53
24.3869	89.3	49
23.8102	90.3	91
27.652	88.7	69
24.7805	101.8	41
22.8322	90.7	67
23.4756	78	56
28.9955	85.3	114
26.7996	86.6	51
23.2245	95.1	44
28.3457	86	79
48.5118	93.3	88
24.0896	76.2	108
28.5729	95	64
24.9025	93.7	55
23.0181	95.5	53
23.2337	93.5	45
33.4703	91.5	90
23.3371	90.8	47
27.1862	83.1	71
23.8887	88.7	70
28.8481	86	62
31.5777	92.1	120
34.9038	81.2	116
29.1737	81.2	116
22.5321	89.9	37
23.5441	93.7	45
31.0631	86	75
23.2296	93	46
22.65	90.2	63
22.4691	90.6	45
31.6036	80	130
25.7342	88.2	71
29.9432	87.8	48
30.7995	93.3	55
24.84	105.4	48
26.3267	93.5	64
27.3732	85.3	73
23.7724	93.2	45
29.4489	86.4	115
25.3552	85	86
28.1482	95	55
28.6935	95.8	52
25.5528	83.6	105
25.0473	85.4	86
24.196	82.9	66
23.8384	83.7	86
24.5294	87.8	69
26.0317	86.8	40
30.3411	91.8	69
23.4172	86	63
24.3707	96.9	56
25.5203	87.9	61
31.6113	90.6	57
30.967	85.3	53
22.5869	95.2	53
25.0715	86.6	97
25.9252	85.2	62
23.3944	88.5	38
22.6722	95.6	55
32.8698	94.8	86
24.4646	92.8	87
25.1075	86.3	94
30.0166	91.1	71
22.3218	92.4	48
24.3625	85.8	63
24.483	91.5	89
23.3195	87.3	61
23.1827	81.8	91
37.7637	84.5	109
29.7902	92.5	51
27.7963	84.7	53
22.9032	82	126
25.0704	93	86
29.8128	100.7	41
28.8532	97.4	43
30.0057	91.1	84
24.9245	91.4	56
25.6382	85	157
27.2204	92.3	46
26.1059	85.2	53
25.9093	98.3	73
23.7466	88.2	59
28.9553	85.9	74
28.9814	87.5	72
24.2455	80.4	128
33.6306	91.5	69
34.9961	91.3	57
27.8366	79.5	167
26.7264	89.6	71
25.0555	85	52
24.4395	88.1	59
22.3548	85.4	85
25.0924	98.6	41
26.0614	83.3	75
23.061	87.8	71
28.7125	84.3	111
23.6533	79.1	94
22.5547	94.2	48
27.2243	81.9	117
22.9225	81.9	117
24.5022	85	52
24.9227	83	65
22.7438	86.7	94
25.671	92.2	47
30.2217	86.6	61
26.4517	84.2	88
24.1251	87.5	51
25.4267	92.5	103
31.0875	93	46
30.518	95.5	56
25.5751	89.5	69
25.8174	84.8	103
26.9461	88.3	65
23.349	94.8	75
25.7345	98.4	41
27.0667	92.7	51
24.5052	89.4	88
22.4632	96.4	55
26.9412	97.9	43
25.3318	90.1	79
25.6589	92.6	69
28.7561	87	64
24.3072	86.7	71
24.1153	91	61
32.037	86.1	95
22.5375	96.2	43
23.1773	82.7	77
23.0698	80.8	68
22.9393	82.8	90
26.2312	86.4	73
28.8863	95.1	44
29.4952	94.6	47
22.567	92.3	56
27.5952	97.3	42
27.3751	91.9	56
24.0955	87.6	61
25.7714	91.4	48
23.3874	88.6	64
35.1039	89.6	91
30.1164	89.6	60
23.9335	91	66
23.0192	86.4	49
23.6958	93.6	54
34.5912	88	51
24.9589	81.8	89
32.2348	88.9	200
22.7045	88.7	72
28.6356	87.6	51
24.5379	83.6	112
25.5129	93.5	40
30.353	94.2	90
41.2973	90.4	81
34.5067	85.8	98
25.1731	82.8	100
22.2013	88.7	90
24.636	86.4	62
29.1892	93.8	50
22.368	85.6	74
22.7453	93.7	46
37.2393	90.6	58
28.2274	86	73
36.8992	94.5	78
27.2522	83.9	87
30.7321	84.1	158
22.9475	88.8	48
30.2646	88.4	115
27.202	88.1	95
23.6037	87.5	59
23.5955	82.6	63
22.3399	91.1	59
25.0541	93.9	56
27.9998	90.3	48
24.6986	87.3	82
31.6637	87.3	82
22.396	96.5	44
25.4506	94.7	55
25.0454	89.7	47
27.8069	82.7	88
28.1785	90.2	114
22.3991	94	74
22.9687	83	147
26.1919	83	90
26.4536	93.5	76
27.2981	82.4	164
26.3447	89.5	69
28.2384	88.3	78
32.0538	101.2	50
28.4283	83.2	87
22.6325	92.3	41
22.5943	92	90
24.1252	83.6	105
22.4827	92.6	46
23.1781	92.2	111
25.359	89.6	100
27.2406	89.6	52
23.2019	94.2	44
23.3094	98.3	52
31.8494	88.6	138
33.01	86.8	82
39.0769	87	153
28.032	80.7	105
24.2071	95.9	54
29.2306	96.4	54
24.096	83.3	74
26.0054	80	135
26.2281	85.8	96
22.7219	94.4	88
33.1939	88.7	137
28.3074	84.1	64
35.2176	88.2	77
28.8169	88.2	60
27.3056	85.5	76
26.9704	92.2	113
39.6882	92.2	113
24.9626	87.6	51
24.8389	86	85
28.8428	88.5	65
28.2255	90.1	49
28.1487	85.8	40
22.6949	87.1	66
23.2457	84.2	87
26.733	91.8	98
23.841	97.5	58
22.8015	89.9	49
26.6223	82.4	52
30.6514	92	59
27.384	80.7	116
35.6073	88.5	73
26.3034	87.2	97
26.0133	92.5	48
23.9109	89.1	51
28.4554	78.5	132
28.2417	91.4	66
29.4142	93.6	47
22.3891	95.4	56
25.4927	87.4	73
22.8876	85.7	110
26.1383	92	46
23.4845	96.5	43
24.0054	93.4	55
26.389	92.2	58
35.3667	86.1	96
29.3181	86.3	73
27.6372	85.1	62
24.638	86.6	40
37.8064	84.8	108
31.651	84.8	108
24.356	99.2	51
35.6152	90.2	81
28.7133	77.9	54
22.0387	93.8	67
27.2366	95.4	54
32.0724	86.9	89
24.477	87.1	39
23.9325	97.6	42
23.6582	103.7	40
24.7612	84.2	58
28.1634	95.6	50
23.6785	94.5	45
31.855	90.8	47
29.536	81.7	91
29.6965	92.2	72
23.0434	85	63
24.2023	83	59
25.9612	89	70
23.9001	88.3	44
24.8195	87.7	135
28.5641	91	100
22.4521	89.4	60
27.2446	85.1	108
22.6121	86.7	83
24.1966	101.4	41
24.0699	86.3	86
22.5017	90.1	91
23.1365	86.1	63
22.627	86	52
22.4917	90.4	71
23.8766	84.8	110
28.0605	84.8	110
22.6973	86.5	85
26.4338	89.7	56
23.0857	94.7	56
23.7526	83.1	55
32.7117	92.4	68
22.6554	84.9	135
23.4437	90.1	59
25.0657	81	84
22.8677	85.2	131
29.5397	82.4	52
22.1854	85.4	113
25.2929	92.1	46
27.56	83.7	52
27.8193	92.5	38
28.7544	82.6	66
25.6557	99.8	52
32.6333	90.4	57
25.0757	87.8	111
25.0169	89.1	53
26.9048	93.8	62
22.3163	87.2	95
24.5218	91.1	52
22.6019	105.9	40
22.3908	89.8	70
23.3674	87.1	71
24.1831	91	56
22.1964	90.3	70
28.0373	93.5	65
26.3085	82.7	102
25.5797	98.3	43
26.3947	86.2	110
28.9707	88.3	94
27.9988	86.2	72
23.8116	88.5	72
22.5837	85.5	166
23.9276	91.3	56
24.4766	87.1	52
27.2088	92.9	45
26.2478	88.2	60
37.0267	87.4	84
23.2419	98.9	43
29.9432	99.8	42
22.0901	90.1	79
22.477	88.9	71
28.8379	86.7	95
26.9873	86.9	96
22.117	89.7	42
22.8337	87.3	51
29.4143	86.6	94
23.3186	98.9	50
23.7665	86.8	73
26.4148	87.2	62
25.3567	90.8	42
31.9335	89.1	81
22.729	83.2	42
27.6075	89.7	80
28.2121	97.4	42
23.4272	82.8	220
23.7049	82.8	220
26.6807	92.1	49
24.0518	87.4	61
28.97	92.5	46
22.4361	89.2	49
23.8698	85.1	72
23.0026	87.9	55
26.774	94.2	45
24.0426	84.4	100
22.1112	94	55
28.1413	89.5	58
32.9216	80.7	66
24.4971	85.6	52
23.6479	95.6	36
24.517	92.4	52
26.5439	89.5	50
30.0723	86.9	116
23.4595	90.7	42
31.9253	92.6	46
29.5995	83.8	63
23.7509	90.8	43
24.4273	92.9	98
23.0374	85	52
28.7847	84.6	81
26.9999	85.2	75
23.0297	87.5	129
25.5063	81	163
22.538	81	163
23.2287	93	51
24.09	87.8	107
33.8025	89.2	47
22.3744	80.9	91
22.2918	84.1	62
28.1985	92	46
27.3813	90.5	79
28.8233	88.1	57
25.5165	89	38
27.2475	86.5	141
24.1727	85.4	111
31.114	86.4	156
36.5098	82.7	66
31.1947	97.4	44
23.2663	89.3	58
24.4415	88.5	70
27.6898	94.1	46
24.8205	80.5	118
23.5273	84.5	132
22.9951	85.3	120
28.7776	94	52
32.6624	86.1	73
22.4147	90.9	57
33.5227	86.2	85
30.59	84.6	75
26.2634	83.6	109
30.2054	88.6	69
21.7982	95.7	71
29.8875	81.5	127
30.5752	93.2	56
23.4226	96.1	37
33.681	82.9	125
25.7309	90	71
26.6551	91.2	47
25.739	76.7	68
22.187	86.9	51
23.1863	96.9	53
28.0838	82.4	115
24.88	95.9	53
27.4157	94.4	57
32.48	87.8	59
23.9966	98.3	43
25.0643	88.6	71
23.339	92	46
24.8184	90.1	60
24.5247	81.6	199
22.9506	81.6	199
22.9564	83.5	77
22.681	93.6	42
22.3985	92.3	57
29.4672	81.2	91
22.6255	96.8	52
26.4834	84.2	124
28.583	97.2	44
24.0486	92.5	51
29.1506	81.9	54
23.3593	98.8	53
23.1832	85.5	53
25.6644	91.5	111
22.6703	97.6	44
27.8863	86.8	63
23.6284	87.9	50
28.8772	101.3	49
23.8847	82.1	119
24.0961	82.5	76
23.1033	87.9	94
23.408	88.1	76
31.8862	86.4	153
24.3276	89.8	83
23.3574	89	39
24.6022	95.8	45
26.9337	88.5	92
27.7239	83.9	82
23.9358	81.2	143
27.9509	91.4	68
25.0623	82.2	89
22.2181	90.7	70
22.746	87.3	72
22.9829	90.9	58
24.5411	89.2	43
24.0986	87.6	54
24.546	87.8	63
29.4981	78.7	80
21.9237	96.9	48
27.0752	84.8	97
23.0049	95.5	86
26.5761	104.5	40
41.2637	85.3	74
27.6445	80.9	103
25.6439	91.7	46
22.9389	97.2	44
23.1572	82.5	112
23.8626	91.3	46
24.1423	87.6	96
23.2394	89.7	71
25.3857	90.8	46
25.3617	84.8	63
25.1145	84.4	97
24.7676	95	43
27.6635	88.3	82
22.6622	101.5	51
28.5532	96.7	54
25.1977	81.6	141
24.6366	93.6	88
24.6056	95.4	43
26.3187	94.6	66
23.7238	84.4	76
28.2011	99.2	42
24.7073	91.7	48
28.9884	86.3	62
24.7644	101.5	50
25.2349	86.6	143
26.7834	86.8	73
23.7143	91.3	51
27.4394	86.3	85
37.9069	79.9	243
24.2046	86.2	73
34.0345	88.8	150
23.0398	89.3	91
33.8608	94.4	55
23.1933	96.6	44
25.7608	95.3	54
30.9288	82.8	77
22.9939	92.3	60
23.4071	97.3	44
34.8301	88.1	49
23.9247	88.2	104
32.9517	96.7	54
24.5572	84.6	51
31.5836	96.8	49
25.2044	92.2	58
23.9255	89	59
22.2337	90.3	72
23.7315	83.5	85
24.469	94	51
30.4103	84.3	79
22.5067	97.5	74
29.2911	91.2	70
27.3006	84.7	109
22.5745	88.6	81
22.6024	88.6	81
24.8645	86.7	60
24.3942	101.6	41
26.7045	95	55
33.7552	90	82
28.7346	89.2	61
26.637	82.8	101
22.1209	84.6	98
25.6931	97.1	42
24.2324	93.4	45
27.0747	88.7	104
33.2711	82.6	159
23.0215	97.5	130
23.4547	88.2	50
31.531	93.4	107
29.5989	92.9	55
25.1399	86.4	73
23.3117	86.1	63
23.3384	81.9	125
22.227	83.2	89
26.514	95.5	52
23.7092	100	52
28.2138	90	57
22.4418	96.6	44
25.2931	100.7	41
27.2513	92.4	52
22.7519	100.4	41
22.255	94.3	40
28.7381	89.3	80
22.527	92.4	94
26.2524	91.2	122
23.1148	97.7	53
25.297	92.3	99
32.349	91.4	57
24.0088	85.2	191
22.9238	85.2	191
22.2349	92.7	46
22.0951	91.3	42
26.2624	85.6	98
24.9561	90.9	110
22.0685	89.6	49
23.8139	88.3	66
25.0124	82.1	79
23.4286	93.8	45
26.0001	77.1	81
24.0097	87.2	128
31.1835	89.2	88
36.8997	86.5	61
36.1576	84.1	180
33.9713	86.1	108
30.9806	89.6	58
23.7703	88.1	92
22.9919	93.9	46
24.6292	87	81
30.2261	92.2	67
29.7538	85.9	119
23.1074	91.7	68
22.605	93	67
24.2128	85.7	87
32.9905	86.2	84
25.1255	87.1	68
25.5976	85.1	63
26.5442	89.1	53
24.9454	93.4	57
25.7166	86.5	62
25.7365	82.3	100
22.7658	95.5	44
23.9919	90.3	80
26.5955	85.1	100
30.1888	81.8	165
24.4057	81.8	165
24.4505	97.7	44
26.3486	92.8	56
23.5422	91.1	47
26.2289	92.2	64
23.4229	104.4	39
27.5275	84.6	97
25.1072	85.7	128
27.0578	83.9	53
29.6052	89.7	70
29.4073	85.4	107
23.0061	93.3	56
25.2141	98.5	63
30.1514	99.8	42
28.4059	97.5	42
30.9155	91.8	45
22.6769	88.3	50
23.176	96.8	39
21.8514	89.9	48
23.3209	98.8	42
32.5001	93.6	83
31.0836	91.8	46
25.0089	94.4	54
24.2035	95.5	43
25.1864	87.1	151
27.1073	88.3	51
23.0793	85.9	131
27.9057	86	107
24.7265	90.7	48
24.5467	90	125
39.8522	85.3	90
28.5418	87.5	82
21.6533	101.9	39
25.2605	86.6	64
32.6026	91.6	58
26.4535	84.2	75
23.2236	89.8	71
27.3535	85.8	106
23.0989	91	58
22.5222	82	71
25.1458	86.7	185
28.8496	86.7	185
34.8853	85.5	73
27.8311	86	88
24.9151	81.4	91
23.1146	93.7	46
22.2496	92.2	49
23.3795	90.5	48
25.8555	86.4	107
29.8827	87.5	70
34.5021	86.1	74
24.0703	80.4	118
27.0227	93.8	45
30.3322	89.6	49
25.7792	86.3	67
22.8499	90.3	50
31.8362	83.9	64
32.791	93.2	109
22.0773	85.1	63
23.7252	86.5	71
25.1892	97.3	53
24.162	91.3	46
22.6573	96.5	45
22.5723	92.9	63
36.8617	80.2	135
25.5158	82.7	135
32.6373	85.4	144
27.1359	86.1	131
28.7935	87.9	72
30.8298	86.7	97
22.8548	89.2	49
25.1358	85.9	64
29.2254	88.3	73
30.7464	86.1	74
24.5384	88.6	53
24.2977	87.3	153
24.2588	101.3	40
34.1447	94	55
26.0323	84.9	96
24.6806	90.3	123
30.0747	90.5	56
32.3829	91.3	52
38.7783	94.7	55
35.2593	94	66
24.9555	92.2	47
25.8232	82.8	174
26.7947	89.7	49
24.3155	90.7	48
31.863	90.9	59
23.0463	95.5	46
29.2048	90.3	112
23.0851	86.2	56
24.2842	94.4	51
24.1143	83.6	158
28.5925	87.5	72
24.2686	96.6	85
24.1101	89.3	83
23.7473	85.1	86
32.4522	82.6	102
22.9878	89.8	47
28.1356	92	38
24.7169	81.8	54
22.4479	100	41
31.9011	94.6	75
29.8471	89.9	94
27.167	92.9	50
30.4392	85.7	111
22.3046	96.2	47
27.048	89.4	113
24.4751	84.6	40
26.8824	83.3	172
30.1876	84.8	77
25.4051	92.2	88
28.1225	89.2	59
25.4986	83.2	99
24.0602	91.7	56
28.5292	83.7	65
28.609	81.4	80
27.2611	90.1	37
24.3563	88.5	58
25.3946	100	51
24.1137	85.4	156
31.2726	87.4	104
26.2939	92.6	55
25.3595	84.8	86
29.413	89.8	79
30.0244	92.1	46
29.9468	92.6	50
24.8418	91.2	58
23.7585	93	45
26.7659	92.3	67
25.9923	81.6	95
23.9096	93.2	45
22.9756	88.9	59
23.2557	87.1	72
24.896	94.8	46
25.7887	85.9	74
25.9617	90.9	67
26.954	94.9	45
22.4043	84.4	76
34.893	88.5	69
22.5056	85	81
42.9926	94.8	64
25.8078	85.1	63
39.5812	83.2	146
25.9657	93.4	45
26.3858	93.1	119
37.4382	91.3	57
25.504	84.1	64
35.7996	87.6	92
24.4341	92.8	76
37.159	87.8	79
25.9674	79	205
22.4622	81	66
26.0976	90.3	91
24.3187	94.2	36
30.0464	85.3	52
[truncated: 133,647 more rows]
