# Supplementary material for: Thalamic spindles and Up states coordinate cortical and hippocampal co-ripples in humans
Source: PLoS Biol. 2024 Nov 19;22(11):e3002855. doi: 10.1371/journal.pbio.3002855 (PMC11575773; doi:10.1371/journal.pbio.3002855)
Supplement: S8 Data — (XLSX) [file pbio.3002855.s026.xlsx]

## Sheet: S7A Fig.
Patient 1	Patient 2	Patient 3	Patient 4	Patient 5	Patient 6	Patient 7	Patient 8	Patient 9	Patient 10	Patient 11	Patient 12	Patient 13
17.6675	22.7205	12.9925	19.6737	20.948	15.1247	4.75058	19.701	20.9536	25.1203	7.0408	11.6261	12.4059
	23.8767		19.1108	21.1847	26.7715	21.3137	20.19	19.3297	23.8734		12.5553	12.8069
			15.974		26.1245	20.6952	18.3241				11.3606
			18.6576			21.1308

## Sheet: S7B Fig.
Patient 1	Patient 2	Patient 3	Patient 4	Patient 5	Patient 6	Patient 7	Patient 8	Patient 9	Patient 10	Patient 11	Patient 12	Patient 13
1.805	1.42163	1.98197	1.99858	1.42034	2.69025	5.05026	1.33369	1.62636	2.47919	2.72057	1.82121	1.687
1.30481	1.63681	2.13064	1.82265	1.57334	1.88484	5.10209	1.36795	1.39463	3.17843	2.31649	1.39565	2.02267
1.4475	1.58628	1.81347	1.80091	1.61218	1.95641	5.21736	1.18998	1.67617	2.72553	2.29337	1.36639	1.54521
1.31479	1.68362	1.97697	1.77692	1.45692	2.19821	5.14201	1.68999	1.43103	2.55147	2.65396	1.95718	1.71937
1.32778	1.41711	1.87761	1.63046	1.81809	1.90826	10.6077	1.47108	1.35781	2.99021	2.75852	1.76231	1.55768
1.45604	1.43346	1.97021	1.54881	1.50479	2.08439	5.67922	2.05606	1.33628	2.61886	2.38465	1.39168	1.58004
1.56465	1.59704	1.78723	2.30965	1.45199	2.02977	4.7836	1.37101	1.5053	2.41925	2.20424	2.00891	1.73246
1.39449	1.49053	1.80529	1.99034	1.52881	1.94413	4.89271	1.7006	1.51919	2.8458	2.84879	1.43214	1.56115
1.30895	1.98401	1.98294	1.99668	1.67109	2.37401	5.79732	1.54369	1.37757	2.44997	2.21835	1.40739	1.65648
1.32549	1.54001	1.98725	1.7623	1.38837	2.18653	6.49163	1.45165	1.4504	3.13011	2.17011	1.5045	1.56247
1.3394	1.39503	2.43876	1.63054	1.47176	1.98053	5.43015	1.35216	1.46738	2.54852	2.32106	1.42572	1.55307
1.35652	1.55495	1.92018	1.65035	1.67071	1.91647	5.08437	1.68731	1.63539	2.50694	2.40685	1.70249	1.68587
1.31562	1.44018	2.05123	1.69511	1.4334	1.93897	5.29644	1.4515	1.53541	3.14	2.16532	1.693	1.59264
1.34868	1.72667	2.08121	1.69139	1.34325	2.08107	5.44236	1.74741	1.65848	2.97973	2.02278	1.89128	2.41238
1.35673	1.47663	1.86876	1.79264	1.41524	2.03314	6.47876	1.30562	1.60217	2.62288	2.31855	1.48365	1.53483
1.53709	1.42058	1.81515	1.66601	1.42874	2.16547	5.57664	1.37838	1.52952	3.22697	2.48686	1.43126	1.88999
1.32891	1.5178	2.11068	1.59843	1.54681	2.09348	6.12475	1.26768	1.55658	2.61769	2.19444	1.41471	1.97448
1.81945	1.46902	1.84299	1.64695	1.38665	2.53392	5.89611	1.39236	1.66219	2.4991	2.12054	1.64442	1.54833
1.69818	1.45544	1.94778	1.66707	1.3769	2.35259	5.36236	1.27757	1.97637	2.4514	2.00897	1.6111	1.65451
1.37637	1.72508	1.82223	1.71269	1.42685	1.93213	5.3822	1.22607	1.61038	2.98207	2.25697	1.38228	1.56522
1.44983	1.5106	2.32401	2.13152	1.42551	2.33654	5.35208	1.63399	1.37669	2.5285	1.99244	1.38866	1.70794
1.34285	1.71765	3.45822	1.57019	1.57778	1.94251	6.90958	1.35186	1.73162	3.12689	2.516	1.63761	1.83254
1.30277	1.60652	2.15472	1.60573	1.55754	2.16157	5.24603	1.43203	1.56472	2.58584	2.15894	1.51223	1.52152
1.44669	1.41153	2.56196	1.63428	1.6632	2.27736	4.89886	1.28131	1.32787	2.82839	2.25976	1.39821	2.51342
1.37978	1.45405	3.0952	1.7818	1.46479	1.87372	6.73145	1.37694	1.75649	2.66618	2.25489	1.34629	1.89013
1.29991	1.35851	8.31429	1.54596	1.5527	2.34178	6.91547	1.2377	1.378	2.66563	2.2553	1.38303	1.62935
1.55828	1.79009	9.64103	1.77903	1.53662	1.87906	5.02882	1.17803	1.56333	2.53813	2.67307	1.36533	1.6789
1.32874	1.55921	2.98265	1.86175	1.48542	2.29644	5.65879	1.34946	1.4843	2.86645	2.23356	1.74311	2.11214
1.34672	1.80111	2.97576	1.75296	1.47002	2.64347	5.69194	1.23538	1.3857	2.45209	2.50731	1.40392	1.6977
1.48619	1.43985	2.13711	1.75434	1.45763	2.33518	4.96197	1.3647	1.48698	2.59201	2.23071	1.42985	1.55693
1.27247	1.4393	2.15244	1.74563	1.57552	1.86416	5.64444	1.38809	1.43488	2.79867	2.27035	1.65433	1.72529
1.46616	1.78609	1.92371	1.58546	1.55332	1.85015	6.79328	1.25697	1.46111	2.55691	2.37797	1.37253	1.77907
1.42631	1.49356	2.19858	1.55759	1.41121	2.67875	5.40758	1.30558	1.84388	2.6798	2.17795	1.56755	1.73788
1.30567	1.46122	2.09288	1.62568	1.55773	2.00317	5.80188	1.30894	1.4258	2.6257	2.04982	1.37581	1.66496
1.60049	1.84058	2.79897	1.72337	1.44094	2.49625	5.51755	1.5301	1.49565	2.74767	2.46605	1.40136	1.69777
1.29282	1.41472	2.553	1.78821	1.37609	1.82163	7.15796	1.59219	1.53402	2.70667	2.61169	1.46324	1.82555
1.30121	1.89506	2.40372	1.64537	1.60833	2.06486	7.00839	1.2767	1.40638	3.5555	2.33051	1.55479	1.7604
1.30235	1.51794	1.88432	1.73408	1.58781	2.41202	5.76432	1.2383	1.395	2.6148	2.06995	1.46301	1.52835
1.42617	1.46944	2.72207	1.55879	1.473	2.20237	8.27773	1.31388	1.38091	3.0021	2.24207	1.45022	1.61781
1.37166	1.42229	1.91279	1.6936	1.50273	1.9202	6.05447	1.28673	1.40158	2.66527	2.34788	1.38534	2.85179
1.45559	1.85284	1.77858	1.57409	1.45802	2.05792	5.10895	1.2509	1.47287	2.96269	3.20365	1.50133	1.68275
1.42599	1.57396	2.18818	1.66744	1.70167	2.40488	5.00624	1.22664	1.44313	2.54088	2.14355	1.64843	1.56901
1.32637	1.60781	2.15755	1.58786	1.44627	1.88733	5.28849	1.33744	1.45222	2.80074	2.41226	2.03955	1.67924
1.46691	1.53603	2.31212	1.59083	1.40656	1.96581	5.1512	1.19613	1.36636	2.61759	2.40501	1.60286	1.57936
1.2962	1.42956	2.02788	1.80388	1.46247	2.19293	5.32158	1.24935	1.43603	3.03879	2.25986	1.55642	1.56798
1.47881	1.55177	2.13641	1.62451	1.47808	1.98765	4.84445	1.34138	1.43689	2.5389	2.28443	1.45738	1.58477
1.3075	1.68622	1.94838	1.5613	1.49137	1.982	12.2596	1.23699	1.56849	2.59353	2.16372	1.44117	1.90873
1.45406	1.48729	2.01441	1.56635	1.66387	2.41451	5.50842	1.39355	1.3924	2.77756	2.6071	1.61288	1.59375
1.74192	1.44287	1.92097	1.67195	1.3827	1.88171	4.87233	1.24159	1.78792	2.82317	2.19006	1.83871	1.68237
1.4024	1.47555	2.06513	1.68893	1.59759	2.05297	5.95107	1.35661	1.65164	2.83064	2.21212	3.23588	1.76545
1.35306	1.41959	2.16801	1.64225	1.40806	2.04685	6.66466	1.28567	1.56744	2.57474	2.34403	1.54413	1.55141
1.34381	1.39913	1.86258	1.61298	1.63566	1.9603	4.80132	1.28897	1.35772	2.52639	2.34687	1.53305	1.59552
1.63039	1.70907	2.79941	1.72171	1.45604	2.14553	6.60056	1.31264	1.37249	2.54818	1.9781	1.36826	1.60275
1.45348	1.98909	2.31916	1.53432	1.38628	2.45198	5.15503	1.34544	1.60479	2.96491	2.30574	1.35976	1.77849
1.38085	1.93045	2.15656	1.58409	1.72838	2.35507	4.83426	1.23786	1.5794	2.62762	2.17431	1.4542	2.00602
1.30887	1.53537	2.49834	1.82148	1.45929	2.11062	5.12201	1.2788	1.75328	2.59906	2.31438	1.36428	1.73318
1.37719	1.5205	2.42199	2.88502	1.44949	2.60405	6.08878	1.39755	1.66787	2.55651	2.32936	1.7024	1.68994
1.26265	1.54805	1.86497	1.78965	1.43722	1.92564	5.92384	1.52101	1.532	2.57282	2.30252	1.76135	1.65394
1.35518	1.37951	1.93646	1.70203	1.6238	2.23823	4.86634	1.30473	1.3308	2.76625	2.4738	1.43133	1.74635
1.27021	1.62282	4.44793	1.66803	1.62915	1.95936	6.39097	1.27479	1.56519	2.49749	2.32163	1.39783	1.67088
1.34238	1.62937	2.29995	1.99112	1.47557	2.05383	5.25092	1.26777	1.37209	2.61966	2.36389	1.4274	1.90101
1.40274	1.39769	2.05779	1.72344	1.4775	2.11177	5.29545	1.22803	1.42625	2.58907	2.47947	1.55056	1.75954
1.37763	1.48199	2.19689	2.00962	1.53479	1.97287	6.17721	1.28075	1.42937	2.79373	2.2893	1.47569	1.67812
1.33486	1.36626	2.34018	1.98524	1.39138	2.8439	5.49077	1.29931	1.38711	2.63395	2.29944	1.47436	1.55314
1.32705	1.58095	2.59142	1.69982	1.43391	1.9544	5.28878	1.39049	1.82828	2.63869	2.32096	1.48595	1.61768
1.26446	1.4555	1.85171	1.99521	1.57444	1.92356	5.56623	1.25807	1.68947	2.89396	2.38212	1.38946	1.9598
1.43527	1.57238	2.23414	2.05645	1.42748	1.89671	8.49219	1.39573	1.41523	2.52918	2.28645	1.76251	1.69426
1.43327	1.38993	2.6014	2.08715	1.68199	2.04169	6.11241	1.33868	1.44972	2.54474	2.18317	1.67473	1.54196
1.29661	1.43706	1.79615	1.71511	1.76495	2.32769	7.72288	1.23256	1.77578	2.71817	2.08154	1.62927	1.78266
1.65061	1.63841	1.82144	1.64937	1.50195	2.44288	5.84857	1.34528	1.67113	2.50563	2.26241	1.39264	1.59095
1.40072	1.61111	2.04177	1.8921	1.57641	1.91906	7.32504	1.25228	1.39679	2.51485	2.54578	1.38816	1.56207
1.35201	1.54066	1.83047	1.81014	1.47754	2.57266	6.54143	1.24585	1.3943	3.30784	2.27804	1.47944	2.10062
1.44614	1.51488	1.85503	1.76357	1.55999	1.95303	5.93832	1.2504	1.52003	2.45885	2.49153	1.48899	1.89876
1.28682	1.56492	2.53706	1.67161	1.54415	2.25528	6.3596	1.40005	1.5192	3.00279	2.30315	1.34149	1.71652
1.31905	1.75692	1.90148	1.72478	1.59247	1.87016	5.0607	1.2839	1.69583	2.54762	2.30973	1.60813	1.71879
1.47313	1.6878	1.96478	2.54785	1.80627	1.88541	6.61099	1.36097	1.86724	2.61745	2.38238	1.37766	1.6984
1.60519	1.41713	1.9567	1.67822	1.57203	1.9576	4.94292	1.90117	1.57554	2.48828	2.6419	1.40724	1.56499
1.34245	1.4806	2.2688	2.0699	1.44023	1.84609	5.62681	1.20965	1.41384	2.74452	2.22486	1.35964	1.71124
1.53435	1.54775	1.99189	2.09024	1.508	1.98128	5.1057	1.27283	1.43806	2.63921	2.33536	1.39311	1.72022
1.3687	1.53798	2.28242	1.78694	1.84491	2.55454	5.27159	1.24981	1.64526	2.62822	2.49866	1.38637	1.55295
1.55552	1.65897	3.366	2.27872	1.53579	2.33168	5.07972	1.23936	1.41161	2.76141	2.48131	1.39623	2.03528
1.42947	1.45096	2.91251	1.9896	1.61114	2.38544	5.47105	1.22867	1.53317	2.55904	2.40475	1.47858	2.03972
1.39742	1.4264	3.36902	2.22378	1.40665	1.90767	5.32359	1.23435	1.42066	2.65975	2.37013	1.47589	1.65921
1.29842	1.42549	1.96829	1.7334	1.52629	2.03334	5.253	1.21251	1.73768	2.69492	2.37202	1.59407	1.98003
1.34762	1.45101	2.28274	1.67899	2.02924	2.03271	5.43044	1.18499	1.57816	2.63215	2.04074	1.50091	1.6788
1.53508	1.40142	2.15586	1.62798	1.65454	2.47667	4.89207	1.59576	1.38885	2.60178	2.35018	1.41887	1.71692
1.43515	1.5619	2.17217	2.52037	1.47081	2.43325	5.97337	1.45499	1.66562	2.44789	2.09831	1.66505	1.69174
1.4663	1.40287	2.22349	1.68198	1.66898	2.09772	4.9926	1.2956	1.58072	2.50625	2.23354	1.66574	1.65071
1.30442	1.58375	2.25056	1.54945	1.52898	1.90772	5.42218	1.27061	1.77814	2.69564	2.34026	1.35603	1.56449
1.55457	1.51827	1.85501	1.80191	1.81361	1.95178	4.86032	1.29178	1.53028	2.39499	2.89066	1.76738	1.61517
1.44764	1.41699	2.67376	1.61242	1.7784	1.96774	5.48736	1.23694	1.49913	2.58605	2.19014	1.38761	1.73606
1.34756	1.63361	2.666	1.67168	1.43336	2.55354	5.17215	1.39438	1.49106	2.70414	2.32973	1.39918	1.92511
1.43105	1.4818	2.20051	1.69081	1.50624	2.0376	4.86999	1.29481	1.4546	2.58457	2.01681	1.69811	1.79728
1.39619	1.40288	2.21182	1.5527	1.56684	1.95407	5.42827	1.52478	1.46982	2.44681	2.41474	1.47303	1.67911
1.31835	1.45733	1.75026	1.61925	1.69653	1.85704	4.86375	1.27364	1.54552	2.46632	2.50399	1.38708	1.77341
1.35642	2.0287	1.89372	1.56015	1.81289	2.0057	5.74854	1.34455	1.41713	2.64544	1.99966	1.41	1.9576
1.44193	1.5608	2.20822	1.72176	1.7682	2.25016	9.28041	1.35779	1.48629	2.52449	2.27852	1.65547	1.64523
1.64894	1.40111	1.93305	1.78227	1.40619	2.15077	4.87234	1.27805	1.46701	2.73525	2.28062	1.4047	1.58732
1.56464	1.41081	1.80833	1.57615	1.37851	1.87823	5.87188	1.50426	1.5469	2.58364	2.5373	1.60069	1.74439
1.53241	1.48471	2.03573	1.56887	1.63406	2.33484	6.10047	1.26856	1.4333	2.6451	2.19839	2.15594	1.91789
1.32551	1.76454	1.82405	1.89599	1.48873	1.87863	5.05074	1.53747	1.51406	3.02778	3.9427	1.42847	1.71036
1.38468	1.51189	1.88966	1.63268	1.54301	1.87414	7.88366	1.36167	1.63901	2.59978	2.22137	1.60728	2.02496
1.41857	1.61308	1.79142	1.788	1.3901	2.21039	5.83402	1.21918	1.44697	2.49017	2.62547	1.76549	1.80344
1.29641	1.60118	2.02797	1.64724	1.40476	1.88665	6.53854	1.49326	1.48591	3.03157	2.38342	1.5667	1.70447
1.4304	1.74245	2.03713	1.71626	1.55926	2.30317	5.06331	1.46472	1.448	2.63948	2.13536	1.51273	1.71313
1.53578	1.62396	1.98978	1.63486	1.69113	1.92362	5.79258	1.47915	1.48739	3.07742	2.11964	1.37226	2.0823
1.29964	1.48568	4.60383	1.72953	1.39641	2.08426	5.12518	1.30456	1.50771	2.56347	2.24588	1.38643	1.58014
1.35135	1.43694	2.88752	1.55619	1.46594	2.21863	5.9943	1.27615	1.78187	2.49409	2.10029	1.34814	1.6873
1.3826	1.40951	4.32773	1.716	1.41188	2.03015	6.15365	1.22387	1.43981	2.60873	2.23339	1.5205	1.74407
1.63577	1.53233	6.3183	1.55647	1.66849	2.01012	5.84888	1.24054	1.44249	2.47383	2.24079	1.35413	1.55877
1.52858	1.36708	2.48013	1.51233	1.39064	1.84932	5.33922	1.3211	1.43572	2.55382	2.62372	1.69264	1.5777
1.41782	1.95992	3.88122	1.70615	1.39319	2.06532	5.1626	1.37974	1.5322	2.97801	2.26734	1.3937	1.50923
1.30914	1.5624	4.31686	1.93871	1.41613	1.90127	5.36557	1.3839	1.35618	2.72767	2.33677	1.37932	1.78403
1.37745	1.78671	2.29058	1.55688	1.62193	2.05155	5.73763	1.20309	1.49545	2.80904	2.33122	1.4119	1.57498
1.44293	1.59903	2.65201	1.55312	1.58603	1.87617	4.93791	1.29097	1.56602	3.30301	2.58278	1.47156	1.69433
1.34088	1.58222	3.96231	2.02725	1.45123	1.96488	5.02582	1.23679	1.39153	2.62925	2.51917	1.54606	1.62296
1.36185	1.43295	2.52671	2.49898	1.44907	1.9051	4.86234	1.31315	1.61119	2.39763	2.30053	1.74576	1.66796
1.47143	1.472	4.73777	1.54951	1.52052	2.27565	6.78158	1.41027	1.36594	3.02853	2.0993	1.56627	2.06384
1.44753	1.53645	2.26166	1.59067	1.67299	2.13096	5.43446	1.22414	1.833	2.73804	2.36557	1.37813	1.79764
1.69793	1.46132	2.62634	1.67507	1.45156	1.83185	5.79942	1.35247	1.38413	2.60291	2.32828	1.37792	1.71582
1.36899	1.53708	5.05368	1.62307	1.62757	2.05255	5.5043	1.26373	1.34198	3.14789	2.61488	1.57546	1.77544
1.38335	1.69017	3.22029	2.24725	1.42678	2.01007	5.01385	1.21128	1.35535	2.56018	2.3871	1.42043	1.61413
1.30624	1.51208	8.74855	1.96265	1.39464	1.89844	5.05748	1.47432	1.45073	2.49382	2.57183	1.37086	1.69182
1.35998	1.53716	3.23369	1.66122	1.44986	2.00767	6.06925	1.25058	1.57684	2.92232	2.14999	1.40639	1.77312
1.53436	1.50495	4.67429	1.57423	1.53315	1.87684	7.58281	1.22234	1.3683	3.2754	3.03503	1.57886	1.78793
1.44914	1.55238	2.18778	1.58247	1.46564	2.00121	7.10464	1.26364	1.58252	2.7419	2.49143	1.44654	1.63829
1.30421	1.44286	4.20914	1.57629	1.65823	2.23924	4.86485	1.23561	1.43251	2.5042	2.38629	1.39055	1.74922
1.38263	1.5298	4.42091	1.84679	1.46774	1.81069	6.48886	1.23406	1.40673	2.45156	2.34889	1.58509	1.60862
1.5685	1.64922	4.88058	1.77715	1.53918	1.91983	9.82926	1.37095	1.36329	3.02317	2.23967	1.43577	1.53785
1.49177	1.47284	4.06798	1.70322	1.79801	2.06274	7.68886	1.58824	1.47552	2.62852	2.42933	1.40297	1.61671
1.36611	1.42186	2.85914	1.77237	1.50935	2.44209	8.92468	1.28173	1.74669	2.48235	2.27379	1.53033	1.59143
1.39914	1.70088	2.30407	1.59608	1.53004	2.33049	9.44383	1.36039	1.35755	2.46054	2.86638	1.59185	1.68394
1.34962	1.36942	3.07166	1.56964	1.48085	2.22194	5.07512	1.31013	1.43715	2.49198	2.20382	1.55841	1.77221
1.44617	1.48413	2.04408	1.86387	1.58925	1.98163	6.74169	1.23862	1.44789	2.66805	2.38934	1.42855	3.11104
1.44101	1.42856	2.47532	1.79106	1.48362	1.96048	6.67431	1.29795	1.47603	2.57921	2.1037	1.6533	1.55724
1.58026	1.63001	2.03076	1.8691	1.38138	1.91877	4.89564	1.21645	1.8724	2.65315	2.38983	1.39219	1.59226
1.34073	1.49595	2.93092	1.65629	1.81519	2.65648	6.29831	1.21887	1.40162	2.77287	2.46351	1.47646	1.64244
1.4126	1.84844	3.14049	1.7807	1.42822	1.9273	5.2581	1.23005	1.44	2.51785	2.64444	1.40071	1.59632
1.30733	1.54612	1.79498	1.7854	1.56023	2.1615	6.22819	1.22359	1.34919	2.65361	2.47108	1.3797	1.93614
1.35587	1.40069	1.82005	1.68117	1.42573	2.84838	6.65446	1.28584	1.5473	2.46986	2.10826	1.40726	1.64129
1.44504	1.49174	1.99403	1.69554	1.68133	1.95986	7.52725	1.4078	1.44877	2.95378	2.46916	1.46991	1.9125
1.57317	1.42721	1.80748	1.78353	1.50678	2.18471	8.60311	1.25649	1.49225	2.56351	2.42634	1.38794	1.57562
1.36612	1.4908	2.31923	2.10456	1.5938	1.87212	5.40251	1.24296	1.54778	2.47322	2.44317	1.63975	1.80905
1.5462	1.42719	2.3274	1.6933	1.68817	1.91273	7.18768	1.53296	1.39467	2.57201	2.48999	1.39539	1.90227
1.38729	1.60113	1.90764	1.73908	1.42877	1.8669	5.40274	1.41295	1.86288	2.47528	2.27036	1.41699	1.55972
1.39878	1.37285	2.25936	1.85267	1.61262	1.98711	7.46905	1.26445	1.38009	2.47548	2.27352	1.4901	1.81278
1.69695	1.5069	3.12975	1.75483	1.39365	1.95305	8.47443	1.34101	1.32546	2.60552	2.26687	1.41519	1.61675
1.37723	1.56362	1.74752	1.59673	1.42572	1.87766	4.95325	1.2139	1.47559	3.29487	2.32176	1.82313	1.90252
1.35534	1.54225	2.41793	1.5177	1.61021	2.01038	5.03747	1.30743	1.38942	2.75045	2.28057	1.84571	1.97183
1.31389	1.4834	2.35313	1.74269	1.46298	2.05023	4.89905	1.3025	1.45795	2.48986	2.12795	1.94462	1.77932
1.43189	1.46529	1.84082	1.53728	1.41044	2.33355	5.43544	1.47431	1.63077	2.75563	2.23071	1.72351	1.67336
1.52612	1.44553	1.94436	1.78746	1.51083	1.92289	5.32468	1.19212	1.39249	2.50495	2.24704	1.60718	1.84188
1.35279	1.44959	2.16373	1.55826	1.45315	2.11798	4.90945	1.41642	1.36195	2.66663	2.26041	2.27745	1.63375
1.40407	1.4952	1.93807	1.59042	1.51106	2.00877	5.46846	1.37213	1.46056	2.6598	2.67834	1.63767	1.92868
1.57452	1.58425	2.28656	1.61367	1.45501	2.64905	5.63887	1.24231	1.49625	2.52834	2.19865	2.04558	1.57663
1.5511	1.60138	1.98194	1.75398	1.4371	2.19579	4.9561	1.22419	1.46448	2.79987	2.41824	1.75483	1.65255
1.64399	1.63746	1.88036	1.60309	1.44269	1.99495	4.72029	1.34704	1.75936	2.62172	2.33017	1.4976	1.70017
1.38777	1.45656	3.5406	2.07615	1.44977	2.42177	4.85357	1.22684	1.58366	2.54862	2.44821	1.49806	1.83088
1.35337	1.41756	2.51605	1.77879	1.46595	2.29547	6.07047	1.24495	1.65241	2.90759	2.09496	1.94137	1.65463
1.43165	1.50231	2.91672	1.95887	1.42361	2.58852	6.30384	1.29909	1.70807	2.89534	2.32154	1.37741	1.66699
1.35009	1.62245	1.92422	1.58663	1.43507	1.95634	6.08508	1.3116	1.39446	2.9005	2.36096	1.73712	1.62864
1.44196	1.62751	1.82804	1.66219	1.49481	2.45764	5.34274	1.42861	1.38542	2.43696	2.25222	1.56532	1.55958
1.70317	1.56752	2.20139	1.72007	1.52036	1.93004	6.03556	1.42193	1.3869	3.06963	2.50512	1.88271	1.99855
1.27913	1.79966	1.97827	1.79292	1.39745	2.08953	5.26801	1.52724	1.37207	3.33361	2.64991	1.80929	2.0027
1.30622	1.45791	1.92685	1.61303	1.84868	1.92648	5.33122	1.47586	1.44173	3.37032	2.40486	1.41816	1.827
1.81564	1.76123	1.85195	1.93315	1.40525	2.02212	4.88306	1.31409	1.55379	2.74541	2.30779	1.62422	1.68784
1.35914	1.44208	2.11794	1.60468	1.39053	1.84044	4.87828	1.21474	1.54655	2.70018	2.27328	2.00673	1.57737
1.37271	1.78147	1.8271	1.61381	1.76449	1.90016	6.53325	1.23327	1.48076	2.90102	2.33827	1.44648	1.61957
1.34755	1.84519	2.04565	1.65092	1.59862	2.15898	4.98464	1.273	1.38051	2.88506	2.48126	1.65319	1.66997
1.5536	1.38657	1.86024	1.73144	1.40711	2.26603	5.27035	1.27301	1.76864	2.60239	2.22247	1.3876	1.56698
1.3572	1.45173	2.03945	1.53342	1.49935	2.0006	5.18517	1.20783	1.4066	2.52642	2.35415	1.45323	1.59203
1.34131	1.44406		1.56566	1.5796	1.88597	5.52148	1.35448	1.38658	2.54878	2.35439	1.34523	1.60705
1.3151	1.3732		1.86857	1.51186	2.21993	5.2511	1.29654	1.708	3.45319	2.48606	1.61314	1.71628
1.302	1.42788		1.79936	1.52536	1.96951	6.69031	1.2341	1.48573	2.8413	2.13794	1.49115	1.76837
1.56361	1.59731		1.67908	1.51734	2.36071	6.29716	1.43982	1.37025	2.89414	2.59733	1.53038	1.81417
1.37963	1.5303		1.61239	1.5502	2.13653	13.0137	1.20892	1.36796	2.58059	2.45734	1.60266	1.8284
1.50711	1.44969		1.56207	1.53296	2.00519	8.75669	1.36424	1.52157	3.18652	2.20286	1.5426	1.80485
1.30756	1.61339		1.64243	1.40907	1.93505	6.63145	1.68472	1.60962	2.60402	2.22196	1.41566	1.67129
1.30007	1.56757		1.55995	1.56293	1.96867	9.28161	1.54629	1.45966	2.5218	2.55841	1.46345	1.62111
1.3147	1.6728		1.63364	1.90547	2.01221	8.1073	1.41074	1.75579	2.45618	2.31077	1.37331	1.59039
1.42871	1.57377		1.62022	1.42956	2.14658	8.09874	1.26898	1.51369	2.99321	2.69435	1.44439	1.75669
1.52634	1.91406		1.79981	1.57343	2.23079	10.3306	1.20893	1.38379	3.20153	2.04566	1.47886	2.26947
1.46386	1.77777		1.68242	1.48525	2.05347	6.16895	1.25273	1.37426	2.75128	1.98052	1.64671	1.95365
1.67347	1.50599		1.63804	1.5066	2.19626	7.06504	1.35207	1.53389	3.33252	2.43267	1.45054	2.03709
1.41287	1.49867		1.63149	1.38727	2.44531	6.03476	1.45155	1.49323	3.20186	2.36087	1.48026	2.80847
1.68244	1.44228		1.89808	1.38582	1.87714	6.79004	1.27637	1.77824	3.45706	2.13821	1.96186	1.58432
1.29168	1.40054		1.55138	1.37524	2.02065	7.43457	1.32682	1.73978	2.60697	2.28909	1.66582	1.62342
1.48847	1.48848		1.71943	1.70461	2.08871	6.22077	1.24078	1.54079	3.16194	2.43004	1.64622	1.83927
1.28519	1.52657		1.77731	1.43755	2.58625	6.07553	1.32314	1.49794	2.44448	2.24124	1.37863	1.70445
1.34995	1.51252		1.61159	1.34491	1.96115	6.23426	1.37787	1.41947	2.68371	2.60411	1.67567	1.53241
1.30405	1.41094		1.62092	1.48486	2.0166	8.00686	1.4602	1.54077	2.62186	2.29045	1.51446	1.54778
1.32035	1.52537		1.63702	1.4314	2.06797	5.26169	1.32654	1.48715	2.54115	2.69719	1.67673	2.2563
1.3098	2.08265		1.81152	1.45298	2.10693	5.8121	1.77678	1.50606	2.50487	2.13964	1.40882	1.55609
1.59402	1.51868		1.583	1.45292	2.02587	5.16976	1.29903	1.47462	2.68954	2.14882	1.36227	1.94084
1.32743	1.9077		1.54763	1.43477	1.86705	5.17154	1.39986	1.61523	2.75097	2.53532	1.37951	1.56092
1.35665	2.25059		1.62645	1.40179	2.19122	6.23004	1.35239	1.47581	2.69703	2.3955	1.46879	1.61194
1.50614	1.44938		1.6459	1.42824	2.91164	8.07906	1.30197	1.75614	2.63251	2.10361	1.41899	1.60542
1.37051	1.68163		1.58459	1.99345	2.49776	6.08773	1.22234	1.36675	2.55864	2.25909	1.77554	1.60156
1.27009	1.80633		1.75513	1.52232	2.23442	5.63857	1.27271	1.55832	2.55618	2.32815	1.3829	1.55478
1.38309	1.4731		1.6674	2.09126	2.24752	4.99705	1.29558	1.56393	2.82032	2.18732	1.46673	1.79317
1.87528	1.72085		1.69809	1.51525	2.22679	6.09672	1.25574	1.83664	2.68629	2.32026	1.38014	1.72171
1.89758	1.55284		1.62572	1.66949	2.12066	4.99168	1.43164	1.39925	2.73638	2.2595	1.41685	1.82189
1.45147	1.78228		1.6575	1.76098	2.43314	5.01505	1.73808	1.38644	2.47282	2.27221	1.39793	1.81799
1.28448	1.46736		1.57781	1.89843	2.01874	7.53374	1.47461	1.41556	2.6867	2.44289	1.62992	1.89469
1.35411	1.52113		1.65302	1.82092	2.23279	8.53326	1.25287	1.48608	3.36	2.51619	1.3946	1.62736
1.30618	1.8611		1.72891	1.61928	2.34791	5.54414	1.22892	1.65128	3.14559	2.76262	1.39917	1.62676
1.36042	1.83333		1.64904	1.63087	2.09312	6.85842	1.30391	1.34113	2.61081	2.57797	2.05531	1.67149
1.39242	1.54883		1.99425	1.47077	2.03166	5.07751	1.43416	1.66097	2.64461	2.34773	1.56642	1.62394
1.39191	1.50542		1.62261	1.57138	1.86529	5.41672	1.20843	1.60526	3.22383	2.25751	1.44712	1.62088
1.49073	1.41602		1.57293	1.44182	1.90298	6.41522	1.2862	2.03252	2.95095	2.43327	1.50041	1.92271
1.34215	1.41648		1.74692	1.3804	1.93979	9.85933	1.26481	1.53843	2.80291	2.48136	1.37001	1.7211
1.36408	1.40162		1.73847	1.42806	2.00794	7.33145	1.31813	1.46192	2.6842	2.66622	1.73248	1.72735
1.25581	1.50866		1.78044	1.60634	2.77166	7.35246	1.31266	1.52994	3.61616	2.36981	1.37765	1.74873
1.30002	1.78331		1.76502	1.50294	2.04125	5.10971	1.55696	1.5752	2.58547	2.35618	1.37701	2.67382
1.33087	1.46091		1.60976	1.63474	2.78444	5.09599	1.40198	1.36679	3.05559	2.42932	1.63073	2.09046
1.29027	1.54332		1.59307	1.39746	2.21511	5.07799	1.39814	1.35999	2.48973	2.20622	1.48534	1.85856
1.41748	1.42079		1.80011	1.40633	1.84694	4.80424	1.45405	1.38957	2.49777	2.72067	2.02546	1.79206
1.29676	1.43331		1.82572	1.82661	2.33401	6.01034	1.25617	1.45736	2.48714	2.34501	2.24556	1.69793
1.37395	1.38566		1.58951	1.58467	2.20176	5.13365	1.45648	1.56386	3.21331	3.11078	1.4455	1.85532
1.52739	1.48002		2.1014	1.58844	2.04866	5.60353	1.32176	1.47904	3.49447	2.17341	1.81025	1.90176
1.29381	1.42615		1.63945	1.43128	1.89103	5.39934	1.21777	1.90233	2.43617	2.24331	2.20365	1.91795
1.30362	1.49315		1.75521	1.36225	2.0994	7.68327	1.44423	1.54055	2.7037	2.1309	1.81738	1.97798
1.31516	1.87264		1.74911	1.60104	2.02479	5.06297	1.51047	1.37325	2.94281	2.10082	1.80823	1.63417
1.74127	1.43908		1.62864	1.55846	1.92498	5.27828	1.20374	1.57468	3.21777	2.26802	1.89042	1.98822
1.57797	1.79505		1.80817	1.51311	2.1293	7.49173	1.31359	1.3903	2.50719	2.54845	1.39833	1.62093
1.38562	1.44092		1.86727	1.53123	1.96562	5.04497	2.0436	1.7185	2.9397	2.09461	1.45418	1.85625
1.48436	1.69972		1.57439	1.39327	2.54283	5.15344	1.2932	1.64229	2.56206	2.78018	1.37747	1.72545
1.3742	1.47329		1.69812	1.41182	2.05846	5.64201	1.66364	1.89094	2.55729	2.99708	1.43461	1.60728
1.47717	1.52699		1.84357	1.57773	1.8663	4.85145	1.26787	1.60239	2.51588	3.50722	1.32694	1.62847
1.31139	1.42271		1.53741	1.49237	1.96127	7.29958	1.36079	1.57003	2.89047	2.32385	1.41464	1.72552
1.48756	1.55048		1.74865	1.70766	2.024	5.57997	1.24858	1.50899	2.78455	2.20568	1.37432	1.86577
1.29328	1.59284		1.57829	1.58176	2.53928	5.38488	1.27784	1.76472	2.59506	2.27165	1.63572	1.95399
1.55956	1.44334		1.72028	1.7298	2.1013	5.06482	1.28171	1.42887	2.53176	2.24452	1.42826	1.98691
1.40772	1.48459		1.71069	1.4944	1.98396	5.1264	1.50815	1.46227	2.548	2.80615	1.35834	1.74532
1.32005	2.01512		1.66654	1.49881	2.82335	8.73496	1.46149	1.40993	2.47488	2.27012	1.36913	1.94579
1.53857	1.42836		2.10614	1.418	2.19837	6.28239	1.21899	2.0771	2.76164	2.54153	1.46776	2.12959
1.42128	1.42035		1.56769	1.42966	2.26765	5.62288	1.22913	1.53745	3.24431	2.58662	1.62949	1.56403
1.55821	1.59296		1.78104	1.47239	2.44512	5.15378	1.26597	1.60187	2.67167	2.30414	1.67462	1.66068
1.26393	1.60771		1.70742	1.42465	2.2796	4.93806	1.22212	1.77352	3.01499	2.25553	1.83807	1.52661
1.37348	2.16191		1.67717	1.3956	1.9113	5.14274	1.23247	1.60803	2.54014	2.13443	1.55931	1.63949
1.42699	1.4141		1.75658	1.40507	1.94483	5.61198	1.32604	1.38961	3.28045	2.45021	1.56369	1.92852
1.43097	2.34607		1.72285	2.4897	1.95652	5.07837	1.30106	1.48775	3.22085	2.34983	1.43898	1.56245
1.75713	1.40257		1.61176	1.76911	1.92861	7.24746	1.94009	1.58544	2.63113	1.99094	1.45804	1.84898
1.36373	1.51818		1.94136	1.54081	2.05233	5.62861	1.26274	1.36391	3.02575	2.27192	1.58181	1.63503
1.30065	1.42493		1.55824	2.05983	1.84572	4.80224	1.27909	1.39756	2.6371	2.39203	2.04962	2.23109
1.41749	1.70822		1.97158	1.44327	2.06645	8.33148	1.20682	1.39188	2.6687	2.20247	1.56932	1.89772
1.361	1.66729		1.82023	1.51663	1.98318	5.30919	1.65041	1.46581	2.59148	2.14606	1.58342	1.57126
1.53798	1.53041		1.68081	2.01149	2.0598	7.27882	1.24013	1.50459	2.94549	2.5762	1.56489	1.74327
1.41065	1.40816		1.78111	1.46968	1.90871	5.78081	1.24628	1.39132	2.82887	2.26535	1.54361	2.1581
1.25319	1.48541		1.6931	1.51325	2.18697	5.04854	1.28855	1.36247	2.47695	2.13436	1.64706	1.91514
1.33703	1.46544		1.62678	1.42376	1.92955	5.00285	1.29658	1.38608	2.91249	2.39586	2.07061	1.60562
1.34464	1.68341		1.83018	1.59428	1.88071	5.47286	1.22645	1.40066	2.92472	2.26841	1.48909	1.66304
1.27176	1.81585		1.9635	1.42453	1.87688	4.87833	1.47256	1.38014	2.71429	2.41638	1.42266	1.68257
1.43725	1.43803		1.84267	1.48352	2.08644	5.35096	1.3338	1.41007	2.77886	2.27621	1.64258	2.19829
1.45088	1.46246		1.6036	1.46357	1.84306	5.98711	1.39249	1.32791	2.7758	2.47497	1.41541	1.66481
1.33898	1.47057		1.74561	1.39687	1.82953	5.06732	1.29419	1.73234	2.61192	2.30239	1.63708	1.7675
1.31633	1.56629		1.67655	1.50499	2.45392	5.37152	1.62317	1.66234	2.64476	2.24128	1.43749	1.58699
1.4596	1.43068		1.82908	1.47917	2.45427	5.29351	1.40636	1.58035	2.50513	2.18095	1.60261	1.60291
1.96018	1.70631		1.87854	1.41073	2.06023	4.75868	1.58906	1.61529	2.5623	2.22877	1.50031	2.09831
1.40363	1.45355		1.66408	1.48532	2.29346	4.88174	1.48599	1.53827	2.58685	2.51281	1.84917	1.52522
1.33087	1.45567		1.70946	1.38468	2.01643	4.79508	1.36175	1.38127	3.51801	2.29753	1.84155	1.60926
1.31311	1.53733		1.61339	1.5235	2.10635	5.07725	1.39736	1.37241	2.7447	2.29244	1.52506	1.57275
1.26097	1.55442		1.58253	1.4497	2.00825	5.40632	1.49634	1.8565	3.38845	2.7447	1.46344	2.24689
1.40426	1.38577		1.56295	1.58348	1.92726	5.81053	1.24801	1.60469	2.83964	2.30377	1.70161	1.74166
1.69533	1.51017		2.29914	1.39711	2.35665	4.89384	1.31154	2.14677	2.58911	2.35453	1.37542	1.83666
1.30514	1.71017		1.68723	1.55749	1.98531	4.97816	1.39505	1.46545	2.64815	2.29611	1.57391	1.63858
1.30381	1.47046		1.63873	1.69909	1.98624	5.08284	1.28336	1.41928	2.86275	2.10864	1.37299	1.55177
1.41029	1.69473		2.01448	1.42196	2.25774	6.09307	1.30451	1.67119	2.58633	2.29021	1.43073	1.59071
1.29697	1.73583		1.69002	1.69354	1.89249	10.5309	1.24554	1.68734	2.54822	2.3865	1.96033	1.77854
1.49824	1.41418		1.6174	1.54525	1.98509	8.79289	1.39218	1.6818	2.7358	2.48303	1.48735	2.0801
1.38167	1.47745		1.81784	1.4563	2.03788	4.95773	1.20535	1.49283	3.11692	2.32682	1.44763	1.7124
1.32481	1.65369		1.73492	1.37481	2.57638	6.09598	1.25011	1.58657	3.40641	2.29232	1.471	1.63349
1.43709	1.52088		1.62412	1.5664	1.87085	4.83243	1.3831	1.39255	2.40049	2.50811	1.36924	2.34781
1.46922	1.4861		1.56398	2.01578	1.90929	7.03027	1.95678	1.35677	2.53578	2.20831	1.68072	1.65314
1.33488	1.39767		1.72625	1.70468	1.89138	5.1109	1.25418	1.38347	3.21157	2.07286	1.52242	1.58434
1.29107	1.73798		1.68482	1.41983	2.11286	4.97448	1.51258	1.58026	2.93557	2.50819	1.54113	1.71737
1.44349	1.62623		1.77156	1.53863	1.94836	5.03375	1.22063	1.41682	2.96728	2.58717	1.42813	1.6809
1.40114	1.56998		1.53121	1.47263	2.05228	7.52791	1.31527	1.48796	2.98548	2.18841	1.71072	1.58741
1.45909	1.45029		1.65415	1.68335	1.94711	5.38366	1.20044	1.44498	2.94739	2.42299	1.46461	1.67442
1.32631	1.4968		1.60982	2.59695	2.34633	5.80217	1.29915	1.48083	2.70633	2.56752	1.38055	1.59188
1.29841	1.54624		1.55664	1.48383	1.91699	6.69241	1.21439	1.72209	2.53806	3.01178	1.5964	1.57806
1.70584	1.84685		1.55516	1.62153	2.42411	5.49115	1.23061	1.5656	2.53746	2.32922	1.40726	1.84162
1.41805	2.07358		1.6169	1.40223	1.96217	5.17015	1.30802	1.73429	2.50309	2.17027	1.38825	1.60044
1.50615	1.45934		1.75593	1.48752	2.24606	5.08194	1.31838	1.68878	2.54034	2.04373	1.55981	2.93765
1.51815	1.41879		1.7746	1.56825	1.99049	6.59603	1.22967	1.54843	2.78213	2.43047	1.43495	1.59143
1.63322	1.5206		1.66601	1.57534	1.9213	6.57317	1.229	1.40996	2.82318	2.32892	1.4469	1.86825
1.28908	1.6743		2.35026	1.40047	1.86134	6.08279	1.39164	1.46511	2.92074	2.42457	1.42297	1.88894
1.82027	1.46841		1.79949	1.57643	1.85292	7.37315	1.24734	1.39867	2.87649	2.43864	1.39369	1.50417
1.47336	1.60365		1.70543	1.40673	2.00804	6.82737	1.24064	1.42949	2.55381	2.2688	1.43143	1.57275
1.47928	1.54822		1.54428	1.52089	1.96836	7.46416	1.44515	1.33286	2.64843	2.26705	1.39909	1.9409
1.37361	1.53589		1.63549	1.40153	2.07513	9.31397	1.26612	1.55555	2.81931	2.48343	1.34728	1.6988
1.33845	1.40974		1.58418	1.4607	2.26759	5.76573	1.26426	1.46797	2.69821	2.21862	1.64197	1.7908
1.54264	1.51917		1.58982	1.65949	2.22461	5.40543	1.23992	1.95644	2.52013	2.24209	1.48113	1.5863
1.39511	1.39964		1.81486	1.43003	2.13963	5.44944	1.34654	1.44066	2.4958	2.07616	1.64945	1.64397
1.32115	1.52087		1.65312	1.42329	2.73599	5.58701	1.36435	1.46707	3.66865	2.37221	1.49746	1.70295
1.366	1.53311		1.86651	1.45184	1.90905	6.19458	1.22963	1.5901	2.48411	2.18196	1.39645	1.52729
1.34943	1.44112		1.73715	1.5545	2.16706	6.41106	1.78326	1.4632	3.19438	2.10607	1.4935	2.03656
1.54174	1.61782		1.88851	1.61937	2.47624	6.63118	1.31037	1.74336	2.75241	2.45765	1.71063	1.70971
1.42379	1.55734		1.64828	1.86044	2.41169	4.9719	1.3398	1.36417	2.99093	2.49503	1.72862	1.56629
1.60446	1.54458		2.08507	1.48498	2.72261	6.40232	1.23618	1.37255	2.56807	2.21004	1.35784	1.64627
1.30082	1.45557		1.70515	1.42182	1.91035	5.5687	1.90288	1.54488	2.67648	2.08783	1.35368	1.66956
1.32207	1.62055		1.7597	1.42214	2.57853	5.06903	1.44599	1.6415	2.49612	2.36485	1.48983	1.64087
1.26293	1.46354		1.66162	1.58183	2.57764	10.1099	1.38129	1.55867	2.61659	2.64621	1.60309	1.82911
1.55778	1.53802		1.54877	1.66077	1.81681	5.65177	1.25229	1.54485	2.86597	2.79338	1.35261	1.68761
1.37088	1.45728		1.6653	1.68197	2.23164	6.25804	1.23402	1.42307	2.66999	2.402	1.40893	1.66718
1.58763	1.53376		1.91288	1.58515	2.54958	6.01352	1.44488	1.5366	2.82615	2.13436	1.44598	1.62959
1.29018	1.43365		1.71063	1.53909	1.9927	6.00735	1.43654	1.42485	2.88042	2.50223	1.36714	1.64666
1.45643	1.62221		2.27117	1.40289	2.22637	5.34287	1.45089	1.46064	2.64949	2.17402	1.43504	1.58298
1.38461	1.55948		1.64692	1.75736	2.05017	4.71412	1.26483	1.81377	2.72241	2.196	1.75848	1.68697
1.31556	1.45311		2.00865	1.4124	1.95557	4.98878	1.24504	1.51619	2.95169	2.63025	1.37809	1.56764
1.59163	1.62644		1.58754	1.39162	1.89584	5.65792	1.25168	1.43947	2.66025	2.37908	1.42229	1.76759
1.3919	1.57898		1.60679	1.41351	1.89929	7.0474	1.44725	1.38316	2.49842	2.64659	1.54273	1.61321
1.33176	1.70554		1.52104	1.53007	1.90616	6.59666	1.27523	1.44389	2.54479	2.23827	1.35532	1.63728
1.32528	2.26746		1.58639	1.78122	1.87083	9.28715	1.27867	1.45527	2.45851	2.45957	1.51008	1.69128
1.28741	2.16802		2.11413	1.5904	1.91939	7.25456	1.2233	1.40722	2.99019	2.37279	1.40016	1.56333
1.27379	1.53038		1.52706	1.41552	2.06417	11.8693	1.44002	1.64128	2.74056	2.52487	1.54901	1.73013
1.37154	1.48815		1.5584	1.46739	1.8791	11.8278	1.3018	1.39975	2.8357	2.1579	1.62087	1.61629
1.63361	1.50899		1.5584	1.61282	2.09664	9.53893	1.28702	1.43052	2.80713	2.0986	1.40386	1.93962
1.35586	1.44875		1.57961	1.66852	2.70521	7.05465	1.70195	1.38234	2.89351	2.18969	2.17333	1.65793
1.26432	1.49203		1.63369	1.63266	2.3071	7.23812	1.47136	1.53013	2.76119	2.43057	1.4057	1.66154
1.47733	1.43062		1.62714	1.572	2.69352	7.92376	1.84224	1.33906	2.67452	2.23168	1.3869	1.66544
1.35892	1.65588		1.63923	2.04585	2.30726	5.09855	1.7666	1.47168	2.77735	2.50677	1.42651	1.56444
1.47069	1.63124		1.52448	1.53472	2.20521	4.92186	1.56896	1.66381	2.47364	2.8109	1.71744	1.74498
1.4948	1.43225		1.66529	1.45565	2.04564	4.84867	1.25369	1.35231	2.65715	2.1865	1.60004	1.75029
1.35151	1.72892		1.65885	1.49441	2.15601	5.02781	1.39609	1.38403	2.47501	2.33666	1.54763	1.5627
1.49635	1.45494		1.64782	1.57931	2.33444	4.98285	1.32826	1.33857	2.45451	2.19483	1.37776	1.84931
1.51237	1.78601		1.84744	1.40534	1.94203	4.93929	1.45101	1.73811	2.79885	2.24937	1.47374	1.58216
1.62548	1.48874		1.86112	1.39277	2.2976	4.89446	1.24103	1.58786	2.70878	2.19388	1.61573	1.51881
1.33099	1.45499		1.96693	1.54384	2.06276	5.01672	1.22773	1.41676	2.70739	2.25243	1.39846	1.59902
1.509	1.71249		1.57487	1.41536	2.23577	5.31677	1.24403	1.3965	3.18067	2.38806	1.44433	1.77497
1.47005	1.55783		1.62464	1.40818	2.17808	4.87588	1.53498	1.58922	3.08845	2.2046	1.79309	1.75227
1.30671	1.41073		1.85715	1.47592	1.97658	4.952	1.34706	1.47225	2.79031	2.65845	1.41917	1.77396
1.65044	1.63494		2.27768	1.44491	1.98241	4.95232	1.39784	1.43305	3.30087	3.68903	1.36326	1.9297
1.47537	1.60202		1.57772	1.37378	2.66756	5.03603	1.2616	1.40028	3.26183	2.18721	1.55881	1.59379
1.30034	1.48771		2.00999	1.59375	2.03321	5.02152	1.2115	1.83453	3.00037	2.42071	1.57579	2.21465
1.2756	1.39588		1.58272	1.46327	1.89983	6.28592	1.23512	1.97874	2.66168	2.79596	1.53125	1.5077
1.3144	1.49659		1.64212	1.43373	2.12656	5.73233	1.40591	1.50069	2.55476	2.18964	1.40534	2.43276
1.42504	1.74277		1.82794	1.45381	1.957	11.075	1.34689	1.74322	3.41394	2.51974	1.38369	1.84719
1.2919	1.51621		1.94829	1.41829	2.2518	7.799	1.49767	1.45854	2.69087	2.33033	1.76107	1.63025
1.32839	1.53851		1.56576	1.39393	1.87309	5.13266	1.29122	1.3953	2.75481	2.7673	1.38011	1.64616
1.41458	1.5204		1.64522	1.37616	2.19809	6.40145	1.3335	1.60741	3.44261	2.61072	1.38722	1.8353
1.37377	1.55514		1.60114	1.53835	2.46394	5.74924	1.24558	1.52034	2.46177	2.30289	1.56636	1.53329
1.30867	1.41329		1.55758	1.61097	2.06286	5.24907	1.39921	1.63887	2.56776	2.26424	1.72726	1.81711
1.42783	1.41964		1.80208	1.77713	2.063	5.14471	1.30925	1.42217	2.66048	2.26366	1.45265	1.54783
1.31611	1.58364		1.87111	1.68065	1.99116	5.00669	1.23772	1.58696	2.70154	2.19599	1.37968	1.63327
1.47116	1.50322		1.82441	1.65711	1.90062	4.8157	1.19876	1.41226	2.47377	2.36429	1.35898	2.17184
1.37495	1.59155		1.54533	1.39685	1.90269	5.0738	1.37257	1.38839	2.51421	2.31608	1.40971	1.90884
1.38506	1.57288		1.78176	1.72116	2.14723	7.68289	1.34854	1.34831	2.4954	2.08336	1.39907	1.52943
1.31012	1.43285		1.80775	1.41006	2.47518	6.13937	1.31648	1.44871	2.62441	2.25169	1.40578	1.56583
1.29939	1.46694		1.72094	1.42833	2.04882	5.52206	1.23654	1.58247	2.53151	2.26946	1.49051	1.64391
1.5132	1.53172		2.04909	1.57055	2.22379	5.55801	1.43286	1.36599	2.98252	2.27593	1.57117	1.623
1.53639	1.79858		1.75312	1.53064	1.92149	4.94707	1.22135	1.49499	2.51338	2.35764	1.50272	1.8922
1.50418	1.57762		1.64221	1.50934	2.12214	7.63026	1.42313	1.55792	2.8542	2.47489	1.42215	1.56028
1.32574	1.47245		1.58549	1.75238	1.9409	9.59999	1.66787	1.44945	2.60007	2.7758	1.37587	1.62706
1.28729	1.64174		1.59093	1.5721	2.27816	9.15083	1.32861	1.34625	3.12685	2.3983	1.71815	1.73763
1.36997	1.67401		1.56397	1.46021	2.03952	6.29502	1.25233	1.58069	2.44727	2.52901	1.44618	1.79411
1.30941	1.41516		1.63046	1.62891	1.97142	5.14745	1.49155	1.43279	3.43882	2.18838	1.82206	1.57322
1.45501	1.46276		1.71927	1.5728	1.89226	5.01721	1.21629	1.42018	2.4973	2.14616	1.45387	1.66737
1.47685	1.47455		1.64963	1.44044	1.83581	5.79313	1.254	1.42218	3.07957	2.33202	1.55893	2.45633
1.40475	1.49168		1.79246	1.67637	1.94712	5.17457	1.65771	1.54929	2.70828	2.47933	3.06386	1.73965
1.28821	1.88477		1.73524	1.41153	1.98937	6.28169	1.33128	1.73567	2.48749	2.53408	1.47142	1.59291
1.29361	1.68409		1.71103	1.70396	1.91394	5.04904	1.2274	1.46712	2.58891	3.05777	1.78381	1.62536
1.3881	1.95903		1.9516	1.44927	1.95022	6.89482	1.24709	1.45701	2.46808	2.22953	1.4148	1.60276
1.38961	1.41497		1.80519	1.6508	1.99367	5.75853	1.26934	1.37665	2.8729	2.41727	1.60716	1.66675
1.29748	1.67934		1.62891	1.49163	1.90335	9.23592	1.41452	1.40054	2.80817	2.36265	1.74356	1.7454
1.32497	1.61469		1.57369	2.01664	1.87441	6.92524	1.59951	1.89324	2.5787	2.15308	1.99758	1.63423
1.47228	1.46875		1.68916	1.47525	1.86501	7.47613	1.39924	1.63666	2.9884	2.37165	1.48644	1.56062
1.3515	1.69624		1.56622	1.52432	1.88997	6.93427	1.47266	1.60682	2.56675	2.27249	1.43424	1.68829
1.38186	1.68371		1.73104	1.65643	1.97438	5.1035	1.33476	1.4235	2.49859	2.64423	1.44596	1.67847
1.32256	1.81423		1.59046	1.41741	2.00242	7.39519	1.49949	1.41324	2.50462	2.23112	1.38654	1.59483
1.27548	1.53495		1.76537	1.52764	1.84157	6.93486	1.22581	1.72202	2.59698	2.12019	1.78155	1.75936
1.42887	1.4182		1.64232	1.83848	1.99272	7.45716	1.21731	1.45972	2.46418	2.80511	1.61468	1.73709
1.37802	1.4414		1.79638	1.86555	2.07293	5.12519	1.32151	1.43271	3.1086	2.06767	1.55939	1.67447
1.32544	1.61099		1.81191	1.46516	2.19317	8.04288	1.62425	1.387	2.43052	2.18615	1.56742	1.63647
1.30517	1.57142		1.51547	1.47805	1.56114	5.86173	1.22458	1.53942	2.57976	2.61809	1.54397	1.59283
1.31896	1.48303		1.70516	1.38495	1.63793	5.4985	1.29984	1.55516	2.74011	2.33615	1.64643	1.59421
1.45485	1.60363		1.71109	1.52581	2.09384	5.37786	1.70084	1.62219	2.80314	2.43052	1.47986	1.78567
1.62932	1.45068		1.7072	1.71402	2.56184	5.61574	1.25921	1.69261	2.47696	2.40174	1.42048	1.64056
1.42315	1.60933		1.54405	1.41564	1.65688	5.58765	1.49095	1.47621	2.54964	2.1093	1.38705	1.82922
1.31561	1.44769		1.52927	1.44919	1.73471	7.07742	1.60638	1.45444	2.54183	2.38179	1.48842	1.60645
1.40869	1.80201		1.6714	1.47342	1.53348	5.43176	1.51062	1.33037	2.68697	2.09639	1.63248	2.26765
1.56827	1.50676		1.53296	1.51256	1.88948	7.13042	1.22465	1.5284	2.80899	2.6298	1.76952	1.51984
1.43693	1.40098		1.65223	2.02739	1.60673	4.74548	1.2913	1.78427	2.89867	2.33842	1.36858	1.50628
1.34491	1.56556		1.55046	1.39001	1.68426	8.79718	1.26717	1.60169	2.54397	2.31983	1.85113	1.80271
1.80402	1.5153		1.736	1.47334	1.53711	4.8813	1.45509	1.56744	2.72685	2.42034	1.79312	1.56239
1.40168	1.81218		1.49317	1.53027	1.67718	4.83915	1.6063	1.52625	2.51481	2.27711	1.45711	1.88854
1.5311	1.56108		1.92086	1.45084	1.60329	6.82557	1.33346	1.4785	2.46591	2.17124	1.55596	1.9572
1.31661	1.51309		1.68143	1.45452	1.98627	5.40711	1.21531	1.72189	2.50586	2.21625	1.45896	1.55666
1.42096	1.42667		1.61284	1.39591	1.76216	17.2346	1.32245	1.34139	2.6806	2.27019	1.54829	1.79527
1.28954	1.74895		1.77967	1.38868	1.94586	5.26269	1.22959	1.791	2.87729	2.26864	1.55297	1.70297
1.35477	1.72767		1.61011	1.3984	1.63438	6.03546	1.39759	1.45387	2.94019	2.20518	1.64226	1.67473
1.36937	1.78842		1.64488	1.51725	1.65241	4.9052	1.64387	1.56424	2.45043	2.21899	1.36887	1.55907
1.36987	1.84322		1.66258	1.52901	1.58347	5.69551	1.52582	1.48362	3.01481	2.77852	2.01552	1.66505
1.42894	1.54536		1.86157	1.68481	1.61039	4.87761	1.26369	1.41586	2.61014	2.28861	1.46139	1.76023
1.25669	1.6579		1.73333	1.43445	1.56705	6.61998	1.21046	1.48721	2.71112	2.4059	1.50749	1.94145
1.47153	1.53265		1.55689	1.374	1.7575	4.92988	1.29399	1.38162	2.43942	2.38602	1.49937	1.71896
1.38429	1.46236		2.07562	1.53415	1.55614	6.01593	1.21263	1.46122	2.59667	2.25722	1.40077	1.73211
1.57152	1.51037		1.55361	1.45249	1.99288	5.78374	1.29577	1.50171	2.52601	2.75637	1.3673	2.19735
1.35398	1.41864		1.93831	1.64648	1.70245	8.27586	1.2532	1.33188	2.5649	2.63689	1.61643	1.88208
1.33457	1.48254		1.70301	1.5601	1.99778	5.37069	1.31458	1.38751	3.1331	2.25456	1.376	2.0182
1.44882	1.39318		1.58232	1.59381	1.89116	12.5996	1.42948	1.79925	2.8112	2.26124	1.54522	1.87883
1.3775	1.46844		1.61817	2.32896	1.65087	5.57733	1.34757	1.73833	2.65347	2.29732	1.78801	1.61163
1.44309	1.49964		1.67057	1.80371	1.95968	5.35821	1.45094	1.38152	3.09206	2.23044	1.40803	1.71815
1.39444	1.46045		1.5872	1.68	1.78206	6.18392	1.33862	1.50362	2.49441	2.31448	1.47664	1.64471
1.40408	1.41959		1.71094	1.67751	1.93181	6.17897	1.22783	1.38181	2.64155	2.26336	1.85164	1.93248
1.29883	1.49598		1.5937	1.48084	1.63452	5.69586	1.23461	1.6949	2.75221	2.41153	1.62471	2.04209
1.62212	1.46912		1.89141	1.4845	2.3053	5.00783	1.49652	1.46165	3.09532	2.50993	1.51173	1.58795
1.39438	1.52234		1.64626	1.46496	1.90468	4.93014	1.30287	1.50856	2.56215	2.25473	1.50141	2.55878
1.37651	1.39709		1.58643	1.46272	1.52218	4.98827	1.28784	1.54088	2.54356	2.30823	1.56497	1.8494
1.35773	1.82778		1.76651	1.53568	1.54608	6.1322	1.2628	1.52026	2.52645	2.19258	1.38373	1.87017
1.37233	1.40771		1.90134	1.40257	1.89533	5.09931	1.33041	1.46901	2.48532	2.53985	1.59588	2.0372
1.28184	1.78988		2.01124	1.49475	1.5253	4.92904	1.42643	1.83291	2.67843	2.51488	1.47289	1.59327
1.31101	1.54242		1.50771	1.42722	1.78985	5.57636	1.38384	1.57191	2.47874	2.29241	1.40595	1.68419
1.38694	1.65152		1.73136	1.57254	1.96545	4.92083	1.40783	1.90756	2.84271	2.17881	1.52695	1.6934
1.30612	1.47863		1.73142	1.44873	1.57591	6.25565	1.30766	1.44787	2.85353	2.73345	1.86715	1.81487
1.39896	1.47304		1.64869	1.73975	1.61232	5.31737	1.35949	1.61408	2.80918	2.30136	1.84522	1.59227
1.44787	1.46696		1.64473	1.43232	1.65939	5.44342	1.35776	1.48411	2.4924	2.0524	1.79457	1.746
1.44226	1.40433		1.67551	1.40699	1.71413	4.99707	1.4565	1.69104	2.49726	2.46953	1.44138	1.6567
1.26603	1.69542		2.01944	1.44852	2.05809	5.32029	1.5567	1.435	3.3869	2.59442	1.67564	2.24974
1.2492	1.45178		1.97336	1.41313	2.13014	4.87499	1.29649	1.92128	2.83556	2.42068	1.4881	1.58775
1.29955	1.38085		1.59919	1.39135	1.61999	5.18606	1.4303	1.75778	2.56833	2.2646	1.60931	1.58431
1.3923	1.41593		1.99757	1.49933	2.10181	5.26996	1.31406	1.74654	2.48369	2.9911	1.75441	1.86011
1.29607	1.43501		1.53262	1.46607	1.75258	5.53331	1.20459	1.86719	2.5401	2.38402	1.5394	1.89062
1.5238	1.62376		1.56434	1.5708	1.57398	5.66433	1.3005	1.51691	2.51676	2.16437	1.34934	1.69806
1.50621	1.40494		1.79872	1.39431	1.81709	4.93052	1.18843	1.47627	2.47517	2.54159	1.38459	1.74178
1.331	1.83386		1.89635	1.40875	2.01432	5.84956	1.39252	1.47659	2.62626	2.43281	1.40705	1.76172
1.29053	1.3939		1.63748	1.45957	1.74891	11.2099	1.46638	1.67519	2.57074	2.30602	1.54664	1.61248
1.52264	1.51203		1.77796	1.4932	1.58294	5.97523	1.23636	1.54437	2.84627	2.28458	1.48415	1.91267
1.5466	1.72287		1.56114	1.48314	1.79806	5.511	1.38055	1.41378	2.59082	2.40685	1.44886	1.6809
1.33922	1.47768		1.70083	1.51748	1.95941	7.46867	1.32461	1.44755	2.55955	2.2442	1.41325	1.63806
1.37584	1.52297		1.91417	1.53486	1.93193	5.51711	1.46067	1.40567	2.99719	2.20525	1.4198	1.61762
1.30342	1.75821		1.96502	1.50671	1.8147	5.65547	1.65843	1.58049	2.69407	2.30376	1.43785	1.73224
1.39131	2.0602		1.71768	1.53803	1.58061	12.2984	1.45374	1.48503	2.6259	2.51175	1.77969	1.73072
1.38999	1.5702		1.68433	1.40788	1.75621	12.8271	1.33525	1.77774	2.58315	2.17921	1.53875	1.70315
1.34691	1.44037		1.59699	1.58677	2.42726	5.42845	1.2537	1.40064	2.44792	2.18567	1.54446	2.02911
1.33665	1.41061		1.62858	1.40423	2.20891	6.72961	1.22932	1.35121	3.23958	2.30444	1.47793	1.64607
1.41708	1.42419		1.55923	1.49269	1.80246	5.58215	1.43864	1.53402	2.79175	2.07835	1.6239	1.74288
1.62987	1.43978		1.60309	1.68662	2.84971	7.45714	1.25165	1.45626	2.5529	2.45611	1.73851	1.60638
1.39742	1.44974		1.65417	1.39701	2.11871	7.41081	1.23968	1.40412	2.63759	2.40019	1.58136	1.55987
1.63056	1.78388		1.74443	1.41825	2.06254	5.02104	1.53447	1.42927	3.22645	2.41098	1.35253	1.62561
1.40048	1.4186		1.66621	1.45024	1.74162	5.77682	1.5396	1.36177	2.53776	2.46378	1.38862	1.79289
1.34766	1.6888		1.55394	1.77455	1.8382	7.63688	1.59887	1.35479	2.84238	2.11673	1.76019	1.61446
1.36608	1.68499		1.63076	1.68011	1.71366	4.89655	1.31763	1.49154	2.99652	2.21228	1.5744	2.16548
1.57294	1.42343		1.61082	1.38438	1.63093	8.77802	1.3019	1.4198	2.75518	2.1685	1.40653	1.63435
1.29328	1.62187		1.82774	1.80264	1.65215	6.61782	1.26846	1.47603	2.71587	2.21119	1.44754	1.53622
1.45837	1.90369		1.97888	1.416	2.13234	10.2531	1.41575	1.55282	3.02192	2.10828	1.49476	1.8852
1.41282	1.61045		1.67027	1.43846	1.64575	5.38661	1.41434	1.46279	2.7545	2.29384	1.40535	1.79503
1.43101	1.57468		1.64377	1.50575	1.57589	5.01802	1.23956	1.59995	3.1527	2.47776	1.43227	1.71728
1.40109	1.84156		1.62191	1.84172	2.02506	5.14087	1.26083	1.38366	2.74308	2.56006	1.49452	1.69878
1.56462	1.43154		1.54571	1.42616	1.94142	6.09055	1.2468	1.49851	2.49011	2.94458	1.41618	1.6972
1.36299	1.62276		1.84147	1.41022	2.05315	5.84525	1.41003	1.50171	2.47855	2.20238	1.3485	1.85064
1.52492	1.52005		1.64056	1.61152	1.85416	6.42381	1.19518	1.57344	2.47237	2.26068	1.42853	1.85312
1.32522	1.39143		1.75771	1.54787	1.86786	6.0631	1.25084	1.52987	2.58854	2.05256	1.33243	1.61585
1.43167	1.54219		1.56225	1.52103	1.56145	10.5161	1.22899	1.45577	2.99348	2.74834	1.51248	1.90246
1.30078	1.44668		1.51147	1.42323	1.96464	8.28432	1.24941	1.38214	2.5619	2.47455	1.39853	1.98626
1.60114	1.49725		1.89146	1.53799	1.78522	8.16769	1.54867	1.41646	2.58206	2.20264	1.52626	1.83052
1.31187	1.56648		1.76226	1.54341	1.54236	10.6741	1.45364	1.4312	2.64738	2.47349	1.3754	1.76782
1.39824	1.50293		1.59527	1.41361	2.02533	7.93969	1.36012	1.4722	2.67431	2.07414	1.47116	1.82869
1.41742	1.43974		1.98627	1.94056	1.64837	7.52157	1.22861	1.57721	2.47579	2.49276	1.71271	1.55294
1.55965	1.67486		1.56307	1.42715	1.61084	6.52778	1.35518	1.41267	2.48368	1.9937	1.43243	1.99246
1.68323	1.68842		1.61247	1.38965	1.51397	5.37631	1.32481	1.5196	2.81963	2.36757	1.34445	1.83654
1.41963	1.70576		1.74806	1.46376	1.6183	5.10247	1.24653	1.36475	2.86065	2.09946	1.36098	1.67464
1.29007	1.82969		1.59534	1.60312	1.60695	5.3912	1.36605	1.44073	2.46047	2.30021	1.39288	1.81951
1.33198	1.51399		1.57447	1.58318	1.94628	6.40243	1.55751	1.41261	2.58988	2.82082	1.53092	1.78721
1.28572	1.91385		1.67558	1.46748	2.37565	6.51769	1.25328	1.40787	2.61567	2.27137	1.36899	1.96014
1.52648	1.49762		1.67779	1.44561	1.74553	9.62033	1.44774	1.33107	2.71381	2.3918	1.38247	2.08451
1.36858	1.60168		1.5995	1.42715	1.97816	6.12434	1.41382	1.40935	3.05096	2.29029	1.57827	1.81056
1.29036	1.60493		1.88123	1.40889	1.7427	5.90373	1.26644	1.35855	2.94591	2.42587	1.5108	1.76304
1.3662	1.45343		1.57137	1.51813	2.25279	6.64934	1.37253	1.61564	2.64108	2.85339	1.40242	1.90387
1.336	1.54736		1.57436	1.4834	1.57204	5.04511	1.2032	1.41103	2.97461	2.12029	1.69686	1.59605
1.38859	1.5523		2.08162	2.00131	1.70926	5.14325	1.53761	1.58453	2.50406	2.16157	1.50124	2.03444
1.32141	1.46728		1.75023	1.44528	2.53434	4.9515	1.26539	1.53773	2.75268	2.54095	1.36665	2.18054
1.38172	1.48037		1.77344	1.56587	1.95266	5.08886	1.9753	1.48689	2.93447	2.07188	1.43259	1.80616
1.58559	1.67436		1.78068	1.48573	1.97788	4.96953	1.18392	1.77319	3.09395	2.86735	1.54781	1.85289
1.34898	1.51051		1.62184	1.41024	1.87721	5.06044	1.23433	1.61974	2.86997	2.81936	1.39503	2.13025
1.37195	1.70184		1.98306	1.41072	1.7365	5.26675	1.30467	1.47008	2.45955	2.66012	1.46682	1.55795
1.29299	1.57595		1.57445	1.44311	1.61149	6.11697	1.23051	1.4578	2.46455	2.43029	1.37471	1.95089
1.26427	1.5863		1.56359	1.78687	1.55509	6.63327	1.3336	1.54394	2.56355	2.32943	1.4514	2.02501
1.30874	1.65178		1.63382	1.48821	1.65341	7.60699	1.24083	1.6257	2.55856	2.21984	1.73856	1.81285
1.30724	1.58368		1.76026	1.7101	1.66873	5.13438	1.24512	1.41808	2.91369	2.26541	1.58134	1.77767
1.60752	1.40132		1.68416	1.49203	1.9164	5.40673	1.24847	1.49764	2.73411	2.28206	1.42272	1.6119
1.78311	1.36889		1.76593	1.39334	2.52154	5.26628	1.2545	1.44274	2.4065	2.25924	1.366	1.56121
1.43993	1.58357		1.61892	1.3884	1.79152	5.04908	1.38106	1.54036	2.44142	3.15958	1.34902	1.7188
1.42217	1.97336		1.70356	1.45558	1.58595	7.20487	1.4028	1.71293	3.03615	3.24536	1.65297	1.66761
1.795	1.63244		1.59591	1.4631	1.57059	5.8078	1.22863	1.33344	2.48718	2.47023	1.41607	2.30923
1.56024	1.65877		1.73272	1.82407	1.52208	5.313	1.30806	1.37766	2.96643	2.61076	1.59723	1.63587
1.36805	1.76662		1.54747	1.44739	1.85577	5.94986	1.26737	1.40259	2.52097	2.60321	1.79044	1.58561
1.61488	1.70292		1.84941	1.6662	1.89317	5.57877	1.27537	1.49715	2.88974	2.28649	1.42559	1.6465
1.33583	1.92274		1.64935	1.49072	1.535	6.01207	1.21418	1.68855	2.56202	2.25027	1.38501	1.73574
1.2766	1.5311		1.59497	1.41838	1.71089	5.52215	1.22003	1.44157	2.96227	2.07229	1.41745	1.80139
1.38698	1.43251		1.56711	1.38507	1.60722	5.81543	1.22698	1.49532	2.43648	1.94485	1.47	1.71195
1.45987	1.82896		1.59164	1.77464	2.09215	6.64516	1.28454	1.38106	2.48041	2.28621	1.45064	1.81372
1.28908	1.61744		1.61833	2.12742	1.83886	6.75172	1.48988	1.45708	3.28439	2.49111	1.38139	1.6531
1.27547	1.52293		1.70037	1.4857	2.14332	9.79954	1.28972	1.65985	2.49453	2.37455	1.42626	1.6684
1.33628	1.92217		1.54298	1.46276	1.59613	6.90985	1.30157	1.39826	2.67564	2.36951	1.46549	1.70777
1.29955	1.69093		1.68531	1.89007	1.93619	5.39173	1.32728	1.52214	3.07223	2.42101	1.77354	1.56303
1.35406	1.84791		1.56963	1.70733	2.11658	7.16942	1.28384	1.79274	2.77336	2.18896	1.37743	1.7551
1.36991	1.53612		1.66645	1.39936	1.81823	4.80925	1.28746	1.39525	2.59346	2.35067	1.43453	1.65656
1.4223	1.70274		1.71735	1.44445	1.74227	4.91258	1.38217	1.94349	2.69411	2.73775	1.61636	2.07759
1.31538	1.45422		1.97383	1.5151	2.31468	5.64199	1.39244	1.55573	2.69327	2.39055	1.69668	1.55707
1.53297	1.53115		1.77871	1.39406	1.66291	5.74994	1.27513	1.62098	2.47024	2.2773	1.36966	1.61935
1.36964	1.78346		1.56714	1.49734	1.94159	5.86604	1.20259	1.44871	2.50479	2.37894	1.41475	1.72669
1.3706	1.38776		1.65579	1.35587	1.91928	5.27682	1.28327	1.4871	2.64886	2.35502	1.41685	1.53602
1.30674	1.40586		1.72203	1.41294	1.73553	5.20518	1.22649	1.73477	2.53877	2.41011	1.38053	2.0602
1.30088	1.69919		1.59825	1.57676	1.70667	6.68907	1.26653	1.58824	2.5439	3.064	1.38403	1.8157
1.3221	1.46502		2.66383	1.49668	1.55074	5.11719	1.31734	1.42453	2.86169	2.32968	1.47418	1.69719
1.30101	1.71324		2.16656	1.42246	1.54061	5.15923	1.23235	1.7661	2.70435	2.12213	1.41791	1.72711
1.57198	1.44109		1.58789	1.43429	2.44629	5.05226	1.33974	1.58505	3.0299	2.62549	1.39992	2.00826
1.31338	1.72238		1.6691	1.58317	1.62089	10.2768	1.21127	1.53434	2.49249	2.12468	1.50591	1.56781
1.29399	1.44314		1.78676	1.50542	1.73871	10.9184	1.40157	1.38141	2.60337	2.43473	1.68804	1.76108
1.27269	1.88261		1.97635	1.38075	1.63702	5.19079	1.27948	1.41342	3.05086	2.42176	1.40529	1.59189
1.28259	1.47052		1.55124	1.62491	1.91776	6.90425	1.45735	1.38919	2.47883	2.11274	1.45995	1.68994
1.40962	1.41363		1.84611	1.37755	1.71492	5.16449	1.26675	1.47897	2.95438	2.33454	1.94435	1.52827
1.30835	1.55285		1.62048	1.47769	2.35322	5.8111	1.46613	2.0078	3.0699	2.0851	1.37639	1.86145
1.28028	1.51037		1.94866	1.38839	1.66213	4.98302	1.56835	1.35946	2.52468	2.50282	1.48277	1.81173
1.28991	1.60031		1.5261	1.62709	1.64958	5.5258	1.22656	1.39454	2.47293	2.46835	1.52756	1.56816
1.26935	1.67916		1.69055	1.42979	1.83076	5.1262	1.77007	1.34197	3.00659	2.43876	1.34969	1.81081
1.44054	1.62169		1.72648	1.50093	1.54175	5.16232	1.36377	1.37171	2.79302	2.32139	1.40901	1.64501
1.65389	1.8061		1.7697	1.39087	1.69194	6.28774	1.38309	1.62302	2.70747	2.59764	1.4007	1.87113
1.29502	1.82626		1.62204	1.51499	1.58091	4.8612	1.44932	1.41919	2.6741	2.52194	1.54178	1.76798
1.49017	1.87849		1.87092	1.45052	1.89147	5.41789	1.38923	1.55686	2.70789	2.30279	1.50989	1.61744
1.47628	1.55475		1.85527	1.78602	1.53538	7.14888	1.25105	1.43853	2.63561	2.19801	1.42632	1.67151
1.32336	1.50849		1.6034	1.47857	1.75047	10.6369	1.29598	1.43661	2.65003	2.56161	1.73424	1.5658
1.32063	1.86447		1.87054	1.68173	1.75998	8.62496	1.26433	1.37305	2.43075	2.23735	1.43455	1.6277
1.41663	1.4845		1.81267	1.3643	1.73802	5.66666	1.23861	1.36734	2.78877	2.67349	1.55243	1.55439
1.25749	1.70275		1.71542	1.63924	1.53203	5.25689	1.3811	1.46309	3.1946	2.01712	1.40127	1.64223
1.59975	1.69842		1.75324	1.47205	1.76373	5.09703	1.35971	1.82972	2.53523	2.27782	1.49554	1.89045
1.27997	1.59864		1.56983	1.40495	1.59092	4.99556	1.34448	1.86988	2.87239	2.06024	1.43414	1.80135
1.45302	2.01482		1.84512	1.43626	1.58476	6.04055	1.23217	2.39749	2.46724	2.08134	1.38441	1.57554
1.44694	2.11444		1.82356	1.72053	1.65668	5.08974	1.37168	1.44564	2.46616	2.19731	1.60538	1.80237
1.35825	1.4459		1.8382	1.53905	1.62313	4.9472	1.34089	1.50455	2.47843	2.27755	1.72247	1.66302
1.43982	1.45421		1.53662	1.55466	2.15042	5.43017	1.59017	1.35522	3.19761	2.63663	1.42958	1.71682
1.38676	1.58812		1.77378	1.51803	1.52143	5.96412	1.27934	1.49677	2.94622	2.37541	1.43656	1.81532
1.32404	1.51919		1.6367	1.56702	1.60107	4.96411	1.23238	1.41297	2.69048	2.10975	1.35157	1.9534
1.3065	1.47761		1.92337	1.73752	1.62802	4.91418	1.22816	1.52728	2.77178	2.24209	1.51143	1.71845
1.42387	1.49872		2.03936	1.48858	1.61536	5.10152	1.28367	1.33939	3.05642	2.43937	1.38266	1.65961
1.36093	1.71425		1.65907	1.3546	1.78871	4.90585	1.27928	1.56671	2.81121	2.66473	1.50798	1.85053
1.54057	1.81195		1.58861	1.58103	1.77668	5.46357	1.25003	1.40363	2.70553	2.55293	1.77553	1.78707
1.41214	1.50509		1.55072	1.71425	1.77753	5.23978	1.5799	1.60113	2.53657	2.80198	1.66896	1.71863
1.32143	1.57292		1.79385	1.43505	1.56221	5.12926	1.29049	1.54619	2.48279	2.13204	1.43614	1.93068
1.33987	1.58588		1.90439	1.48394	1.58667	5.90281	1.35424	1.5757	2.62407	2.15432	1.38849	1.56824
1.39301	1.56955		1.54242	1.53272	1.54125	5.61733	1.36298	1.37282	2.68884	2.31721	1.46342	1.58662
1.4606	1.69768		1.84932	1.52891	1.57212	4.97936	1.23674	1.4751	2.48778	2.3101	1.55378	1.65405
1.30703	1.45195		1.56572	1.40081	1.53728	5.2282	1.39887	1.83963	2.65146	2.03166	1.40541	1.65947
1.81796	1.73512		1.82858	1.58686	1.57818	4.9169	1.29476	1.39205	2.51469	2.35532	1.46996	2.15513
1.5328	1.62607		1.65591	1.42174	1.70755	5.90126	1.63266	1.64633	2.46007	2.30388	1.56096	1.92282
1.5143	1.65549		1.58817	1.3856	1.53418	5.02808	1.39309	1.59496	2.58553	2.171	1.91485	2.07869
1.31995	1.50148		1.5852	1.42895	1.63623	5.66379	1.27357	1.80104	2.54052	2.54361	1.66898	2.18029
1.32403	1.86775		1.90094	1.38039	1.73911	4.85787	1.26996	1.50671	3.05115	2.08179	1.38512	1.68174
1.69897	1.44298		1.57122	1.64101	1.84163	5.08876	1.4428	1.48205	2.58063	2.20464	1.90071	1.60187
1.49859	1.8915		1.82342	1.41011	1.59065	4.98835	1.31423	1.46486	2.75706	2.26664	1.41052	2.03113
1.30694	1.60725		1.53749	1.39011	1.8204	10.3847	1.39381	1.3872	2.62577	2.43397	1.55153	1.77099
1.5582	1.90973		1.65855	1.79922	1.63724	6.54438	1.5243	1.64323	3.10363	2.18699	1.46809	1.71077
1.33781	2.12369		1.6317	1.49911	1.59849	6.49008	1.18782	1.35193	2.55917	2.33413	1.36402	2.04097
1.33941	1.58098		1.80861	1.42181	1.70897	12.8397	1.2305	1.49136	2.53734	2.70723	1.47993	1.67779
1.33481	1.46661		1.54468	1.39311	2.00527	6.21895	1.73265	1.82812	2.47635	2.54244	1.37754	1.59664
1.45042	1.62147		1.80536	1.50128	1.93923	6.21352	1.20863	1.44659	2.94788	2.09927	1.42158	1.59543
1.71339	1.44383		1.63709	1.79707	1.54499	7.58196	1.5167	1.43475	3.0639	2.37214	1.48306	1.635
1.52654	1.74443		2.22969	1.46729	1.56617	6.63083	1.21826	1.80081	3.06536	2.71147	1.44037	1.75384
1.44142	1.89454		1.59992	1.40314	1.60781	6.42363	1.40661	1.646	2.58549	2.30433	1.44057	1.58584
1.26872	1.61618		1.60022	1.41799	1.86059	5.88794	1.36479	1.74531	2.54423	2.12539	1.45726	1.63126
1.34268	1.46348		1.62676	1.44177	2.07471	4.86302	1.26003	1.48652	2.46827	2.27112	1.46669	1.74167
1.38901	1.48229		1.55112	1.44784	1.65915	4.97268	1.4581	1.5931	2.76744	2.49628	1.41051	1.95875
1.30289	1.41706		1.69978	1.40617	1.78201	4.8713	1.37298	1.40649	2.44549	2.21665	1.39572	1.64133
1.31366	1.43036		1.57386	1.5335	1.54813	5.94563	1.24031	1.4032	2.72001	2.08371	1.63857	1.67328
1.41484	2.01408		1.68468	1.39255	1.79534	5.04069	1.36795	1.33946	2.51543	2.25992	1.57448	2.20047
1.34763	1.41493		1.86168	1.57169	1.6293	4.83542	1.25749	1.56145	2.53813	2.26413	1.55488	1.71472
1.42115	1.43816		1.60671	1.50517	1.67809	5.36327	1.37429	1.45447	3.49089	2.43873	1.43876	1.9545
1.64919	1.98326		1.63022	1.68441	1.5729	5.07491	1.2519	1.53322	2.65065	2.94916	1.4591	1.75667
1.26287	1.5378		1.70987	1.39043	1.91409	5.50523	1.29836	1.51066	2.72276	2.00613	1.46805	1.58016
1.28409	1.46065		1.55075	1.80124	1.73532	5.56532	1.21961	1.48664	2.62018	2.17107	1.39309	1.60508
1.49354	1.45999		1.6097	1.38947	1.80828	5.22489	1.38429	1.54617	2.65578	2.4993	1.50981	2.23744
1.35272	1.49709		1.95586	1.40933	1.65183	6.0918	1.2509	1.38864	2.76732	2.48606	1.37186	1.63561
1.35503	1.44375		1.58742	1.51806	1.52098	5.15791	1.37442	1.37308	2.76813	2.36187	1.52896	1.73148
1.5778	1.63903		2.23102	1.5625	1.99593	4.78755	1.36419	1.36246	2.52856	2.16351	1.4253	1.76118
1.34242	1.53116		1.57273	1.52885	1.6037	5.33858	1.19476	1.47484	2.57388	2.20249	1.42617	1.5946
1.27948	1.55342		1.58189	1.438	1.62934	5.7361	1.26651	1.51839	2.60374	2.94218	1.4943	1.87369
1.30436	1.45346		1.7939	1.61271	1.91886	5.6694	1.22493	1.45428	2.60105	2.29648	1.44135	1.56471
1.57628	1.6119		1.56264	1.48878	1.57744	4.85476	1.35515	1.49791	2.69173	2.38733	1.39188	1.82546
1.31152	1.43501		1.56868	1.44425	2.1216	5.34032	1.38485	1.45437	2.68578	2.46323	1.50119	1.70765
1.639	1.46965		1.68793	1.36802	1.98292	6.01671	1.27497	1.43353	2.50731	2.41033	1.39511	1.70971
1.5648	1.40774		1.51212	1.61314	1.65942	5.13821	1.35621	1.58003	2.94003	2.32361	1.40925	1.59653
1.50672	1.45077		1.57926	1.38078	1.72398	5.22301	1.22739	1.89884	2.98208	2.91693	1.37109	1.61903
1.66695	1.4858		1.58984	1.47049	1.57934	4.77675	1.22338	1.53837	2.66333	2.57295	1.92918	2.06974
1.38905	1.60706		1.63187	1.55647	2.06971	5.26722	1.23794	1.41391	2.82247	2.27156	1.59076	2.08128
1.67096	1.43376		1.55811	1.71068	1.55732	5.33352	1.27135	1.46117	2.47244	2.09988	1.75782	1.66758
1.3764	1.4712		1.54712	1.49027	1.60089	6.12722	1.37951	1.70686	2.56223	2.27226	1.38267	1.74616
1.28992	1.52959		1.89877	1.46592	2.29846	5.44692	1.33322	1.51811	2.9403	2.28909	1.3705	1.51577
1.32706	1.51834		1.7809	1.43992	1.63813	5.22906	1.21915	1.42157	3.12899	2.41466	1.70546	1.9437
1.47464	1.40831		1.55905	1.36272	2.44006	5.93987	1.40002	1.49847	2.80856	2.49341	1.76451	1.54069
1.59687	1.561		1.55768	2.16543	4.64846	4.96479	1.27843	1.8958	2.95767	2.33341	1.88429	1.64832
1.5149	1.4987		1.57573	1.47378	1.56179	4.8805	1.23226	1.6675	2.96311	2.38421	1.43256	1.75392
1.40458	1.40103		1.67921	1.40789	2.94064	4.98017	1.27357	1.51622	2.83272	2.21927	1.46376	1.76076
1.37495	1.4852		1.59594	1.35396	1.73241	5.83501	1.31012	1.48235	2.66662	2.19378	1.45467	1.73292
1.34266	1.38833		1.71188	1.60709	1.71375	4.82741	1.22949	1.4846	2.77139	2.16057	1.62234	1.59151
1.38075	1.40156		2.14299	1.43214	2.16237	4.8465	1.37205	1.67966	2.61048	2.38813	1.79918	1.79296
1.76114	1.36553		1.60942	1.41513	1.57921	4.88058	1.24251	1.66169	3.19984	2.90978	1.44928	1.65844
1.34944	1.66312		1.64113	1.57835	1.63808	4.7675	1.32185	1.56542	2.61409	2.34484	1.42847	1.55773
1.32973	1.38141		1.62825	1.74831	1.58823	5.64332	1.41398	1.78847	2.46308	2.43477	1.37282	1.50666
1.3203	1.59325		2.2188	1.5276	1.57178	9.04377	1.23126	1.75938	2.9079	2.16111	1.43986	1.59042
1.39317	1.52789		1.96194	1.46084	2.03934	5.48675	1.35922	1.81433	3.09069	3.56152	1.40449	1.58364
1.35986	1.49844		1.7159	1.36282	1.68658	4.98696	1.62155	1.44419	2.7331	2.62173	1.40095	1.55911
1.30428	1.72403		1.54211	1.54501	1.51588	5.28601	1.29413	1.53206	3.0191	2.17781	1.59441	1.65041
1.34247	1.5594		1.60359	1.36769	1.63337	5.05899	1.26664	1.38334	3.15072	2.36215	1.44927	1.64785
1.39907	1.37337		1.69342	1.7453	1.53353	5.19733	1.5358	1.69646	2.59422	2.44537	1.67702	1.53245
1.5977	1.53682		1.68901	1.44031	1.66754	5.53925	1.33213	1.42884	2.50391	2.14671	1.43043	1.99002
1.60392	1.50698		1.66831	1.51489	1.55389	5.36382	1.26623	1.78234	2.47977	2.46476	1.47667	1.586
1.36592	1.73176		1.92907	1.73322	1.70313	4.93168	1.25046	1.40433	3.78476	2.57528	1.37599	1.57659
1.28114	1.44642		1.59778	1.96363	1.66504	4.89109	1.21404	1.37329	2.90534	2.743	1.52356	1.62551
1.3655	1.79636		1.85344	1.42698	1.82585	5.51861	1.35685	1.5363	2.5395	2.33939	1.44475	1.67952
1.44196	1.62385		1.51607	1.38878	1.54084	5.0639	1.72115	1.58302	3.58148	2.39469	1.38164	1.69958
1.29656	1.52153		1.62653	1.41038	2.11246	7.90698	1.23426	1.41053	2.75678	2.59864	1.523	1.61551
1.57023	1.42868		1.56685	1.88118	1.93865	5.46987	1.26569	1.47479	2.85544	2.24284	1.50203	1.61581
1.40522	1.56183		1.6549	1.62985	1.66621	8.82428	1.34015	1.62202	2.55511	2.3377	1.54458	1.57969
1.45261	1.47211		1.52758	1.75311	2.14717	7.41219	1.58536	1.85817	2.80074	2.14712	1.49848	1.63948
1.43223	1.6063		1.56375	1.8945	1.73247	4.72788	1.49428	1.52009	2.49853	2.22659	1.34377	1.55931
1.31109	1.53167		1.72784	1.61164	1.56489	6.08468	1.23487	1.47773	2.95349	2.94678	1.65956	2.14459
1.46909	2.18758		1.60602	1.44988	2.28318	6.73968	1.42453	1.36297	2.48873	2.26624	1.53458	1.7803
1.36262	1.39619		1.79288	1.42532	1.62418	6.27185	1.47033	1.5791	2.72949	2.25812	1.42839	1.51399
1.31931	1.49838		1.89988	1.39262	1.94723	4.9806	1.48234	1.39124	2.6719	2.44007	1.40312	1.68659
1.37018	1.51611		1.58743	1.42297	1.5422	5.84737	1.4568	1.41362	2.93993	2.23718	1.52586	1.75924
1.4195	1.54423		1.6619	1.43435	1.95964	6.32867	1.25741	1.46047	2.64276	2.1703	1.46595	1.62668
1.44502	1.42813		1.70904	1.45958	1.59632	7.01395	1.26988	1.41239	2.64594	2.37905	1.40119	1.8007
1.31135	1.5212		1.71941	1.66863	1.62764	5.25409	1.34838	1.37242	2.88434	2.23085	1.81928	1.54851
1.54409	1.49844		1.54888	1.46449	1.50878	5.0204	1.25269	1.62627	2.95896	2.07219	1.49033	1.60939
1.47743	1.46106		1.70106	1.39235	2.52176	8.83063	1.2458	1.67049	2.6074	2.26251	1.88998	1.66886
1.57493	1.47669		1.87598	1.63516	2.36331	4.73917	1.25052	1.52586	2.39678	2.65607	1.34993	1.79819
1.45135	1.55098		1.80302	1.4006	2.22081	5.07255	1.63258	1.35114	2.5092	2.67336	1.86653	2.07087
1.42002	1.59257		1.6003	1.60614	1.98994	5.09745	1.3306	1.37269	2.62835	2.30953	1.59365	1.62574
1.35999	1.57167		1.72294	1.66941	2.19906	5.06377	1.29289	1.40002	2.44993	2.31817	1.64939	1.71065
1.30745	1.43638		1.54527	1.84816	1.78011	5.59309	1.23314	1.44595	2.50586	2.33781	1.8913	1.67261
1.51515	1.42097		1.54079	1.51175	2.74748	5.7376	1.1996	1.41844	2.62119	2.69621	1.3515	1.58463
1.29247	1.61929		1.61701	1.62805	1.8338	5.11973	1.25409	1.41562	3.15306	2.61227	1.8148	1.52024
1.32764	1.53647		1.6858	1.50341	1.54687	4.89968	1.22326	1.54	2.57712	2.17194	1.54401	1.6252
1.48398	1.82527		1.71417	1.40734	1.89282	4.93657	1.43489	1.78587	2.62156	2.32211	1.46797	1.96469
1.35212	1.48238		1.56571	1.50097	1.71516	5.18792	1.27778	1.74234	2.56113	3.06484	1.61093	1.95556
1.29177	1.42385		1.78779	1.41589	2.51191	6.05875	1.34575	1.4228	2.82308	2.41339	1.68256	2.10372
1.51914	1.51694		1.51873	1.56582	2.11486	11.1762	1.26444	1.46307	2.78051	2.37464	1.86892	1.6138
1.34197	1.57673		2.01315	1.42008	1.6454	7.64687	1.24852	1.42576	3.07794	2.08097	1.4238	1.66866
1.36619	1.37741		1.72079	1.53139	1.62633	4.96208	1.38441	1.5145	3.0935	2.57834	1.44408	1.55484
1.47013	1.62396		1.91373	1.65793	1.891	5.17428	1.31148	1.5445	2.45244	2.01745	2.09399	1.50297
1.38699	1.49004		1.74055	1.48815	1.53576	4.88982	1.21259	1.36856	2.81476	2.38252	1.71637	1.55901
1.29823	1.46656		1.82324	1.39095	1.97898	5.35531	1.32505	1.52155	2.64869	2.25196	1.48632	1.81677
1.53566	1.88634		1.76275	1.77408	2.2994	4.84636	1.20237	1.86005	2.81611	2.68513	1.81476	1.59688
1.50659	1.64324		1.7356	1.44303	1.67731	5.12857	1.35528	1.44341	2.91508	2.34376	1.39841	1.62789
1.29257	1.42382		1.70897	1.54	1.54636	5.22817	1.34172	1.77002	2.57777	2.90232	1.59074	1.554
1.32025	1.47094		1.63761	1.75408	1.66274	5.00479	1.34649	1.51477	2.52123	2.46673	1.42748	1.58327
1.69334	1.63551		1.56008	1.41708	1.84355	4.93563	1.37012	1.66178	2.99518	2.42611	1.70721	1.56363
1.40311	1.44315		2.09816	1.76749	2.02908	6.14511	1.25885	1.37052	2.6384	2.59151	1.5051	1.57212
1.30682	1.74782		1.90659	1.45237	1.82293	5.58724	1.24193	1.38087	3.41473	2.1665	1.6953	1.80887
1.6142	1.47248		2.05553	1.56516	1.99039	5.39273	1.45002	1.37025	3.40516	2.43467	1.64067	1.62848
1.34155	1.49623		1.90906	1.49716	2.12629	4.90064	1.28829	1.65418	2.94451	2.25447	1.95874	1.54886
1.67994	1.94762		1.80646	1.63354	1.70758	4.94555	1.22762	1.63235	2.47212	2.66092	2.27532	1.79303
1.2661	1.60559		1.54577	1.46286	1.79783	6.84285	1.5336	1.55303	2.73832	2.72362	1.51521	1.76026
1.53703	1.48528		1.71002	1.41865	1.56158	5.78104	1.27496	1.41796	3.03414	2.38304	1.44721	1.54901
2.13004	1.58073		2.62355	1.48637	1.76898	7.10474	1.25554	1.57271	2.88996	2.49867	1.47847	1.57893
1.2861	1.43148		1.79061	1.42063	1.75902	5.13896	1.42265	1.56545	3.06041	2.26079	1.49525	1.73419
1.29427	1.41386		1.55674	1.46017	1.72176	6.96334	1.23121	1.58616	2.75115	2.64087	1.51153	1.60496
1.28445	1.50945		1.66356	1.51025	1.6209	5.72179	1.38464	1.65687	2.56404	2.40169	2.0107	1.53256
1.41637	1.56172		1.72365	1.51819	1.89466	5.54677	1.41519	1.54148	2.53289	2.3794	1.88589	2.06663
1.54078	1.78074		1.66493	1.57759	1.85513	6.07561	1.46674	1.44875	2.97298	2.39249	1.69047	1.63968
1.62126	1.5001		2.02088	1.61784	1.73554	6.09841	1.26724	1.81256	2.46655	2.2264	1.46158	1.77107
1.49419	1.41479		1.71912	1.42903	1.6264	5.53257	1.34147	1.76337	2.99877	2.30223	1.78238	1.7679
1.28187	1.49186		1.57915	1.49653	2.73163	5.13392	1.34776	1.36738	2.91866	2.60756	1.57954	1.71686
1.7841	1.47323		1.99421	2.04857	1.64652	5.26353	1.48932	1.42809	2.66666	2.18823	1.52282	1.61944
1.42506	1.57715		1.76362	1.40976	1.96889	4.91248	1.22018	1.65035	2.67192	2.47172	2.06365	1.55427
1.42053	1.61098		2.05193	1.57039	1.66048	5.4857	1.21268	1.37059	3.00509	2.35924	1.39966	1.58229
1.54371	1.51232		1.71431	1.49807	1.94484	6.95827	1.21698	1.46181	2.70851	2.33462	1.45425	1.70273
1.4753	1.46139		1.60768	1.61881	1.71313	5.69669	1.41637	1.53858	2.53733	2.23035	1.65599	1.64338
1.513	1.52858		1.67678	1.49841	1.65954	6.00326	1.29388	1.76834	2.45847	2.34912	1.38063	1.82329
1.34973	1.47162		1.85363	1.78541	1.85394	5.05597	1.22184	1.69231	3.03327	2.24395	1.41183	1.59715
1.35668	1.70029		1.71902	1.75069	1.63241	5.68191	1.37499	1.42049	2.54219	2.52911	1.42654	1.60081
1.31595	1.7982		1.90668	1.57465	1.79169	4.89624	1.2016	1.61334	3.40529	2.39094	1.66288	1.58149
1.51567	1.81126		1.72502	1.48165	2.33918	6.43118	1.30474	1.37075	2.64837	2.61942	1.65839	1.67678
1.29351	1.41315		1.9588	1.52031	2.06336	5.33407	1.23688	1.58409	2.4865	2.44285	1.51685	1.51435
1.41711	1.59753		1.55946	1.67118	1.68904	4.88941	1.44778	1.4727	3.12327	2.27617	1.73714	1.69908
1.36968	1.91983		1.80933	1.74297	1.92584	4.94947	1.24814	1.44465	3.47812	2.38377	1.51422	1.79776
1.39554	1.42184		1.57208	1.51441	1.74035	5.4067	1.21851	1.48763	2.93407	2.22524	1.95131	1.60731
1.31728	1.53042		1.62541	1.79802	1.55179	6.65749	1.20537	1.3889	2.65737	2.38223	1.40817	1.79719
1.35534	1.51916		1.62357	1.51389	1.72366	6.02095	1.42869	1.6205	2.54455	2.47865	1.55437	1.68138
1.27742	1.88532		1.58021	1.39754	2.00346	5.04478	1.26358	1.37757	2.53387	2.50907	1.43363	1.50547
1.37613	1.68015		1.68865	1.43179	1.88593	4.86413	1.27312	1.37053	2.79474	2.41306	1.67055	1.56197
1.35728	1.60249		1.59638	1.48025	1.66597	4.89229	1.33786	1.49688	2.70953	2.71242	1.65519	1.59656
1.3354	1.41133		1.64553	1.63838	2.03558	5.53087	1.3307	1.51024	2.96555	2.57397	1.43893	1.63214
1.36675	1.5785		1.83767	1.51624	1.76089	5.51063	1.33302	1.50078	3.48353	2.38213	1.38212	1.57793
1.32179	1.79172		1.52665	1.61229	1.95444	6.09646	1.29317	1.43936	3.44421	2.44794	1.365	1.83643
1.43484	1.67915		1.74495	1.40382	1.51752	5.09217	1.41003	1.37053	2.86864	2.12611	1.35711	1.66876
1.37093	1.41434		1.70278	1.44904	2.42941	4.8688	1.441	1.41244	3.38754	2.18285	1.41112	1.6074
1.56864	1.64943		1.75461	1.46484	2.22694	5.30668	1.23321	1.51206	2.65445	2.36759	1.76191	1.52496
1.44634	1.74452		1.71131	1.3955	1.66135	4.86782	1.20432	1.57177	2.62106	2.33598	1.58899	2.11517
1.34976	1.40548		1.76184	1.61492	2.16978	4.82596	1.22444	1.63659	2.55011		1.54074	1.55544
1.28505	1.48461		2.07185	2.23268	1.51111	5.32657	1.20034	1.39614	2.49938		1.54603	1.61187
1.27783	1.44969		1.54441	1.62662	2.073	5.71235	1.33299	1.49943	2.59902		1.32455	1.93916
1.32597	1.43559		1.61407	1.66299	1.77846	6.13809	1.31	1.51235	2.79099		1.39115	1.56767
1.52898	1.58259		1.58146	1.77376	1.73912	4.85649	1.30297	1.58649	2.58144		1.47391	1.55786
1.5831	1.45919		1.5667	1.4088	1.6246	4.83446	1.38476	1.69316	2.50662		1.63495	1.64998
1.36924	1.56413		1.52846	1.49165	1.89718	5.58621	1.29773	1.6145	3.28674		1.51371	1.88127
1.34723	1.47455		1.61808	1.51193	1.80032	5.10632	1.31434	1.87472	2.49817		1.5512	1.54682
1.35705	1.51075		1.75342	1.48882	1.55329	5.2082	1.26823	1.40736	3.22006		1.46623	1.52865
1.30997	1.59992		1.68652	1.53062	1.81783	4.99118	1.36349	1.51231	2.53458		1.43392	1.73267
1.32923	1.41572		1.60843	1.60531	1.71809	4.92185	1.23531	1.39444	2.95782		1.3908	1.62663
1.33168	1.49023		1.6852	1.41664	1.72326	4.96978	1.34944	1.42406	2.70153		1.41827	1.63163
1.40256	1.70757		1.95522	1.39481	2.09161	5.7766	1.50643	1.43528	2.95827		1.53858	2.05798
1.2776	1.3746		1.6943	1.53055	1.57958	4.9339	1.63333	1.71544	2.63632		1.59507	1.76723
1.31863	1.56538		1.93484	1.76754	1.65907	5.12426	1.34301	1.4895	3.24276		1.5496	1.64579
1.26499	1.51301		1.65645	1.65505	1.65818	5.02354	1.29616	1.5487	3.16226		1.69647	1.77337
1.28623	1.5384		1.65352	1.50544	1.55482	4.93212	1.24386	1.43552	2.50875		1.66664	1.57126
1.5881	1.46791		1.56717	1.40911	1.74197	5.91547	1.32864	1.52168	3.06972		1.72245	1.58666
1.41427	1.65218		1.57481	1.50877	1.86565	4.88203	1.43543	1.44165	3.28433		1.35907	1.61754
1.32403	1.44791		1.61898	1.43863	1.95828	4.85083	1.39716	1.64548	2.43028		1.91723	1.57874
1.45441	1.41229		1.64934	1.61908	1.56327	4.96694	1.26565	1.35778	3.59172		1.43668	1.81424
1.41787	1.61693		1.6991	1.43918	1.5631	4.85546	1.40439	1.41304	2.60112		1.32893	1.62118
1.81298	1.65394		1.65971	1.47051	2.02882	5.1705	1.48408	1.59056	2.54542		1.55607	1.65483
1.71554	1.42743		1.69285	1.80619	1.79606	4.8485	1.34986	1.46136	2.4782		1.47634	1.55426
1.30527	1.67414		1.56897	1.36196	1.6141	5.61967	1.21976	1.36807	2.59594		1.42851	1.56718
1.35763	1.40107		1.55091	1.7501	1.6242	5.54134	1.27425	1.59625	2.53604		1.38494	1.55677
1.28948	1.95077		1.94673	1.7393	1.79182	4.88681	1.24389	1.36909	2.63305		1.40311	2.00443
1.25855	1.6141		1.9481	1.46847	2.30601	4.90372	1.39307	1.48174	3.17788		1.42355	1.79284
1.36171	1.51624		2.18493	1.45467	1.50503	5.1137	1.41187	1.67712	2.69062		1.65467	1.69963
1.49453	1.7524		1.68945	1.40641	2.75786	5.1782	1.36331	1.41754	2.50712		1.38726	1.85066
1.39447	1.53668		1.56448	1.70092	1.88742	6.96804	1.261	1.45718	2.51852		1.43601	1.70376
1.35855	1.57087		2.03972	1.61013	2.59726	4.85709	1.24307	1.6499	2.62391		1.64976	1.61314
1.28761	1.59073		2.05042	1.46042	1.55643	5.32879	1.28571	1.3457	3.76405		1.46897	1.91924
1.34952	1.84033		1.56808	1.46302	1.8209	6.79477	1.23163	1.35217	2.46452		1.42013	1.62959
1.49246	1.61901		1.69602	1.77367	1.59362	5.49209	1.24696	1.6842	2.77922		1.83401	2.11137
1.55537	1.43991		1.96086	1.39508	1.56396	5.75261	1.34459	1.47886	2.76853		1.67329	1.73297
1.32465	1.41132		1.72287	1.42011	1.67905	4.93033	1.19911	1.76379	3.66936		1.65841	1.90716
1.48649	1.40055		1.63536	1.54953	1.83769	4.75587	1.23779	1.65513	3.05243		1.80673	1.95004
1.35845	1.43653		1.62823	1.36969	1.74	5.16485	1.60096	2.11494	2.80049		1.57041	1.73738
1.40671	1.41484		1.60228	1.66289	1.74311	5.15249	1.50174	1.40021	2.57483		1.63157	1.57482
1.44287	1.4927		1.83401	1.43903	1.5455	4.98679	1.6861	1.62313	2.44389		1.99525	1.90175
1.37964	1.82051		1.72303	1.56493	2.29729	5.1015	1.22854	1.90296	3.23193		1.52849	2.09495
1.65062	1.56799		1.5762	1.60149	1.78317	5.13006	1.27515	1.36994	2.69373		1.77346	1.58026
1.46496	1.40014		1.68693	1.38088	1.55671	4.79486	1.28808	1.67697	2.64017		2.12748	1.60361
1.31567	1.4226		1.89681	1.61758	1.59307	5.23651	1.52974	1.57194	4.1163		1.42952	1.55235
1.36083	1.70339		1.98304	1.44866	1.61524	5.55869	1.43958	1.50179	2.84378		1.46355	1.546
1.35026	1.39717		1.53233	1.66345	2.28459	5.31703	1.23022	1.37377	2.73772		1.50472	1.68649
1.39973	1.49893		1.98669	1.39745	1.85285	5.4012	1.52703	1.70563	2.45052		1.37998	1.63773
1.48986	1.46938		1.72866	1.72066	1.5879	4.88739	1.23733	1.52854	2.51102		1.71982	2.12191
1.32024	1.4422		1.65239	1.65957	1.76894	4.72071	1.2758	1.52388	2.82863		1.43774	1.63744
1.30121	1.4505		1.60287	1.46154	1.84617	4.95561	1.22445	1.44068	2.78957		1.46444	1.59591
1.31355	1.61524		1.62117	1.68911	1.5804	5.61093	1.30375	1.92449	2.86391		1.38734	1.67357
1.35259	1.5194		1.83361	1.54971	1.64333	4.89732	1.25482	1.44743	2.41394		1.44357	1.55388
1.33342	1.59113		1.63365	1.5228	2.34447	5.11877	1.26809	1.33011	2.44744		1.47879	1.75983
1.68852	1.37822		1.57783	1.37559	2.13503	5.43968	1.29748	1.87667	2.66513		1.43859	1.65387
1.67914	1.46389		1.60669	1.53082	1.79503	4.90921	1.22665	1.50481	2.5549		2.08128	1.58881
1.50059	1.43396		1.58736	1.37222	1.74048	6.12465	1.23197	1.50981	2.94326		1.52499	1.65989
1.61296	1.46223		1.72109	1.61779	1.90801	5.18849	1.27025	1.70204	2.79407		1.62723	1.54798
1.35661	1.36371		1.56436	1.92915	2.03779	5.58235	1.25686	1.41962	2.57293		1.3821	1.68042
1.43358	1.53356		1.66502	1.4533	1.96765	5.34417	1.27096	1.45401	2.67617		1.64649	1.64829
1.29681	1.41692		1.60559	1.41295	1.5573	4.87421	1.87807	1.68929	2.83531		1.77048	1.8495
1.3777	1.72031		1.86522	1.39083	1.58165	5.10579	1.42467	1.63875	2.66532		1.3364	1.69217
1.35644	1.57794		1.64366	1.35781	1.7961	5.48121	1.2927	1.4252	2.70393		1.37383	1.59994
1.52213	1.49175		1.54331	1.45741	1.67036	5.13557	1.43582	1.52362	2.87326		1.45038	1.75601
1.35685	1.50333		1.57182	1.4023	1.87701	4.92496	1.5629	1.69029	3.34059		1.47569	3.06427
1.59717	1.3755		1.67707	1.46391	1.83553	4.94183	1.3477	1.47726	3.39604		1.39034	1.58654
1.3822	1.41478		1.71206	1.54366	1.92118	5.33045	1.24154	1.43514	3.27109		1.43646	1.55485
1.41561	1.48229		1.64808	1.45809	2.15297	4.97691	1.3068	1.42836	2.65664		1.76113	1.90944
1.48168	1.64048		1.7622	1.92389	1.55288	5.24278	1.33386	1.46715	4.01375		1.46462	1.60358
1.50396	1.63667		1.73876	1.50716	1.76708	5.29427	1.24443	1.43617	2.57263		1.44722	1.7439
1.42982	1.41402		1.68879	1.41937	2.14006	5.0428	1.25923	1.56872	2.44945		1.40833	1.71765
1.29489	1.53841		1.74817	1.45567	2.61242	5.84507	1.29901	1.37032	2.60044		1.40594	1.61154
1.40209	1.57029		1.66612	1.42856	1.81446	5.4622	1.37804	1.41665	2.78979		1.70673	1.79799
1.46549	1.41858		1.60446	1.81096	1.78417	5.2305	1.20358	1.40764	2.67939		1.57957	1.58682
1.27947	1.50308		1.55244	1.5647	1.66037	4.92299	1.22712	1.4251	2.51897		1.78606	1.81795
1.2822	1.49827		1.60218	1.49971	1.71037	5.45346	1.21197	1.48581	2.47076		1.67413	1.52223
1.31636	1.5593		1.56345	1.90075	1.74986	6.19544	1.5132	1.43306	2.87177		1.82904	1.79485
1.34794	1.39661		1.58495	1.67073	1.64088	4.92298	1.5159	1.83149	3.20722		1.49671	1.55443
1.29675	2.21503		1.65315	2.01798	1.79872	6.2665	1.25096	1.49004	2.41177		1.58032	1.54464
1.34049	1.42656		1.71088	1.65187	1.74482	4.81353	1.29784	1.58549	3.07776		1.77316	1.74621
1.50378	1.49364		1.66926	1.52181	1.55934	5.44465	1.30591	1.4721	2.65841		1.54219	1.56627
1.66504	1.43103		1.58204	1.44591	1.74869	4.86291	1.60266	1.56392	2.9473		1.87053	1.53322
1.37424	1.51699		1.70105	1.41043	1.59478	5.74066	1.50778	1.42816	2.54071		1.63548	1.75807
1.28342	1.77721		1.58992	1.4339	1.82207	5.74476	1.23536	1.57878	2.96224		1.38816	1.6081
1.39063	1.51653		1.54258	1.39752	1.74661	4.89709	1.2125	1.7477	2.42785		1.56142	1.76671
1.36049	1.43245		1.64852	1.53157	1.59923	4.91901	1.31777	1.47824	2.79343		1.3996	1.96667
1.29533	2.11092		2.14612	1.40224	1.61169	5.56151	1.19501	1.36203	3.1235		1.42087	1.62327
1.51176	2.10099		1.61116	1.47929	1.59852	4.79325	1.50006	1.72337	2.66486		1.55534	2.11703
1.31539	1.94039		1.59758	1.55532	1.77822	4.9267	1.39007	1.69177	2.80207		1.45172	1.97953
1.55636	1.5481		2.04525	1.52578	1.74738	5.21235	1.24479	1.37781	2.61713		1.41283	1.87493
1.37706	1.72601		1.55712	1.38478	1.61034	5.44299	1.23103	1.68659	3.93047		1.40397	1.58828
1.5761	1.4506		1.63794	1.40312	1.98251	4.96719	1.26107	1.76176	2.83788		1.42962	1.70901
1.523	1.60348		1.70041	1.47382	1.57026	4.80474	1.21838	1.34819	3.18584		1.45206	1.62188
1.38078	1.79144		1.68279	1.40735	1.67682	4.8116	1.27894	1.39139	2.66377		1.50278	1.84234
1.38188	1.48392		1.69725	1.42054	1.79689	6.14031	1.28102	1.55021	2.68987		1.47871	1.73088
1.75818	2.18404		1.79221	1.66751	1.7994	5.37161	1.30963	1.68274	2.44517		1.43836	2.22602
1.33896	1.55664		1.77894	1.94108	1.55876	5.25712	1.24341	1.41254	2.59062		1.52998	1.81735
1.64926	1.52581		1.97252	1.74094	1.59918	4.91029	1.24167	1.32742	2.77227		1.35815	1.77944
1.39308	1.57743		1.79252	1.38966	1.81339	5.2128	1.44416	1.60348	2.62882		1.38425	1.89252
1.46524	1.79086		1.55716	1.5759	2.59431	5.67373	1.25153	1.8021	2.64637		1.40881	1.5521
1.54271	1.42913		1.64778	1.39245	1.77609	5.08212	1.2321	1.38277	2.94371		1.35088	1.75535
1.35299	1.61022		1.5735	1.43888	1.56169	6.11595	1.26162	1.49726	2.50992		1.3496	1.91311
1.39424	1.89387		1.95041	2.06885	2.20264	4.88548	1.22519	1.76488	3.19205		1.47975	1.5958
1.58567	1.81932		1.55576	1.7494	1.89361	4.96857	1.42284	1.39691	2.45735		1.5476	1.54082
1.3079	1.65084		1.72517	1.78294	1.69673	5.10807	1.30789	1.94931	2.79297		1.53015	1.74111
1.35415	1.38272		1.74053	1.3804	2.09806	5.2171	1.37544	1.55308	2.94454		1.56028	1.66173
1.36336	1.72827		1.5749	1.34837	2.0175	4.95519	1.30741	1.53278	2.88759		1.42593	1.73981
1.30563	1.71881		1.5722	1.48798	2.02449	5.63676	1.36678	1.41314	2.54716		1.39311	1.84518
1.37948	1.74975		1.64129	2.19211	1.58021	5.2682	1.41741	1.53625	2.44775		1.37418	1.97044
1.36814	1.57779		1.66862	1.66239	1.71923	5.36112	1.2267	1.40056	2.83746		1.39674	1.56483
1.32078	1.39399		1.6869	1.41593	1.68203	5.22804	1.22402	1.36711	2.699		1.59282	1.7055
1.31201	1.559		1.69221	1.5049	1.77185	5.05184	1.45755	1.48987	3.22489		1.47598	1.91486
1.52822	1.55019		1.61681	1.41907	1.90502	5.29529	1.19403	1.42476	2.79328		1.64729	1.66046
1.66856	1.64015		1.58654	1.5254	1.8522	5.13245	1.24878	1.37479	2.78401		1.64084	1.72064
1.50715	1.54767		1.55696	1.49653	2.07762	5.01001	1.29546	1.39773	2.91574		1.52795	1.66875
1.41897	1.52587		1.78288	1.42286	1.90295	5.02235	1.35139	1.51738	2.49349		1.62335	1.59494
1.30456	1.62093		1.71296	1.4746	1.55427	5.06263	1.27488	1.4553	2.58133		1.47155	1.57732
1.44619	1.68212		1.54967	1.42084	1.6237	4.74087	1.43765	1.5362	2.53988		1.51231	1.89874
1.26513	1.4755		1.6803	1.51124	1.53012	5.31035	1.48496	1.47781	2.95138		1.40468	1.61527
1.38537	1.47292		1.65877	1.60729	1.71012	5.08296	1.38226	1.779	2.5725		1.5188	1.59173
1.44569	1.4559		1.58923	1.51928	1.5474	5.32233	1.27426	1.77277	2.45832		1.36561	1.60237
1.42092	1.43843		1.75545	1.44629	1.68705	4.9122	1.543	1.54143	2.65392		1.34763	2.12075
1.54048	1.47325		2.66465	1.57408	1.53514	6.33881	1.23403	1.45731	2.50086		1.51613	1.70139
1.30261	1.4129		1.6688	1.67046	1.58394	5.1466	1.20769	1.40583	2.71786		1.87509	1.78559
1.47719	1.42362		1.76969	1.67417	1.75569	4.86362	1.36284	1.44001	2.50705		1.50354	1.74337
1.42196	1.41016		1.61023	1.3565	1.65785	4.9173	1.38206	1.36158	2.69918		1.90432	1.56513
1.29799	1.4698		1.87061	1.58059	1.63187	5.04877	1.23728	1.44142	2.38869		1.7405	1.54257
1.64962	1.5082		1.73172	1.41747	1.68259	5.97859	1.20658	1.47357	2.70183		1.47134	1.99272
1.43421	1.78201		1.64604	1.59686	1.94764	5.83694	1.23128	1.79149	2.5867		1.66849	1.56067
1.41998	1.58786		2.28269	1.477	2.00205	4.76532	1.29233	1.75075	2.43808		1.75302	1.77892
1.39152	1.48809		1.57092	1.62041	1.88561	5.30497	1.25588	1.41088	2.71349		1.93175	1.74708
1.697	1.45301		1.54764	1.58459	1.78603	5.07504	1.2251	1.68847	2.67439		1.38305	1.55363
1.33442	1.60949		1.78567	1.60244	1.73235	4.8284	1.41887	1.3749	2.47158		1.882	1.6559
1.28361	1.43427		1.57388	1.73435	1.68	5.09016	1.20285	1.47535	2.47567		1.63791	2.49117
1.31809	1.51129		1.57509	1.39239	1.65119	5.08772	1.22504	1.50212	2.48133		1.49717	1.64131
1.37004	1.69544		1.57511	1.63881	1.94851	5.20049	1.20913	1.80463	3.07564		2.08922	1.62339
1.36037	1.64206		1.63903	1.56159	1.90232	4.93436	1.29249	1.53597	1.73811		1.50297	1.56806
1.37208	1.86258		1.56386	1.45296	1.6179	5.12003	1.22235	1.48655	2.01489		1.73086	1.60386
1.28689	1.57207		1.82209	1.43269	1.77691	4.95803	1.34621	1.57999	1.75746		1.79223	2.28518
1.33186	1.61302		1.55603	1.47273	1.92388	6.02648	1.31025	1.55157	1.79695		1.70936	1.59004
1.85488	1.50676		1.60426	1.60148	1.59291	7.29351	1.29298	1.44617	1.90019		1.48083	1.71035
1.48707	1.46601		1.52204	1.54813	1.81343	5.46688	1.26608	1.37587	1.80276		1.49055	1.7814
1.29036	1.45806		1.66391	1.47637	1.73887	5.07677	1.29248	1.41983	2.31202		1.40627	1.66663
1.44064	1.49983		1.53446	1.57335	1.53157	4.90509	1.29346	1.37072	1.89702		1.37856	1.67764
1.29858	1.56603		1.7724	1.3947	1.91281	5.03111	1.41973	2.16543	2.05198		1.50607	1.51613
1.31857	1.64471		1.78124	1.47032	1.65912	5.6406	1.39754	1.42671	1.71382		1.76126	1.55724
1.29149	1.6822		1.67648	1.74574	1.98327	4.86479	1.43306	1.52691	1.74084		1.41609	2.10344
1.45645	1.41477		1.56668	1.5345	1.71509	5.48135	1.3477	1.35916	1.66037		2.36396	1.55431
1.31406	1.37815		1.66912	1.36741	1.54197	5.45209	1.45591	1.45992	1.62658		1.37118	1.98125
1.53424	1.44125		1.55854	1.63001	1.56154	5.00477	1.23564	1.61631	1.78176		1.51485	1.69092
1.69337	1.64078		1.77596	1.40209	1.75667	4.78377	1.23924	1.56324	1.90692		1.36872	1.81505
1.29073	1.40979		2.75893	1.58076	1.68172	5.45141	1.61117	1.47972	1.74961		1.55824	1.88077
1.37386	1.96691		1.89049	1.43741	1.62486	4.81538	1.1908	1.39399	2.15411		1.49798	1.9509
1.31019	1.42112		2.33561	1.37615	1.80137	5.3895	1.19197	1.37112	2.42897		1.58507	1.68967
1.33484	1.83045		1.71656	1.50115	1.83484	5.68167	1.52131	1.5144	2.26568		1.36677	1.66012
1.67084	1.41011		1.64267	1.50965	1.64815	5.46764	1.21636	1.51422	2.00569		1.38756	2.08696
1.73989	1.62262		2.15489	1.63248	1.82739	5.9238	1.30777	1.38684	2.06933		1.45828	1.60252
1.42737	1.38771		1.70449	1.56232	1.66802	4.7997	1.31534	1.55431	1.88412		1.36094	1.87737
1.40413	1.49003		1.59928	1.47997	2.14675	4.86971	1.235	1.47258	1.95456		1.67863	1.58933
1.32292	1.4576		1.74246	1.39578	1.66478	4.94876	1.44054	1.52055	1.849		1.37569	1.5794
1.27451	1.57421		1.81691	1.43838	2.04705	5.04021	1.22475	1.57052	1.71954		1.69867	1.58606
1.32507	1.59956		1.79312	1.50964	1.82078	4.85768	1.71347	1.43438	1.64335		1.76024	1.69254
1.33009	1.43385		1.58776	1.73839	1.83696	4.89048	1.35914	1.58666	1.64427		1.63175	1.67305
1.53944	1.5073		1.56846	1.50284	2.21919	5.1273	1.27604	1.54214	1.64169		1.40466	1.65956
1.35524	1.55628		1.7344	1.54516	1.60905	5.29777	1.32942	1.94778	1.7656		1.53769	2.03997
1.40751	1.42063		1.88298	1.54369	1.5697	5.31413	1.69614	1.48359	1.65321		1.61107	1.56918
1.44971	1.89322		2.43173	1.44133	2.1033	5.03845	1.57782	1.48606	1.97314		1.72111	1.70529
1.40912	1.39751		1.66795	1.39784	1.62794	5.99496	1.4112	1.50692	1.71926		2.30793	1.5569
1.73651	1.65604		1.5948	1.38348	1.49935	4.90856	1.28369	1.39291	1.70647		1.35552	1.70805
1.29992	1.60737		1.57504	1.38503	1.96561	11.3234	1.41455	1.39735	2.34881		1.37835	1.95501
1.43083	1.79663		1.58719	1.3948	1.69461	6.60167	1.2717	1.35359	1.95794		1.64845	1.76857
1.30575	1.70745		1.74782	1.58803	1.92894	6.83157	1.81136	1.65757	1.78075		1.52607	1.6367
1.40403	1.64385		2.0972	1.50604	1.5795	5.56589	1.22775	1.42301	1.75094		1.54013	1.65342
1.77257	1.77786		1.62996	1.57731	1.56033	5.80968	1.20302	1.39211	1.65776		1.4882	1.60311
1.28059	1.64758		1.91189	1.5244	1.97073	6.72152	1.29587	1.70526	1.81839		1.37955	1.64093
1.30156	1.63935		1.64266	1.50211	1.77634	5.6265	1.35477	1.43358	1.65857		1.46526	1.67393
1.50959	1.92393		1.78749	1.4812	1.68127	8.63965	1.28891	2.17636	1.65601		1.63374	1.55762
1.4085	1.50519		1.98372	1.49747	1.87823	5.86556	1.30434	1.37749	1.67585		1.37646	1.58993
1.48516	1.41211		1.71998	1.34376	2.37855	5.38515	1.38954	1.45158	1.64218		1.76814	1.53932
1.5844	1.43849		1.57424	1.39703	1.63359	6.61258	1.44205	1.37606	1.85728		1.63681	2.07382
1.40151	1.42811		2.39162	1.47045	1.55103	5.39353	1.30955	1.45088	1.87868		1.38966	1.5681
1.38021	1.43932		2.05467	1.68639	1.65926	5.03416	1.34409	1.49943	1.92165		1.65254	1.56385
1.48087	1.79024		1.54696	2.0831	2.51065	9.30526	1.41557	1.46607	1.89084		1.55352	2.23457
1.54364	1.52261		1.73602	1.41706	1.7249	7.40958	1.23957	1.74374	1.66447		1.43432	1.9758
1.29406	1.40059		2.00736	1.38889	1.65306	5.44213	1.38992	1.35917	1.87158		1.3981	1.76078
1.44073	1.85334		1.54368	1.50305	1.94334	5.58994	1.85293	1.55491	1.82477		1.37991	1.70831
1.38442	1.44877		1.72657	1.48754	1.61796	6.27602	1.37423	1.46131	1.77877		1.61545	1.57215
1.34413	1.42983		1.63074	1.66487	1.61616	5.20184	1.29382	1.40259	1.84273		1.3968	1.56622
1.37252	1.55832		1.75456	1.45174	1.5792	4.86434	1.34503	1.46736	1.88914		1.40859	1.69516
1.29449	1.64158		1.66952	1.48844	2.19504	4.85571	1.61029	1.82719	1.68701		1.49749	1.66361
1.39971	1.51353		1.53355	1.40881	1.53733	5.52627	1.8501	1.99245	2.12107		1.50727	1.66843
1.57919	1.61264		1.53245	1.77029	1.93061	9.76655	1.20833	1.45344	1.66494		1.4321	1.64956
1.30352	1.44341		1.66785	1.37538	1.70788	7.25413	1.21377	1.40069	1.65589		1.43436	1.63557
1.70085	1.58874		1.61998	1.37145	2.2533	8.87888	1.3025	1.42049	1.76275		1.42585	1.75952
1.53128	1.51354		1.80045	1.38621	1.613	5.0403	1.22206	1.37153	1.69614		1.64911	1.67347
1.49144	1.59949		1.91907	1.56092	1.65075	6.85069	1.33559	1.38615	1.65411		1.38265	1.64106
1.35483	1.42182		1.74376	1.53439	2.54083	5.85071	1.2779	1.44235	1.7734		1.51328	1.56462
1.48133	1.87522		1.76675	1.45374	2.02402	5.57165	1.43179	1.39613	2.02735		1.45241	2.08008
1.35672	1.45695		1.59203	1.47895	1.87832	6.75392	1.20553	1.52743	1.77046		1.4215	1.5263
1.29455	1.45397		1.57956	1.60162	1.8079	6.43836	1.25401	1.3963	1.63912		1.6317	1.87878
1.38877	1.71054		1.66125	1.72477	1.81571	4.87056	1.26434	1.47354	1.72514		1.50373	1.55119
1.32152	1.66473		1.60836	1.90905	1.78273	6.07781	1.24915	1.36869	1.62113		1.66814	1.64225
1.32688	1.4571		1.70344	1.51863	1.7855	8.07634	1.27045	1.44067	1.63599		1.87028	2.22984
1.68771	1.48701		1.63021	1.43659	1.96309	5.21706	1.23214	1.5857	1.65725		1.45171	1.82476
1.35931	1.81773		1.59544	1.39333	1.54146	5.59727	1.54972	1.37475	1.63388		1.38939	1.84991
1.24239	1.93185		1.67848	1.69424	2.0066	5.90133	1.28457	1.68307	2.03467		1.37911	1.67272
1.30301	1.44964		1.55996	1.47128	1.82942	5.37272	1.40114	1.67638	1.80968		1.39424	1.69417
1.52906	1.67876		1.88528	1.50936	1.631	9.16595	1.24985	1.51771	1.65367		1.46489	1.58366
1.48526	1.70109		2.20453	1.44157	2.10489	5.59028	1.35924	1.42388	2.04108		1.62298	1.52969
1.29211	1.55412		1.95284	1.46983	1.86919	6.03895	1.26678	1.81001	1.68098		1.43254	1.57358
1.41298	1.39318		2.05297	1.3977	1.94074	6.13053	1.50972	1.91357	1.6822		1.43875	1.64739
1.5866	2.01791		1.57714	1.43496	1.64631	4.98437	1.32748	1.63432	1.65701		1.75598	1.8764
1.32847	1.53322		2.03206	1.49773	1.83143	6.03338	1.24042	1.62461	1.71753		1.52018	1.63149
1.52725	1.61132		1.58538	1.44546	2.11396	5.74626	1.34821	1.82704	1.71988		1.30956	2.22507
1.38999	1.4909		1.67073	1.44876	1.72319	6.11496	1.49193	1.4655	1.83149		1.55993	1.60396
1.9408	1.43381		1.62684	1.39854	1.75937	5.18927	1.25032	1.38064	1.70956		1.47591	1.60454
1.72436	1.98858		1.61518	1.62396	1.7923	5.35555	1.34174	1.71903	1.98181		1.3353	1.61905
1.3886	1.60329		1.57063	1.42278	1.58607	4.86095	1.3169	1.75254	1.69384		1.58376	1.61761
1.57522	1.62813		1.62053	1.4886	1.90839	6.15336	2.09015	1.38142	1.69897		1.7925	1.84122
1.36749	1.66068		2.06232	1.64706	1.70536	5.30382	1.58817	1.45304	1.71786		1.48814	1.87808
1.37253	1.5854		1.69712	1.35558	1.77528	5.65143	1.22089	1.48821	1.74309		1.86493	1.79011
1.48728	1.41612		1.73358	1.35145	1.68803	5.54363	1.58285	1.83604	1.68224		1.37815	1.61455
1.27556	1.40181		1.89752	1.47867	1.67394	5.50215	1.40947	1.52653	2.08122		2.07044	1.59003
1.41862	1.57831		1.81146	1.4433	1.64471	5.67214	1.41529	1.35518	1.84197		1.45311	1.67602
1.30742	1.98283		1.69458	1.44467	1.85481	4.82431	1.52249	1.41613	1.81688		2.00677	1.59197
1.29681	1.73853		1.52483	1.38559	2.08056	6.35399	1.29978	1.43997	1.6746		1.84776	1.61646
1.33291	1.83382		1.64204	1.38245	1.80443	5.13849	1.35004	1.38571	1.75948		1.64984	1.77752
1.34329	1.50342		2.04007	1.45926	1.63383	4.84384	1.4872	1.53959	1.67799		1.48486	1.52943
1.64102	1.426		2.37958	1.41937	2.28508	6.63572	1.52758	1.66596	1.83926		1.48186	1.94576
1.29845	1.61881		1.62551	1.53043	1.70201	18.0529	1.28823	1.48625	1.66231		1.71571	1.74586
1.42465	1.63137		1.7104	1.46703	1.91921	5.42054	1.77828	1.38046	2.32397		1.42413	1.93638
1.70165	1.43633		1.73552	1.34541	1.65253	6.01463	1.29525	1.83296	1.86303		2.05151	1.66006
1.77931	1.68584		1.61731	1.56891	1.706	5.09216	1.26647	1.83205	1.67013		1.51293	1.65142
1.55107	1.47004		1.67439	1.41785	1.99231	5.06662	1.24519	1.73423	1.83013		1.47471	1.59114
1.49196	1.44371		1.55503	1.58088	2.33354	4.94569	1.52292	1.40725	1.78355		1.87551	1.5705
1.49665	1.57253		1.52809	1.57584	1.91325	4.92797	1.69566	1.49289	2.14057		1.70143	1.60142
1.72453	1.50189		1.75207	1.46517	1.90387	5.10806	1.62504	1.46011	1.84866		1.68236	1.55163
1.63474	1.801		1.83378	1.51068	1.61271	5.45703	1.35292	1.49837	1.6637		1.71214	1.6623
1.31303	1.45755		1.69422	1.41523	1.79943	6.08459	1.67523	1.54314	2.09553		1.57164	1.66062
1.48449	1.77232		1.76534	1.47227	1.5488	5.49682	1.33532	1.39615	1.62297		1.34736	1.79998
1.44073	1.4769		1.61207	1.92119	1.56179	4.83086	1.40313	1.39284	1.82977		1.37205	1.58679
1.6511	1.57809		2.37185	1.40129	1.94292	4.95366	1.22277	1.45918	1.69845		1.97905	1.81791
1.74022	1.43364		1.7842	1.68187	2.30755	5.62883	1.39131	1.56977	1.74187		1.43303	1.66807
1.72719	1.39104		1.6288	1.46213	1.74731	5.44017	1.424	1.34653	1.70893		1.57555	1.69336
1.37676	1.64362		1.74552	1.38969	1.52379	5.84344	1.39123	1.37902	1.70829		1.45543	1.54418
1.33876	1.74093		1.67742	1.80625	1.57413	5.11001	1.22743	1.37973	1.68673		1.47761	1.6667
1.49373	1.49123		1.70383	1.3897	2.10726	6.23419	1.62577	1.7956	1.77289		1.50875	1.70845
1.31604	1.53793		1.75367	1.38326	1.70093	7.04805	1.63868	1.59913	1.65031		1.36557	1.55661
1.65115	1.69031		1.70743	1.42627	1.6079	4.92488	1.45305	1.40573	1.82091		1.4933	1.6478
1.33816	1.4189		1.51803	1.49438	1.603	5.08331	1.27496	1.48067	1.83805		1.69836	1.66378
1.30362	1.96143		1.66742	1.51586	1.51442	7.82449	1.58508	1.37667	1.65446		1.60263	1.55654
1.45127	1.39425		1.59027	1.99085	1.69854	5.46612	1.50996	1.51152	1.64684		1.74978	1.57955
1.44948	1.49324		1.56381	1.9358	1.6552	6.40316	1.79044	1.48518	1.672		1.62455	1.98841
1.92672	1.71806		1.62612	1.73273	2.08581	5.6741	1.31025	1.39413	1.66232		1.63791	1.54523
1.73026	1.69155		1.79757	1.58922	1.56564	5.48946	1.35125	1.35219	2.07439		1.47163	1.61361
1.36301	1.63483		2.02677	1.86444	1.53592	5.48953	1.24603	1.51399	1.72861		1.66683	1.77873
1.40708	1.90078		1.83497	1.39766	1.75508	6.2919	1.95147	1.58395	1.79537		1.37657	1.5753
2.09359	1.57922		1.61393	1.48796	1.64303	6.33326	1.32427	1.51507	1.88946		1.42427	1.77099
1.29584	1.51992		1.58337	1.79733	1.52186	6.15477	1.30993	1.4668	1.70264		1.49603	1.57131
1.45932	1.81906		1.72753	1.89541	1.74751	5.37457	1.56745	1.59589	1.7326		1.41734	1.7653
1.62547	1.94385		1.69992	1.51443	1.7258	4.99873	1.26666	1.46819	1.87971		1.39568	1.63049
1.62772	1.47751		1.6022	1.42602	1.82404	5.15476	1.21243	1.52395	1.66685		1.63365	1.57394
1.80109	1.94808		2.07286	1.39452	1.74853	5.42248	1.27876	1.55503	1.77029		1.46218	1.64573
1.75837	1.72427		1.58248	1.58648	2.09381	5.04599	1.38207	1.66612	1.60754		1.49213	1.88095
1.40949	1.59011		1.73162	1.42701	1.74508	4.87094	1.70616	1.52492	1.71816		1.49747	1.77067
1.69365	1.40853		2.5035	1.69724	1.94034	5.51953	1.5796	1.65282	1.81748		1.67056	1.71368
1.32978	1.58355		2.47561	1.47412	1.84195	4.83717	1.63004	1.92758	1.71171		1.66576	1.77598
1.60352	1.41838		1.83712	1.46852	1.77677	5.01463	1.24003	1.56299	1.64565		2.03607	1.55753
1.33884	1.59834		1.63543	1.4107	1.79066	5.30434	1.28616	1.5416	1.85865		1.35116	1.72577
1.40568	1.40456		1.67298	1.61787	1.73527	4.84023	2.22591	1.4275	1.71102		1.37333	1.56025
1.27089	2.12882		1.65469	1.71657	1.88179	5.10945	1.33517	1.57124	1.68182		1.49284	1.75113
1.31486	1.57696		1.66393	1.52525	1.95566	4.94711	1.3115	1.47639	1.64195		1.38583	1.60292
1.33474	1.7783		1.82284	1.72373	1.7756	4.94956	1.20122	1.3844	1.81969		1.52385	2.04909
1.40461	1.6724		1.66857	1.38678	1.63897	8.73562	1.39291	1.4589	1.66731		1.40938	1.5658
1.25406	1.72625		1.88706	2.02505	1.95289	4.90009	1.62749	1.47834	1.75021		1.6131	3.09999
1.53656	1.55567		1.65218	1.40302	1.64525	4.87992	1.55122	1.52177	1.89537		1.36313	1.86364
1.43658	1.81569		1.56185	1.3539	1.9755	4.83899	1.45752	1.51515	2.30523		1.55721	1.97079
1.52876	1.48983		1.57801	1.46623	1.64235	5.13464	1.49175	1.40871	1.92496		1.42939	1.60901
1.32304	1.67365		1.73818	1.57126	1.64007	5.18128	1.52101	1.50044	1.71105		1.52633	1.80911
1.66317	1.50905		1.76575	1.45941	1.80132	4.90482	1.47863	1.39603	1.88129		1.52335	1.52387
1.63439	1.58403		2.01385	1.37344	1.58854	5.96429	1.24403	1.41615	1.68828		1.39726	1.82995
1.43908	1.52479		1.8515	1.46087	1.60049	6.51185	1.37636	1.48423	2.27985		1.39942	1.75926
1.73912	1.44172		2.03568	1.40122	1.63829	6.63354	1.38449	1.49618	1.8426		1.99856	2.34009
1.48982	1.53759		2.49081	1.44791	1.64647	6.40728	1.29605	1.42303	1.77044		1.43743	1.86873
1.33933	1.48104		1.92169	1.46775	1.52366	4.81914	1.36403	1.41959	1.61646		1.4361	1.55565
1.37875	1.44356		1.74844	1.38946	1.64159	5.33856	1.638	1.43338	1.77944		1.44081	1.56143
1.40414	1.49208		1.60025	1.39588	1.52438	4.87303	1.22138	1.38451	1.94553		1.43502	1.55746
1.76217	1.49691		1.81258	1.41481	1.5729	4.69462	1.28306	1.47279	2.30538		1.48574	1.6128
1.57779	1.64337		1.64454	1.49108	1.79674	4.93936	1.78663	1.73592	1.9535		1.48337	1.53093
1.40148	1.46619		1.90707	1.49612	1.92163	4.80074	1.35373	1.46431	2.05971		1.43167	1.65447
1.69828	1.49672		2.40207	1.57266	1.93483	5.06063	1.4988	1.58717	2.23874		1.32865	1.69924
1.35798	1.41742		1.84601	1.85012	1.56727	5.07522	1.42838	1.43181	1.90408		1.39848	1.55689
1.31048	1.54276		2.00092	1.59278	1.58106	4.89655	1.21	1.52638	1.70651		1.56731	1.80352
1.33618	1.41133		1.738	1.415	2.35375	5.20575	1.21478	1.37279	1.69155		1.4138	1.59484
1.54344	1.6513		1.62875	1.40721	1.83658	4.90969	1.39715	2.18657	2.00322		1.55336	1.58823
1.44018	1.80493		1.96664	1.39767	2.44754	5.2644	1.28298	1.6449	1.67558		1.55229	1.72576
1.39883	1.41177		1.60837	1.63179	1.57238	5.40165	1.24205	1.39004	1.68251		1.38046	1.55624
1.32234	1.50035		2.10341	1.73834	1.82954	5.76753	1.3866	1.57619	1.7774		1.74116	1.57812
1.29492	1.39876		1.79137	1.72474	1.70396	5.01705	1.91682	1.43202	1.77381		1.50807	1.71674
1.39378	1.55821		1.79329	2.05861	1.55063	5.00774	1.3281	1.38979	1.94653		1.36842	1.58368
1.31635	1.63048		1.78406	1.61998	1.57205	6.26563	1.47573	1.36735	1.76462		1.37414	1.8143
1.34422	1.52752		1.67294	1.41692	2.05019	5.32021	1.26766	1.44851	1.85358		1.36114	1.57092
1.4257	1.76698		1.54415	1.57337	1.77247	5.19677	1.50222	1.75328	1.62288		1.94343	2.19361
1.44316	1.56189		1.58147	1.37948	2.21833	6.12593	1.31002	1.84799	2.28495		1.7417	1.64507
1.51153	1.4392		1.57356	1.53992	1.63067	4.87034	1.19808	1.46364	2.02327		1.45852	1.5823
1.64856	1.43622		1.83668	1.39559	1.82509	5.08017	1.54677	1.79031	1.6722		1.40649	1.97259
1.37617	1.52075		1.67736	1.56669	1.5529	4.94373	1.69201	1.40391	1.82129		1.82939	1.8885
1.29863	1.47058		1.59483	1.97312	1.63948	4.94631	1.42938	1.37155	2.38982		1.55328	1.83076
1.38235	1.70052		1.80992	1.45803	1.68467	4.94437	1.80323	1.52944	1.72225		1.64305	1.5562
1.47411	1.73392		2.45184	1.40575	1.62	5.02064	1.6747	1.35114	1.99874		1.45149	1.63677
1.44778	1.6372		1.61448	1.57163	1.90577	4.78012	1.81893	1.5109	1.92887		1.3864	1.67236
1.32211	1.42277		1.89435	1.5821	1.85254	5.03092	1.5722	1.40779	1.75258		1.46549	1.85549
1.49422	1.48183		1.56596	1.58112	1.50633	5.35229	1.24494	1.47211	1.75188		1.49141	1.74376
1.54945	1.47652		1.84513	1.40687	1.66981	4.89475	1.54496	1.53825	1.73296		1.35431	1.75113
1.56533	1.6609		1.55537	1.44574	1.57349	5.24875	1.35035	1.57936	1.71326		1.5195	1.69189
1.30284	1.52761		1.5704	1.97187	1.81115	5.36768	1.29913	1.65341	1.86765		1.48388	1.76826
1.25204	1.48562		1.70252	1.74938	1.66755	4.95232	1.27712	1.40889	2.37434		1.40886	1.63134
1.47968	1.46891		1.87402	1.43987	1.82712	4.92608	1.35733	1.40405	1.83784		1.47497	1.79668
1.44381	1.44227		2.32247	1.40966	1.66306	5.40548	1.38494	1.55197	1.66279		1.43142	1.61019
1.55696	1.57104		1.71892	1.55014	1.5514	5.86016	1.43921	1.52495	1.94079		1.46727	2.17847
1.26777	1.4979		1.59531	1.48372	1.57159	5.44779	1.87647	1.77192	1.81397		1.59062	1.98136
1.56561	1.41737		1.8211	1.41675	1.69515	5.73025	1.25055	1.71124	1.69963		1.75856	1.7967
1.46384	1.47559		2.28046	1.50159	1.91686	4.90844	1.68103	2.00483	1.82479		1.48841	1.60177
1.27012	1.50598		1.58389	1.41634	1.94228	5.26963	1.48802	1.47442	2.03208		1.62107	1.57711
1.46054	1.4837		1.73845	1.76768	1.56254	6.43424	1.68307	1.46439	1.91857		1.74704	1.66671
1.31899	1.44429		1.5307	1.38579	1.72434	5.19692	1.40146	1.82232	1.7022		1.48162	1.92064
1.50559	1.67394		2.07318	1.47805	1.88571	4.88643	1.25514	1.37142	1.79473		1.63524	1.72562
1.60329	1.42498		1.55868	1.40508	1.76328	4.91705	1.36826	1.37114	1.89983		1.51936	1.85648
1.2708	1.62037		1.59671	1.37492	1.60687	5.58225	1.53949	1.39303	1.96025		1.61413	1.5766
1.32713	1.53453		1.5616	1.56021	1.69721	4.94536	1.31679	1.8959	1.81535		1.9344	1.57114
1.28061	1.51817		2.59777	1.47164	1.96243	5.66452	1.20209	1.74062	1.64326		1.71218	1.72016
1.44115	1.47242		1.81869	1.41234	1.55661	4.96873	1.62484	1.45803	1.93703		1.67131	1.84615
1.30313	1.70476		1.75114	1.38929	1.57691	5.42669	1.23415	1.40185	1.78846		1.42923	1.59127
1.63002	1.46715		1.63857	1.56413	1.6927	4.89987	1.39091	1.60257	1.92333		1.76401	1.64657
1.36941	1.64778		1.66104	1.403	1.58626	6.19761	1.33157	1.60009	1.86778		1.5527	1.61375
1.44556	1.54984		1.55555	1.44568	1.56451	4.94844	1.77587	1.38676	2.44345		1.48508	2.09307
1.41193	1.42152		1.79294	1.48323	2.17882	6.48651	1.38396	1.99482	1.90826		1.53946	1.56494
1.33414	1.43423		1.72033	1.47303	1.6871	4.97658	1.9006	1.44221	1.77005		1.39917	1.5565
1.34113	1.48804		1.71731	1.46279	1.73296	4.92557	1.21513	1.44173	2.1973		1.73537	2.73992
1.39818	1.42606		1.60787	1.563	1.85125	5.28723	1.32941	1.63549	1.70721		1.49427	1.50245
1.45167	1.64136		1.92455	1.37539	1.61609	5.32445	1.3057	1.53691	1.62553		1.5436	1.67581
1.30725	1.49254		1.57326	1.56889	1.52561	6.0596	1.36821	1.41065	2.23751		1.40729	1.7498
1.30601	1.61717		1.59952	1.39819	2.04389	5.30101	1.5948	1.72302	1.64279		1.46866	1.54448
1.31983	1.55276		1.58534	1.43385	1.60044	4.84495	1.91297	1.77742	1.81313		1.91912	1.79424
1.27386	1.4272		1.69306	1.59783	2.1548	5.90295	1.28388	1.67441	1.74828		1.5177	1.80104
1.42949	1.47824		1.77294	1.42817	1.9713	5.17817	1.999	1.52021	2.32153		1.5602	1.65752
1.30897	1.65351		1.81616	1.44159	1.56466	4.83402	1.80432	1.62353	1.85102		1.73529	1.81318
1.35394	1.42185		1.869	1.55085	1.66274	5.48516	1.36196	1.55864	1.65552		1.47013	1.59787
1.48948	1.41441		1.8679	1.79949	1.43023	4.96733	1.67539	1.39004	1.99889		1.58206	1.62833
1.33858	1.53872		1.55266	1.43023	1.49828	5.06853	1.22613	1.43856	1.79526		1.59955	1.84744
1.31614	1.45564		2.05736	1.74046	1.42975	5.27588	1.39053	1.43783	2.12016		1.89359	1.50921
1.26725	1.50296		1.94471	1.45708	1.55509	5.02806	1.64086	1.5418	1.83859		1.43812	1.62419
1.39809	1.45473		2.1279	1.73631	1.98843	4.99646	1.44995	1.93424	1.65649		1.37287	1.55808
1.31463	1.78169		2.13258	1.46797	1.51844	5.09535	1.56988	1.39452	2.05147		1.63913	1.62179
1.8263	1.45521		1.63054	1.37857	1.39629	5.87851	1.8832	1.59478	1.92353		1.64454	1.58054
1.32184	1.53916		2.21681	1.7395	1.41164	5.16007	1.3225	1.63805	1.74589		1.37882	1.82827
1.52879	1.75885		1.66561	1.39987	1.73213	5.53483	1.6235	1.37773	1.82705		1.48305	1.91259
1.35371	1.49417		1.77098	1.3846	1.70107	4.87161	1.57455	1.35573	1.67326		1.55668	1.56442
1.32717	1.59932		2.45675	1.39603	1.51193	4.88848	1.35435	1.42267	1.80257		1.37722	2.4877
1.3133	1.41056		1.85691	1.42281	1.89809	5.17448	1.53815	2.32453	1.81949		1.78219	1.51695
1.41447	1.42119		1.64117	1.55783	1.86859	5.0412	1.45214	1.37421	1.65292		1.41709	1.6797
1.49916	1.49269		1.80318	1.40811	1.98403	5.58773	1.65657	1.84084	1.72441		2.34274	1.79493
1.39741	1.44687		2.21147	1.75799	1.37269	4.74976	1.71049	1.52879	1.80357		1.97242	1.7892
1.41581	1.76091		1.65946	1.4434	1.59315	4.86598	1.85958	1.4562	1.6773		3.02762	1.5208
1.39538	1.43461		1.90798	1.4458	1.37332	5.02806	1.34471	1.46595	2.16189		1.90194	1.55931
1.29163	1.42349		1.86088	1.44712	1.73949	4.876	1.40802	1.75705	1.89247		2.35374	1.57662
1.40722	1.40933		1.78379	1.5603	1.46115	5.12292	1.47577	1.62103	1.76874		2.10593	1.65716
1.28002	1.6849		1.66418	1.47436	1.39126	5.78436	1.42551	1.74876	2.14416		2.13312	1.70637
1.30342	1.55479		1.68687	1.60103	1.53136	5.00616	1.42229	1.41742	1.82262		1.96736	1.56052
1.78848	1.42049		1.68028	1.55434	1.56991	5.41115	1.73971	1.54714	1.65795		1.80979	1.71759
1.35006	1.4053		1.72426	1.36656	1.47783	6.84322	1.73123	1.41005	1.70809		1.90858	1.73661
1.47222	2.06815		1.7459	1.60419	1.46636	5.26867	1.32629	1.3713	2.04177		1.81955	2.24088
1.44882	1.6198		1.71861	1.39957	1.47117	5.22107	1.66607	2.03997	2.57107		1.97189	1.64613
1.43	1.43127		1.55724	1.74739	1.50565	5.98161	1.28232	1.45635	1.67082		2.6803	1.7088
1.42792	1.4121		1.57292	1.47441	1.41365	6.96811	1.37493	1.47879	1.96638		2.01801	1.62899
1.49069	2.03011		1.79507	1.42334	1.55692	5.58579	1.64488	1.51646	1.65359		2.38354	1.64032
1.39275	1.58566		1.64241	1.39695	1.50987	5.25653	1.33035	1.74628	1.83975		2.04141	1.72059
1.47145	1.38479		1.53065	1.53924	1.49503	5.09999	1.48326	1.3962	2.25621		1.95852	1.65165
1.29795	1.52008		1.65145	1.55182	1.73504	5.63637	1.52543	1.50884	1.64373		2.17708	1.71322
1.44519	1.47884		2.08154	1.44979	1.67212	5.29346	1.29778	1.41724	1.62887		2.41388	1.83388
1.47821	1.46934		1.69306	1.4453	1.38338	5.60721	1.30917	1.44764	1.82734		1.86025	1.56848
1.32686	1.65187		1.82745	1.52716	1.36966	4.82401	1.35453	1.37018	1.81485		2.37187	2.0324
1.59149	1.39815		1.58715	1.42739	1.38751	6.05914	1.24992	1.42328	1.68039		1.90477	1.71721
1.3564	1.65528		1.58871	1.58317	2.02113	6.12267	1.29714	1.80301	1.73211		1.92257	2.03155
1.4491	1.63471		1.8793	1.45722	2.30456	4.92732	1.29394	1.60211	1.86351		2.11299	1.76912
1.50418	1.57383		1.76923	1.59949	1.75022	4.91326	1.39886	2.32731	2.25724		3.64863	1.75241
1.3231	1.44614		2.19611	1.42054	1.5658	4.99704	1.25782	1.62567	1.66838		1.86873	1.54908
1.28633	1.45367		1.60844	1.54263	1.68297	5.15825	1.19	1.41779	1.73876		2.54534	1.78685
1.62318	1.55086		1.5515	1.38578	1.99154	5.59926	1.26581	1.35786	1.60978		1.92612	1.55575
1.4843	2.24826		1.82941	1.63789	2.59558	4.97263	1.22749	1.54982	1.71406		2.42615	1.61784
1.34046	1.39099		1.53217	1.35798	1.72658	4.99983	1.27195	1.35413	1.76709		2.18794	1.55138
1.31481	1.70015		1.96402	1.56325	1.44036	4.83293	1.29159	1.36613	2.29188		2.14914	1.67382
1.3742	1.7345		1.69295	1.44798	1.44737	5.17256	1.32611	1.46557	1.80525		1.95105	1.90599
1.351	1.52553		1.68705	1.42471	1.46593	4.81528	1.30345	1.42109	1.77842		2.42198	1.6087
1.48313	1.39653		1.68982	1.39121	1.6235	5.06216	1.25028	1.44182	1.92254		2.0814	1.62814
1.35261	1.61296		1.90997	1.48054	1.63543	5.36089	1.35948	1.7305	2.34465		2.0156	1.83102
1.47919	1.45239		1.5912	1.55939	1.82965	6.03011	1.34694	1.35727	1.7589		1.96604	1.61052
1.51501	1.58497		1.53384	1.79042	1.5341	5.5295	1.25327	1.47592	1.8052		1.89322	1.50228
1.29083	1.70263		1.6423	1.44029	1.60185	5.48014	1.84889	1.36071	1.80554		2.06456	1.78959
1.29977	1.50452		1.6398	1.50108	2.08961	5.26657	1.3237	1.57472	2.29244		1.83789	1.8658
1.41611	1.70385		1.7816	1.53779	1.76131	5.2013	1.27829	1.43378	1.69585		1.97459	2.52189
1.70768	1.48239		1.71592	1.5233	1.59851	4.83845	1.2265	1.91971	1.71476		2.02154	1.56414
1.52278	1.75891		1.70732	1.46923	1.94699	4.85492	1.4116	1.5143	2.62469		1.94049	1.79413
1.33373	1.48202		1.56182	1.88066	1.44789	4.87998	1.22252	1.4832	1.85904		1.86502	1.62724
1.71478	1.56768		1.66451	1.58976	1.51056	5.36309	1.42076	1.49835	1.73675		2.34041	1.76442
1.27568	1.48138		1.56933	1.39459	1.41151	5.16385	1.20912	1.3475	1.95675		1.91168	1.58337
1.32935	1.40256		1.61455	1.50269	1.38269	5.45759	1.24955	1.41179	1.93208		2.21533	1.96679
1.39756	1.52459		1.67215	1.62516	1.91044	4.97808	1.41118	1.46366	1.922		1.8945	1.52628
1.33665	1.92681		1.90119	1.4167	1.7429	5.4143	1.29657	1.38808	1.70815		2.04904	1.59817
1.36898	1.49466		1.58394	1.54236	1.55203	5.23049	1.24612	1.5843	1.9191		1.84331	1.68891
1.30394	1.47843		1.59126	1.39486	1.71814	5.235	1.4584	1.61125	1.90099		2.00179	1.76956
1.35604	1.79781		1.56207	1.72329	1.83636	4.81822	1.48781	1.41102	1.75822		1.81954	1.70571
1.52902	1.82748		1.5962	1.40206	1.945	4.88734	1.3982	1.61229	1.75587		1.84031	1.89096
1.34391	1.44136		1.80328	1.52758	2.06874	4.79185	1.26057	1.9751	1.76961		1.89901	1.7463
1.37378	1.4723		1.61181	1.37409	1.57301	4.9958	1.35195	1.71106	2.08388		2.13444	1.53186
1.57135	1.99522		2.14532	1.49905	1.49237	6.92922	1.2645	1.46858	1.99317		3.7954	1.62114
1.36169	1.54842		1.66308	1.69877	1.96368	5.10523	1.24068	1.348	1.6466		2.59983	1.94555
1.44257	1.58849		1.63642	1.40178	1.87012	4.88121	1.24105	1.58577	1.82657		2.43279	1.74668
1.33445	1.45752		1.72133	1.37788	1.60959	4.94659	1.25877	1.62121	1.70705		2.78931	1.57267
1.44757	1.47389		1.63145	1.41204	1.70702	5.97675	1.22509	1.36973	1.80966		2.03083	2.38727
1.28911	1.99573		2.26042	1.59128	1.59998	5.62781	1.36608	1.46166	1.81211		1.95551	1.64468
1.29729	1.60097		1.91315	1.37381	2.45352	5.33712	1.22126	1.47612	2.17433		1.93382	1.68594
1.32592	1.41726		1.88978	1.43239	2.04831	4.9721	1.44103	1.60651	1.90415		1.96567	1.61204
1.52385	1.75014		1.63684	1.42075	1.59365	5.34905	1.30459	1.43743	1.69007		1.93991	1.98641
1.54167	1.62489		1.98467	1.45341	1.40846	5.20037	1.30801	1.91192	2.12493		1.86277	1.72794
1.31383	1.40749		1.84855	1.42026	1.57528	5.88044	1.2572	1.8523	1.66248		2.12159	1.72956
1.71244	1.43543		1.62318	1.5927	1.69961	5.04201	1.39267	1.83164	2.26452		2.17481	1.74857
1.37114	1.48868		1.88695	1.62659	1.62669	4.72176	1.31786	1.38692	1.71395		2.41665	1.71997
1.39977	1.59501		1.80525	1.43681	1.67541	5.02241	1.41166	1.43664	2.01692		2.20741	1.68039
1.34997	1.45628		1.69254	1.44566	1.67869	5.20843	1.27998	1.49444	1.82704		2.26719	1.71477
1.43472	1.36899		1.79106	1.55883	1.37035	4.85682	1.23919	1.49758	1.7783		2.11856	1.65119
1.29438	1.42979		2.02062	1.59387	1.46483	4.7352	1.4114	1.40795	1.77613		1.85085	1.76886
2.37095	1.49822		1.70883	1.41376	1.46483	6.18355	1.2621	1.57836	1.6498		1.91386	1.64286
1.40802	1.39383		1.62393	1.51046	1.82166	5.05098	1.32231	1.45848	1.64978		2.01246	1.55685
1.55998	1.42195		1.64371	1.72233	2.03154	5.23548	1.39467	1.67743	2.02465		2.02857	1.86557
1.98191	1.41881		1.67313	1.423	1.92176	5.17175	1.28091	1.72638	1.67969		2.10678	1.68846
1.62669	1.73861		1.59531	1.46866	2.05889	5.36475	1.27784	1.7153	1.71866		1.86086	2.13794
1.4253	1.86974		1.6194	1.40553	1.7594	5.76454	1.25337	1.41572	1.69498		1.86188	1.59504
1.33396	1.54275		1.91704	1.50799	1.51649	5.18766	1.28792	1.65774	1.65462		1.87685	1.79651
1.389	1.43035		1.84133	1.48827	1.59007	5.34278	1.32206	2.00088	2.31774		2.00943	1.90651
1.53177	1.54148		1.54433	1.59602	1.56714	9.64703	1.3095	1.59761	1.68388		1.91284	1.58866
1.33245	1.4362		1.56628	1.40766	1.63733	5.17611	1.64258	1.40536	1.70728		1.89116	1.54637
1.35248	1.52036		1.56872	1.55675	1.59836	5.22451	1.3777	1.52244	2.1385		1.83416	2.15244
1.28129	1.39866		1.5502	1.71193	1.83642	6.684	1.23101	1.45035	1.79296		1.92358	1.57962
1.29668	1.59089		1.61749	1.40195	1.65781	4.83124	1.90861	1.47026	1.95722		2.00143	1.53666
1.68029	1.40309		1.67442	1.4279	1.59304	5.13342	1.46724	1.48392	1.60955		2.24869	2.27243
1.35043	1.62336		1.57936	1.42203	1.59707	5.25962	1.31311	1.80379	1.83303		2.59988	1.84067
1.66173	1.54824		1.76718	1.52162	1.61209	4.73161	1.55166	1.35896	1.7816		2.41758	1.57937
1.70065	1.44454		2.01789	1.39881	1.39663	5.10199	1.35321	1.42137	1.67775		1.94147	1.63661
1.32424	1.47447		1.94454	1.37837	1.41248	6.03568	1.23162	1.67402	2.01506		2.0419	1.57975
1.35484	1.70143		1.5114	1.40964	2.52266	5.11831	1.25249	1.42599	1.89794		2.05475	1.84192
1.69294	1.49228		1.57858	1.46037	1.39043	6.11821	1.23803	1.51975	1.79644		1.9189	1.76623
1.40468	1.89116		1.63101	1.4678	1.39667	5.78371	1.44962	1.36769	2.2291		1.93021	1.94409
1.40425	1.59382		1.70382	1.42499	2.09337	4.83035	1.2277	1.65544	1.67984		2.06229	1.67578
1.39374	1.593		1.97908	1.80779	1.79024	6.2532	1.37292	1.45625	2.02912		1.9101	1.74503
1.5925	1.41238		1.6603	1.38967	2.57589	5.5349	1.37913	1.59738	1.69575		2.11464	1.82905
1.35423	1.59624		1.74038	1.46097	1.58505	5.58354	1.70052	1.45327	1.87309		1.85783	1.76865
1.25288	1.51688		1.86704	1.56304	1.93397	5.99942	1.42526	1.49112	1.73353		2.10319	1.55939
1.42585	1.50757		1.75045	1.49999	1.54825	5.6517	1.35562	1.48265	1.93683		2.07024	1.56155
1.41325	1.60462		1.86995	1.56007	1.43182	5.39726	1.36162	1.57155	1.69238		1.93973	1.71523
1.39931	1.3623		1.63322	1.37978	1.56296	5.42727	1.47157	1.50368	1.80718		1.95795	1.6196
1.3572	1.75946		1.79813	1.55449	1.36248	4.84067	1.27594	1.33201	1.77		1.92868	1.56591
1.48957	1.49601		2.11509	1.6622	1.73985	5.40654	1.21774	1.45123	1.86293		2.11302	1.75294
1.3443	1.39927		1.61497	1.52874	1.42531	6.22851	1.27602	1.48456	1.99752		2.2559	1.55413
1.3721	1.46718		1.73353	1.4408	1.74249	5.05441	1.37698	1.56955	1.71223		2.26082	1.87368
1.7274	1.54628		1.63318	1.37615	1.70198	5.13856	1.30308	1.62295	1.75109		3.33006	1.66655
1.41308	1.49615		1.64963	1.56365	1.74725	5.70387	1.30176	1.96056	1.87562		2.14269	1.80305
1.37919	1.41138		1.81135	1.60274	1.48387	4.91949	1.2558	1.45837	1.69431		2.53107	1.88056
1.39689	1.41393		1.645	1.43017	1.55221	5.16238	1.58217	1.58202	1.79463		2.28599	1.83314
1.40095	1.39373		1.56886	1.37952	1.5284	5.59371	1.31672	1.6704	1.98423		1.87669	1.65263
1.305	1.50083		2.22207	1.42655	1.54352	5.30206	1.24036	1.46301	1.63771		2.49022	1.75112
1.55563	1.38582		2.0302	1.59063	1.45015	5.27943	1.31175	1.51421	1.83498		1.87823	1.58997
1.4451	1.40225		1.7453	1.44904	1.40344	5.35246	1.28038	1.37552	1.6963		2.15105	1.67004
1.49247	1.65449		1.82343	1.39422	1.39372	5.04458	1.61543	1.56385	1.76344		2.03931	1.57879
1.38971	1.42772		2.10159	1.46784	1.84072	5.09086	1.27461	1.42808	1.78157		2.06506	1.53298
1.40322	1.41443		1.60353	1.60469	1.45751	6.3508	1.35085	1.46125	1.92258		1.83404	1.54829
1.47033	1.3992		1.66041	1.38906	1.68207	4.93891	1.20733	1.38249	1.66268		2.31326	1.5879
1.5417	1.53025		1.61868	2.2204	2.05861	4.99624	1.40849	1.33781	1.65878		2.01214	1.73639
1.32339	1.56487		1.70366	1.44589	1.38896	4.9303	1.44128	1.42047	1.76655		2.15877	1.64477
1.34285	1.60833		1.64587	1.79965	1.87328	5.41776	1.32235	1.64729	1.61858		1.99008	1.50444
1.29649	1.41595		1.68538	1.42568	2.1955	4.98151	1.26934	1.57223	1.70917		2.05627	1.57327
1.63833	1.42239		1.89317	1.61381	2.04364	7.43951	1.39759	1.39548	2.13101		2.38641	1.77261
1.40492	1.46732		1.58392	1.51655	1.49275	5.15319	1.38016	1.45384	1.8462		1.90775	1.84949
1.65245	1.46987		1.7714	1.57506	1.88474	5.22306	1.28113	1.90018	2.05103		1.9738	1.61097
1.25814	1.46669		1.97929	1.45152	2.05111	5.04055	1.33103	1.36328	1.86723		2.28718	2.1092
1.34549	1.46756		1.7073	1.94942	1.35029	4.87048	1.32438	1.41775	1.77506		1.92793	1.76335
1.57669	1.40964		1.60562	1.70559	1.54943	6.01457	1.3638	1.76002	1.73518		1.95335	1.84839
1.39099	1.4095		1.71539	1.55899	1.44149	5.17294	1.45097	1.61499	1.83385		2.59374	1.81236
1.33124	1.45863		1.62281	1.87638	1.44158	5.61617	1.27448	1.69021	2.11137		2.03571	1.8881
1.64927	1.4212		1.55596	1.57765	1.66384	5.22645	1.36761	1.41674	1.71699		2.31942	1.99588
1.30021	1.58701		2.12258	1.49764	1.98465	4.91146	1.2916	1.41485	1.6776		1.94823	1.57331
1.34744	1.56152		1.84451	1.50227	1.42448	5.16629	1.4811	1.55279	1.9371		1.85057	1.79356
1.34613	1.54068		1.55509	1.46227	1.39341	8.51615	1.38864	1.37351	1.91669		1.98635	1.97839
1.27669	1.43331		1.85627	1.38806	1.44113	5.31692	1.34059	1.47806	2.07576		2.08333	1.77959
1.34139	1.80076		1.7965	1.55471	1.67451	5.44787	1.249	1.40547	2.02166		2.02182	1.69538
1.31042	1.5754		2.08954	1.7659	1.44546	4.89916	1.2092	1.39272	1.90039		2.11292	1.88798
1.40241	1.79859		1.72212	1.83109	1.43382	5.66655	1.25455	1.41721	1.62791		1.90821	1.55689
1.47798	1.73295		1.53928	1.34214	1.50319	5.40836	1.34785	1.70659	1.82818		1.91027	2.12015
1.32561	1.43151		1.711	1.44577	1.53524	5.38348	1.2788	1.46567	1.69864		1.89216	1.62223
1.67834	1.51946		1.60435	1.75871	1.4408	5.27678	1.25409	1.58295	2.44945		1.9648	1.50957
1.39039	1.48484		1.93572	1.73863	1.3641	5.0355	1.25646	1.59128	1.95231		1.88274	1.72541
1.59573	1.72071		1.56836	1.48257	1.56589	5.53848	1.33398	1.52578	1.68339		1.94649	2.20938
1.45341	1.58675		1.70789	1.41508	1.43272	5.33115	1.35384	1.37123	1.93761		2.04521	1.69228
1.29682	1.50169		1.62053	1.49637	1.42268	4.84959	1.39659	1.34836	1.8217		2.47104	1.81838
1.32674	1.44323		1.66309	1.4245	1.81187	5.03652	1.43741	1.50587	1.73053		2.33474	1.60745
1.32198	1.40766		1.53124	1.37554	1.43866	5.32508	1.20436	1.51675	1.67506		2.19083	1.58612
1.36955	1.49469		1.56922	1.43267	1.37614	5.02882	1.38956	1.47728	1.94131		2.38315	1.73998
1.49024	1.42013		1.57678	1.44012	1.43332	4.84064	1.4014	1.53657	2.01839		3.20672	1.77331
1.50829	1.47038		1.61945	1.40519	1.94146	5.07744	1.2414	1.55635	1.69684		3.27919	1.65586
1.44198	1.39957		1.79478	1.56431	1.587	5.40801	1.27901	1.38311	1.6714		2.62459	1.78299
1.45342	1.74492		1.54543	1.38552	1.61864	4.92761	1.35672	1.35515	1.72353		3.21496	1.70576
1.29953	1.50958		1.75358	1.4273	1.51529	5.14094	1.32114	1.55257	1.78448		2.40525	1.62886
1.40656	1.54157		1.71681	1.47059	1.44216	5.42319	1.19547	1.6585	1.88366		2.48966	1.59055
1.31137	1.48773		1.85827	1.44854	1.48193	4.90716	1.24359	1.59683	2.19479		2.4275	1.53106
1.26232	1.406		1.60235	1.4453	1.78436	5.1156	1.28156	1.44269	1.757		3.0597	1.55539
1.44344	1.73287		2.06324	1.39733	1.8659	5.75841	1.44131	1.56208	1.91026		2.99439	1.95191
1.327	1.47653		1.59607	1.40212	1.8318	5.05603	1.30158	1.39215	1.78326		3.72497	1.6657
1.3723	1.46047		1.63326	1.4288	1.44228	5.76784	1.2259	1.34727	1.74069		3.25405	1.81842
1.53983	1.94401		2.29566	1.50246	1.53527	5.41384	1.24898	1.36274	1.87661		3.3759	2.10195
1.35557	1.40621		1.70186	1.4488	1.69264	5.64331	1.62506	1.46909	1.63352		2.27713	2.09937
1.4825	1.45646		1.63191	1.76929	1.52654	5.3459	1.25997	1.58795	1.71057		2.47511	1.7569
1.39337	1.40251		1.65537	1.39169	1.56285	4.86374	1.29	1.45494	1.79295		2.22583	1.58724
1.2869	1.54496		1.92769	1.44826	1.56225	5.1925	1.24925	1.38647	1.86817		2.21764	1.66411
1.31356	1.42324		1.76109	1.50416	1.363	5.00599	1.26276	1.4037	1.70894		2.21034	2.38307
1.29466	1.44092		2.02225	1.49378	1.40804	5.31973	1.30254	1.52256	1.72666		3.0741	1.78946
1.36366	1.47555		1.58015	1.70195	1.36849	5.36522	1.18623	1.6162	1.71351		1.92524	1.63151
1.31759	1.56032		1.81775	1.38453	1.43287	5.23106	1.45556	1.48994	1.95523		1.92831	1.55047
1.3613	1.65194		1.82382	1.37565	1.63426	5.20543	1.20092	1.4521	1.77732		2.05191	2.05441
1.43543	1.55374		1.75679	1.38473	1.57265	5.74801	1.38382	1.50076	2.12655		1.88203	1.65067
1.34459	1.89461		1.91326	1.53278	1.77657	4.71985	1.22159	1.4766	1.81764		2.44888	1.77004
1.4433	1.6779		1.5263	1.58462	1.46831	4.9052	1.59216	1.53601	1.69337		2.28991	1.85356
1.34386	1.63489		1.63675	1.46315	1.42264	4.99475	1.26178	1.37646	1.85919		1.9494	1.74093
1.65522	1.57233		1.81311	1.42425	1.46719	5.61109	1.2683	1.41972	2.19131		2.02533	1.55904
1.37822	1.75116		1.57949	1.41611	1.69878	5.16251	1.29145	1.44058	1.67288		2.11707	1.60307
1.30551	1.62481		1.99087	1.612	1.44963	4.86364	1.18154	1.36833	1.60261		1.93842	1.51513
1.31597	1.55209		1.90003	1.44043	1.49638	5.23697	1.31501	2.18494	1.84773		2.70492	1.55045
1.41945	1.58503		1.57996	1.49179	1.4587	4.97542	1.26568	1.55089	1.80768		1.99406	1.63077
1.351	2.01069		1.54531	1.59059	1.58843	4.83713	1.41623	1.45967	1.70936		1.83214	1.9591
1.51037	1.60587		1.70123	1.53907	1.61162	4.95185	1.39371	1.39136	1.7229		2.08724	1.77834
1.33353	1.80807		1.62196	1.853	1.55823	5.08344	1.27266	1.45499	1.61685		1.86902	1.67367
1.36033	1.65889		1.69739	1.55607	2.06943	5.14142	1.28943	1.51953	1.74785		2.22197	1.54042
1.42396	2.17278		1.67104	1.47598	1.84286	5.1957	1.56098	1.39177	1.90998		1.85011	1.80713
1.35994	1.70897		1.61346	1.69377	1.86872	5.54158	1.25544	2.12094	1.68263		1.9883	1.55798
1.2568	1.66507		1.90871	1.45779	1.58641	5.57534	1.18785	1.65762	1.69002		2.19483	1.5798
1.32092	1.39468		1.56319	1.6367	1.42213	4.97037	1.31318	1.99023	1.70894		2.17908	1.70408
1.67794	1.63807		1.69764	1.44901	1.72174	5.41266	1.54077	1.38895	1.77623		2.02423	1.61411
1.34665	1.45386		1.75737	1.41736	1.63815	5.26434	1.22718	1.91488	1.66785		1.88088	2.22362
1.35986	1.84401		1.57814	1.49172	1.52059	4.86312	1.23942	1.74078	1.78943		2.86479	1.71736
1.37633	1.47643		1.68762	1.50357	1.42715	5.46255	1.4628	1.98062	1.72838		2.47144	1.77263
1.41139	1.60466		1.55365	1.4491	1.44901	5.54021	1.25349	1.89785	1.79963		2.09723	1.53749
1.46176	1.43314		1.66225	1.42509	1.70238	5.84634	1.34662	1.57077	1.6631		2.1842	1.68437
1.62709	1.46429		1.79041	1.49886	1.58809	5.06344	1.38307	1.60411	1.75332		2.37424	1.81181
1.71575	1.40404		1.60938	1.48571	1.3907	5.63978	1.53788	1.57698	1.83798		1.97548	1.87922
1.45939	1.6496		1.99475	1.61471	1.59969	4.97571	1.4103	1.3844	1.9342		2.08794	1.80238
1.47809	1.49101		1.7187	1.42951	1.44106	4.99901	1.23342	1.63598	1.74409		2.02355	1.66451
1.35158	1.37495		2.05592	1.3795	1.57354	6.21899	1.41132	1.4439	1.80125		2.05311	1.88036
1.3274	1.41031		1.77686	1.61707	2.40167	5.13107	1.37984	1.61943	1.76212		2.50698	1.56156
1.38711	1.48851		1.7201	1.44571	2.0115	4.9888	1.34424	1.38832	1.79177		2.20559	2.06557
1.36876	1.47386		1.67643	1.5915	1.37784	4.94707	1.33812	1.47931	1.73107		2.23862	1.57516
1.48587	1.53301		1.56315	1.42565	1.4827	4.803	1.37643	1.44217	2.03518		2.13038	1.7595
1.35797	1.6308		1.62027	1.37884	1.38496	5.12009	1.78385	1.37314	1.82061		1.88309	1.87172
1.45233	1.46582		1.71381	1.40255	1.45292	4.91148	1.34265	1.36085	2.02044		2.59501	1.59586
1.38353	1.5512		1.62114	1.4929	1.44949	6.84756	1.66862	1.48238	2.1083		2.00342	1.68634
1.30058	1.45232		1.63032	1.5261	1.37172	5.06969	1.50874	1.51985	1.85547		1.95965	1.71892
1.33735	1.39172		1.66543	1.56213	1.45761	6.61306	1.27432	1.53574	1.91171		2.1166	1.57
1.28475	1.4378		1.70245	1.49212	1.40829	5.6049	1.44871	1.41001	1.62579		2.04925	1.70153
1.3996	1.55785		1.56123	1.45024	3.24765	5.22235	1.23093	1.37489	2.1045		1.86107	1.76472
1.30117	1.43737		1.75629	1.47939	1.9224	5.92342	1.38034	1.53342	1.66158		1.85703	1.76609
1.28668	1.37274		1.66475	1.52181	1.39056	4.81348	1.33806	1.39091	1.7929		2.00614	1.85094
1.46748	1.62395		1.6408	1.42608	1.74978	5.05234	1.32352	1.52393	2.11428		1.99058	1.56165
1.52475	1.44313		1.57868	1.47357	1.62319	5.29738	1.25413	1.39558	1.93567		2.11433	1.57138
1.45909	1.56032		1.67611	1.39875	1.44739	5.81677	1.45938	1.46848	1.84378		1.84217	1.67579
1.70701	1.43006		1.743	1.4108	2.09865	4.823	1.25535	1.67908	2.24275		1.96205	1.7026
1.52694	1.43668		1.97397	1.71863	2.81671	5.56058	1.34273	1.55514	2.08137		1.91583	1.57171
1.35055	1.40381		1.93067	1.40078	1.38837	5.02202	1.51724	1.80724	1.64799		1.85298	1.70094
1.37504	1.43343		1.75965	1.40859	1.64769	5.25888	1.29161	1.6592	1.72624		2.18611	1.81654
1.41423	1.79173		1.59667	1.48777	1.39578	7.52892	1.35642	1.58862	1.6944		1.96058	1.66252
1.76002	1.58231		1.53695	1.89805	1.53788	6.0291	1.49604	1.40025	1.90783		1.83773	1.68272
1.49414	1.42066		1.58435	1.40183	1.50468	5.54269	1.66435	1.6671	1.93531		1.93552	1.66884
1.39402	1.42295		2.00596	1.62497	1.43383	5.8753	1.35154	1.35556	1.76004		1.86444	1.61536
1.34793	1.5997		1.58244	1.46079	1.45307	4.81718	1.34357	1.51136	1.89909		2.03308	1.98977
1.31235	1.42291		2.08431	1.50719	1.45631	4.89597	1.25293	1.3759	1.89957		1.89298	1.58695
1.31503	1.57067		1.74047	1.42593	1.63175	6.51115	1.2416	1.57083	1.71831		1.86363	1.75499
1.67592	1.69367		1.6307	2.32611	1.49553	5.4786	1.29857	1.49864	1.85168		3.13738	1.79747
1.39007	1.40492		1.64882	1.55355	1.38822	4.86442	1.50608	1.54449	1.78561		1.95725	1.57987
1.37968	1.48035		1.75463	1.52655	1.39942	5.09614	1.35874	1.36671	1.84639		2.302	1.58407
1.41676	1.45457		1.75315	1.5056	1.40659	5.78516	1.31441	1.40188	1.71925		2.73172	2.09343
1.28388	1.46081		1.5453	1.43768	1.53954	4.91656	1.20962	1.72414	1.76271		3.42195	2.02554
1.38373	1.4902		1.71768	1.5007	1.4319	5.25224	1.28189	1.74383	1.71947		2.31518	1.54261
1.45542	1.42425		1.87075	1.37419	1.3938	4.93395	1.24465	1.54667	1.84867		2.07105	1.55665
1.39274	1.58721		1.65643	1.63109	1.68693	6.03743	1.34074	1.43842	1.73118		2.08579	1.57907
1.52899	1.40146		1.60609	1.75968	1.90401	7.19219	1.39443	1.40803	2.03155		1.81107	1.712
1.29565	1.4179		1.6157	1.46431	1.62	5.74231	1.288	1.39332	1.92034		2.04975	1.6648
1.48795	1.4102		1.73568	1.86857	1.41303	5.289	1.21444	1.42186	1.69351		2.18893	1.66961
1.47053	1.6225		1.71227	1.38509	1.39817	5.02629	1.30925	1.56298	1.9906		1.9858	1.60135
1.39442	1.47329		1.59135	1.51147	1.74228	4.99734	1.24271	1.39375	1.68317		1.91149	1.75102
1.48029	1.443		1.63646	1.49032	1.69334	5.22927	1.39651	1.51044	1.76386		1.87014	1.50189
1.43347	1.57572		1.76915	1.59416	1.81978	5.13098	1.23686	2.18183	1.69717		1.8317	1.63271
1.33283	1.40826		1.71202	1.5055	1.72729	5.4876	1.2669	1.49426	1.84825		1.96559	1.69534
1.52563	1.83807		1.81477	1.49057	1.58269	8.78776	1.30862	1.52977	1.71487		1.86947	1.94748
1.6373	1.47108		1.60638	1.53902	1.66485	5.80096	1.44597	1.66208	1.83278		1.88664	2.39797
1.5141	1.37957		1.80657	1.39981	1.5448	6.49984	1.30052	1.70778	1.67862		2.02528	1.61245
1.45467	1.54892		1.53762	1.44709	1.9241	5.23986	1.29964	1.59251	1.70612		1.95791	1.57976
1.35339	1.61445		1.63662	1.80586	1.68009	5.17184	1.33156	1.66717	1.67058		1.91131	1.49496
1.7514	1.43919		1.56028	1.41368	1.60104	5.28837	1.36063	1.49087	1.88033		2.0754	1.61465
1.35162	1.54006		1.5648	1.50641	2.25367	5.31957	1.47302	1.46091	1.64213		2.13647	1.54233
1.30569	1.4244		1.71879	1.61521	1.44937	4.86877	1.32688	1.50323	1.99705		2.52124	1.62958
1.4951	1.53879		1.86364	1.84252	1.42965	5.649	1.6247	1.42968	1.67044		2.33889	1.51887
1.65167	1.48913		1.55252	1.95988	1.43108	6.50956	1.32405	1.67006	1.6898		1.85492	1.53565
1.28116	1.44502		1.56749	1.56178	1.46936	6.36855	1.23103	1.45034	2.38045		2.14709	1.69488
1.28091	1.52391		1.77371	1.53662	2.14241	5.45019	1.53459	1.72578	1.8298		2.55233	1.68202
1.52536	1.66076		1.67979	1.37901	1.69197	5.33373	1.41251	1.51723	1.91922		2.75296	1.54755
1.25624	1.44179		1.61005	1.75452	2.00526	6.8697	1.74239	1.70298	1.6175		2.80972	1.81989
1.32228	1.57649		1.69106	1.38769	1.50851	5.19467	1.33947	1.66322	2.00544		2.63704	1.59385
1.35885	1.48188		1.63601	1.62462	1.73814	8.35807	1.28753	1.39848	1.99988		2.41891	1.80973
1.32668	1.47839		1.86084	1.78377	1.41633	6.7336	1.24379	1.48403	1.73176		2.17584	2.12442
1.38841	1.50454		1.55089	1.46728	1.37815	6.26525	1.35527	1.54097	1.77629		1.98262	1.73468
1.28992	1.53397		1.78142	1.43329	1.93374	4.97564	1.49913	1.37559	1.68602		2.76375	1.83563
1.32261	1.41359		2.0393	1.47682	1.55439	5.26754	1.22563	1.36828	1.78085		4.41278	1.71544
1.29275	1.52092		1.60391	1.64285	1.57087	5.08078	1.36779	1.88812	1.65908		2.90148	1.51976
1.68281	1.56832		1.6706	1.43681	1.56209	5.04907	1.24761	1.50451	1.69198		4.00472	1.8374
1.6428	1.6238		2.58708	1.48139	1.58427	4.97413	1.55324	2.06564	1.92248		2.25817	1.90533
1.38335	1.5715		1.61987	1.68908	1.53205	5.06525	1.24099	1.6354	1.98742		2.89389	1.64132
1.48338	1.60319		1.92075	1.44136	1.69377	5.04857	1.26165	1.55934	1.72991		2.57547	1.93689
1.28897	1.40184		1.60063	1.68817	1.79842	8.48983	1.25594	1.34982	2.06237		2.98728	1.67056
1.7876	1.53931		1.97862	2.14404	1.61201	8.29323	1.85016	1.41169	1.72406		3.1265	1.97661
1.39632	1.57553		2.24187	1.36026	1.49228	6.49668	1.21396	1.47846	1.96868		2.89272	1.6133
1.40983	1.59701		2.12573	1.40687	1.45999	5.72663	1.25919	1.66738	1.65546		2.47649	1.55965
1.30368	1.63929		1.63743	1.76292	1.50545	7.34708	1.22504	1.58173	2.08461		2.03467	1.55542
1.30815	1.39781		2.22755	1.40095	1.60508	5.90378	1.25149	1.55291	1.78796		2.22973	1.58735
1.45008	1.93697		1.56498	1.43891	1.44638	5.30793	1.31886	1.58386	1.85588		2.68618	1.59163
1.31756	1.87997		1.65799	1.40822	1.82932	6.10775	1.28113	1.63549	1.70263		1.9313	1.63396
1.37859	1.57558		1.51438	1.63119	1.38835	5.29184	1.25182	1.77132	1.75682		1.89987	1.68608
1.53094	1.51326		1.74041	1.37119	1.52104	6.91392	1.27643	1.48041	1.87174		2.18331	1.75896
1.48127	1.5719		1.89093	1.43933	1.44287	6.81919	1.35044	1.36065	2.21847		2.43391	1.71178
1.5449	1.44756		1.74775	1.4679	1.45754	5.98893	1.42864	2.23999	1.78085		2.06661	1.84206
1.69921	1.58732		1.63567	1.38982	2.34897	11.9276	1.24832	1.40296	1.65418		3.14138	1.70633
1.3855	1.42677		1.66863	1.65681	1.38259	4.92421	1.32713	1.52182	1.73907		2.65087	1.56131
1.39666	1.72485		1.78675	1.38001	1.82283	4.93707	1.36936	1.55236	1.747		3.30074	1.56836
1.30777	1.48768		1.66942	1.38404	1.72902	5.77082	1.21232	1.67209	1.79552		1.97589	1.83203
1.67094	1.65672		1.66549	1.39827	1.42377	6.37469	1.23497	1.42328	1.69785		2.12651	1.62151
1.47359	1.46212		1.63954	1.82166	1.67499	5.10719	1.34847	1.42486	1.7596		1.97172	1.73187
1.44397	1.55132		1.88028	1.50302	1.5377	4.97103	1.23435	1.44674	1.73003		2.46941	1.79152
1.41558	1.44077		1.80098	1.51193	1.4665	5.00405	1.52208	1.42133	1.84748		2.00397	1.60731
1.35206	1.50698		1.69378	1.56301	1.67708	5.40883	1.50986	1.49402	1.8647		2.18132	1.56849
1.30298	1.49353		1.72577	1.4709	1.86683	5.61133	1.36365	1.38807	1.93164		1.87919	2.02198
1.46602	1.41139		1.83395	1.72841	1.55271	4.78885	1.48512	1.40674	2.67786		1.89106	1.70703
1.30223	1.4041		1.85577	1.60922	1.45758	4.95911	1.22754	1.75635	1.72731		2.08961	1.94738
1.33687	1.50332		1.65383	1.38353	1.6188	4.87794	1.25291	1.3545	1.80661		2.7759	1.83959
1.2942	1.42063		1.67795	1.41806	1.40932	4.83116	1.2761	1.38131	2.13934		2.03262	1.59839
1.53413	1.57687		1.62718	1.59664	1.7747	5.8641	1.32105	1.35186	1.60247		2.08446	1.6579
1.44529	1.78324		1.85344	1.49277	1.61197	5.19377	1.34881	1.46898	2.57826		1.90418	1.61279
1.29903	1.69416		1.65949	2.15104	1.47082	4.91837	1.30881	1.37903	1.68862		1.91195	1.83545
1.56891	1.61392		1.65956	1.50127	1.67582	4.91065	1.26441	1.36684	1.67274		1.88578	1.80733
1.52976	1.4175		1.90192	1.48241	1.41918	5.23273	1.55745	1.44947	1.69326		2.01861	1.6906
1.35741	1.45223		1.56003	1.77837	1.65725	5.25961	1.36447	1.69208	2.04154		1.90378	1.73424
1.42278	1.60973		1.6836	1.41307	1.50028	4.90974	1.25084	1.41946	2.16511		1.93546	1.74959
1.36822	1.68268		1.59251	1.42897	1.55687	5.25725	1.33936	1.3987	2.30534		2.31499	1.73669
1.71991	1.52643		1.74777	1.58009	1.61976	5.109	1.30634	1.51709	1.94891		2.07519	1.68125
1.33008	1.61458		1.80637	1.51091	1.44691	4.81522	1.48274	1.52997	1.95459		1.84197	1.8192
1.49594	1.4714		2.17556	1.41289	1.64655	5.26061	1.39581	1.42076	1.73167		1.94175	1.91826
1.34685	1.46232		1.94353	1.5338	1.42887	5.33225	1.27768	1.46208	1.69404		1.89587	1.72053
1.29664	1.47493		1.75083	1.42414	1.61025	6.04229	1.25055	1.46308	1.99413		1.93806	2.41276
1.30917	1.54413		1.75674	1.52699	1.46412	5.32058	1.66087	1.39642	1.64368		1.85427	1.75954
1.36604	1.42134		1.58459	1.56757	1.6013	5.54363	1.28717	1.36788	1.75055		2.18076	2.06248
1.44146	1.42804		1.59244	1.41279	1.90027	5.28536	1.21417	1.42439	1.991		1.80792	1.55241
1.51242	1.43038		1.791	1.4126	1.57019	5.04431	1.28083	1.42835	1.94369		2.41093	1.89365
1.40958	1.4888		1.76792	1.38958	1.56616	4.97769	1.23694	1.61784	1.6697		2.17367	1.73525
1.33889	1.46739		1.55226	1.6989	1.42352	5.16012	1.45776	1.73319	1.88082		2.3404	1.67352
1.51458	1.63787		2.1931	1.44531	1.43674	5.03331	1.28535	1.57254	1.7504		1.98671	1.74911
1.36348	1.46034		1.80134	1.59745	1.52974	5.26862	1.39905	1.68209	1.73528		1.82608	1.6904
1.41936	1.50982		1.79304	1.95444	1.61116	4.88002	1.22812	1.37968	1.59298		2.03985	1.71178
1.34686	1.50328		2.10274	1.53956	1.70299	5.71132	1.26926	1.52625	1.89774		1.91699	1.68556
1.28223	1.51008		1.67555	1.4995	1.79586	4.94372	1.32641	1.44256	1.81714		2.22345	1.95326
1.48033	1.40162		1.79735	1.43721	2.00723	5.18014	1.21168	1.5331	1.67284		2.03697	1.74188
1.37802	1.60074		1.64575	1.58745	1.96311	5.2281	1.30116	1.50076	1.66549		1.8425	1.73589
1.36146	1.48167		1.59056	1.57179	1.37175	4.93711	1.32068	1.39981	1.94887		1.89959	1.938
1.54008	1.8309		1.56517	1.6043	1.8146	5.80561	1.31076	1.63973	1.70256		2.25687	1.94458
1.3447	1.40762		1.74099	1.49518	1.90814	5.51799	1.34571	1.4442	1.82366		2.11945	3.23521
1.29694	1.4911		1.80885	1.48735	1.64655	4.83007	1.26219	1.56987	2.16648		1.9887	1.61037
1.55686	1.42556		1.86896	1.72859	1.71942	5.8966	1.47188	1.47902	1.85925		1.96428	1.55509
1.25105	1.4287		1.62326	1.37506	1.94934	4.78015	1.55026	1.37124	1.7039		2.54893	1.79403
1.86488	1.66251		1.66583	1.4067	1.59774	4.80733	1.62801	1.46448	1.77325		1.90776	1.60326
1.30208	1.5205		1.8909	1.96106	1.43092	4.87622	1.36607	1.6996	1.74962		1.9567	1.58052
1.3229	1.66044		1.59355	1.93028	1.72485	4.83646	1.3644	1.5205	1.68759		2.27687	1.65521
1.39564	1.39469		1.69676	1.59219	1.45255	5.77371	1.25341	1.54341	1.83811		2.04745	1.70339
1.41702	1.45724		2.08556	1.63173	1.46052	4.92904	1.25827	1.37016	1.6571		1.88196	1.82229
1.32504	1.54923		1.90033	1.38919	1.42108	4.86789	1.34332	1.47144	2.19281		1.88033	1.74944
1.31053	1.55585		1.66516	1.56481	1.65102	4.97334	1.28148	1.35863	1.76003		2.22514	1.91038
1.49582	1.42482		1.60221	1.69434	1.56166	5.39465	1.23238	1.71566	1.95553		2.19146	1.54754
1.31668	1.41623		1.80245	1.73954	1.79219	4.89335	1.3263	1.37198	1.65326		2.29624	1.72729
1.41231	1.40357		1.55875	1.45355	2.23754	5.37139	1.25919	1.71231	1.59113		2.10737	1.73742
1.30928	1.63749		1.77009	1.40568	1.61505	5.06709	1.39045	1.72442	1.64244		1.83063	1.61879
1.32468	1.67611		1.81389	1.50197	1.44554	5.32034	1.41175	1.90189	1.8168		1.95603	1.64152
1.49831	1.40898		1.67794	1.40089	1.72261	5.2833	1.23141	1.59116	1.68283		2.84583	2.11356
1.78467	1.68085		1.69498	1.57586	1.61506	6.02367	1.34002	1.47143	1.88083		2.25527	2.06473
1.33103	1.48782		1.60934	1.98039	1.76871	4.92005	1.43549	1.50169	1.93036		1.86211	1.63171
1.36927	1.45151		1.59356	1.56812	1.40831	5.40774	1.48141	2.08793	1.7		1.86051	1.60267
1.61401	1.61535		1.66742	1.46937	1.73039	6.34671	1.4895	1.84475	1.6598		1.87619	1.58439
1.34409	1.58385		1.76081	1.38545	1.76133	5.1252	1.2948	1.37423	1.72291		2.08813	1.7507
1.30575	1.84012		1.77159	1.86039	1.78052	5.39372	1.31752	1.54994	1.68871		1.90525	1.53452
1.29815	1.4361		1.68521	1.46668	1.54187	6.49773	1.21631	1.58002	1.70172		1.98052	1.62213
1.2802	1.50255		1.735	1.87988	1.51165	4.93319	1.32031	1.58061	1.79015		1.85237	2.13919
1.35425	1.58131		1.74304	1.49965	1.69005	5.34548	1.23827	1.68698	2.26151		2.74705	1.78998
1.37142	1.45249		1.76991	1.43947	1.58546	5.32058	1.22325	1.57032	2.35684		2.00385	1.6178
1.63877	1.753		1.98556	1.42423	1.47912	5.58095	1.44735	1.55112	1.7079		2.13695	2.10325
1.36185	1.40498		1.73667	1.45991	1.82383	4.86848	1.33416	1.4323	1.70531		1.91179	1.56557
1.32392	1.85669		1.54603	1.99603	1.39829	5.33416	1.3586	1.45596	1.89408		1.8358	1.52205
1.27228	1.4244		1.63106	1.58518	1.46563	5.63228	1.30986	1.40325	1.64055		1.88095	1.56801
1.3825	1.38865		1.83682	1.39414	1.56243	5.6186	1.36394	1.44696	1.70343		1.88804	1.80903
1.61437	1.4151		1.69135	1.82305	1.64349	5.87692	1.22801	1.43923	1.65512		2.30955	1.75984
1.43895	1.55683		1.63659	1.38304	1.60576	5.11637	1.25174	1.34035	1.68134		2.14849	1.53357
1.48384	1.50509		1.58265	1.39884	1.40079	5.44036	1.20869	1.43585	1.65742		1.96091	1.62843
1.44665	1.53432		1.80353	1.49885	1.37647	5.39431	1.2873	1.3613	2.88709		2.01558	1.56769
1.42753	1.9713		1.98686	1.42793	2.0753	5.18241	1.35602	1.53342	1.90362		2.01128	1.58151
1.31965	1.45016		1.63525	1.90749	1.70225	6.25468	1.24327	1.75833	2.3663		1.88945	1.74284
1.54623	1.5535		2.22778	1.51592	1.54564	5.23369	1.32792	1.39344	1.68068		2.05007	1.54155
1.36997	1.50531		1.88393	1.49215	1.49152	7.00685	1.2638	1.37932	1.75948		1.90011	1.75287
1.3321	1.4121		2.00623	1.48471	1.51163	5.21717	1.82152	1.82235	2.7079		1.89048	2.08117
1.28302	1.49205		1.86952	1.41746	1.50018	4.85284	1.26843	1.4437	1.68096		3.14252	1.54552
1.31756	1.66203		1.69322	1.37166	1.60786	4.98429	1.39256	1.37394	1.6815		1.93195	1.85132
1.47123	1.40814		1.88983	1.38072	1.43197	4.92625	1.23144	2.05212	1.77155		3.19562	1.77382
1.29901	1.46344		1.59136	1.89688	1.5991	5.67208	1.33606	1.40527	1.87495		1.83213	1.69485
1.32987	1.71153		1.56023	1.6068	1.66006	5.04438	1.25406	1.56887	2.18247		3.39521	1.62644
1.48704	1.4699		1.67902	1.65229	1.70917	4.94928	1.30082	1.87073	1.90646		2.04815	1.72393
1.26602	1.53513		1.68605	1.66999	1.61291	4.9831	1.24387	1.62205	1.86126		2.1548	1.5614
1.46594	1.40878		1.69278	1.84271	1.70637	6.62336	1.48797	1.39655	1.76711		2.12451	1.78362
1.43791	1.54671		1.94958	1.86704	1.44475	4.88362	1.35596	1.36753	1.63218		2.10612	2.04459
1.46513	1.52493		1.68515	1.55914	1.62201	5.78699	1.45424	1.39764	2.36563		3.09175	1.62401
1.32912	1.51125		1.99567	1.50132	1.55409	5.35527	1.33999	1.37051	1.9011		2.01744	1.61147
1.52969	1.4941		1.77798	1.41214	2.07848	4.95732	1.23708	1.32416	1.78037		3.18455	1.6771
1.30917	1.68543		1.75211	1.57178	1.59817	5.1513	1.30811	1.73796	1.99504		2.19915	1.62014
1.39795	1.58071		1.87105	1.63482	1.61761	5.48736	1.34406	1.87937	1.75037		2.05555	1.72177
1.4482	1.51526		1.74615	1.3918	1.39741	5.58239	1.43816	1.41014	1.6712		2.65644	1.73167
1.35495	1.46166		1.61916	1.51485	1.56062	4.85083	1.24196	1.44434	2.91037		2.01705	1.58641
1.26072	1.61065		1.75404	1.60004	1.52327	4.97464	1.28428	1.66569	1.67741		2.07747	1.65922
1.67555	1.51775		1.55194	1.55539	1.35542	5.2979	1.40646	1.73294	1.81977		1.90968	1.5542
1.309	1.54667		2.00606	1.38649	1.41088	5.34149	1.31818	1.64259	2.12199		2.08524	1.5649
1.39762	1.43851		1.61585	1.39265	1.60456	5.09512	1.23855	1.56239	1.79963		2.1498	1.66713
1.27718	1.41149		1.73657	1.76327	1.46013	4.95502	1.21174	1.41731	1.79007		1.83825	1.86156
1.34459	1.64013		1.69057	1.41859	1.36634	5.0352	1.24356	1.45148	1.80674		1.93757	1.89095
1.28407	1.54523		1.56991	1.41835	1.40591	5.46503	1.32608	1.46681	2.37412		2.22364	1.8198
1.31912	1.57274		1.71183	1.43211	1.38427	5.29822	1.35689	1.50873	1.78487		2.09933	1.64208
1.3063	1.49971		1.65916	1.6698	1.7829	4.92691	1.23855	1.71715	1.90556		2.04681	1.76263
1.53631	1.76018		1.59001	1.49804	1.43057	5.01992	1.59489	1.51846	1.83057		2.06522	1.60239
1.33529	1.61215		1.72875	1.44301	1.47022	5.07985	1.3775	1.46311	2.32935		2.04755	1.79387
1.34301	1.78066		1.56099	1.50956	1.55645	5.73537	1.23567	1.4081	2.26173		1.91867	1.68409
1.29547	1.42013		1.74229	1.47397	1.39757	5.58681	1.23658	1.4645	1.70404		2.1433	1.695
1.58332	1.50653		1.83725	1.67348	1.45336	4.88338	1.25711	1.46588	1.61777		1.87547	1.63722
1.28599	1.49634		1.92782	1.46475	1.83035	5.51526	1.36289	1.39834	1.8041		1.87386	1.58823
1.64222	1.5544		1.67093	1.77659	1.42895	5.83488	1.26948	1.47972	1.95082		1.83481	1.71716
1.37437	1.38918		1.67019	1.75753	1.41337	5.3301	1.33275	1.63307	1.8535		1.91452	1.77756
1.48362	1.43725		1.82959	1.56607	1.84219	5.29071	1.29163	1.50824	1.86995		2.21973	1.56994
1.50318	1.61589		1.54777	1.84973	1.39162	5.42262	1.25492	1.42794	1.7677		1.95045	1.65702
1.29066	1.41702		1.57819	1.56623	1.38449	6.16447	1.26929	1.61847	1.81142		2.39736	1.71946
1.30859	1.45548		1.78928	1.60491	1.68356	4.75797	1.47431	1.62546	1.8015		2.12483	1.56289
1.24877	1.6188		1.60501	1.57276	1.45624	5.72642	1.37928	1.36093	1.82396		2.29121	1.5774
1.31126	1.42908		1.72913	1.71403	1.41579	5.18453	1.24777	1.40599	1.64447		1.93069	1.62466
1.29461	1.5529		1.84214	1.39012	1.471	5.46713	1.27386	1.47796	1.7415		1.9719	1.50194
1.3101	1.42732		1.55006	1.35565	1.63878	5.48076	1.20819	1.37658	1.71642		1.87734	1.65169
1.42462	1.66061		1.71943	1.5293	1.57696	5.1399	1.41848	1.46707	1.71334		1.83426	1.63534
1.33823	1.48623		2.01832	1.81534	1.43966	4.9779	1.19612	1.36455	1.79179		2.10647	2.20576
1.35525	1.57251		2.00834	1.41914	1.40079	5.15626	1.2294	1.83189	1.80871		2.62241	1.62608
1.55388	1.55396		1.7566	1.64742	1.54068	5.06213	1.24212	1.41624	1.65218		1.94267	1.56413
1.49236	1.47069		1.53202	1.46403	1.50217	5.30786	1.34608	1.38589	1.73309		1.92981	1.64915
1.29248	1.449		1.75274	1.52212	1.48912	4.90033	1.46491	1.59426	1.71759		2.56365	1.79018
1.50196	1.48804		1.59649	1.52909	1.41356	5.47983	1.36131	1.54248	1.60761		2.04967	1.80201
1.57966	1.53393		1.73829	1.54214	1.39108	5.28414	1.26052	1.71551	1.6545		2.23631	1.67519
1.38649	1.58593		1.54229	1.84448	1.39654	5.25902	1.32996	1.40083	1.72386		2.03432	1.84036
1.31849	1.43087		1.84747	1.45655	1.44973	5.58386	1.25334	1.37465	1.75988		1.89484	1.54482
1.3266	1.52926		1.76114	1.40473	1.54151	5.03268	1.21703	1.41137	1.76392		2.01896	2.36188
1.55751	1.44582		2.00319	1.42288	1.48703	5.3123	1.33824	1.50728	1.88356		1.95983	1.59893
1.40059	1.54521		1.80391	1.49209	1.37904	4.99547	1.39994	1.53443	1.67332		2.27075	1.56737
1.59747	1.39773		2.05693	1.63839	1.5484	5.36639	1.2771	1.58378	1.7127		2.21458	1.72506
1.29963	1.47737		1.98896	1.40086	1.48484	5.91824	1.20446	1.47014	1.804		2.28466	1.77803
1.43311	1.42981		1.86461	1.46819	1.46341	5.40318	1.25152	1.78808	1.87435		1.9804	1.58633
1.44338	1.44995		1.99733	1.47837	1.47397	5.09314	1.22355	1.48357	1.71109		2.37016	1.56448
1.33187	1.48081		1.90477	1.55838	1.51951	5.20431	1.54567	1.39352	1.90589		2.26886	1.71366
1.48425	1.46242		1.6088	1.53853	1.57618	5.16648	1.2283	1.4435	2.4021		2.68981	1.96612
1.43176	1.81508		1.57342	1.40587	1.50876	6.51457	1.29516	1.61751	1.86621		2.40576	1.63621
1.32201	1.50668		2.11562	1.85251	1.40855	5.2099	1.2856	1.39166	1.81805		2.38444	1.58
1.49011	1.43039		2.08234	1.60181	1.74542	5.03573	1.40453	1.51539	1.74892		2.76095	1.53927
1.32062	1.66854		1.89838	1.41571	1.68248	4.8306	1.4807	1.36822	1.90339		1.98943	1.77223
1.32147	1.64297		1.55029	1.63846	1.54625	5.08665	1.23565	1.531	1.8029		2.00093	1.81718
1.35232	1.53584		1.57669	1.61354	1.44006	6.80697	1.26702	1.59797	1.6958		2.25341	1.89019
1.31536	1.51659		2.13067	1.43547	1.45627	4.90304	1.37967	1.5561	1.69334		1.976	1.6537
1.37406	1.65396		1.90787	1.93401	1.48419	4.90655	1.34092	2.03862	1.66245		2.90217	1.57809
1.35035	1.51766		1.79534	1.57568	1.74255	4.89617	1.23419	1.4188	2.0762		2.07771	1.73571
1.41012	1.56911		1.77257	1.71753	1.63452	4.96055	1.27072	1.33643	1.67824		2.50868	1.737
1.54504	1.68853		2.46152	1.52651	1.59608	5.60099	1.42817	1.44528	1.97938		2.03045	1.60023
1.67247	1.81978		1.89419	1.51303	1.60091	5.39652	1.23577	1.38535	2.06762		1.86584	1.94746
1.52698	1.43605		1.57202	1.61043	1.7948	5.23121	1.25906	1.63867	1.88369		1.93923	1.67597
1.57984	1.42058		1.61248	1.63735	1.60768	5.33366	1.28429	1.37989	1.71687		1.86484	1.68037
1.37901	1.40589		1.5997	1.51196	1.34096	5.42667	1.23199	1.37354	1.77857		2.35457	1.59991
1.38166	1.49527		1.56401	1.37116	1.35193	5.42199	1.21155	1.84699	1.62293		2.36751	1.55337
1.39627	1.52365		1.9109	1.41457	2.15246	4.99018	1.23227	1.72316	1.82665		2.17904	1.57227
1.30059	1.51659		1.68738	1.42131	1.46388	5.63202	1.52271	1.37976	2.29605		2.15297	1.97393
1.33081	1.54842		1.59289	1.46828	1.41326	6.34837	1.26539	1.77386	1.85694		2.00331	1.61431
1.31503	1.42328		1.68151	1.3766	1.44182	5.25703	1.43024	1.82981	2.04201		2.04348	1.62619
1.31545	1.42728		1.67222	1.69613	1.49902	5.43933	1.31129	1.4773	1.69672		2.29014	1.83396
1.41637	1.45905		1.56203	1.39245	1.39566	4.85626	1.25832	1.76603	1.78902		2.20468	1.62329
1.43247	1.57212		1.70535	1.40112	1.3464	5.48202	1.34403	1.52511	1.6568		1.91459	1.56187
1.47199	1.62315		1.80149	1.49898	1.62736	5.33532	1.26379	1.41736	1.8643		1.95451	1.55698
1.42809	1.4233		1.6004	1.40287	2.04423	5.51403	1.70779	1.57213	1.70422		1.90708	1.97562
1.35569	1.4302		1.63588	1.35613	1.96748	6.16464	1.28977	1.7016	1.72998		1.91175	2.01143
1.33811	1.4964		1.5813	1.498	1.56625	5.31542	1.53995	1.59355	1.66524		1.92545	1.85016
1.28618	1.69246		1.593	1.34728	1.48978	5.88459	1.38354	1.36489	1.70048		1.86612	1.52067
1.44669	1.42354		1.67036	1.52471	1.93589	5.38648	1.34866	1.40677	1.67631		1.86249	1.56018
1.71253	1.41759		1.79159	1.85144	2.01971	5.11728	1.45712	1.53924	1.97537		1.90834	1.72951
1.30099	1.46196		1.68641	1.78527	1.62891	6.44708	1.35112	1.45838	1.89594		1.88686	1.64884
1.40287	1.88676		1.68217	1.46949	1.51101	4.87676	1.31059	1.51877	1.81221		2.03368	1.57224
1.37654	1.55609		1.67396	1.44401	2.07938	5.65359	1.21675	1.44419	1.8527		2.0234	1.63016
1.5324	1.38642		1.57723	1.40287	1.54672	5.75401	1.24901	1.63526	1.65337		1.88691	1.75334
1.50248	1.45962		1.71241	1.80089	1.678	4.92416	1.22025	1.50712	1.83434		2.10725	1.81666
1.39654	1.55772		2.03565	1.53121	1.45066	4.98925	1.30427	1.41766	1.74975		2.11407	1.71447
1.28664	1.41783		1.75281	1.42029	1.40635	5.06427	1.49247	1.46157	1.70922		2.09354	1.56633
1.55196	1.67023		2.1851	1.41411	1.38083	5.1359	1.19916	1.69856	1.89604		2.1547	1.77828
1.67042	1.44529		1.83559	1.44287	1.54422	5.63191	1.28852	1.51113	1.73897		1.92867	1.88469
1.33593	1.5199		2.51864	1.82952	1.73346	5.29842	1.2713	1.36805	1.70519		1.99865	1.77332
1.51583	1.71988		1.63573	1.51218	1.46558	4.85367	1.2453	1.38442	1.72733		1.87267	1.74553
1.34245	1.39072		1.7338	1.43422	1.46147	5.17869	1.29504	1.4027	1.73304		1.85032	1.72089
1.54569	1.49482		2.33558	1.42388	1.41413	4.89128	1.32472	1.53898	2.21906		1.95411	1.83983
1.28204	1.65715		1.64253	1.4936	1.44981	5.80265	1.2417	1.65401	1.90509		1.89436	1.86892
1.30022	1.44417		1.85029	1.67184	1.45766	5.78689	1.20678	1.61944	1.73755		1.86587	1.87889
1.55512	1.71121		1.84578	1.38686	1.51979	5.30888	1.3403	1.85172	1.68491		2.0057	1.54385
1.404	1.48038		1.84963	1.59561	1.41606	4.99782	1.48542	1.44102	1.65666		1.92175	1.56375
1.36304	1.52755		1.56547	1.4503	1.45505	4.90118	1.26946	1.52031	2.3965		1.95302	1.54391
1.29487	1.52381		1.87849	1.38778	1.63681	6.35589	1.26159	1.58781	1.65115		1.85189	1.62536
1.36727	1.44316		1.64344	1.54673	1.73842	5.69668	1.22288	1.62936	1.63184		2.64377	1.67378
1.3827	1.62474		1.67324	1.65864	1.36848	6.45609	1.24087	1.66588	1.82777		2.42696	1.90848
1.45755	1.37985		1.56299	1.80895	1.53083	5.60149	1.24485	1.39191	2.02908		2.02168	1.66505
1.3931	1.46641		1.64867	1.40881	1.72925	5.11166	1.22867	1.45877	2.12769		2.30215	1.88922
1.36913	1.66424		1.65637	1.4038	1.37703	5.06517	1.41786	1.4369	2.5297		1.83374	1.5128
1.5789	1.56214		1.52214	1.42585	1.39675	5.09237	1.31079	1.39445	1.68534		2.02999	1.6191
1.78149	1.48011		1.80656	1.68591	1.51811	5.47207	1.47354	1.38243	1.68157		1.82394	1.88724
1.35304	1.61466		1.6441	1.40976	1.89464	5.20929	1.25581	1.74065	1.76915		1.88642	1.81043
1.37866	1.66541		1.73396	1.53974	1.53314	5.70906	1.26975	1.56565	1.78645		2.41213	1.67862
1.38738	1.82221		1.71468	1.63409	1.51103	5.30148	1.26566	1.34899	2.16323		2.01119	1.59003
1.33228	1.50855		1.70194	1.66159	1.40467	5.47324	1.58207	1.43749	1.8758		2.00894	1.64923
1.33888	1.84106		1.69447	1.98898	1.61715	5.01812	1.19915	1.49787	1.76199		2.56264	1.68105
1.33207	1.67944		2.02073	1.53667	2.4094	4.81577	1.53186	1.62773	1.76036		2.11971	1.58551
1.28543	1.52103		1.82668	1.63158	1.39146	5.73697	1.1884	1.78359	1.66492		1.951	1.71873
1.34468	1.46294		1.64647	1.66596	2.18576	4.79015	1.26495	1.48796	2.09839		1.88231	1.5922
1.29827	1.67896		1.56106	1.39387	1.97549	4.85216	1.20098	1.78919	1.8258		1.9475	2.03867
1.48581	1.48271		1.61685	1.78072	1.51301	4.82182	1.28965	1.46947	1.98189		1.97476	1.87832
1.49032	2.12623		1.55231	1.45869	1.43265	5.56964	1.2659	1.43913	1.95855		2.00203	1.62946
1.29645	1.61174		1.69668	1.76935	1.40317	5.1514	1.34535	1.41779	1.75576		1.81123	1.89758
1.41479	1.633		1.564	1.62169	1.73213	5.44478	1.29916	1.36617	1.68419		1.84029	1.56438
1.61657	1.52642		1.81236	1.38918	1.44118	6.2362	1.28018	1.46976	1.76419		2.52019	1.97744
1.66924	1.61231		1.63018	1.43366	1.69568	5.29926	1.26232	1.52486	1.78567		1.88281	1.53474
1.47023	1.42623		1.93703	1.49651	1.70753	5.18074	1.17815	1.45031	1.76102		1.87771	1.73722
1.29645	1.78108		1.7343	1.45916	1.50436	4.99218	1.21397	1.54244	2.04164		2.07011	1.64716
1.42226	1.46931		1.77922	1.46705	1.56398	6.30653	1.20235	1.36005	1.82894		2.02442	1.54235
1.72273	1.92253		1.62465	1.39151	1.46653	4.76953	1.17228	1.45752	1.76211		2.0604	1.5785
1.32147	2.07628		1.54464	1.40371	1.51654	5.08971	1.40107	1.75636	1.79191		1.90496	1.57101
1.31983	1.46499		1.66447	1.67424	1.83811	5.90608	1.73585	1.35527	1.88671		2.09844	1.61336
1.27275	1.86679		1.55808	1.44433	1.42018	5.55207	1.14845	1.41223	1.81155		1.92425	1.80267
1.30614	1.4433		1.71682	1.62959	2.21015	5.14451	1.18468	1.52528	1.64238		2.10639	1.7817
1.28184	1.66834		1.62492	1.39839	2.01761	5.11756	1.30677	1.35248	1.99011		2.01286	1.75214
1.3243	1.73553		1.73436	1.75617	1.5538	5.27732	1.25549	1.58233	1.61106		2.23634	2.11988
1.35192	2.0034		1.6519	1.49151	1.48326	4.98437	1.2974	1.42556	1.76733		2.05783	1.75083
1.40896	1.71304		1.59029	1.39058	1.39175	5.82304	1.25153	1.52311	2.18785		1.85104	1.53192
1.52009	1.71529		1.57756	1.59189	1.60577	5.04109	1.24397	1.48204	2.42267		1.85746	1.70006
1.46111	1.46583		1.57904	1.41966	1.82097	4.97903	1.29814	1.47277	1.65742		1.88715	1.55409
1.29992	1.97107		1.58326	1.51991	1.34478	5.68997	1.21499	1.50307	1.65899		1.91335	1.54203
1.44115	2.04806		1.73068	1.52636	1.91232	5.82441	1.27269	1.61222	2.44879		2.14075	2.22117
1.44927	1.9666		1.87071	1.40894	1.65289	4.73389	1.53902	1.48778	1.95944		1.88988	1.60133
1.7225	1.54338		1.57597	1.44855	1.46758	6.40906	1.24459	1.84458	1.92705		1.95318	1.54337
1.30903	1.5378		1.61835	2.08194	1.51734	5.08993	1.18311	1.81592	1.88438		2.25151	1.6913
2.40552	1.59718		1.75154	1.51764	1.5385	6.01521	1.19185	1.46476	2.33308		1.90486	1.67364
1.46859	1.38883		1.55247	1.43018	1.54338	4.91777	1.2378	1.39315	1.87722		2.26327	1.61745
1.46685	1.90871		1.56684	1.67892	1.5185	5.07587	1.36774	1.48354	1.86904		1.86443	1.67458
1.34413	1.42606		1.73542	1.51089	1.56958	4.83814	1.50238	1.5705	1.78216		2.04148	1.74936
1.36602	1.47036		1.74446	1.38466	1.38151	5.47928	1.33752	1.50345	1.84473		2.27529	1.59961
1.27473	1.57936		1.77169	1.34795	1.79615	4.87173	1.16838	1.46956	2.45276		1.89555	1.5604
1.26767	1.56315		1.58652	1.40329	1.45244	6.43013	1.24514	1.41257	1.66602		1.94195	1.68017
1.36082	1.57742		1.7235	1.72384	1.44033	5.2564	1.28486	1.5017	2.14655		1.8525	1.56846
1.38761	1.43777		1.59647	1.53202	1.89953	4.84035	1.3378	1.56133	1.84586		1.91833	1.637
1.56342	1.72446		1.60768	1.53655	1.82523	5.86948	1.24603	1.55829	1.80551		2.2569	1.72039
1.4029	1.4076		1.52122	1.79473	1.63319	4.91968	1.21338	1.86607	2.05964		2.15732	2.00399
1.49213	1.40541		1.89771	1.40431	1.45285	4.73966	1.18245	1.40394	1.74938		1.86278	1.76735
1.49839	1.65287		1.72478	1.96173	1.49737	5.07536	1.21452	1.79901	1.65276		2.39412	1.71897
1.44932	1.4382		1.82752	1.51403	1.77803	5.11044	1.29499	1.44811	1.72292		2.00281	2.05091
1.66087	1.45769		2.29995	2.01493	1.56343	5.41453	1.5485	1.5617	2.26997		1.95119	1.54015
1.34113	1.87229		1.57196	1.50112	1.76467	5.36313	1.16983	1.40362	1.69109		2.15539	1.57998
1.3516	1.71699		1.74178	1.56481	1.55602	5.68528	1.30909	1.46458	1.73985		1.96015	1.66388
1.59298	1.64844		1.59714	1.88561	1.40187	5.1578	1.43383	1.36731	1.63561		1.96469	1.54846
1.39477	1.55586		1.581	1.50919	1.65451	5.36396	1.34645	1.50976	1.69047		2.09491	1.70508
1.30414	1.75364		1.62414	1.78113	1.67416	4.79206	1.18797	1.41119	2.25021		1.85613	1.70855
1.34695	1.58823		1.98989	1.9629	1.53524	5.30289	1.22322	1.36182	1.7123		2.4206	1.5962
1.33761	1.42275		1.77924	1.50558	1.41113	15.1511	1.17015	2.05477	1.62085		2.03557	1.56759
1.4555	1.40454		1.98554	1.45267	1.85318	6.97346	1.18308	1.58159	1.88709		1.90122	1.55022
1.39329	1.74896		1.82335	1.57669	1.95353	4.95081	1.2659	1.44032	1.69406		1.84696	2.16141
1.31743	1.47952		2.22275	1.75353	1.55715	6.05154	1.16206	1.65605	1.95841		1.89518	1.62012
1.31728	1.97047		1.54031	1.6615	1.48431	5.05851	1.1644	1.55763	1.78383		1.96569	1.71595
1.3656	1.79236		1.63339	1.40543	1.61177	5.4101	1.37445	1.50992	1.86336		1.9909	1.72097
1.4386	1.46103		2.1174	1.49577	1.67278	5.44968	1.28978	1.76276	1.72568		1.9086	1.81209
1.32735	1.96274		1.88578	1.72237	1.47156	5.46569	1.17766	1.38291	1.67852		1.83854	1.81321
1.79751	1.65478		1.67673	1.49621	1.39491	5.55761	1.14412	1.58365	1.65054		1.84691	1.61239
1.29785	1.62646		1.86127	1.84927	1.66522	4.92974	1.22519	1.62011	1.6746		2.05481	1.78582
1.36209	1.57257		1.60225	1.5018	1.64852	4.96857	1.221	1.69414	1.97936		1.97801	1.74437
1.93598	1.78149		1.71229	1.65671	1.75705	5.19025	1.26492	1.45368	1.85023		1.94531	1.59904
1.46337	1.55938		1.92469	1.43243	1.7476	4.98028	1.70677	2.02158	2.06895		1.8746	1.67696
1.59731	1.41963		1.64124	1.45692	1.55727	4.96663	1.55844	1.57465	1.69125		1.85153	1.6532
1.62855	1.77519		2.23236	1.85029	1.52658	4.99808	1.21753	1.40324	2.11287		1.98558	1.75518
1.46037	1.41379		1.53575	1.74649	1.46289	5.12368	1.30804	1.48622	1.66624		2.15559	1.90146
1.62165	1.4038		1.57018	1.52112	1.41995	5.52736	1.23473	1.36887	1.67974		2.00106	1.70582
1.35518	1.47417		2.06555	1.37005	1.37171	4.92952	1.1592	1.43514	1.73019		2.09941	2.02081
1.31139	1.45009		1.85668	1.54768	1.48781	4.78907	1.38235	1.36929	1.73803		1.92287	1.5615
1.5013	1.86256		1.76215	1.39871	2.19187	6.12793	1.13248	1.53664	1.70719		1.95273	1.67087
1.55706	1.36596		1.83548	1.38005	1.44539	5.36213	1.14815	1.36712	1.77014		1.86695	1.64001
1.2888	1.8884		2.87724	1.50114	1.67763	5.77039	1.24632	1.56095	1.8826		2.08038	1.59751
1.63053	1.65499		1.58877	1.72976	1.66947	5.75924	1.21519	1.35744	1.72049		1.97552	1.71949
1.36369	1.4701		1.60505	1.82934	1.57894	5.25326	1.24945	1.49455	1.64069		2.1391	1.84005
1.41276	1.80229		1.77487	1.9929	1.46634	6.35111	1.17222	1.45754	1.69834		2.37984	1.56172
1.28897	1.52648		1.71717	1.53857	1.57323	4.85829	1.54267	1.45536	1.7378		1.85754	1.88981
1.46031	1.41752		1.65554	1.4637	1.5485	5.7298	1.2466	1.41869	1.78702		2.06074	1.87255
1.3066	1.50875		1.99555	1.59289	1.45434	5.05526	1.16194	1.38526	1.70853		2.39658	1.60152
1.52343	1.53808		1.60983	1.48458	1.83359	5.55673	1.28524	1.4388	1.74841		2.01128	1.55182
1.48875	1.52793		1.55747	1.3992	1.75537	5.81667	1.18821	1.57663	1.74391		1.89299	2.07847
1.35981	1.60246		1.56671	1.50848	1.59944	4.82617	1.23761	1.46373	1.8414		2.24272	1.73059
1.33017	1.47624		1.64624	1.91343	1.40276	5.72636	1.26335	1.35118			2.41408	1.58635
1.40374	1.41406		1.65815	1.40005	1.83892	5.85923	1.15753	1.48409			2.60502	1.752
1.37345	1.49486		1.7806	1.65216	1.46381	5.63592	1.31015	1.45106			2.64791	2.2118
1.31545	1.54327		1.72611	1.56466	1.37516	4.8951	1.28041	1.38798			2.51685	1.5647
1.32638	1.5376		1.81799	1.63247	1.89933	6.66781	1.18181	1.44108			2.41835	1.80237
1.5113	1.61669		1.64518	1.65176	1.69756	5.243	1.37625	1.43524			2.24134	1.8998
1.27366	1.53965		1.66193	1.64651	1.46039	5.96483	1.2615	1.99519			2.18959	1.63898
1.43157	1.73165		1.77388	1.64611	1.79597	5.98294	1.3561	1.93717			2.05982	2.0848
1.64454	1.65431		1.81546	1.71301	1.91007	7.9739	1.20245	1.36043			1.83219	1.55638
1.36783	1.45431		1.68686	1.57209	1.45325	6.21382	1.21585	1.52591			2.00357	1.57752
1.37052	1.81214		1.59939	1.61476	1.38739	5.65519	1.36771	1.51535			2.642	1.55069
1.32346	1.79168		1.56992	1.55431	1.86333	5.44636	1.20665	1.61766			2.23624	1.53156
1.33668	1.88487		1.5656	1.45244	1.62232	5.79316	1.50541	1.55162			2.92044	1.6664
1.53279	1.46924		1.58303	1.43267	1.51102	5.02689	1.21162	1.40569			2.85542	1.53574
1.47674	1.44243		1.67856	1.3761	1.53611	4.81624	1.2645	1.44861			1.91587	2.09895
1.3183	1.48666		1.66755	1.39318	1.41809	6.15257	1.21655	1.33131			2.11097	1.55101
1.44387	1.63746		1.68313	1.4912	1.69009	6.38541	1.34561	1.46023			1.82432	1.60488
1.32399	1.47797		1.66939	1.49716	1.59775	5.23066	1.3131	1.50167			2.04695	1.52143
1.39657	1.95307		1.61242	1.4499	1.5589	5.8556	1.23247	1.4979			2.02391	1.55408
1.45478	1.65034		1.66188	1.60328	1.72209	9.3091	1.31318	1.38698			2.03349	1.75011
1.39364	1.52509		1.61301	1.53183	1.3788	5.30504	1.20176	1.42097			2.36468	1.71049
1.33719	1.60709		1.74787	1.51316	1.55317	5.32483	1.31345	1.66563			2.06013	1.64867
1.34543	1.76167		1.58516	1.45216	1.47549	5.65744	1.32896	1.44893			1.97273	1.64323
1.40653	1.7806		1.67859	1.61581	1.48168	6.01637	1.34828	1.53012			1.85448	1.67865
1.45369	1.72221		1.74471	1.42778	1.43439	5.81181	1.38688	1.43834			2.39228	1.55357
1.39061	1.38559		1.74476	1.53972	1.41325	1.5264	1.17159	1.4022			1.88138	1.52807
1.37336	1.53644		1.55345	1.63262	1.57136	1.8478	1.29955	1.62027			2.63921	1.58767
1.32454	1.83598		1.58897	1.60929	1.36924	1.38496	1.36542	1.44919			2.05378	1.74251
1.39799	1.59853		1.74701	1.51658	1.56861	1.57913	1.18466	1.44658			1.92969	1.60187
1.3138	1.41339		1.58737	1.52686	1.66086	1.44332	1.16667	1.35599			1.89347	1.8697
1.35985	1.42726		1.66227	1.37737	1.50756	1.92726	1.48169	1.51192			1.92601	1.65693
1.68829	2.05029		1.68107	1.59898	1.77261	1.62015	1.31881	1.8065			2.4754	2.41927
1.51645	1.42335		1.65551	1.64098	1.57701	1.59974	1.16428	1.4025			2.12123	1.76994
1.48596	1.68747		1.9782	1.56101	1.66381	1.68817	1.59717	1.6798			2.25608	1.73162
1.60406	1.76886		1.60086	1.52019	1.61632	1.7069	1.36908	1.45332			1.90547	1.57738
1.28087	1.48344		1.57614	1.44166	1.42487	1.65433	1.15489	1.69079			1.85651	1.67202
1.27604	1.43024		1.65745	1.58371	1.39827	1.41432	1.22182	1.61756			1.96155	1.55339
1.65736	1.56364		1.55954	1.69232	1.62976	1.42725	1.33911	1.73354			2.05551	1.68461
1.55551	1.51653		1.55809	1.38031	1.45545	1.58247	1.30336	1.5966			2.09733	2.27049
1.34756	1.64654		1.68719	1.99778	1.4781	1.52462	1.24071	2.09645			2.25584	1.69522
1.38081	1.88716		1.93157	1.60095	1.46974	1.4533	1.33561	1.72042			2.30311	1.56486
1.31369	1.41464		1.77556	1.4159	1.64425	1.68032	1.16262	1.38373			1.88526	1.78565
1.38822	1.41553		1.74396	1.7946	1.40636	1.48078	1.26494	1.39808			2.0602	1.87658
1.33657	1.39365		2.12599	1.46419	1.53373	1.68296	1.33174	1.34635			1.86605	1.95671
1.37884	1.58113		2.22342	1.35959	1.3903	1.53144	1.25095	1.3596			1.93701	2.70891
1.71936	1.44831		1.81468	1.52011	1.41199	2.11712	1.1818	1.40825			1.89435	2.5751
1.46234	1.52882		1.53774	1.91376	1.46408	1.93473	1.25873	1.52121			2.02639	1.70279
1.51298	1.41444		1.67481	1.57426	1.47067	1.61724	1.30001	1.5294			1.9661	1.65186
1.91489	1.46784		1.62048	1.43874	1.40993	1.4189	1.15537	1.55237			1.81756	2.27299
1.27387	1.85153		1.62339	1.64597	1.35764	1.83795	1.38791	1.68938			1.89339	1.76799
1.65481	1.59794		1.65163	1.39787	1.42771	1.38662	1.30143	1.37389			1.94136	1.57575
1.3007	1.77118		1.62447	1.53217	1.45173	1.44349	1.15839	1.6629			1.99661	1.58021
1.31305	1.71997		1.5647	1.64197	1.56426	1.45507	1.25596	1.60854			1.795	1.59852
1.29808	1.45433		1.76264	1.4164	1.45185	1.50292	1.19623	1.54985			1.84341	1.54367
1.28328	1.42737		1.60542	1.52587	1.42128	1.63085	1.23714	1.84759			1.94112	1.5949
1.35323	1.50633		1.74992	1.63107	1.50693	1.42853	1.18857	1.45849			1.84623	1.54596
1.43643	1.69715		1.64282	1.35962	1.48751	1.65898	1.19135	1.59869			1.85658	1.72137
1.40337	1.66827		1.70355	1.48523	1.40056	1.6551	1.188	1.41698			1.88511	1.83252
1.44319	1.54949		1.64299	1.57276	1.39988	1.751	1.29207	1.41114			2.36283	1.73638
1.4468	1.425		1.59144	1.39383	1.4444	1.72297	1.35987	1.76591			2.09629	1.63679
1.56395	1.97439		2.12636	1.4293	1.47321	1.48175	1.23392	1.40173			1.93185	1.56685
1.30042	1.56256		1.73198	1.66915	1.40145	1.45809	1.20595	1.77509			1.92845	1.58744
1.60972	1.52784		1.82034	1.62993	1.46968	1.6575	1.25117	1.39345			1.88917	1.57289
1.36177	1.35952		1.5663	1.9109	1.54573	1.65726	1.18085	1.33553			1.85825	1.55046
1.31792	2.0968		1.62517	1.76352	1.39288	1.8191	1.4474	1.45075			2.12281	1.58182
1.40516	1.95488		1.72655	2.03506	1.39411	1.58168	1.18935	1.42264			1.9276	1.82656
1.47514	1.51342		1.61866	1.42624	1.41145	1.46661	1.17986	1.48047			1.97346	1.66222
1.51845	1.9585		1.60373	1.65116	1.539	1.45203	1.1606	1.70545			1.86146	1.69221
1.40026	1.62117		1.54581	1.45454	1.44839	1.62542	1.37246	1.42828			2.25267	1.81183
1.30177	1.87157		1.60528	1.60639	1.65497	1.46812	1.34631	1.59239			2.26423	1.57864
1.3296	1.51965		1.9171	1.70003	1.76688	1.72921	1.35119	1.53831			2.05087	1.59597
1.35586	1.62582		1.55211	1.37214		1.48122	1.29165	1.49985			2.0733	1.62336
1.48592	1.60927		1.63929	1.41511		1.56108	1.22868	1.58028			1.85556	1.95202
1.29864	1.72639		2.06692	1.46551		1.39075	1.1861	1.75994			1.88185	1.52674
1.29186	1.95648		1.85179	1.55307		1.49158	1.19798	1.37908			1.91117	1.54001
1.43245	1.71059		1.8418	1.65375		1.4664	1.27431	1.52127			1.85098	1.92661
1.54651	1.70139		1.63921	1.50448		1.46816	1.2	1.70362			2.04852	1.64769
1.28291	1.54595		1.61055	1.42193		1.75206	1.214	1.37647			2.1482	1.94417
1.29367	1.5836		1.76847	1.39381		1.55089	1.2449	1.54732			2.3311	1.68576
1.44443	1.49899		1.60871	1.41197		1.58907	1.23038	1.39221			2.60549	2.17287
1.48895	1.94968		1.69736	1.43426		1.42109	1.26668	1.47279			2.2892	1.64619
1.44592	1.4145		1.80836	1.5873		1.60572	1.34502	1.37807			2.93567	1.83908
1.46408	1.51185		1.59033	1.39108		1.61732	1.24709	1.48496			1.94494	1.57704
1.31991	1.92558		1.80309	1.38972		1.64716	1.24432	1.51437			1.99545	1.80904
1.28973	1.74923		1.88018	1.38607		1.53245	1.19444	1.64308			3.29121	1.80701
1.30647	1.49339		1.98062	1.54118		1.87886	1.18457	1.38812			1.93212	1.52038
1.69634	1.52893		1.53539	1.53779		1.5054	1.16241	1.44326			2.97827	2.15335
1.25813	1.63373		2.20201	1.45925		1.50001	1.14444	1.41731			2.32511	1.57454
1.30772	1.46234		1.73452	1.43185		1.67962	1.65527	1.37478			2.11745	1.54521
1.29614	1.46321		1.59399	1.45202		1.39626	1.27717	1.5355			2.91148	1.60112
1.29623	1.4797		1.7548	1.86012		1.80649	1.36569	1.70099			3.63692	2.24883
1.33926	1.40907		1.73514	1.54914		1.39588	1.22074	1.49735			1.82865	1.65148
1.5932	1.61132		1.52995	1.652		1.53807	1.59875	1.56641			2.65696	1.59571
1.39393	1.42629		1.78409	1.54023		1.3944	1.20086	1.43665			2.4012	1.89187
1.29704	1.4078		1.66113	1.70926		1.46454	1.61244	1.59345			2.33015	1.63182
1.29699	1.603		1.67377	1.71566		1.64402	1.16435	1.3742			1.95507	1.72061
1.33875	1.56949		1.60691	1.51193		1.48509	1.30578	1.53669			2.52222	1.80155
1.28886	1.50861		2.1033	1.41708		1.47661	1.23433	1.5828			1.93077	1.99959
1.29987	1.63779		1.62055	1.42976		1.61345	1.31293	1.50424			2.05168	1.53526
1.44816	1.43228		1.71032	1.40936		1.61653	1.32253	1.73333			2.0483	1.60838
1.34398	1.54874		1.57165	1.39858		1.40258	1.27111	1.49797			2.12386	1.51947
1.65022	2.09378		1.69921	1.39366		1.59874	1.16075	1.39382			2.28683	1.59393
1.46101	1.44841		1.84178	1.51453		1.57852	1.18496	1.42767			2.90233	1.56708
1.58804	1.73582		1.53965	1.54488		1.47015	1.16375	1.61182			1.83701	1.7362
1.28105	1.54773		2.08606	1.51934		2.24038	1.22659	1.40568			2.79597	1.79901
1.44443	1.75781		1.82409	1.3971		1.6626	1.29357	1.58161			1.9965	1.66865
1.37656	1.95089		1.56656	1.64739		1.54094	1.19278	1.4142			2.04305	1.52178
1.40556	1.49269		1.81535	1.86081		1.40354	1.1764	1.40469			1.99643	1.78381
1.30868	1.50205		1.60179	1.75489		1.44113	1.20886	1.37434			1.95081	1.62307
1.409	1.40851		1.56507	1.4349		1.51437	1.16096	1.54336			2.73444	1.73524
1.42306	1.7488		1.87347	1.6427		1.56264	1.21015	1.71379			2.72172	1.59738
1.81406	1.4724		1.74441	1.40027		1.58737	1.13875	1.64978			2.14386	1.60743
1.54247	1.60173		1.8227	1.78232		1.49176	1.19055	1.49472			1.92627	1.842
1.29331	1.54336		1.59538	1.60776		1.37656	1.19894	1.53525			1.84723	1.65402
1.36147	1.44483		1.66405	1.5204		1.55462	1.5263	1.66605			2.06153	1.69652
1.31192	1.56717		1.67313	1.48121		1.68272	1.31899	1.6175			2.30214	1.62463
1.33901	1.97886		1.62153	1.47519		1.41971	1.20186	1.38991			2.9001	1.61703
1.3172	1.44201		1.67109	1.53685		1.39472	1.18202	1.41379			2.31624	1.73137
1.28653	1.55905		1.60767	1.51666		1.86563	1.24436	1.74966			2.3858	1.58744
1.28564	1.54083		1.66131	1.58147		1.90329	1.18941	1.37858			3.67852	1.61807
1.32277	1.46806		1.84299	1.41826		1.9514	1.20518	1.49728			3.59119	1.70942
1.39886	1.48926		1.62128	1.41755		1.48544	1.19818	1.44663			3.18414	2.08374
1.3501	1.71163		1.6578	1.47581		1.44415	1.44631	1.48904			2.6055	1.90055
1.29352	1.83396		1.79506	1.77262		1.73536	1.93949	1.55894			2.30739	1.84354
1.36304	1.54623		1.58525	1.4169		1.53496	1.21959	1.48079			2.12631	1.89708
1.31437	1.92531		1.71385	1.56466		1.87698	1.14995	1.42063			2.29961	2.17029
1.34987	2.53483		1.81656	1.78622		1.64492	1.2101	1.43912			2.6793	1.86177
1.77769	1.65252		1.65567	1.48168		1.66722	1.34851	1.48816			1.91352	1.54379
1.32156	1.86374		1.57157	1.39097		1.57422	1.18182	1.43147			2.2049	1.5447
1.39181	1.4158		1.68615	1.60452		1.68537	1.22723	1.40785			1.97753	2.28244
1.52956	1.77512		1.63122	1.78863		1.37521	1.18671	1.53001			1.99181	1.73697
1.3897	1.79029		1.59502	1.43707		1.74974	1.22059	1.64452			1.88246	1.85086
1.34027	1.50189		1.73446	1.37104		1.43923	1.20627	1.63017			3.69795	1.667
1.30216	1.86187		1.59131	1.53114		2.09924	1.17928	1.57947			2.54109	1.74849
1.47637	1.61451		1.58136	1.42202		1.60231	1.25655	1.52077			2.39262	1.63439
1.5655	1.45015		1.52796	1.56138		1.49561	1.32589	1.4447			2.03894	1.7777
1.41998	1.50433		1.85184	1.60739		1.43517	1.24044	1.5292			2.57449	2.25477
1.42417	1.61931		1.8222	1.52978		1.45682	1.22124	1.37172			2.41317	1.56575
1.28366	1.4217		1.73849	1.40653		1.71114	1.33388	1.40959			2.12071	1.64844
1.30087	1.47641		1.66097	1.67085		1.4417	1.1665	1.42936			1.87555	2.06367
1.41971	1.47759		1.64486	1.4606		1.52318	1.65044	1.41377			1.87422	1.63429
1.35026	1.57461		1.72151	1.47737		1.42562	1.35697	1.51888			1.91632	1.55737
1.34055	1.61304		1.67151	1.96291		1.6655	1.36898	1.40133			1.92515	1.63185
1.42232	1.52893		1.59243	1.80672		1.50662	1.29774	1.61192			1.99608	1.80027
1.40836	2.00739		1.52458	1.54682		1.38963	1.35144	1.49029			2.13952	1.60401
1.96183	1.72445		1.77126	1.42118		1.54488	1.44665	1.47832			1.98392	1.79238
1.63338	1.50069		1.77638	1.65493		1.52819	1.21772	1.495			2.15148	1.60271
1.31839	1.62328		1.55898	1.74916		1.5221	1.21012	1.85663			1.84303	1.69529
1.4764	1.5671		1.60418	1.6553		1.38145	1.51022	1.84112			1.92536	1.81296
1.29186	1.8989		1.97192	1.63093		1.76989	1.31776	1.41779			2.39369	1.65269
1.33826	1.5017		1.61485	1.42856		1.52968	1.13713	1.77583			1.95887	1.56308
1.28006	1.4992		1.58168	1.79282		1.41724	1.26722	1.36101			1.85538	1.71209
1.44961	1.80423		1.76624	1.48964		1.55399	1.33815	1.45597			1.87897	1.91499
1.49866	1.98949		1.82196	2.10051		1.68001	1.34758	1.45657			1.88326	1.81529
1.3823	1.88266		1.5749	1.57832		1.55033	1.15103	1.51198			2.59069	1.71314
1.36456	1.70887		1.9516	1.44084		1.77111	1.19074	1.36616			2.39395	1.69366
1.56926	1.8275		1.64845	1.45371		1.40009	1.34181	1.67794			1.92279	1.72029
1.30421	1.70815		1.80478	1.66596		1.85835	1.33675	1.51017			2.2313	1.52007
1.41343	1.51901		1.74794	1.54106		1.49216	1.23527	1.73571			2.4133	1.61736
1.43429	1.49761		1.73367	1.45125		1.58914	1.43404	1.61771			1.87725	1.79787
1.44961	1.49203		1.67232	1.43516		1.41809	1.18061	1.47574			2.17647	1.51238
1.34202	1.57928		1.68625	1.48153		1.47827	1.38658	1.36452			2.37163	1.61507
1.37369	1.56095		1.61972	1.47457		1.50938	1.38548	1.64693			2.21828	1.55265
1.49507	1.50273		1.77434	1.45407		1.94316	1.31551	1.43812			2.05268	1.85298
1.3238	1.52993		1.97862	1.38047		1.85059	1.31246	1.51239			1.87747	1.87388
1.62775	2.17227		1.59305	1.54343		1.57149	1.26567	1.58001			2.04495	1.597
1.46438	1.45722		1.74253	1.60296		1.49447	1.26873	1.47243			2.01332	1.55375
1.32138	1.53091		1.53178	1.72908		1.56821	1.52408	1.64129			2.30858	1.62516
1.37822	1.4539		1.57776	1.36844		1.54342	1.21171	1.34656			1.97748	1.91475
1.41171	1.39822		1.58383	1.56909		1.47889	1.45477	1.4425			1.93365	1.70737
1.44643	1.69077		1.53816	1.35137		1.60495	1.35319	1.57544			1.86531	2.20704
1.31079	1.6783		1.79788	1.65005		1.40668	1.3474	1.38935			1.83132	1.68663
1.46455	1.53828		1.60106	1.57617		1.36107	1.25099	1.49181			1.99652	1.54874
1.35112	1.49335		1.57196	1.42079		1.48313	1.27579	1.53315			1.96279	1.60475
1.33985	1.47647		1.55986	1.48356		1.50985	1.17684	1.47949			1.93031	1.60022
1.44227	1.41478		1.66893	1.43129		1.47919	1.34579	1.75318			1.88164	1.87691
1.29927	2.03275		1.55988	1.52418		1.47198	1.32227	1.42795			1.81825	1.96847
1.4016	1.44931		1.66147	1.57235		1.45238	1.31844	1.70769			1.83441	1.7107
1.51138	1.8391		1.58312	1.7333		1.40707	1.17585	1.60088			2.01634	1.65727
1.30708	2.17855		1.57548	1.75176		1.9531	1.3644	1.44313			2.09324	1.82697
1.3826	1.46566		1.63099	1.42513		1.77022	1.19493	1.56438			1.84921	1.54657
1.41723	1.68692		1.51848	1.35662		1.58924	1.32808	2.41039			2.13791	2.04079
1.46813	1.59846		1.69372	1.59059		1.3973	1.16499	1.42339			1.86762	1.83182
1.32317	1.70277		1.61986	1.60699		1.48617	1.22913	1.72202			1.85551	1.8937
1.42767	2.00833		1.8357	1.53716		1.42004	1.16343	1.43769			1.86594	1.6044
1.31252	1.59196		1.69746	1.54556		1.51731	1.37416	1.42332			2.16812	1.59396
1.86338	1.56801		1.88324	1.43676		2.02299	1.2482	1.52674			2.18072	1.57658
1.36223	1.68949		1.85389	1.62359		1.57082	1.43356	1.46011			1.95153	1.80886
1.53225	1.86265		1.83981	1.41939		1.38079	1.25441	1.37206			1.95145	1.58029
1.32454	1.48242		2.05831	1.62321		1.5182	1.35347	1.34081			1.89438	2.13502
1.5047	1.55276		1.61947	1.3973		1.45013	1.21834	1.37538			2.32697	1.55815
1.55933	1.4542		1.71491	1.43144		1.38427	1.17514	1.4146			2.19513	1.73578
1.31281	1.49906		1.64503	1.59703		1.57995	1.25234	1.43839			2.11902	1.73928
1.55505	1.54314		1.55888	1.3918		1.77286	1.18175	1.47084			1.89093	2.24083
1.4773	1.44244		1.66667	1.5011		1.42758	1.29356	2.14494			1.90977	2.83096
1.46393	1.40296		1.68082	1.43802		1.60048	1.3457	1.40346			2.35376	1.71464
1.45939	1.82866		1.61593	1.71633		1.59545	1.29413	1.73438			2.75818	1.66674
1.46789	1.51807		1.57602	1.55687		1.94001	1.17269	1.37316			1.92941	1.53914
1.29031	1.42163		1.59215	1.50891		1.53212	1.4265	1.58336			2.223	1.58128
1.31015	1.70713		1.57786	1.37915		1.65787	1.24983	1.86715			2.51522	1.66808
1.42495	1.73038		1.62935	1.85756		1.39396	1.54825	1.40542			1.98949	1.64386
1.31061	1.45532		1.81035	1.50215		1.45201	1.30124	1.94769			2.4733	1.79434
1.35503	1.49244		1.61397	1.88423		1.73598	1.226	1.50352			2.2414	1.75979
1.31653	1.50077		1.58399	1.53573		1.63669	1.39102	1.33579			2.38079	1.5278
1.58779	1.53807		1.69837	1.65102		1.41926	1.43715	1.43036			2.42846	1.58794
1.33492	1.82352		1.59283	1.51152		1.46595	1.78992	1.35509			1.96639	1.74297
1.32164	1.4847		2.37486	1.60262		1.4373	1.14507	1.41062			2.27745	1.53704
1.36007	1.75062		1.73317	1.58384		1.39238	1.30729	1.53229			2.86589	1.6309
1.39747	1.51002		1.58844	1.70302		1.6599	1.21573	1.78383			2.39209	1.61206
1.41771	1.50025		1.73569	1.79378		1.37774	1.20685	1.53068			2.3876	1.59961
1.35515	1.43731		1.86401	1.43495		1.66885	1.15997	1.72			2.83529	1.57103
1.33974	1.89829		2.67761	1.41009		1.95921	1.34064	1.63654			2.42372	1.84236
1.48529	1.51147		1.91239	1.4134		1.6463	1.24447	1.44074			2.85844	1.60904
1.49475	1.40077		1.92075	1.90623		1.40661	1.16499	1.41902			2.59701	1.74656
1.56048	1.50982		1.68401	1.56523		2.08791	1.20413	1.49052			2.76588	1.6198
1.53741	1.812		2.3526	1.38077		1.6991	1.16574	1.6057			2.76596	1.62612
1.29458	1.44645		1.99962	1.57626		1.46498	1.2963	1.44161			1.96402	1.67897
1.33554	1.41685		1.72196	1.53594		1.48798	1.27328	1.49491			1.91939	1.56997
1.33165	1.45134		1.80597	1.41443		1.65933	1.21352	1.40093			1.94974	1.5381
1.49616	1.60404		1.55772	1.43387		1.64787	1.30719	1.45179			2.87335	1.60533
1.53356	1.59678		1.99348	1.52866		1.45884	1.24253	1.54576			2.15321	1.95489
1.30313	2.02077		1.61354	1.72553		1.42711	1.14899	1.4773			2.56494	1.71759
1.48554	1.78909		1.77284	1.5333		1.61832	1.36203	1.37738			1.89948	1.64567
1.46382	1.52154		1.5556	1.39226		1.41061	1.2697	1.83464			2.32532	1.64224
1.51047	1.44827		2.01907	1.46651		1.45188	1.53475	1.84663			1.82681	1.71947
1.33863	1.39802		2.18288	1.39898		1.43086	1.22304	1.50225			1.91624	1.91513
1.32077	1.60677		1.59172	1.52464		1.40423	1.325	1.61867			1.94913	1.63603
1.431	1.8595		1.61512	1.49494		1.53097	1.19011	1.56616			2.21705	1.88348
1.28513	1.60837		1.65865	1.78412		1.73322	1.1983	1.49954			1.92768	1.57158
1.41217	1.72667		1.61666	1.38204		1.4173	1.24578	1.50512			2.15604	1.72763
1.40993	1.84801		2.22899	1.55343		1.65282	1.18362	1.60668			1.99935	1.78575
1.39543	1.46394		1.72067	1.45359		1.44371	1.42349	1.50488			2.02122	1.747
1.41135	1.4105		2.25346	1.38617		1.5098	1.26166	1.70687			1.8576	1.66522
1.29311	1.5151		1.81183	1.37035		1.52651	1.32566	1.43868			2.08967	1.55367
1.3766	1.7484		2.14256	1.42543		1.53055	1.28529	1.50797			2.21984	1.75074
1.40429	1.95983		2.36135	2.00317		1.40171	1.3735	1.47749			2.67827	1.68883
1.58289	1.46516		1.73964	1.67603		1.57559	1.45513	1.54946			2.0168	1.57285
1.30009	1.69829		1.60725	1.62679		1.9033	1.2929	1.56499			1.92126	1.95393
1.30106	1.44567		2.21568	1.55008		1.50812	1.30124	1.68913			1.87846	1.60649
1.31706	1.8482		1.83778	1.43627		1.36757	1.17708	1.55165			1.79276	1.60365
1.34181	1.41047		2.0256	1.41866		1.60072	1.39746	1.62897			1.87913	1.80187
1.31184	1.52303		1.71032	1.90496		1.39953	1.55681	1.35887			1.96056	1.53463
1.52792	1.47009		1.79669	1.62431		1.38101	1.20416	1.46532			1.91666	1.62487
1.3721	1.63186		1.73655	1.41433		1.44972	1.64598	1.40349			2.15522	1.56082
1.34395	1.61499		1.8019	1.43082		2.21462	1.29744	1.50346			2.52594	1.63918
1.72708	1.43315		1.53142	1.49913		1.72623	1.4767	1.39064			1.84877	1.53845
1.46837	1.42556		1.78482	1.3615		1.62893	1.25418	1.42596			1.90828	1.61836
1.2989	1.79944		2.71185	1.93304		1.4536	1.2517	1.42389			2.08378	1.97193
1.44225	1.72243		2.00129	1.41207		1.58658	1.23879	1.91246			2.49769	1.626
1.34528	1.63703		1.60559	1.65569		1.58475	1.19085	1.42861			1.89929	1.56574
1.31383	1.77891		2.01343	1.81484		1.50615	1.7168	1.36953			1.83929	1.73757
1.28058	1.5899		2.1035	1.49968		1.46921	1.16912	1.34111			2.01919	1.71456
1.60394	1.46418		1.70227	1.39706		1.53727	1.21834	1.56054			2.4248	1.61113
1.37551	1.69859		1.66108	1.67452		1.68227	1.17711	1.42623			1.93519	1.85143
1.31284	1.51818		2.17317	1.39812		1.53934	1.32645	1.38943			2.04001	1.92617
1.32731	1.52739		1.69765	1.4723		1.55944	1.17227	1.3462			1.90208	1.61325
1.2861	1.48363		1.91343	1.9511		1.7886	1.53071	1.68501			1.94669	1.7003
1.33943	1.41769		1.75231	1.46734		1.41241	1.1973	1.49706			2.73559	1.783
1.49137	1.4548		1.65435	1.72932		1.76674	1.51737	1.48947			1.84473	1.83899
1.62498	1.72678		1.53685	1.41713		1.47365	1.19427	1.49829			2.25676	1.85235
1.43486	1.51437		1.57273	1.40175		1.45897	1.20375	1.67305			2.01933	1.58339
1.3969	1.82455		1.70018	1.62536		2.14615	1.20184	1.40414			1.90123	1.69436
1.27027	1.42221		1.60486	1.39207		1.64773	1.68933	1.92162			1.95086	2.04201
1.7399	1.5168		1.67479	1.39506		1.36686	1.69817	1.40874			1.78431	1.87831
1.40205	1.7758		1.59489	1.48968		1.65763	1.35872	1.45384			1.90108	1.71464
1.3966	1.87704		1.99824	1.48054		1.89402	1.19182	1.51982			2.00928	2.19855
1.42659	1.53053		1.6962	1.63767		1.39674	1.16964	1.50969			1.86487	1.71461
1.30418	1.78096		2.09531	1.44705		1.622	1.18801	1.43318			1.9048	1.83357
1.37282	1.61688		1.62927	1.36641		1.36078	1.19223	1.52779			2.10607	1.59182
1.40271	1.6802		1.55152	2.01931		1.39555	1.16853	1.62317			1.90703	1.87185
1.60936	1.92787		1.83829	1.83024		3.08168	1.21568	1.74636			2.01786	1.63772
1.41872	1.5971		1.5515	1.4206		1.81157	1.80332	2.09411			1.95956	2.09588
1.31405	1.67178		1.69969	1.41397		1.79671	1.367	1.34409			1.99053	1.68776
1.29334	1.4124		1.58232	1.39883		1.5248	1.27549	1.47637			1.83177	1.6004
1.35156	1.5641		1.54395	1.48311		1.81162	1.14249	1.38658			1.86232	2.36683
1.34838	1.39454		1.59211	1.53025		2.11298	1.3569	1.35171			2.78254	1.71531
1.42606	1.43664		1.9261	2.06312		1.64643	1.15579	1.69471			2.15151	1.59815
1.40026	1.80007		1.56733	1.73992		2.21361	1.23688	1.36775			1.93163	1.76534
1.53494	1.43312		1.94948	2.09272		1.47774	1.20997	1.45796			1.94123	1.83134
1.49566	1.72852		1.67306	1.40233		1.39099	1.29007	1.43293			2.28854	1.72184
1.29793	1.44144		1.54271	1.6869		1.3751	1.19187	1.34021			1.89579	1.72383
1.47803	1.62144		1.67874	1.42488		1.84155	1.21266	1.36372			1.91707	1.80875
1.4399	1.58318		1.67145	1.57526		2.13384	1.19484	1.36511			2.33677	2.17433
1.49724	1.51886		1.77959	1.83734		1.42001	1.15872	1.46356			2.00567	1.6993
1.31641	1.41177		1.94325	1.39465		1.41206	1.41316	1.42008			1.82696	1.58783
1.29889	1.51193		1.57557	1.58653		1.47059	1.35777	1.39683			1.93755	1.81663
1.30779	1.50434		1.63537	1.71837		1.45208	1.18842	1.69912			1.8543	1.76689
1.65365	1.5267		1.75653	1.63198		1.46285	1.37954	1.38253			1.88937	1.79584
1.37869	1.92756		1.56919	1.53872		1.42307	1.19769	1.55034			1.93252	1.97865
1.34736	1.87376		1.56705	1.63255		1.58636	1.29219	1.56729			1.99068	1.9584
1.47158	1.41562		1.59068	1.43402		1.53787	1.23745	1.47113			1.91247	1.63635
1.36767	1.44823		1.59045	1.6112		1.46838	1.19414	1.45559			2.11376	1.56011
1.2941	1.66624		1.74885	1.5143		1.67321	1.39142	1.40606			1.91153	1.56521
1.27195	1.55412		1.604	1.43867		1.60146	1.40514	1.4404			2.0181	1.6847
1.34921	1.81203		1.70899	1.45058		1.41823	1.224	1.60228			2.06702	1.60314
1.32099	1.47801		1.7976	1.4354		1.53017	1.28011	1.57513			3.71305	1.58813
1.36498	1.41021		1.78564	1.49147		1.73035	1.62823	1.45861			2.31304	1.54128
1.41798	1.56166		1.55484	1.38977		1.51135	1.16638	1.54042			3.14321	1.65628
1.31463	1.59261		1.6049	1.57036		1.46583	1.35843	1.48918			2.66723	1.73702
1.32483	1.7238		1.57391	1.53714		1.45875	1.30938	1.70022			2.59802	1.71503
1.53449	1.77525		1.72767	1.36128		1.62693	1.21109	1.67871			2.46588	1.63836
1.29501	1.41056		1.64763	1.81765		1.70821	1.48541	1.3902			2.18291	1.60494
1.34621	1.40606		1.5635	1.5241		1.84025	1.17445	1.4266			2.30409	1.81095
1.2991	1.71255		1.61901	1.52852		1.6977	1.22756	1.51406			2.73417	1.75028
1.37168	1.77218		1.91187	1.51703		1.59784	1.16961	1.63064			2.68251	1.60498
1.31762	1.50347		1.928	1.44289		1.78897	1.22765	1.59346			2.15829	1.6587
1.60565	1.40166		1.57634	1.38202		1.56122	1.22039	1.43865			1.93087	1.64805
1.27191	1.4573		1.58956	1.55619		1.44169	1.36885	1.38002			2.25076	2.15567
1.29704	1.63336		1.89773	1.57292		1.92326	1.33151	1.45472			2.47483	1.66231
1.38401	2.24271		2.25732	1.588		1.43283	1.27903	2.06138			2.20064	1.75664
1.33838	1.58103		1.94531	1.76509		1.51885	1.57874	1.49982			2.16528	1.56113
1.36584	1.38502		1.90206	1.48023		1.5893	1.46955	1.53879			2.1565	1.80039
1.35659	1.50156		2.4279	1.72854		1.40963	1.15833	1.71476			2.43141	2.14443
1.34844	1.7224		1.59161	1.99156		1.38387	1.20148	1.57263			2.19666	1.7668
1.61333	1.53068		2.06215	1.38059		1.8619	1.25728	1.40084			2.30618	1.61757
1.47867	1.64463		1.75036	1.54087		1.58589	1.16632	1.49353			2.0616	1.93442
1.25774	2.03555		2.23009	1.51145		1.57537	1.14684	1.68237			1.9259	2.04728
1.36473	1.91675		2.22982	1.39361		1.59494	1.25464	1.71953			2.04138	2.2512
1.35393	1.85698		1.83166	1.85466		1.79242	1.50733	1.76327			2.07576	1.56359
1.35073	1.86277		1.7497	1.42597		1.39468	1.34635	1.6097			1.86599	1.65164
1.52933	1.39409		2.0362	1.65326		1.6486	1.21427	1.57702			1.86676	2.22539
1.64074	1.3937		1.7006	1.58403		1.45332	1.17206	1.73598			2.33667	1.72752
1.28733	1.61253		1.72556	1.79212		1.53701	1.53568	1.66986			1.90164	1.62729
1.30068	2.33576		1.52851	1.38372		1.55381	1.23927	1.56889			2.11346	1.58001
1.55208	1.59349		1.79078	1.44775		1.92144	1.35891	1.80086			1.84171	1.96481
1.26473	1.51202		1.85734	1.47489		1.45336	1.20664	1.4796			1.99285	1.82945
1.26398	1.4573		1.62958	1.4014		1.40567	1.14856	1.99274			2.66572	1.58544
1.52556	2.1701		1.54352	1.69671		1.5628	1.1749	1.49083			1.89504	1.77645
1.39256	1.65423		1.56624	1.48804		1.38945	1.34717	1.51305			1.92464	1.62669
1.33694	1.71275		1.61836	1.83692		1.39028	1.30455	1.6849			2.11009	1.61464
1.37875	1.64455		2.0383	1.43612		1.82939	1.5733	1.46544			2.06651	1.67556
1.37835	1.45823		2.30755	1.48821		1.43359	1.197	1.78124			1.97688	1.66717
1.29925	2.15689		1.81774	1.49942		1.39027	1.40735	1.6508			2.84667	2.21106
1.49612	1.43985		1.95925	2.12938		1.3929	1.36635	1.38522			2.39865	1.63986
1.32894	1.42716		1.92118	1.48177		1.48693	1.17874	1.86594			2.15712	1.67047
1.25581	1.4014		1.67453	1.64697		1.39868	1.16229	2.01121			2.3358	1.81887
1.33728	1.57285		2.30966	1.38317		1.49891	1.34427	1.88713			2.19379	1.65254
1.39267	1.61296		1.76507	1.41708		1.46609	1.31658	2.27051			1.8656	1.72414
1.54417	1.47335		1.57429	1.34899		1.77739	1.18505	1.3743			2.17821	2.39166
1.33389	1.5848		1.73998	1.35081		1.53027	1.20043	1.38013			2.01295	1.57346
1.70951	1.47632		2.12807	1.4067		1.49694	1.27253	1.92484			2.13839	1.61247
1.35006	1.47483		1.80398	1.39228		1.48991	1.32027	1.60345			1.82425	1.84372
1.43437	1.60457		1.97812	1.33933		1.76936	1.15611	1.61265			1.86006	1.96033
1.43363	1.58988		1.94386	1.55613		1.41952	1.37466	1.53178			1.84947	1.53979
1.66706	1.42313		1.69028	1.46039		1.80654	1.1738	1.65411			1.81188	1.56802
1.31226	1.64441		2.43942	1.66838		1.68101	1.24967	1.57005			1.99894	2.21331
1.28583	1.86736		1.56219	1.31118		1.4732	1.18416	1.96357			1.96059	1.60416
1.50372	2.12113		1.96813	1.52089		2.24015	1.27356	1.53575			2.63656	1.9471
1.29973	1.4714		1.82423	1.42961		1.42625	1.18074	1.57364			2.69	2.57019
1.38349	1.57323		1.69205	1.31104		1.57075	1.27336	2.15148			1.87068	1.66275
1.47568	1.97485		1.76483	1.3531		1.71301	1.18018	1.53164			2.30949	1.70088
1.32434	1.66403		2.15825	1.56979		1.46308	1.18206	1.53142			2.04907	2.20457
1.27819	1.64353		2.19283	1.33455		1.66863	1.1608	1.43778			2.23457	1.76794
1.42611	1.69586		1.91847	1.30605		1.59735	1.52797	1.57521			1.92706	1.553
1.28386	1.41163		1.85585	1.39889		1.51285	1.22397	1.57502			2.01921	1.63087
1.30917	1.46082		1.89874	1.72538		1.75931	1.29193	1.50972			2.09537	1.66556
1.33461	1.48617		1.93332	1.38153		1.75247	1.24154	2.08972			2.17354	1.77806
1.40266	1.50931		1.92554	1.51899		1.49977	1.29538	1.36039			1.86613	1.60536
1.43709	1.64617		1.5571	1.54066		1.64241	1.45552	1.57209			1.91408	1.83008
1.40131	1.9097		1.94595	1.42432		1.71729	1.33048	1.77359			2.13606	2.03481
1.37297	1.47358		1.93759	1.44512		1.492	1.32912	1.58528			1.99476	2.13933
1.29891	2.11009		1.84548	1.58351		1.48908	1.24382	1.44455			1.84965	1.6556
1.2958	1.41252		1.62446	1.51897		1.40752	1.15157	1.48648			2.14733	1.59379
1.27726	1.45947		1.76462	1.51504		1.53155	1.42434	1.56574			2.00136	1.62086
1.47907	1.46015		1.91919	1.34443		1.72435	1.19321	1.49225			1.84191	1.98011
1.31992	1.60134		1.63482	1.31381		1.43618	1.36943	1.85596			1.86239	1.54147
1.34557	2.03772		1.76299	1.36583		1.45947	1.20132	1.87943			1.85775	2.48403
1.27256	1.69266		1.6544	1.41659		1.86134	1.20464	1.39087			2.0947	1.52341
1.37177	1.93081		1.66348	1.50433		1.68637	1.18155	1.87354			2.05572	1.56224
1.40999	1.70779		1.61581	1.36194		1.48817	1.2623	1.34618			2.33411	1.58902
1.38696	1.54388		1.65305	1.76229		1.46418	1.27831	1.63045			1.95603	1.61127
1.54771	1.45293		1.83467	1.43667		1.84359	1.16807	2.02295			2.43433	1.55815
1.31827	1.84415		2.02928	1.43462		1.49976	1.1723	1.63013			2.32366	1.62795
1.42068	1.54261		2.57477	1.8823		1.3919	1.33149	1.74859			2.70452	1.56272
1.5489	1.55267		2.59323	1.50776		1.46239	1.17984	1.78985			1.94372	1.62482
1.31753	1.6643		1.78449	1.36225		1.60253	1.19201	1.86882			1.91693	1.5888
1.37187	1.78338		2.02801	1.72837		1.56643	1.46392	1.50796			1.8962	1.79794
1.47018	2.12885		1.90066	1.34419		1.60243	1.1782	2.32927			2.2706	1.54819
1.3973	1.4384		1.92104	1.43004		1.46303	1.26799	1.34808			1.84047	1.5519
1.33659	1.84467		1.87962	1.38152		1.63546	1.26354	1.39996			1.99737	2.02441
1.50118	1.53171		1.76518	1.34714		1.44023	1.22084	1.47968			1.83439	1.59648
1.71008	1.53447		2.35232	1.56172		1.43829	1.32017	1.48085			2.06227	2.19239
1.48194	1.41871		1.8287	1.39169		1.48049	1.27691	1.46209			1.84641	1.65177
1.41521	1.43919		1.61212	1.73081		1.61842	1.36922	1.82705			1.89011	1.70606
1.39678	1.51301		1.71386	1.5369		1.42072	1.29079	2.05787			1.85244	1.61649
1.45315	1.56219		2.35364	1.57836		1.6547	1.20997	2.05031			1.8494	1.72649
1.45705	1.55915		2.31737	1.39156		1.44049	1.23607	2.31731			1.9486	1.68169
1.40127	1.43618		1.71758	1.44502		1.47384	1.36454	1.93817			2.6115	1.75141
[truncated: 21,381 more rows]

## Sheet: S7C Fig.
Patient 1	Patient 2	Patient 3	Patient 4	Patient 5	Patient 6	Patient 7	Patient 8	Patient 9	Patient 10	Patient 11	Patient 12	Patient 13
90.7	94.8	91.3	93.9	97.6	88.2	85.3	92.8	95.2	89.8	83.3	85.2	89.6
89.6	84.8	88.8	82.4	91.4	85.1	93.9	95.9	88.7	85.1	90	89	83
94.8	92.9	90.5	99.3	92.8	90.4	88.1	95	96.9	89.8	79.1	84.4	83
94.3	96.7	92.2	90.1	97.5	98.3	96.8	88.5	91.9	91.6	89.6	97.3	84.7
84.2	91.4	90.3	86.6	91.5	95.2	88.1	89	94.2	101.2	90.9	83.6	84.7
97.6	93	89.1	93.9	88.2	97.7	87.8	89.2	92.9	94.5	89.4	83.1	83.1
90	95	91.6	92.2	94.1	92.1	98.1	98.8	96.1	92.9	88.6	95.3	92.6
94.8	91.5	89.3	95.3	84.2	82.2	88.4	92.4	99.4	98.7	79.4	96.4	81.2
87.8	86.7	90.4	92.9	90.4	97.7	81.2	95.3	108.6	94.1	86.5	87.4	102.1
88.9	84.1	93.1	84.5	94.7	99.7	95.8	90.3	85	79.8	92.6	96.5	94.4
104.6	89.7	91.4	95.1	103	91.1	92.1	86.3	89.5	93.4	92.1	103.7	92.1
96.9	89.1	87.6	84.5	95.3	87	93.8	91.5	91.8	89.3	94.2	81.8	92.2
103.9	98.2	91.3	95.9	96.2	105.5	99.8	92.6	95.2	85.8	92.2	86.6	81.5
90.2	92.1	85.3	91.1	91	88.3	95.5	95.3	105.3	93.2	86.4	93.6	83.6
96.8	101.1	89.9	92.3	94.1	82.5	84.6	95.4	91.7	96.7	87.3	91.3	92.2
92.9	95.4	94.1	99.2	91.6	86	94.6	97.8	91.4	81.7	93.6	90.8	85.9
81.8	90.1	93.8	92.1	93.8	102.6	90.8	86.5	93.7	97.7	95.9	85.4	95.4
89.1	92.6	98.4	101.1	97.3	93.2	91.2	90	95.3	81.2	96.7	94.4	95
86.3	94.9	102.7	84.8	89.1	98.5	91.2	98.2	88.6	95.9	87.6	93.4	89.1
90.6	93.9	92	82.7	96.4	85.8	102.4	92.8	91.9	97.8	92.5	93.3	84.3
98.4	93.1	87.5	96.1	89.5	81.2	99.5	91.9	92	88.9	95.2	91.8	84.9
96.3	97.3	91.2	94	83.1	81.2	94	89.9	96.6	96.6	84.9	91.8	89.7
88.9	90.3	94.1	87.5	92.9	89.3	83.4	95.4	98.8	95.3	87.3	88.7	100.6
94.1	88.1	85.5	88.1	97.2	94.8	88.8	92.8	91.5	91.3	98.3	89.4	90.5
96.4	84.4	84.8	99.6	77.6	94.6	96.1	95.5	87.1	94	89.5	80.9	87
90.3	92	86.2	85	91.8	93.8	87.2	96.9	91.1	92.4	89.8	87.6	91
97.3	97.7	83.2	92.9	89.3	94.9	91.2	94.6	91.6	98	78.4	100	93.1
94.5	87.6	95.8	105.2	81	90.3	94.3	93.4	94.9	87.2	86.8	93.9	86.7
98.5	91.2	90.2	97.2	100.2	88	87.5	90.6	100.2	78	88.4	95.3	97.5
88.7	87.6	95.7	97.8	92.6	91.3	99	101.1	103.5	95.5	92.5	91.3	90.9
94.9	99	93.6	98.8	93.4	97.4	86.4	92.9	80.1	94.3	96.5	87.8	82.6
97.8	95.1	89.4	85.9	96.2	95.5	91	91.5	98.5	93.9	89.1	96.5	78.1
89.3	91.8	90.5	87.6	90.1	89.7	91.6	89.9	94.7	92	90.8	91.2	87.9
83.2	98.6	87.4	87.7	93.3	96.7	90.4	97.1	90.6	95.4	96.4	100.1	95.6
93.1	96	85.3	81.6	96.1	89.4	95.7	85.6	98.6	96.4	92.5	90.4	81.6
101.5	86.9	97.1	93.3	101.4	85.9	93.5	88.8	87.5	80.2	89.1	86.2	90.8
101.4	90.5	83.6	89.7	93.5	98.7	99	98.4	99.5	93.3	91.1	83.2	100.7
101.2	102.4	91.7	87.9	86.1	94.1	93.3	91.4	85.6	91.3	97.1	81.2	97.4
90.8	94.6	84.7	91.1	98.3	82.4	97.1	96	98.7	96.1	82.5	95.5	89.2
94.9	96.4	86.9	91	86.1	87.5	93.5	98.3	99.5	88.8	84.5	99.7	86.1
94.6	85.2	96	83.9	90.3	102.6	87.3	97.2	96.9	85.9	87.4	99.7	95
94.7	92.9	91.5	97.2	100.3	95.4	92	102.6	94.4	86.1	93.1	93.9	90.9
97.9	87.6	92.4	83.6	94.4	94.8	91.3	96.9	84.2	94	96	82.2	96.9
94.6	91.6	86	97.7	95.2	85.9	90.8	93.2	105.5	91.3	80	84.1	101.3
98.5	84.2	87.5	95.9	92.1	94.7	96.4	92.7	86.7	98.4	99.5	84.1	91.6
94.5	92.4	88.5	81.2	93.1	89.9	83.6	93.3	88	98.3	91.3	81.7	92
84.1	91.9	88.5	95.1	95	86.1	84.1	103.1	83.4	83	80	82.2	90
87.5	89.4	98.2	98.1	85.6	95.7	90	95.1	85.7	92.9	96.9	98.2	85.9
100.6	91.6	89.6	93	101.6	92.9	90	98.1	92.4	97.6	91.8	93.6	88
92.2	86.7	85	91.7	95.5	92.9	89.4	99.6	92.3	88	98.7	82.5	96
89.1	92.6	86.2	94.4	99.5	90.4	94.6	91.9	92.7	88.7	83.3	91	92.8
88.2	87.4	88.1	94.2	91	101.6	101.7	92.7	95.1	100.3	91	85.6	83.7
97.3	98.6	84.5	86.6	88.1	87.6	99.4	99.8	99	98.5	92.5	82.2	93.3
94	89.7	88.4	92	96.3	96.6	91.6	90.4	83.7	88.3	82.6	102.9	90.4
83.2	90.8	89.8	96.8	88.1	90.4	89.4	106.8	91.4	95.6	93.9	82.3	83.3
89.5	95.9	92.9	87.1	90.3	88.7	92.5	95.1	92	99	90.3	91.6	96.3
97.6	94.8	92.1	92.3	89	83	93.6	90.6	90.5	94.2	84.3	82.7	79.6
89.5	94.8	84.3	95.8	92	92.3	87.6	91.7	92.8	98.1	95.9	89.5	86.9
81.4	92.2	91.2	87.3	89.4	95.9	95.5	92.7	89	91.9	81.5	81	92.8
95.1	83.6	81.8	87.3	89.8	95.9	93.1	91.4	100.4	86.4	85.6	82.1	89
84.3	98.3	85.8	86.7	85.3	98.4	92.1	102.3	93.5	100	85.7	81.4	88.3
96	98.2	92.2	87.5	97.4	95.8	96.7	88	99.8	94.9	88.4	83	101.6
94.3	97.5	92.9	96.2	89.9	94.3	91.7	97.9	94.7	97.5	98.9	93	92.6
94.9	109.8	82.3	88.4	95.9	91.6	87.2	86.8	93.4	92.8	92.6	90	89.8
90	91	90.7	86	90.2	92.6	90.6	88.8	92.5	97.7	88.8	94.7	85.4
91.8	99.6	83.7	89.6	87.2	82.9	92.4	93.9	89.5	91.3	100.2	78.3	86.5
89.8	93.3	87.6	97.1	89.8	86.2	95.6	97.8	93.1	96.1	86.5	88	91.1
92.6	89.5	82.1	101.6	99.1	93.1	97.3	92.2	97.6	93.6	92.8	97.1	95.1
89.1	89.1	101.6	101	89.6	86.1	91.1	98.2	94.2	85.4	85.2	87.3	90.5
94.4	88.7	86.9	96.9	88.6	88	102.1	101.3	98.1	89.5	98.7	80	97.5
88.5	82.4	83.9	92.5	97.7	93.4	85.1	105.6	83.3	90.6	95.4	86.5	92.4
95.4	94.2	83.7	95.6	88	86	87.1	90.5	88.1	93.9	89.8	91.2	78.6
91	88.1	83.7	103.8	100.9	93.8	93.7	89	94.1	90	87.9	98.3	104.6
93.5	86.7	85.2	87.1	83.4	93.1	96.1	99.8	98	88.6	86.7	97.6	99.3
89.7	91.1	101	87.9	86.7	92.4	90.4	100.1	91.9	93.9	89.1	95	83.3
88.5	88	84.2	87.4	92.3	98.9	89.6	89.9	82.7	93.9	82.5	95.8	87
85.7	88.9	87	94.4	93.9	89.6	89.7	94.2	98.2	94.9	91.9	93.2	103.8
96.5	100	96.2	90.7	89.8	94	92.6	95.1	97.2	92.7	94.7	94.2	94.6
92.8	92.9	92.8	91	89.4	101.7	90.5	97.1	90	96.7	94.1	88.8	92.6
97.3	84.4	87.5	92.4	95.5	98.8	97.6	88	85.8	100.1	86.4	87.1	111.2
87.7	93.5	81.6	97.9	84.9	91.7	94.6	85.9	92.2	88.1	89.9	98	89.6
101.6	88.3	94	90.6	97.1	79.4	97	87.8	95.6	95.5	91.7	88	92.1
96.9	100.8	99.9	99.7	92.7	95.1	100.5	101.5	93.1	86.5	94.9	88.9	93.1
88.3	93.4	96.1	86.5	90.3	88.1	92.7	92.1	93.2	99.8	81.9	104.7	86.1
93.5	99.8	96.1	99.2	92.1	88.1	95.7	93.4	90.9	92.1	88.1	85.7	83.5
91.6	86.9	89.7	91.6	94.5	86.2	95.3	92.4	97	83.7	88.7	94.6	87.9
101.3	103.5	93.5	92.4	87.2	90	83.5	92.5	93.8	92.1	91.1	92.1	90.1
95.2	88.1	89.5	93.1	86.1	96.4	92.4	91.4	85.4	97.7	98.2	87.3	94.5
87.7	92.6	94.2	89.4	93.5	86.8	94.6	97.9	89.4	94.5	78.4	100.5	99
101	87.4	88.7	97.3	92.4	88.2	88.5	96.7	91.7	85	86	94	82.1
88.2	95.3	84.9	100.1	91.3	91.6	92.3	93.2	89.2	92.4	84.7	81.7	83.9
91	91.2	81.9	91.1	93	89.6	99.3	90.5	91.2	97.4	86.4	91.2	86.3
87.9	100.6	95.5	96	100.3	92.1	88.6	92.9	100	97.5	89.3	94.2	98.8
102.8	92.5	90.1	95.5	97.9	87.8	95.8	91.2	87.2	96.2	100.4	95.7	89.9
90.4	92.7	91.2	88.3	83.7	89.1	95.9	98.3	89.6	85.5	80.1	96.4	94.8
95.2	91.5	91.1	94.5	96.5	91.8	88	86.1	95.3	88	99.7	92	88.7
88.7	88	97.1	87.3	88	92.7	81.3	97.3	92	89.5	97.4	92	91.6
93.8	91	101.5	90.9	97.5	92.6	95.3	90.3	87.9	94.7	93.8	96.1	87.9
98.1	90.5	92.3	93.5	101.2	96.6	90	91.5	93	98.4	92.8	86.4	92.5
94.8	98	91.2	92.3	96.8	91.9	93.9	91	95.2	95.1	81.7	87.1	85
92.2	90.7	97.5	92.6	91.6	98.1	91.3	87.2	91.4	97.9	91.6	90	93.3
92.7	98.4	96	102.1	101.9	93.8	87.2	86.6	91.6	87.3	88.7	82.2	83.5
97	99.6	94.3	100.6	91.2	98.4	91.5	99.8	92.2	91.3	83.3	107.4	88.3
87.9	91.8	100.2	92.3	92.6	92.7	93.5	84.1	93.7	89.4	85.4	85.1	96.9
91.3	102.5	98.9	85.2	94.2	93.5	96.4	101.4	93.1	98.8	93.9	85.7	92.7
94.4	95.9	97.5	81.9	90.1	89.6	91.7	89.7	91.1	92.1	82.9	83	83.8
86.1	93.4	92.7	99.5	93.6	88.4	94.2	97.5	88.2	96.5	92.2	88.7	85.5
89	90	92.7	89.9	90	88.1	89.4	93.1	92.1	94.4	92.6	90.1	90.6
94.7	88.6	89.5	93.1	96.3	91.6	93.2	84.6	101.8	103.7	91.8	94	93.4
92.4	91.4	89.5	95.9	82.2	97.3	99.1	92.1	93	91.8	95.7	85.4	79.3
86.9	90	87.2	96.2	92.9	96.3	94.6	97.6	89	88.7	89.4	85.9	98.4
102.1	94.1	87.2	88.1	95.9	88.1	87.6	94.8	90.1	92.3	95.2	85.9	99.3
95.6	96.4	84.7	87.6	88.6	86.5	86.1	101.3	96.1	94.5	83.6	93.2	100.1
89.6	80.7	92	101.6	90.7	96.8	91.5	97.7	88.8	88.9	89.9	93.7	90.8
94.5	93.9	80.5	95.6	82.8	91.4	88.9	91.5	93.4	93.3	86.1	92.1	95.4
85.4	98.6	81	90.5	86.1	99.3	93.2	97.2	88	89.5	82.4	85	86.3
95.9	96.9	89.6	83.9	88.3	99.8	89.8	90	94.7	95.9	88.8	96.3	100.4
94.8	94.6	88.7	84.1	93	93.9	92.8	91.5	90.8	93.8	90.9	91.1	88.2
93.8	90.5	90.7	95.1	102.1	97.6	93.3	99.1	97.3	87.7	83.5	82.8	88.6
88.4	95.6	80.8	87.5	90.7	86.5	86.9	98	101.6	96.7	82	87.9	89.9
92.9	93.4	91	87	86.7	91.1	97	96	89.4	90.3	98.1	98.3	85.1
100.4	93.3	81.5	90.5	95.4	85.6	84.3	90.2	87.8	92.5	95.6	91.7	83.8
95.2	98.3	89	87.3	91.7	85.7	95.2	90.1	96.8	92.3	92.1	89.5	96.1
100.6	94	89.1	101.4	91.4	91.1	86.3	99.3	97.8	105	91.1	103	93.5
91.8	96.1	94.2	94.9	90.4	95.4	84.8	100.6	93.7	91	88.6	98.6	96.2
91	94.6	95	92.9	94.7	95.1	90.9	97.5	95.8	89.9	84.8	85.6	89
92.8	92.1	86.5	104.6	95.4	85.8	79.9	101.5	98.4	88.9	85.7	90.3	83.2
99.9	87.6	86.9	93.1	93.8	91.8	87.1	94.3	92.9	91.3	88.1	82	88
102.7	87.7	90.7	101.4	93.7	92.2	83.3	88.8	93.1	99.5	87.2	94.9	90.7
95.8	99.7	87.6	87.5	93.4	88.2	83	91.9	94.2	95.5	87.9	88.6	97.2
95.5	91.5	96.8	84.2	89.2	97.2	91.4	90.1	100.5	89.7	92.2	85.1	86.2
88.1	88.3	94.2	87.6	93.2	89.9	94.4	93.8	96.4	99.6	96.1	90.1	90.7
94.1	101.6	88.8	99.3	99.6	83	86.4	98.1	82.5	89.7	86.8	87.6	98.2
100.3	94.1	88.9	86.7	100.9	87.7	97	84.4	91.7	90.5	90	99.3	85.3
82	94.5	87.8	87.9	93.1	85.5	92	97.3	99.1	92.3	87.7	94.4	90.9
84.3	97.5	90.3	100.5	90.5	86.2	96.5	91.2	86.8	92.2	95.4	85.1	83.4
97.8	96.6	94.3	91.9	87.4	92	92.5	99.7	89.4	86.3	87.9	94	82.9
93.7	98.5	89	88	90.3	90.1	91.3	91.3	98.2	95.4	89.5	95.3	96
98.8	97	89.2	93.2	98.4	81.6	94	99.1	94.9	87.1	88.3	94	100.5
91.3	92.4	89.6	92.8	87.9	85.1	87.7	89.4	96.5	97.5	103.2	94.3	88
93.8	89.8	94.6	90.2	97.5	95.6	95.1	82	97.4	96.5	88.9	93.5	83
101.5	102.5	92.2	88.1	88.4	91.3	91.4	99.9	96.1	92.1	86.4	98.4	98
89.3	97.7	92.3	95.2	84.8	91.3	87.6	94.9	93.1	101.7	94.6	95.6	94.7
98.6	89.5	90.8	89.5	89.1	87.1	86.8	90	101	90.7	94.6	105.7	83.4
93.7	92.9	88.8	95.4	85.7	91.4	93.5	89.9	95.5	100.1	85.4	96.8	85.9
96.9	91.8	88.2	85.7	92.2	97.5	90.8	93.5	92.4	95.2	88.1	91.5	91
90.8	91	88.2	82.5	84.6	87.8	93.1	88.9	91	91.7	87.4	86.9	96.3
94.1	87.5	97.9	90.7	94.3	86.8	87.1	99.4	89.4	95.8	89.5	86.9	81.1
95.6	90.1	91.4	92.7	88.7	92.1	92.9	88.9	93.8	90.2	94	90	76.9
80	95.3	98.1	93.8	97.7	100.7	97.7	95.3	95	92.7	91.5	82.7	82.4
90.7	95.1	95.8	90.5	90	85.4	86.7	90.8	88.4	89.6	89.6	84.3	85.7
86.9	91.4	91.2	101	96.3	94.5	91.3	98.9	91.8	87.7	84.5	84.3	84.5
97.5	99.1	89.8	101.9	94.8	93.8	91.3	86.9	80.9	92.2	86	83.9	82
90.1	94.2	99.4	82.1	88.9	84.1	96.1	94.1	92	92.5	87	94.9	97.5
93.2	88.3	94.4	98	84.6	86.5	92.9	91.2	95.5	98.2	93.3	90.9	95.6
94.6	96.1	79	92.2	98	89.6	95.3	93.6	90.3	86.7	89.2	89.3	92.9
95.1	97	102.7	90.6	103.2	90	99.2	98.2	92.7	88	82.5	81	88.1
93.1	96	85.3	91.9	98.2	83.4	98.7	94.2	88	100.2	92.6	87.9	98.2
103.2	88.8	92.9	86.2	91.5	89.7	90.7	95.1	91.8	92.9	93.8	87	87.1
91.5	98.4	90.9	92.2	92.4	82.3	89.1	82.9	83.9	93.6	89.1	85.6	91.3
87.2	95	96	91.7	91.7	94.6	87.7	95.5	93.3	91.4	97.6	86.3	98.4
84.9	91.4	91.4	88.8	89.6	87.3	88.9	101.9	85.9	94.7	97.1	81.4	94.9
94.3	90.1	93.6	94.2	97.9	95.7	94.8	92.7	93.5	93.9	91.7	94.1	90.1
97.8	90.8	93.4	88.7	95.2	91.3	98	93.8	86.1	86.1	91.3	94.7	89
102.8	92.7	91.6	90.9	92.7	92	97.9	100.3	92.7	87.3	81.6	89.8	90.9
87.6	90.9	87.2	85.9	92.3	99.1	91.3	93.5	94.3	97.1	88.5	104	95.9
97.4	93.7	100.8	101.3	96.4	102.5	92.7	87.4	96.4	93.2	91.1	82.9	87.2
95.7	93.1	94.1	87.1	93.1	89.9	83	96.5	94.5	93.2	82.7	89.7	83.8
87.5	92.3	91	85.5	101	94.1	83	87.3	91	89.9	90.7	85.1	94
91.5	87.7	92.2	93.2	87.7	94.5	90.3	95	89.5	87.3	93.1	96.2	98.2
81.6	87.8	91.2	98.8	85.5	84.6	90.8	88.4	94.1	86.4	98.1	96.2	87.2
95.1	92.4		95.7	85.6	95.3	93.2	96.7	90.7	87.2	83.9	87.2	91.9
93	95.4		93.1	95.1	83.2	100.7	92	94.4	93.7	83.7	86.3	89.6
83.5	85.4		104	95.2	97.5	100.7	93.1	95.2	92.4	88	86.3	83.8
89.6	87.9		96.9	89.5	86.1	87	87.4	93.1	99.1	88.4	97.1	85.1
97.7	92.5		89.2	92.1	83.8	93	101.4	100.4	95.6	86.4	87.6	91.2
97.7	91.5		87.8	82.4	91.2	87.3	88.9	98.2	93.2	89.6	93.9	98.4
98.4	93.6		95.6	91.5	86.3	90.2	90.4	94.7	90.8	84.3	101.6	90.9
100.5	94.5		94	90.7	91.1	84.4	90.3	91	86.1	90.6	95.3	96.7
98.9	99.3		98.6	93.8	93.2	85	97.2	90	92.1	95.5	95.7	83.4
79.9	91.8		93.6	87	92.2	84.9	90.6	87.8	89.9	98.4	98.1	91.3
89.9	82		93.4	96.7	91.8	86.6	92.6	103.2	93.3	91.5	95.1	84.4
89.1	94.7		93.3	89.7	85.2	86.6	99.2	91.1	101	78.9	85	89.7
97.4	86.7		95.6	90.2	84.4	84.4	87.4	82.8	99.5	93	85	87
94.1	93.5		82.2	90.9	90.6	98.3	98.1	86.7	99.1	93	76.2	89.3
96.5	96.2		81.9	100.5	101.7	90.9	98.2	92.4	93.2	86.9	98.4	88.7
100.1	83.6		98.2	90.1	83.7	92.1	91.9	97.3	99.7	82.6	96	91.9
99.5	83.6		82.8	85	94.5	102.5	98.5	86.4	89.7	96.1	87.7	95.6
92.5	97.6		87.7	96.1	97.3	85.7	95.5	92.3	86.9	93.7	98.7	86.5
94.3	90.9		86.6	94.4	85.5	94.2	92.7	90.8	89.1	95.6	96.6	84.7
101.1	83.7		87	90.7	91.5	95.4	85.2	97.8	76.8	91.4	87.3	90.2
90.9	87.3		88.7	93.6	95.2	89.6	98.4	94.7	100.1	94.3	90.8	89.1
82.9	92.9		102	82.6	98.6	89.6	87.7	90.8	96.8	87.1	95.8	94.6
96.6	97.3		93	93	89.4	96.7	95.5	90.9	92.2	93.5	81.4	83.5
92.9	89.8		93.4	94.3	98	85.5	89.5	98.6	92.8	93.4	84.4	95.8
90.1	97.8		85.6	96.1	88.5	89.7	89.7	84.8	87.4	90.8	85.9	97.7
98	94.7		89.6	91.6	97.1	85.6	91.9	94	90.5	103.7	75.8	85.7
91.4	91.2		94.6	84.9	89.3	85.6	87.1	85.6	87.1	95	91.3	96.5
93.1	103.3		96.3	84.8	89.3	87.1	83	98	94.4	91	97	93.9
100.4	90.4		92.1	94.1	89.3	91	95.6	92.8	95.3	85.4	96.5	83.4
87	89.1		86.3	92.7	88.5	89.2	97.7	89.5	97.4	101.7	95.4	94.8
97.8	95.2		93.7	91.8	87.5	95.7	98.2	96	102.4	80.8	78.9	87
99.6	84.3		88.5	83.4	85.2	90.8	94.8	87.7	103.3	85.6	82.5	94.5
94.3	85.8		93.1	95.8	80.6	95.2	88.6	96.7	92.5	96.8	94.5	90.9
99.6	103.1		87.9	97	85	98.9	85.6	94.1	86.8	95.2	91.2	87.2
100.5	91.6		95.6	86.3	83.3	83.4	90.6	91.4	95.5	91.3	97.9	96.2
90.6	93.2		96.6	86.3	86	96.6	91.6	95.3	92	99.2	89.3	92
94.5	99.3		97.9	95.9	94.6	88.5	87.9	90.3	92.3	81.2	98.1	93.6
94	101		95.2	86.1	95.2	96.1	93.3	88.9	89.4	81.4	95.8	107.9
88.6	91.6		98.4	91.3	87.9	91.5	92.7	95.6	93.1	86.6	93.9	87.9
98.8	95.7		89.3	97.1	95.3	77.6	89.9	92.4	96.6	92.3	90.2	90.4
88.2	88.3		93.6	93.1	88.6	94.6	83.9	105.3	82.2	95.4	95	81.9
98.6	91.7		101.2	90.7	91.1	89.7	87.6	91.9	96.7	90.2	94.5	81.7
91	88.3		85	87.2	97.8	95.4	91.2	90.4	97.3	94.3	79.1	87.6
93.5	89.1		92.3	94.4	94.4	99	86.2	85.3	93.3	81.9	83.8	81.5
91.7	88.2		96.4	90.8	89.8	96.2	94.9	86.7	86.9	90	88.2	87.7
94.4	88.6		98.7	90	92.2	92.9	92.3	88.3	80.7	90.8	83.6	87.7
97.7	88.5		100.5	84.5	91.3	86.4	95.3	88.3	90.6	92.4	82.3	82.1
93.8	95.4		102.4	91.2	84.7	94.9	94	84.6	91.1	91.7	92.5	95.8
90.4	91.7		87.4	98.3	90.9	87.1	98.4	96.9	86.4	100	92.5	83.3
91.1	89.5		100.2	89.6	96.5	99.4	84.3	87	101.2	93.5	89.6	94.6
95	89.5		95.8	102.5	98.1	92.5	94.4	96.4	85.3	88.6	94.2	96.7
95.7	95.3		89.2	101.2	92.4	93.6	87	84.9	98.3	91.7	93.2	92.9
95.8	87.2		89.5	94.4	101.6	97.4	99.1	85.4	91.4	92	89	82.2
92.2	87.4		89.5	95.4	90.4	96.1	90.3	83.8	97.5	86.5	93.2	84.6
86.2	89.6		88.8	98.5	103.4	92.1	82.6	89.3	88.5	99.8	98	79.7
90.1	96.6		82	96.8	93.8	90	89.6	95.8	86.2	84.6	84.2	85.9
92.8	90.8		91.7	83.5	96.2	97.1	83.7	94.1	89.3	84.6	92.4	97.2
95.6	79.2		88.8	94.5	93.7	95.9	95.3	97.5	89.1	94.6	91.7	90.4
91.1	93.1		90.6	89.8	99.8	93.5	94.4	96.2	93	84.8	80.6	91.9
83.2	85.6		103	86.8	95.2	101.7	96.3	98.9	97.3	78.7	96.9	86.3
92.9	87.4		89.2	93.8	94.4	89.2	90	85.1	87.5	95	86.8	96.4
100.9	96		89.5	94.8	92.7	88.5	98.7	98	91.4	83.7	82.4	90.8
93	94.3		90.8	94.2	88.4	84.4	94.3	88.6	96.7	93.1	97	97
97.6	97.7		94.3	89.9	88.7	88.5	97.5	95.9	96.6	87	99.7	88.6
95.2	87.2		94.6	99.3	93.5	88.6	87.7	87.4	88.2	95.9	92.1	96.6
89.8	88.5		83.3	92.4	82.6	89.4	96.4	91.4	101.5	95.6	82.4	84.1
90.9	95.2		92.9	88.7	83.3	89.1	96.6	91	93.1	99.8	85.1	98.3
96	94.6		91.2	93	89.6	82.9	101.9	100.7	87.9	100.6	85.1	103.7
91.3	89.4		90.3	98.7	88.6	82.9	93.3	105.7	104.6	90.7	86.3	88.1
98.4	85.2		84.2	92.4	93	80	92.6	93.3	96.1	97.1	80.8	94.6
97.5	93		91.9	85.3	87	84.4	88.5	95.8	94.6	91	80.8	93.9
83.6	88.4		100.6	90.8	91.4	96.8	94.5	85.4	90.9	97.4	80.8	86
82.4	97.6		99.2	97.6	93.7	93.7	84.7	100	85	91.6	95.7	91.4
85.3	93.1		92.8	94.2	93.4	93.7	96.8	96	85.3	98	91.9	88.1
88.1	107.7		88	93.6	99.4	96.5	88.7	92.5	87.1	86.6	89.5	97
93	94.1		94.6	91.1	99.8	102.8	95.7	84.4	93.5	94.7	95.1	88.7
94.8	99.9		89.4	80	95.5	90	78.8	95.3	90.8	98.1	86.8	88.9
93.9	97.7		91.9	94.6	94.4	84.1	87.9	97.1	92.1	92.3	84.5	92.2
87	99.4		87.8	87.1	90.3	96.8	99.2	94.1	94.6	90.6	89.2	94
98.9	99.6		93.8	94	101.7	95.4	91.1	86.6	90.3	97.2	89.2	87.8
101	96		89.3	90.1	88.7	85.3	93.5	90.5	97.1	100.7	78.3	87
89	85.9		90.5	94.2	84.9	99.9	90.2	90.2	93.7	82.7	93.9	86.2
87.4	93.8		96.6	102	90.6	98.6	88.2	94.5	97.4	94.6	80.4	82.5
99.9	98.1		91.7	101.8	98.1	96.2	92.4	91.1	87.9	85	94.3	87.6
100.1	89.6		89.2	90.2	93.6	97.2	100.2	100.1	93.7	91.1	84.5	85.8
97.8	92.9		98.8	88.1	93	94.3	91.2	95.4	96.6	85.5	96.1	87.2
92.7	85.8		86.8	84.9	92.5	94.6	86.9	87.3	99.9	92.8	79.1	79.3
95.6	87.1		99.5	88.3	81	87.5	92	91.4	88	89.2	85.3	92.6
96.8	90.2		98.9	95.5	87.7	94.2	95.7	93.1	96	86.7	81.8	96.7
94.9	99.1		94.9	80.4	90.5	104	87	97.8	88.3	88.2	81.8	95.7
98.1	90.9		98.8	95.4	98.7	81.9	94.3	94.2	100.2	92	81.8	94.8
92.7	99.3		100.4	91.1	88.8	94.3	97.5	87.3	91.8	90.3	93.4	88.7
89.5	93.5		97.9	98.4	87.3	98.6	99.3	95	90.5	87.4	77.4	87.5
82.7	93.5		96.6	92.6	89.2	101.1	80.2	84.3	85.6	95.5	82.8	87.8
89.8	95.7		94.4	92.6	91.6	89.8	90.1	90.4	82.9	79.9	96.5	97.7
92.7	93.1		90.7	94.7	92.7	97.8	100.1	88.9	83.4	85.7	84.3	85.8
88.1	94.3		91	91.2	98.9	98.4	90.6	97	93.2	91.8	86.3	85.8
100.4	87		96.9	100.3	83.8	90.8	90.6	90.3	90.9	88.7	93.8	88.9
90.6	93.9		97.8	87.7	94.7	91.5	85.1	94.5	95.5	80.2	88.8	84
94.8	92.6		91.2	90	90	87.2	91.9	95.7	89.7	95.5	95.2	97.5
84.9	92.3		100.1	99.7	102.3	89.9	90.7	89.2	93.5	96.7	94.7	80.8
99.7	97.6		95	96.1	85.8	86	91.1	91.1	94.5	86.9	85.2	81.6
92.5	97		96.5	95.8	96.6	87	89.9	91.2	85	85.9	87.4	86.2
95.7	96.4		89.9	77.6	90	93.8	89.1	94.6	88.5	81	93.2	98.1
91.6	79.6		96.9	90.5	91.9	91.7	94.7	87.6	94.3	96	87.8	98.6
90.6	92		87	93.1	90.4	94.6	93.1	103.2	87.7	91.1	83	99.3
89	85.2		91.4	101.3	85.5	92.4	95.9	89.3	94.4	93.8	88.3	98.4
96.8	95.6		104.2	86.1	104.2	89.6	88.6	101.7	86.4	92.9	84.2	88.9
97	91.1		94.1	95.1	98.9	104.3	90.2	88.1	94.9	86.8	86.3	89.9
95.4	92.7		90.7	89.3	89.1	86.5	93	84.5	101.9	97.4	86.5	90.2
87.9	88.9		103	98.3	83.5	92.2	100.6	95.7	87.9	97.1	93.3	91.8
96.9	92		95.2	93.8	92.1	105.2	96.7	90.7	100.2	89.3	92.3	100
96	102.6		88.4	90.8	95.3	92.7	87.8	98.9	101.7	97.8	81.5	85.8
93.4	90.3		90.5	82.7	86.9	93	102.3	86.9	90.1	84.3	86.6	92.9
97.3	86.1		99.1	93.8	92.7	91	86.6	87.9	86.2	94.6	82.3	94.1
94.9	94.5		84.6	93	94.2	97.4	92.7	92.7	94.3	91.7	96.7	90.2
96.3	92.5		98.3	99.6	94.7	85.4	87.9	89.5	90	94.1	91.6	95
89.9	90.7		84.3	87.2	93.1	85.4	97.2	91.6	95.2	97.6	101.4	95.3
85.4	90.1		85.4	87.3	94.5	84.2	89.8	86.9	98.9	85.9	92.8	94.7
89.8	85.7		95.3	89.6	92.8	84.2	91.8	86.9	86.6	81.9	91.9	97.8
96.5	89.2		98	99.2	82.8	91.3	88.8	98.2	101.3	86.1	96.8	92.2
87.9	94.1		99.9	96.9	90.7	94.5	101.2	83.9	97.3	87.9	85.8	84.9
100.9	85.2		100.1	94.3	99.1	93.4	93.3	93	88.9	88.7	94	90.8
102.1	96.3		86.4	92.8	97.1	89.8	93.2	92.6	93.9	91.1	92.3	91.4
94	86		90.8	91.7	101.6	97.3	90.7	90.9	89.1	85.9	85.2	91.8
95.8	97.6		91.2	93.6	86.4	91.4	85.4	85.9	83.5	98	89.4	90.6
95.8	90.7		97.5	96.3	89.6	89.2	94.3	94.7	94	90.7	93.8	89.3
92.1	90.1		94.4	90.6	89.6	87.6	92.5	90.4	95.2	100.9	92.9	98.5
86.9	92.7		88.6	84	90.7	85.8	94.2	103	96.6	83.2	94.9	102
89	93.3		84	88.3	92.3	95.4	90.1	88	96.2	89	93.2	86.6
101.3	96.9		98.5	89.4	98.5	91.9	90.2	97.8	99.2	89.4	82.2	86.6
88.2	94.6		92.2	97.1	93.4	86.5	86.3	88.8	84.9	93.7	94.1	93.4
93.9	102.2		88.9	85.6	92	99.3	90.6	87.6	85.1	93.1	92.7	102.7
79.6	98.3		81.9	98	104.9	97.6	98.2	100.2	88.3	89.4	98.4	95.1
99.5	95.7		92.9	91.5	96	101	91.6	98.5	88.2	91.2	87.2	90.3
91.9	102		89.2	87.8	95.7	93.6	98.6	96.5	88.9	88.5	97.7	87
85.4	92.1		93.2	94.4	98.7	99.4	89.4	93.8	94.6	85.6	88.3	83.2
94.1	90.1		98.1	89.2	86	92.5	84.4	96	100	92.9	85	94
101	92.9		97.5	92	86.2	100.4	107.6	92.9	89.4	97.6	83.5	94
91.5	95.7		89.3	89	95.4	89	88.4	80	101	91.2	93.8	86.3
94.7	82.9		92.2	93.7	94.3	98	97.8	96.8	93.8	84.5	85.7	86.5
86	85.6		94.3	88.9	83.7	85.5	89.2	89.6	84.9	92.1	97.3	94.3
86.6	81.4		94.4	91.5	89.2	88.6	91.3	83.9	102.2	84.7	93.7	81
92.9	90.2		90.3	96.5	94.9	92.5	94.5	91.9	92.3	78.9	94.5	90.8
93.9	95.5		94.7	85.9	91.3	85.4	96.4	94.8	88.3	81.7	97.2	83.6
91.8	93.6		93.5	93.5	89.2	84.5	93.5	98.4	82.7	88.1	88.3	93.2
84.1	100.2		93.5	99.1	83.9	87.4	94.5	97.2	97.4	88.3	88.5	95.9
92.7	97.1		93.1	96.5	97.6	86.6	92.3	86.5	92.6	85	100.9	99.6
90.1	86.2		101.1	89.7	87.9	91.6	87.8	94.6	88.9	86.6	86.9	91.1
91.2	105.2		86.8	92.8	99.1	88.5	86.4	91.3	94.1	93.9	86.6	89.9
100.2	84		98.5	86	86.5	99.4	90.7	88.7	96.6	90.4	92.9	103.2
96.2	94.6		96.7	92.3	85	91.9	89.6	90.4	90.7	92.8	100.3	86.8
103.5	98.6		97	82.6	102.2	91.6	98	104.3	82.8	89.4	93.4	92.2
102.2	89.1		92.2	91	91.9	98.9	85.1	87.6	97.3	84.8	87.4	92.6
101.6	93.3		94.2	94.2	98.7	97.5	94.8	101	98.6	90.9	96.6	85.6
94.2	82.9		95.4	92.9	96.8	87	102	81.4	99.8	89.8	88.1	98.3
98.5	94.7		99.6	94.9	101.8	99.3	94.6	98.6	94.5	95.3	88.3	91.5
87.5	93.1		91.6	93.8	95.4	98.1	92	87.2	98.4	89.9	88.9	97
98.9	93.3		96	94.7	97.2	97.2	82.6	84.1	81.7	83.1	93.2	92.1
95.4	89.7		95.3	93.6	86	94.9	100.5	84.5	88.5	94.8	96	93.7
94.5	94.8		98.8	90.1	88.5	86.9	85.5	93.4	92.8	90.5	83.4	92.9
96.1	83.7		94.6	93.4	96.6	91.2	88.7	85.2	81.8	81.4	91.7	93.3
93.4	93.8		91.2	104.3	87.8	92.4	96.4	96.4	88.7	91	85.4	84.8
107.6	100.2		94.8	93.6	77.5	92.3	87.7	94.9	88.1	85.6	91.9	89.3
89.4	91		90.5	96.6	99.5	86.1	95.6	91.8	98.8	83.2	92.6	89.4
94.5	96.2		98.9	86.9	96	86.1	90	104	91.8	87.1	85.8	91.7
99.6	88.1		96	91.8	96.1	85.5	93.6	89.1	97.7	96.2	95.4	87
86.3	98.9		90.3	95	96.5	91.2	88.3	90.3	92.2	84	88.4	83.9
88.3	96.5		87.9	89.1	96.1	104.4	95	99.7	82.9	92.2	95.3	96.7
89.4	97		95.4	97	94	95.3	90.3	97.4	92.2	92	91	83.9
90.3	92.9		100.4	95.5	89.2	95.3	84.8	98.1	98.7	85	92.3	90
95.2	100.2		98.2	86.9	92.4	88.9	98.1	84.6	96.7	86.7	84.1	84.4
103.4	95.3		89	85.9	92.8	88.9	87.7	86	97.6	92.5	87.1	97.1
93.2	92.3		84.7	98.6	99.2	84.2	96.4	102.8	101.1	95.2	97	86.3
97.5	92.8		90.7	89.4	99	83.6	99.3	95.7	89.9	86	99.9	90.7
84.9	95.6		94.6	82.7	91	91.4	89	97.1	85.8	83.8	87.5	101.1
98.5	97.5		90	88	96.2	89.3	94.4	93.2	85.7	81	91.3	79.4
92	98.9		90.3	91.1	94.1	83.2	82.9	87.3	97.6	77.5	79.8	84.4
93.1	96.3		89	91.1	94.1	91.9	93.3	98.6	90.5	91.8	90.1	90.2
89.6	94.3		94.8	88	84	93.8	95	98	93.7	86.5	99.1	93.6
93.2	93.8		97.6	88.5	89.3	94.2	90.1	100.4	100.2	93.3	97.6	85.9
93.9	88.2		93.9	90.3	82.3	95.5	86.6	98	100.4	89.3	86.9	100.9
99.3	99.6		82.7	93	86.3	90.5	97.8	90.7	88.3	87.1	86.2	93.2
93.7	97.5		90.3	95.8	103.4	87.5	96.6	94.7	99.5	91.5	86.7	95.9
96.1	90.1		92.5	87.2	98.8	87.5	93.5	92.7	92.6	95.4	93.8	87.8
97.6	86.3		89.7	86.5	92.3	96.2	95.8	95	89.7	85.8	93.6	84.1
86.8	96.8		94	86.4	89.2	95.5	88.5	99	88.7	88.6	92.5	92.8
94.2	92.4		93.7	89.6	95.1	90.5	101.2	96.6	90.4	88.7	100	84.1
94.9	86.1		93.7	84.5	98.6	107.6	87.5	86.6	96	83.2	94.3	81.8
90	88		92.6	95.1	88.2	86.6	96	94.4	98.2	90.9	89.2	90.1
93.7	89.1		89.2	90.4	97.7	84.8	89.2	98.2	94.4	84.3	85.3	90.7
98.2	98.2		89.8	96.6	92.3	98.5	87.3	93	86.8	95.5	90.6	93.8
94.3	99		98.3	94.9	94.9	98.6	98.6	98	94.8	90	94.3	89.1
96.8	95		91.3	88.3	93	95.8	91.6	92.8	101.3	97	91.9	96.6
101	99.4		92.8	88.1	94.4	89.8	86.5	89.1	95.1	91.3	90.4	98.4
95.7	94.4		90.8	95.4	99.5	85.6	89.4	87.6	91.8	84	90.3	83.8
94.9	83.7		87.9	96.3	95.2	85.6	98.2	91.3	87.1	85	81.5	87.4
99.3	100		94.8	89	92.5	84.5	96	88	99.7	82	81.5	90
94.5	91		91.4	88.5	86.6	82.3	85	89.9	90.3	80.6	95.1	81.1
106.5	86.5		90.8	94.9	91	92.7	106.3	96.7	95.7	99.4	92.1	95.2
99.4	85.8		90.2	91.6	86.9	85.7	97.8	99.1	99.8	83.7	102.8	87.9
92.7	93.5		80.6	90	88.6	91.4	100.8	93.7	87.8	84.6	82.4	87.6
90	88.6		93.4	95.9	93.6	82.3	91.9	91.6	88.5	89.5	87.9	96
88.8	94.2		89	92.7	95.6	95.8	96.3	90.6	83.6	93.9	87	99
80.4	89.2		102.7	88.2	98.5	95.2	90.9	92.4	83.7	88.5	86.6	93.6
99.6	89.7		90	86.8	91.2	99	91.2	95.5	91.1	94	91.6	94.7
93.4	95.2		93.7	99	92	89.7	96	93.8	91.8	86.7	91	84.2
93.3	97.1		94	88.1	95.1	86.7	92.7	90.9	91.7	89.3	93.3	97.2
92.5	83.9		91.3	89.9	89.6	92.3	90.5	87.5	88.6	85.8	93.5	86.3
97.4	81.9		96	91.2	102.4	92.3	90.6	85.3	86.9	88.9	99.8	86.3
93.6	88.2		88.4	87.9	94.4	87	96.5	106.2	93.3	82	94.2	98.1
100	94.6		84.8	87.4	84.1	95	89.8	92	88.2	81.6	97.9	92.6
96.1	94.3		95.8	95.7	90.7	79.4	85.3	90.4	89.7	91.5	89.7	94.1
90.1	97.9		83.4	85.2	95.3	92.6	96.4	103.3	93.4	91	81.5	92.4
93.9	93.6		94.4	88.1	90	99.9	86.7	97.6	89.4	89.4	84.8	88.9
99.7	95.1		92	91.1	96.2	92.9	83.6	92.1	99	95.8	96.6	97.3
91.1	91.5		86.8	97.1	89.2	88	100	95.2	90.5	91.1	84.8	93.5
96.6	91.5		90.8	102	92.1	78.1	92.4	82.5	91.7	83.7	94.2	90.5
94.4	91.3		95.6	95.3	86.3	97.9	89.9	93.6	92.9	81.1	85.9	89.6
95.8	93.3		91.7	91.9	95.4	100.6	101.1	83.9	92.2	94.5	88.7	95.5
95.1	95.5		92.5	94.8	85.6	94.4	97.5	98.7	90	85	84.6	100.9
89.4	83.4		92.2	93.5	84.5	92	98.2	99.1	84.6	94.6	92.1	99.9
99.6	94.2		90	84.7	92.7	86.9	89.7	91.6	94.3	92.4	82.9	99.7
94.4	97		92.8	95.8	99.8	94.4	92.5	89.8	93.5	81.4	85.6	90.3
92.1	90.1		78	91.3	89.3	92.5	94.3	88.4	91.4	90.3	83.2	93
95.6	89.2		85.4	93.7	84.3	95.6	90.2	91.9	98.4	79.4	90.2	102.1
98.2	91		90.7	96	82	88.2	93.3	99.6	90.3	84.6	91.4	92.4
95.6	101.3		87.8	96.6	95.3	83.8	86.3	94.1	89.9	89.5	99.2	95.1
89.3	88.6		90.7	101.9	87.1	88.7	90	95.7	95	90.7	92.2	87.5
94	94.1		97.8	89.3	103.3	91.3	95.9	101.6	84.2	91.3	84.7	97.8
93.9	98.2		89.9	99.7	97.4	89.8	95.4	87.7	90.6	93.6	85.5	96.5
91.8	86		92.3	91.6	87.7	87.9	91.4	94.1	88.5	84.7	90.1	84.3
93.1	94.2		104.2	91.7	89.6	88.6	87.8	100.6	90.3	89.9	85.6	87.9
84.6	97.3		95.6	90.1	88.9	88.6	96.1	94.1	87.7	88.1	87.4	92.9
92	85.6		90.7	95.7	101.6	97.2	86.6	83.2	95.8	82.7	91.2	97.9
82.8	84.2		95.1	87.5	92.7	95.3	91	95.8	94.7	83.4	95.9	100.2
90.8	89.3		92.1	91.9	94.9	88.3	96.9	90.7	103.7	89.1	82	90.2
89.7	85.9		97	97.5	88.4	96.9	95.8	97.8	86.5	87.2	93.4	98.9
85.1	89.1		91.9	89.8	89.3	92.4	94.5	93.9	96.1	96.2	95.1	79.5
89.7	101.4		94.1	86.2	88.9	99.5	99.8	93.2	89.9	96.9	99.6	87.7
100.7	89.4		95.7	95.6	93.1	97.6	97.9	92.3	84.7	86.6	86.9	102.9
88.1	98.1		97.2	94.1	89.8	90.8	94.1	97.7	86.2	92.6	96	87.7
90.1	89.9		103.1	93.9	88.9	92.9	89.1	95.9	95.5	86.6	87	95.9
87.3	97		95.5	102	86.9	96.4	87.5	82.3	91.9	93.3	84.7	99
100.3	99		101.5	94.2	93.6	87.4	104.7	89.4	82.9	88	93.1	87.5
97	97.8		87.5	100.2	98.7	95.5	93.6	79.9	90	81.7	87.1	91.5
86.6	91.9		97.2	99	91.3	103.1	90	93.8	97.3	88	97.2	90.5
94.9	92		84.6	89	89.4	97	94.7	90.7	97.8	88.3	98	96.1
89.2	93.3		88.7	97.5	92.6	96.7	98.8	91.6	95.8	97	95.8	84.9
99	98.5		86.8	95.7	94.7	99.8	93.9	90.4	87.3	87.7	90.3	77.6
98.1	93.2		91.8	91.3	90.7	96.3	97.2	83.7	91.9	96.2	85.3	86.1
90.2	98.2		91.7	93.8	97.8	92.5	97.1	99.1	88.1	97.1	91.7	81.1
91.8	93.2		89.8	103.2	90.9	86.8	93.5	93.6	88.1	87.8	97.5	91.7
93.3	98.2		100.6	86.6	96.7	96.2	94	95.8	104.9	98.6	85.4	87
79.7	89.2		95.6	96.3	98	94.5	100.4	88.9	98.3	88.1	93.7	88.4
93.5	92.4		89.1	93.9	96.4	78.8	93.4	99.5	91.8	88.1	95.8	95.2
89.2	97.8		85.5	89.7	94.2	91.8	94.4	88.8	93.8	95	90.5	90
94.6	98.5		89.9	88.9	93.7	85	94.7	91.3	94.2	91.8	94.4	85.9
83.2	93.3		85.5	87.7	82.5	90.7	97.3	98.8	87.7	91.7	90.3	85.9
87	91.9		102.9	89.8	93.8	94.8	94.7	82.8	91.5	88.5	88.5	91.8
93.5	83.5		91.3	90.1	92.9	93.9	96.4	92.3	88.1	93.2	84.4	89
100.3	91.6		96.3	98.7	86	90.2	92.1	83.4	98.9	81.8	83.9	92.4
98.8	88.7		101.4	80.9	92.7	98.4	88.7	94	99.4	87.3	94.7	85.9
94.5	90		90.9	89.9	89.3	84.7	95.3	97.9	97.6	84	94	86.5
93	95		91.9	102.2	90.4	88.5	95.1	91	91.4	88.1	89.4	84.7
105.1	102.7		89.4	97.4	88	99.4	86.7	87.9	92.2	97	75.7	87.2
93.9	93.7		93.5	98.8	86.7	95.7	96.2	91.3	92.9	88.3	91.5	91.1
89.6	99.6		89.4	90.8	89.3	86.2	94.4	88.2	92.6	100.4	91.8	88.3
99	90.5		90.6	96.3	93.3	95.8	90.6	92.4	91.5	95.2	88.9	96.2
93.2	83.5		97.9	104.2	92.7	93.4	91.5	94.2	89.6	82.4	102	100.1
92.2	90.1		92.5	85.7	93.5	89.3	93.8	95.7	95.6	90.3	101.6	91.2
82.6	91.2		93.7	96.8	96.8	84.8	94	95.8	96.6	76.9	93.2	86
95.2	95.9		97.4	96.5	89.5	95.9	90.5	96.2	93.3	88.6	99.6	83.8
105.4	96.8		98.8	92.8	100.7	87.1	89.5	85.4	96	86.9	86.3	87.5
100.9	99.7		92.5	92.5	94.3	84.1	90	90.2	91.3	85.5	82.7	100.3
92.9	92.7		89.5	98	91.1	81.1	90.4	96.2	90.8	85.1	92	86.5
97.3	86.3		93.9	100.1	92.4	93.1	104.5	82.5	87.4	90.1	96.1	88.7
103.1	90.2		99.8	90.2	88.1	92.2	87.5	90	96.2	96.9	86	88.4
89.1	103		99.3	89.6	99.9	82.4	89.7	100.3	97.4	86.9	90.5	93.8
89	92.6		88.9	92.7	92.4	92.3	91.7	91	95	88.7	105	80.9
94.2	92		98	94.3	86.5	96.4	93.9	86.4	94.5	96.4	90.5	79.7
82.4	91.5		91.9	93.7	100.5	103	87.9	90.6	89.1	97.8	87.8	94.6
88.9	91.7		97	87.1	94.7	85.6	96.7	86.6	90	91.6	101.4	86.9
94.5	97.1		86.5	89.6	96.7	82.2	82.1	90.7	90.7	95.1	89.4	84.2
85.3	85.3		87.7	97.8	103.9	83	96.1	93.2	93.1	83.1	82.4	83
92.6	106.7		96	102	93.2	85.3	98.6	86.9	90.6	85.6	97.8	92.8
103.4	91.7		95.3	95.5	90.6	90.6	96.3	89.4	92.9	99.5	87.3	101
95.3	93.9		92.7	97.3	96.2	88.3	83.9	86	89.3	88.5	91.4	91.8
89.2	89.7		96.5	92.6	90.8	98.7	89	89.7	85.3	87	87.8	85.7
98.3	95		96.8	93.2	90.8	97.3	96.9	89.6	91.9	89	85.4	85.7
89.3	97.9		99.3	95	87.1	86.7	88	88.9	93	90.9	94.1	92.9
101.5	93.6		87.7	94.8	103.2	88.1	91.6	99.5	91.5	84.3	90.1	89
100.9	93.2		90.1	92.9	85.8	99.1	88.4	92.6	87.1	88	86.2	91.7
93	90.9		90.7	86.2	90.6	90.7	102.2	98.1	87.9	93.7	90.4	85.7
90.6	101.7		93.6	90.4	82.3	90.1	81.7	96.3	96.5	95.3	87.8	91.9
97.9	86.7		97.3	86.9	82.3	95	92.4	92.3	81.9	87	87.5	87.5
89.5	93.9		87.1	94.8	83.6	100.2	91.1	99.1	95.8	82.7	84.3	90.5
90.6	89.4		95.1	91.2	90	92.6	96.1	88.2	90.3	88	97	82.8
95.7	93.4		87	86.5	96.6	88.7	92.1	89.3	91.1	84	83.2	85.6
93.7	95		84.6	90.9	94.7	98.1	91.4	89.3	94.7	85.5	83.2	88.4
93.6	91.8		101.5	106.6	91.4	85.7	98.8	91.1	98.1	88.6	87.3	86.9
103	89.2		86.9	86.4	83.1	84.7	89	90.1	92.8	92.9	90.6	83
97.4	98.9		97.5	97.1	95.1	98.3	91.1	86.7	86.3	90.2	102.8	91.6
89.7	85.3		97.8	90.3	86.7	95.3	96.1	88.6	99.1	90.1	84.2	94.8
93.4	89.1		93.3	99.3	86	91.4	96.9	87.8	94.4	96	89.2	85.6
99.3	95.6		87.9	89.2	92.3	91.8	89.1	80.7	96.1	91	93.1	93.9
101.5	90.8		96.2	86.6	93.6	91.7	97.5	80.7	95.2	90.6	85.7	87.7
90.4	96.7		86.2	92	88.9	90.6	91.4	94.8	99.4	84.7	78.5	88.6
87.1	88.6		89.9	90.7	96.4	99.7	91	89.4	88.5	95.1	81	91.8
88.4	94.2		91.5	90.2	84.4	87	100.7	88.9	94.4	85.6	90.4	94.1
93.2	103.9		94.3	90	88.8	81.3	93.9	83.9	98.3	93.5	94	99
88.5	95		91.3	96.9	95.8	81.3	89.6	95.2	86.9	85.2	87.9	85.3
100.9	86.6		91.9	91.6	84	95.1	86.5	90.3	91	91.6	92.9	85.8
95.9	90.9		86.1	90.1	94.5	83	90.7	95.9	90	91.5	88.5	83.4
99.4	94.2		89.6	90.4	88.8	75.6	91.4	91.7	90.2	80.5	88.3	93.9
86	96.2		83.9	94.1	93.2	76.3	93.6	86.3	96.3	91.3	93	96.4
95.1	95.5		99.7	93.2	90	93.7	96.7	99.2	96.5	90.6	93.5	92.3
91.2	93.4		92.2	88.3	87	88.8	96.8	93.8	88.8	95.2	92.5	87.7
96.2	90.9		92.7	91.9	93	88.4	102.7	91.7	93.7	96.9	89.1	88
88.5	95.9		96.9	103	89	83.8	90	96.3	93.8	95.3	86.3	92.3
96.1	95.2		98.8	107.6	95.7	90.6	89.9	90.1	89.7	90.2	100.6	90.6
86.1	99.4		96.4	91.4	95.7	91.7	88.4	93.1	87.3	85.3	104.9	87.7
97.6	89		88.1	89.4	100.8	91	84.4	103	86.5	85.1	93.4	81
96.7	88.4		94.2	90.4	84.9	93.9	98.6	89.4	97	84.5	94.3	82.5
88.8	100		85.7	99.6	93.7	95.1	88.1	95.2	90.2	93.9	93.2	87.8
89	85.3		84.2	95.6	87.3	90.5	89.6	92.9	94.5	79.5	95.8	84
84.6	96.9		97.5	95.6	102	93.2	94.7	93.2	90.9	85.5	92.4	102.7
96	94.4		89.6	87.3	97.3	96.7	89.3	93.9	95.2	89.5	89.8	85.7
92.7	93.8		94	94.2	99.6	100.3	95.8	94.3	92.3	93.8	89.6	87.6
81.7	95.1		95.5	86.1	93.5	88.5	96.2	89.1	90.3	84.9	94.6	95.3
96.1	96.8		87.7	99.8	94.8	90.6	89.5	99	95.1	90.9	103.8	92.9
102.9	92.3		89.5	109.2	90.9	94.2	89.5	78.2	89.3	86.2	90.3	90.1
102.1	87.2		87.5	101.4	94.3	95.3	87.4	97	86.6	83.4	98.4	88.2
95.8	98.5		98.8	85.1	88.5	94.6	87.8	95.2	90.2	86.7	82.1	82
89.4	93.3		95.3	94.6	92.6	86.7	88.2	85.8	99.7	97.2	95.3	90.1
83.7	85		94.3	95.7	86.6	92.1	96.7	82.9	85.4	88.7	91.7	96.8
89.9	94.7		89.2	89.2	85.7	94.7	91.8	91.1	90.4	90.7	92.5	92.3
103.5	84.6		90.3	96.8	95.6	93.3	91.6	100.2	106.2	84	94	91.2
93.2	92.8		88.1	98.5	92.7	83.8	92.1	86.5	97.4	87.7	86.5	103.5
90.1	96.5		98.7	90.7	92.2	97.7	96.9	102.3	89.1	80.6	96.2	87.5
86.3	88.5		92.2	89.9	91.8	82	93.6	91.6	94.8	87.8	79.7	95.8
88.9	90.9		94.4	92.1	91.7	90.5	93.5	95.4	87.9	90.1	88.4	85.1
92.4	91.7		95	91.9	97.4	84.7	94	92.4	88.6	99	95.5	83.6
90.1	99.2		101.3	91.5	84.1	93.6	93.6	97.5	89.9	97.9	87.5	85.4
100.1	102.1		89.7	90.2	93.8	93.6	91	92.7	86	89.8	99.6	84
95.5	100.3		82.4	91	91.7	88.6	93.2	98.4	95.1	83.3	92.8	91.4
89.4	93.3		90.7	94	90.4	89.4	96.4	99.8	92.4	88.4	98.1	97
91.1	88.1		96	91.3	85.5	87.4	84.9	97	92.8	85.6	96.5	84.4
98.3	99.8		103.3	87.4	92.4	97.5	84.1	95.8	94.9	95.5	92.5	82.2
92	95.3		90.3	101.6	89	86.5	103	97.7	83.3	93.4	91.6	92.6
92.7	88.4		98	83	96.5	95.2	92.1	96	92.1	83.8	86	92.3
94.2	94		90.3	89.9	94.4	93.7	85.6	95.9	80.1	91.6	91	92.2
91	97.1		88.4	91.9	88.5	95.5	92.5	89.7	89.2	91.1	91	83.5
91	91.1		102.3	100.7	84.7	96.9	90	101.3	89.7	92	101.5	92.9
91.4	101.2		103.6	96	98.4	88.9	95.6	85.9	84.3	90.5	89.5	92.3
87.3	92.4		91.9	90	86	81.3	90.3	85.2	101	85.9	92.8	94.9
94.1	92.5		90.6	98.5	78.6	81.3	95.9	90	88.1	95.1	90.8	94.2
96.5	88.6		87.4	92.6	94.5	83.8	96.4	93.7	104.2	84.6	95	95.6
96.2	94.1		91.9	98.2	90.1	94.3	92.3	94.5	93.7	99.4	85.8	86.9
94.3	96.6		87.7	91.9	90.8	93.5	93.4	96.5	86	88.9	85.8	92.4
94.6	90.7		98.5	89.9	94.1	98.6	90.5	93.3	88.8	93.6	87.1	90.4
91.9	89.2		89.1	101.2	88.7	96.9	84	95.6	92.7	84.7	94.7	89.8
96.3	108.1		99.2	95.4	97.3	91.8	91.9	95.7	89.7	88.3	99	89.6
98.2	96.4		89.4	99.4	93.3	103.6	86.9	95.5	83.6	92.6	102.3	98.1
90.1	98		87.5	89.1	81.7	99.2	97.7	91.3	83.6	92.4	96	89.5
92.4	82.5		98	102.6	93.3	95	90.1	95.3	93.4	88.8	102.6	96.4
93.6	98.9		97.5	94.4	87.2	99.1	92.9	94.9	88.6	88.1	83.6	86
89.3	99.9		88.6	94.2	96.3	96.7	84.3	96.7	93.4	86.3	83.6	86.7
81.6	91.5		86.9	97.5	93.3	96.8	101.8	90	102.1	93.1	97.7	89.1
88.7	90.8		98.8	99	95.7	93.4	97.2	87	83.5	90.4	92.5	97.9
89.5	83.8		100.3	97.4	95.6	95.5	90.9	95.4	96.9	89.6	80.5	91.7
88.8	90.7		99.5	91.8	89.5	93.8	92.6	91.6	85.4	83.9	87.2	84
100.1	96.6		100.6	97.1	96.2	89.2	97.5	89.9	97.8	86	88.2	98.8
91.1	88.6		93.3	92.7	89.4	104.6	92.1	94.5	88.6	90.7	92.6	84.4
88.7	103.3		90.1	95.7	85.1	95.3	85.9	93.4	93.1	90.5	85.9	93.5
93.5	94.1		93.2	103.9	87.9	92.1	93.2	98.9	86	89.8	84.4	85.8
91	90.7		80.6	95.2	103.5	93.6	91.5	79.1	91.6	95.1	92.4	86.1
93.3	84.2		95.7	95	93.3	92.2	90.3	94.5	95.8	99.7	86	95.8
98.8	88.7		92	88.6	90.4	91.5	91.2	94.2	95.7	95.3	90.8	83.8
94.2	82.9		86.3	100.9	87.6	97	95.4	95.9	92.7	96.3	83	93.1
97.7	87		93.9	90.8	92.4	94.6	92.1	90.3	95.4	96.5	98.4	90
103.8	92.7		88.5	89.3	93.8	87.6	97	87.5	90.6	90.7	96.6	93.8
94.3	94.8		90.8	89	89.5	89.5	93.8	90.8	91.4	90.9	90.7	91.7
99	89.7		96.7	90.7	85.2	89.2	91.3	91.9	100.1	92.3	102.3	80.4
81.1	95.5		102.6	90.8	94	89.2	89.1	98.5	95.3	86.7	87.5	86.7
93.3	96.8		92.6	95.2	94.7	88.9	105.5	92.6	100.9	85.1	92.7	92.1
96.9	94.1		79.4	95.7	90.7	95.5	84.1	94.7	89.9	85.3	93.4	94.8
96.5	100.8		86.4	99	94.3	93.6	84.1	92.5	89	81	85.3	97.4
83.6	90.6		90.3	88.4	87.4	85.4	88.5	96.4	89.3	94.4	93.6	95.2
94.8	83.3		93.7	82.4	87	100.6	92.4	86.6	90.4	94.9	90.9	95.9
92.8	97.7		92.7	85.2	93.7	94	90.7	91	98.9	92.4	88.6	97.4
97.1	88.9		88.3	90.1	93	103.9	93.5	91	93.9	95.6	95.6	99.1
96.6	99.1		97.4	90.6	93.2	99.6	97.6	87.9	85.3	92.1	94.7	93
86.4	89		95.3	96	86.8	95.3	92	88.2	89	96.5	84.4	92.6
91.5	87.5		95.7	102.3	89.7	84.2	102	88.4	90.5	83.3	100.3	95.6
91.6	88.7		102.3	97.4	99.1	94.5	95.2	100.9	96.4	95.8	83.9	90
100.2	91		84.5	96	99.2	94.6	99.6	97.5	94.5	85.8	84.1	84.1
97	97.3		94	95	96.1	88.3	92	87.6	95.1	96.2	91	97.9
98.1	90.8		93.8	99.3	85	88.6	94.7	90.4	88.9	96.7	91.1	83.7
89.5	87.6		90.8	96.2	99.1	98.7	102.7	105.4	90.3	99.6	84.1	89.9
101.2	92.8		95.4	88.4	91.8	90.7	101.4	91	82.7	95.3	86.8	92.6
107.4	95.5		90.7	92.3	89.4	93.9	90.9	90.7	97.9	85.4	84.9	100.4
88.4	95.7		97.9	84.4	84.7	96.3	95.3	93.4	89.3	91.2	94.8	82.9
99.3	92		84.2	92.7	83.4	97.3	96.4	92.1	98.4	92.3	93.7	83.8
99.9	94.2		97.6	85.4	85.9	96.8	89.5	96.3	100.6	82.1	86.2	86.8
82.8	103.9		92.4	91.4	99.9	85.3	90.1	91.6	90.5	81.2	97.9	85.6
93.7	89.1		87.6	86.1	90.9	83.8	91.8	90.1	86.3	84.3	90.1	85.7
92.8	92.8		100.5	87.8	88.2	87.1	93.8	86.9	85.1	94.5	84.2	91.9
89.4	98.9		96	90	90	89.6	90.7	94.4	83	81.6	84.7	86.1
94	95.4		90.7	98.6	85.3	92.5	99.7	86.9	98.3	87.6	91.5	95.2
95.6	88.6		90.3	96.7	95.8	89.1	98.3	83.5	94.3	90.4	86.5	98.5
85	94.6		89.8	98.3	95.7	90.6	83.9	97.1	89.9	89.6	91.4	96
99.6	90.1		95.4	93.9	96.1	90.4	98.7	91.7	88.4	93.1	82.9	88.3
103.2	95.5		87.6	90.3	85.6	96.5	98.2	102.9	94.1	89.1	81.4	94.9
89.4	94		85	94	97.4	83.8	97.3	91.4	96.9	92.3	92.1	92.4
93	91.2		89.2	87.4	91	96	86.5	88.2	99.1	87.5	85.1	88.3
96.2	85.7		93.5	93.8	97.4	99.9	97.6	93	98	93.3	102.6	91
99.6	83.7		88.9	87.2	93.5	84.9	92.9	89	83.6	88.6	96.9	92.9
105.1	93.9		79.1	98.1	84.8	82.9	87.1	88	99.2	91.6	96.3	97
85.9	93		93.2	86	85.2	94	89.6	93.4	94.2	88.8	93.6	86.3
101	95.3		94.1	87.2	87.8	90.5	85.6	99.1	97.4	87.8	94.1	92
96.6	100.8		96.9	91.1	91.9	96.9	96.1	95.2	89.1	88.7	97.4	88
90.6	99.5		92.9	103.5	86.1	97.3	89	84	89.9	83.5	89.7	101.9
99.6	85.7		91.8	88.9	95.1	81	93.2	97.8	92.8	88.9	95.9	94.6
86	103.3		87.8	92.9	86	95.1	85.5	96.1	94.4	86.3	98.8	80.5
94.6	106.3		89	95.7	85.8	90.8	89.4	99.5	86	92.4	92.7	86.9
96.4	90.9		101.4	99.9	98.5	93.5	88.8	103.2	86.8	93.5	85.4	82.4
91.8	92.6		93.3	93.3	89.8	95.5	84.2	91.9	91.7	95.2	94.6	95.4
103.1	93.3		95.9	93.6	90.2	91	101.3	90.6	95.6	90.2	89.2	83.1
96.3	91.2		89	90.3	101	91.2	97	88.3	94.4	87.9	81	95.3
95.9	103.3		94.7	94.3	90.4	96.4	92.7	94.8	93	87.5	95.7	103
95.1	95.9		96.8	95	88.5	92.9	80.8	93.6	93.9	91.1	88.7	93.2
87.7	93.9		97.2	90.3	91.7	95.4	91.7	90.5	86.7	85.3	101.6	90.1
92.3	93		94.9	107.6	91.5	88.6	94.1	90.4	102.2	91.3	84.6	83.1
94.1	95		92.8	101.7	92	89.9	92.4	84.4	93.6	89.7	84.5	81.7
87.7	87.8		94	93.5	91.1	90.8	93.1	87.5	86	89.8	85.1	90.5
96.3	94.9		91.7	95	92.2	94.9	102.1	90.2	96.4	94.9	91.2	102.4
92.5	90.9		95.6	97.4	90.3	90.3	97.9	91.4	90.7	86	92.2	97.9
97.3	85.8		98.2	92.2	94.5	88.7	85.9	99.4	85.2	90.2	80.6	89.4
98.3	94.7		93.3	96.3	91.4	90.6	94.2	89.3	105.8	93.7	97.6	93.2
90	86.1		94.6	96.7	94.7	91.6	102.2	87.7	93.2	84.6	81	85.5
90.6	93		95.8	93	88.5	88.9	92.9	95.9	94.3	91.3	96.2	85.4
88.2	95.2		95.2	96.4	86.9	84.4	89.6	99.5	92.2	88.2	93.9	93.5
100.6	98.3		97.6	90.2	85.1	83.4	91.7	94.4	93	92.5	91.5	82.8
90.1	100.3		96.2	89	91.9	96.8	92.7	94.9	93.4	98.1	89.8	89.6
103	88.1		99	97	96	94.5	84.8	94.1	96.7	89	84.4	92.8
91.5	90.6		88.8	91.6	87	91.5	96.5	88.7	93.8	85.9	90.2	90.7
99.8	96.1		96.7	104.9	92	85.3	93.1	88.2	102	84	90.8	92.8
84.3	93.7		94.7	100.2	88.1	96.6	88.1	92.2	96.9	93.3	92.1	95.5
86.8	99		92.1	93.9	86.3	91.6	90.2	89	95.5	89.2	93.9	83.3
84.7	90.5		95.4	102.8	94.4	97.9	85.2	85.3	95.4	93	105.4	83.3
99.5	89.7		99.3	89.8	90.9	96.9	88.6	91.3	95.5	90.3	84.6	83.4
93.5	99.9		91.8	84.2	90.7	96.1	97.7	91.9	91.8	86.4	81.2	87.4
90.8	97.9		103.1	92.9	100.4	90.7	93.9	93.2	97.4	91.5	82.8	91.2
91.6	87.8		89.3	89.8	88.1	94.6	88.1	84.6	87.6	81.6	82.8	90.3
103.2	91.4		87	93.6	90.7	95.4	87.2	95.8	95.1	85.1	95.4	90.3
86.1	97.7		88.1	87.3	92.3	89.2	95.2	97.7	90.2	96.4	84	89.5
96.4	91.8		90.8	94.7	86	99.6	91.5	98.7	89	82.8	95.4	100.4
90.8	97.5		99.7	86.6	88.9	90.5	90.8	97.7	100.2	86.9	85.6	97.1
95.4	91.5		95.4	90.2	101	91.2	92.2	97.5	100.7	73.5	87.2	81.7
92.6	87.1		89.8	96.3	92.2	96.4	87.1	90	91.9	87.3	94.9	84.5
98.4	81.4		96.2	95.6	92.7	85.1	88.8	91.7	93	91	94.9	84.8
101.3	93.6		93	98.4	87.3	95.4	98.4	103.4	96.1	91.8	84	94.3
90	91.8		91	90.2	86.3	93.4	92	88.8	88.8	90.2	95.8	90.2
95.9	96.3		91.3	91.4	84.4	91.4	98.7	90.9	88.8	87.1	84.6	85.2
93.1	98		92.2	85.3	92.6	87.9	86.4	97	88.8	91.8	81.2	85.1
90.1	93.1		102.4	90.2	87.8	86.7	90.3	88.8	91.6	96.7	83.8	98.5
97	97.8		83.8	89.6	84.5	89.9	93.6	94.4	89.2	90.2	98.2	82.1
95	92.9		104.4	93.9	88.9	98.2	96	86.5	94.7	85.9	84.2	95.5
96.5	84.3		86.2	92.1	89.7	90.7	91.9	89.1	98	93.5	84	90.3
94.3	102.2		87	98.2	88.9	86.5	82.7	94.1	97	87.9	82.5	91
96.7	91.9		96.8	85.5	92.9	93.9	84.5	99	87.4	90.8	98.4	91
99.8	95.2		99.7	90.4	92.8	91.1	88.8	97.2	91.4	90.9	89.2	85.1
97.6	91		88.5	89.1	87	88.8	86.2	89.1	92.9	95.9	96.2	81.1
96.5	94.7		88.5	94.8	89.7	96.8	87.3	95.2	99	89.3	86.7	93.4
88.9	90.5		97.3	83.1	89.3	93	97.6	81.5	84.9	93.3	81.9	91.9
92	103.1		90.7	92.9	89.7	84.9	90.9	99.5	89.6	89.6	94	87.2
92	88.3		96.2	89.2	89.1	94.8	93.9	91.5	95.1	86	85.1	104.3
92.9	91.7		95.5	103.5	99	92.4	94.9	106.3	87.1	89.3	100	89.3
93.4	86.7		84.9	88.6	98.2	88	100	95.2	90.4	88.4	88.6	84
90.2	89.7		84.2	88	106.1	95.7	100.1	97.5	96.2	84.9	85.3	95.5
97.3	92.6		92	86.5	99.2	92.5	93.2	91.3	101.5	82.5	90.4	99.1
93.6	95.7		93.2	88.4	107.4	87.3	90	99.5	83	94	85.5	87.9
98.8	89.2		99	85.3	87.2	87.6	93.3	93.9	93.2	83.9	94.9	85.9
94.7	91.4		95.6	90.5	94.7	82.9	97.3	86.3	91.2	84.8	77.5	104.3
98.1	89.3		99	86.6	92.8	94.2	87.9	95.7	93.9	94.2	91	81.3
90.8	93.6		85	92.5	103.9	84.2	94.1	92.2	96.7	84.2	82.7	84.3
94.5	93.7		90.2	98.2	90.9	85.6	95.8	87.2	85.4	96.3	87.6	92.2
98.2	88.3		89.6	92.4	94.5	95.6	88.1	93	99.8	91.4	87.6	82.8
81.4	97.4		93.7	94.6	79.3	86.6	95.7	95.6	98.6	87.3	83.8	86.2
90.8	104.8		88.3	94.8	79.3	90.3	92.2	89.7	98.9	97.3	89.2	84.3
98.1	101.4		89.3	94.8	92.9	92	88.6	90.2	88.9	87.5	94.7	97.5
96	95.5		91.7	97.6	96.2	97.9	93.4	96.5	95.2	86.1	95.3	87.7
93.7	95		95.3	97.3	88	93.7	94	89.8	91.8	97.3	89	89.8
100.8	103.8		95	99.2	92.6	93.2	86.9	85.2	87	90.8	91.6	90.2
89.3	97		83	92.4	102.2	91.5	89.5	87.7	89.2	79.8	99.6	94.9
87.2	88.5		93.3	89.8	76.8	91.2	92.3	99.5	99.8	91	93.6	94.1
91.1	89.7		105.8	91.7	94.1	89	94.5	91.9	103.7	92.5	93.5	90.4
85.9	101.8		90.7	92.8	94	80.3	87.6	88.6	96.1	89.5	85.1	89.8
86.5	101.1		93.7	82.9	92.7	76	87.6	91.6	98	98.5	102.3	94.7
95.9	98.8		101.2	85.7	90.6	83.2	85.3	89	90.2	85.4	84.2	83.4
99.5	94.2		96.8	80.3	83.5	82.3	83.5	93.7	79.5	88.2	96.9	90.3
99.3	89.9		94	94.7	86.8	83.9	89.3	82.8	81.3	84.3	90.7	94.1
94.7	87.8		88.4	93.7	91.2	82.7	90.8	104	102.7	88.7	91.7	91.6
105.7	91.1		87.3	95.1	95.3	90	90.7	86.5	95.1	95.3	82.2	79.6
87.2	87		88.7	96.1	85.6	92.7	92.5	95.9	82.2	92.2	83	91
96.2	92.6		92.3	95.2	90.1	97.7	86.3	93.9	90.5	87.3	95	96.5
86.3	88.7		92.7	92.5	96.4	94.1	92	89.4	99.3	94.1	93.9	91.9
89.6	91.8		81.9	85.1	91.8	92.1	89.6	92	85.1	85.4	94.2	91.2
99.3	93.8		99.4	84.1	94.9	94.8	96.3	89.1	83	83.4	88.2	107.2
89.8	92.7		88.9	94.5	92.9	96.9	89.4	92.5	83	90.7	93.2	96.4
91.4	92.1		86.4	96.7	87.1	84.6	92.8	89.6	93.1	88.7	87.9	95.2
91.2	98.8		91	90	85.9	84.1	91.2	100.4	85.6	89.5	91.8	92.7
89.5	84.9		87.9	84.5	89.2	97.7	91.9	92	93.4	83.5	85.5	90.3
95	93.8		96.4	89.6	93.6	91.4	100.4	92	94	96.3	101.4	82.8
97.2	90.7		93	95.4	96.3	87	83.4	87	100	94.7	93.2	83.9
89.9	93.5		104.2	99.4	89.8	85.5	87.6	87	85.2	92.2	97.6	95.7
91.5	91.4		95.6	82.7	92.4	93.8	104	91.3	88.7	87.5	93	96.7
90.7	93.5		95.8	99.1	90.3	97.7	84.2	84.7	91.9	86.7	92.3	82.8
96.1	90.7		90.1	92.4	92.4	98.7	92.9	101.6	100.4		94	88.3
94	88.2		100.6	92.2	91.4	88.4	93.6	89.1	97.1		93.1	78.1
93.6	94.1		88.5	90.7	89	95	86	85.4	93.9		94.5	91.3
93.4	98		97.9	99.9	97.8	87.5	93.6	92	96.5		93.1	95.8
94.1	93.5		95.5	95.8	91.2	86.5	95.8	92.7	91.2		88.2	82.3
96.9	91.1		95.5	92.7	88.7	89.2	96.7	94	93.2		97.5	87.9
94.4	94.4		97.4	80.5	86.4	95.5	88.2	86.9	100.7		92.5	90.3
100.8	90.3		92.8	95.9	91.7	93.5	96.4	88.3	93.4		81.4	91
92.7	85.5		91.8	89.5	100.5	88.5	96.7	95.1	84.1		96.8	92.5
88.8	99.6		85.8	96.4	90.3	94.3	96	98.1	82.4		96.8	83.6
95.2	80.3		88.5	92.1	97.3	82.9	87.8	92.6	88.1		100.3	91.8
98.4	96.5		97.2	94.4	94.2	99.5	99.9	101.1	95		93.7	101.4
99.6	85.4		91.3	94.3	89.5	93.6	87.7	93.9	96.1		97.4	90.7
88.9	86.8		90.3	79.9	83.4	94.8	91.5	93.9	98.9		88.2	83.6
96.7	95.9		87.6	89	92.4	91.6	88.6	97.2	86.4		93	91.4
95.7	94.1		92.6	96.8	87.5	101.1	88.3	95.8	94.6		99.9	92.4
94.2	99.1		93.8	95.9	90.3	85.2	98.8	98.8	82.4		84.4	89.8
82.1	101.6		97.8	92.9	87.5	92.3	92.2	89.4	96.7		82.8	98.7
95.4	83.9		99.6	92.2	90.7	91.7	86	84	90.1		90.3	87.9
94.3	97.4		96.7	93.5	86.8	94.1	99.5	91.5	97.2		93.1	92.9
85.8	96.6		85.5	91.1	95.4	90.1	88.7	93	90.6		91.2	91.8
93.7	92.2		98.3	85	89.9	103.1	92.3	90.6	98.9		82.6	83.9
91.2	92.7		87	97.3	91.1	97.3	99.5	94.3	98.8		95.8	92.2
93	101.1		87	83.6	88.6	96.6	87.7	97.6	82.1		88.8	84.9
96.3	90.9		95.9	92	89.2	92.7	90.5	93	88.4		97.8	89.7
93.6	97.4		99.6	86.3	85.7	91.5	94	94.7	93.5		99	97.2
93.2	98.2		95.3	95.9	95	88.6	92.3	95.2	91.8		103.8	92.5
95.7	91.6		87.1	87.9	96.6	85.1	92.3	89.6	89.5		96.8	90.4
93.7	91.9		92.2	91.3	92.3	94.1	88.4	86.4	93.9		96.4	88.1
92.5	86.7		96.2	93.9	88.3	101.6	86.8	83.6	84		91.8	94.9
99.4	97.2		88	87.6	92.3	88.6	100	93	89.3		93.5	93
94.5	80.4		84.1	88.3	94.4	84	92.2	92.5	97.9		98.9	96.2
91.5	95.6		85.3	91.5	96.3	91.3	86.4	89.5	94.1		86.2	86
93.8	85.8		94.2	93.9	92.4	94.5	91.1	87.9	88.3		80.9	82.5
97.4	93.3		91.2	88.4	95.5	98.2	101.6	94.1	83.4		87.7	95.7
98.4	84		96.4	81.2	91.6	93.3	86.8	94.6	83.4		80	97.1
101.2	96.7		102.2	101.5	99.6	96.2	96.5	89.6	89.3		84.6	82.2
89.7	99.3		89.8	90.2	93.8	91.5	87.3	90.3	94.2		83.9	87.2
85.8	98.9		91.4	83.4	92.8	93.3	84.6	95	94.2		83.9	93.6
95.2	96		93.2	93.5	87.2	93.5	86.8	82	92.2		92.6	83.3
93.7	101		83.4	93.3	89.7	89.9	97	94.3	96.8		85.4	92.4
94.2	93		87.2	93.3	95.1	92.5	94.1	91.3	95		92.9	95.8
95.1	89.4		93.1	95.6	81.4	95.8	89.2	88.5	88.7		91.3	89
92.6	91.8		93.5	91.5	95.5	98.6	95.3	91.9	93.7		91.2	88.4
86.6	89.6		98.2	92.5	87.4	88	92.4	95.6	96.6		84.5	86
93	88.3		87.9	104.7	87.2	88.6	84.7	80.1	90		86.2	88.3
87.1	87.3		106.7	87.7	89.2	91.9	89	91.5	91.4		100.7	92.3
93.7	94.6		92.6	105.2	98.4	93.3	91.6	84.1	88.5		93.5	84
85.8	91		91.8	84.2	100.6	93.9	84.6	87.8	84.6		84.7	90.4
88.9	88.7		88	89.2	82.9	92.1	94.5	89.8	94.8		80.2	98.1
89.2	98.1		86.2	95.6	108.5	88.7	95.7	92.7	93.3		84.1	95.4
92.1	94.1		94.4	91.3	82.9	93.1	96.1	89.2	84.1		85.5	92.5
89.6	95.8		100.3	100.9	91.2	97.3	98	103.9	94		86.6	88.7
91.9	87.6		89.6	93.2	91.5	86.1	85.9	97.4	87.4		102	82.1
89.9	95.5		94.2	97.9	89.3	87.5	89.5	95.6	86.9		84.1	82.1
85.4	100.6		90.3	92	92.4	87.7	90.5	86.3	96.5		84.7	84.1
83.5	92.1		84.7	91.3	82.1	91.6	94.5	88.3	90.4		91	89.7
93.5	100.4		97.2	92.8	99.7	88.3	86.7	96.3	92.2		87.4	79.4
87.2	94		99.1	89.7	84.1	94.5	86.8	93.7	101.7		97.8	94.1
96.7	94.9		92.6	90.4	84.3	93.3	95.7	100.1	88.9		90.4	93
89.3	94.9		93	99.9	91.7	92.9	85.4	90	94.5		85.2	87.8
93.2	86.5		88.6	91.5	94.8	92.7	100.1	96.3	101		90.2	89.8
82.1	88.1		98.1	88.6	91.3	91	95.5	88.9	90.6		79.9	88.5
87.3	91.3		99.9	97.8	92.9	94.5	97.3	90.6	97.9		96.3	94.7
90.6	98.5		96.7	99.5	99.1	93	82.9	95.1	82.1		90.7	87.3
82.1	90.9		88	99.7	92	90.6	86	88.3	97.8		99.4	86.6
90.1	90.9		90.2	84.8	93.7	93.3	87.6	101.4	101.1		91.5	86.6
101.9	90.4		100.1	101.3	91.7	99.1	93.6	84.9	98.2		93.3	88.7
101	95.7		93.3	89.6	95.5	91	100.5	95.9	83.2		94	88
86.4	86.6		91.7	86.7	93.7	91.9	94.2	96.3	95		101.8	91
93.6	83.9		93	85.7	91.4	96	95.9	88.9	91.3		89.2	85.4
97.3	87.6		91.2	95.5	89.9	90.3	95.1	94	90.6		87.6	79.6
96.2	87		88.3	94.5	90.8	93.3	93.6	97.3	93.3		83.2	100.4
91.8	95.4		90.2	94.5	88.5	86.7	97.7	93.2	88.4		86.4	98
86.9	94.9		89.4	92	91.7	96.4	84.1	97.2	93.9		96.5	99.1
92.8	98.1		96.9	92.8	87.2	92.8	96.9	91.2	96.3		82.4	93.8
87.7	87.7		91.5	96.7	87.4	89.8	92.4	96.3	88.3		93.9	82.7
88.5	104.8		99.9	98.3	101.5	92.7	89.2	97.6	93		91.3	92.6
88.1	94.5		80.9	86.1	98.9	86.1	98.2	91.2	97.9		84.1	98.5
90.4	97.9		89	91.1	92.9	90.4	99.9	92.9	89		91.9	89.3
92.6	92.8		93.3	100.1	87.5	93.1	87.1	95.8	92.2		98.2	81.5
102.3	90.7		94.7	87.2	92.9	90.1	91.6	102.7	90.5		83.7	81.5
77.1	95.4		96	101.9	91.2	94.7	99.7	86	94.6		94.5	84.9
97.4	93		101.7	100.9	87	96.4	88.2	100.6	81		78.4	84.5
99.5	93.8		94.5	83.3	87	94.4	96.6	97.1	99.3		86	98.1
90	86.9		86	83.3	94.5	95.7	90.1	94.1	98.2		86.4	96.8
91.5	87.5		99.5	95	82.4	83.2	90.8	92	93.1		99.6	82.7
93.5	90		92.1	94.1	82.4	90	95.3	97.2	91.3		99	103
100.9	86.8		94.9	89.8	92.7	89.2	95.6	93.3	86.9		90	91.4
93.6	92.9		85.5	89.3	92.6	96.4	92	104.5	94		98.3	95.9
96	83.5		98.6	84.4	83.6	91.6	92.2	94.5	92.2		89.6	87.8
87.4	85.4		96.9	85.3	89.2	92.8	97.5	90.5	86.8		101	80.4
85.6	96.6		86.9	94	92.1	98.4	90.5	95.4	91.6		93.3	92.8
93.7	90.1		90.7	91.7	97.3	97.7	96.6	94.7	91.2		100.3	100.6
96.4	96.2		87.9	97.2	97.3	93.9	103.2	87.3	97.5		82.2	93.3
88.8	90.1		94.1	87.8	98.9	95.9	92.5	97.7	84.6		87.1	94
94.3	96.2		93.4	87.5	92.7	91.6	97.9	84.3	99.5		97.7	77.9
86.4	86.1		94.8	90.1	93.6	91.3	89.3	91.8	96.3		97	87
96.3	93.6		89.2	92.8	91.1	96.1	96.6	95.8	98.1		95.3	87
100.8	92.8		93.2	90.2	87.5	99.7	90.4	92.3	85.6		88.4	99.3
98	95.7		89.8	93.9	94.2	93.8	90.8	90.8	89.2		94.2	88.3
92.8	92.5		90.5	93.1	88	95.4	93.6	103	103.2		91.2	94.7
93.2	94.7		94.5	94.4	82.6	89.4	97.5	92.2	88.2		91	86.9
89.9	100		94.1	94.1	82.2	92.5	97.7	93	96.2		93.9	89.4
88.8	91.7		86.6	92.5	94.1	92.7	98.3	87.3	97.9		95.6	80.5
92.1	100.2		91.7	98.3	92.5	91.3	90.3	99.5	93.3		92.6	97.9
93.4	83.6		94.3	85.5	96.5	93.3	103.4	95.7	93.3		81.9	85.2
99	83.6		89.7	101.5	94.6	90.8	92.5	99.1	89.7		88.3	99.2
98.1	84.5		96.1	88.8	95.7	91.8	90.2	88.3	95.1		97.9	85.2
97.6	86.8		100	100.8	98.5	104.4	95.9	93.1	93.4		100.2	84.5
99.2	94.6		92.8	92.4	96.7	89.8	95.4	99.4	90.8		84.6	94.2
88.3	82		92.3	99.7	100.4	98	94.8	84.1	96.9		95.7	84.2
90.3	94.9		98.6	88	86.3	88.8	95.7	95.6	91.2		93.5	84.3
92.7	89.7		97.6	88.2	99.5	94.9	89	94.7	98.5		85.2	99.5
90.8	94.5		96.8	83.9	87.1	98.7	95.2	90.1	90.3		90.3	84.8
96.9	95		95.2	88.3	88.2	91.8	91.5	96.6	98.2		89.5	91.4
92.7	93.5		94.7	92.9	94.5	93.1	86.6	98.5	92.9		93	92.7
94.5	97.9		94.1	95.7	92.8	94.6	90.2	92.8	93.6		97.8	93
99.7	91.9		94.8	88.8	96.2	101.4	101.6	92.2	87.3		86.6	95.9
97.1	94.8		90.8	91.3	95	95	93.6	91.2	97.8		91	94.1
89.2	101.9		91	91.3	98.1	90.9	90.6	88.4	94.8		91.8	90.1
92.3	98.7		87.4	90.8	91.1	100.1	89.1	94.6	86.2		89.6	93.5
90.9	97.7		91.8	90.3	93.1	98.7	98.5	88.7	96.2		97.1	93.2
91.6	87.6		91.2	94.5	90.9	105.4	98.7	90.5	101.4		88.8	99.3
94.3	91.4		90.6	93.2	92.2	100.6	95.4	90.6	96.7		96.6	95.3
91.8	100.7		87.8	93.6	86.4	85.9	98.8	99.6	89.9		81	90.7
101.3	90.7		87	91.1	91	86.7	102.1	96.6	97.2		89.1	82.8
93.8	102.3		93.5	93.3	89.5	98	90.2	100.1	87.7		93.8	84
91.7	90.2		94.6	95.3	84.5	96.6	88.4	93.4	99.4		89	86.4
100.5	96.7		91.7	88	87.9	87	89.6	84.9	95.8		82.2	87
93.4	84.6		93.7	89.7	96.7	96.3	102.5	89	96.8		88.6	98.4
89.3	93.1		96.4	92.8	93.3	88.6	102.9	83.3	87.2		94	82.6
88.9	97		95.7	82.7	98.7	95.1	89.6	85.3	103.6		89.2	88.8
89.9	90.2		90.9	89.9	95.3	88.5	97.2	93	93.1		78.1	87.1
104.6	89.2		101.3	85.5	88.3	100.2	100.1	96.1	99.4		78.1	95.1
88.3	87		102.7	96.7	86.1	104	94.9	94.3	89.7		84	90
93.9	93.8		96.9	88.5	86.1	92.3	92.3	95.6	92.2		98.1	82.4
90.8	87.7		85	99.2	94.9	92	97	87	89.5		102.5	97.6
88.3	104.9		96.5	87.6	96.3	91.7	96.3	97.4	89.2		90.8	80.5
97.8	95.2		88.5	93.1	96.7	93.9	92.4	100.4	94.5		86.7	83.9
90	99		95.1	85.4	89.2	97.2	87.3	95.5	80.7		95	85.1
85	87		87.1	97.2	84.6	96.3	91.5	90.5	90.5		96.7	83.7
96.8	87		87.2	93	84.1	102.3	86.4	90.5	96.7		88.6	83.3
97.3	89.7		98.1	84.3	92.5	93.5	84.8	88.6	87.9		97.7	100.1
95	91.6		82.8	99.1	96.7	89.1	92.2	90.7	91.1		94	91.2
92.6	91.9		90.1	85.7	98.6	86	101.1	102.3	98		86.1	93.2
91.7	87.3		89.4	94.6	91.2	95.2	89.7	95.6	95.5		101.6	82.9
89.5	104.2		87.4	93.1	90.6	98.4	100.5	83.3	93.1		83.8	83.8
92	97.5		95.2	85.5	86.6	94.7	91.3	97	94.9		105.4	91.1
92.7	99.3		99.6	92.6	94.9	97.8	92.2	93	85.1		91.9	86.6
98.4	90.8		88.6	101.3	83.3	86.2	95.6	93.8	94.4		88.9	93.2
87.4	97.9		88.6	88.6	91.1	91.3	92.1	86.5	96.1		91.1	83.5
91.7	86.6		92.6	98.3	89.3	94.6	96.6	92.8	97		85.3	89.2
95.7	95.6		81.8	94.8	90.8	93.4	96.5	86.7	89		90.4	91.9
94.3	93.5		89.2	89.1	103.3	80.8	96	86.7	91.2		92	80.4
89.2	91.1		97.1	91.8	90.6	96.9	92.8	86.5	88.4		94.6	92.6
86.5	94.2		90.9	96.5	87.6	94.1	99.3	92.9	87.1		91.4	97.4
100.3	97.3		92.5	90.7	86.6	85.3	97.5	98.1	92.4		85.4	85.9
94.2	96.9		86	95	88	92.5	85.5	91.1	91.9		96.2	90.6
88.1	92.7		89.2	88.8	81.7	91.6	92.1	87.6	95.7		92.9	90.1
88.2	88.6		84	95.2	85.5	87.3	93.2	86.7	94.1		91	88.6
93.5	90.6		97.7	101.5	93.8	93.5	96	94.3	93.6		89	96.3
95.6	102.1		92	88.1	93.9	86.4	87.6	89.2	96.7		93.6	80.1
87.3	94.1		93.7	97.9	86.4	93.3	97	94.4	93.2		89.5	82.9
97.4	91.8		95.7	86.7	93.4	93	92.7	98.2	92		89.4	90.2
105.3	100.3		98.3	93.4	87.7	92.8	87	88.5	96.4		94.4	87.9
97	94.3		89.2	89.4	87.2	92.4	92.4	88.9	101.1		91.5	85.6
91	93.1		90.3	88.7	91	91.9	84.8	93.7	93.2		84.9	84.2
90.9	100.6		95.4	87.4	96.9	98.8	95	97.3	97.1		86.9	85.5
94.6	95.3		95.5	90.7	83.8	90.9	91.6	91.2	87.7		90.4	81.7
87.2	93.7		89.5	91.7	96.5	84.4	94.1	86.2	101.8		79.7	88.9
90.4	100.5		91	92	92.1	84.4	92.3	96.5	94.6		99.5	80.7
88.8	88.8		87.5	85.6	102	84	96.1	82.2	94.7		97.3	97.3
85.6	91.4		91.6	96.9	92.3	93.1	90.6	101.9	97.3		92.7	94.5
94.9	90.7		93.7	92.1	98.8	91.4	90	91.4	100.1		93.8	99.1
98.6	91.9		96.3	87.9	101.6	91.1	89.4	92.3	83.7		94.4	95.6
97.4	87.6		90.2	80.5	100.5	85	97	89	93.6		86.7	89
98.9	96.1		88.8	95.3	91.2	101.4	96	90.1	98.3		87.9	96.5
96.8	89.7		83.9	92.6	87.8	96	97.1	95.7	97.1		89.5	86.8
95.2	94.1		94.5	93.6	93.3	84.7	92.3	86.4	97.2		93.9	88.2
87.4	98.1		87.2	93	89.2	88.7	97.7	92.5	92.8		92	90.8
97.2	94.7		97.4	97.2	88.7	86	96.5	90.6	90.8		96	81.1
101.5	94.7		86.9	89.5	90.5	91.3	95.1	92.3	90.5		85.4	82.4
92.8	100.4		91.3	93.1	98.4	88.5	94.3	95.1	94.7		96.8	90.1
94.9	98.4		89.1	87.7	97.9	85.1	88.1	92.2	90.9		86.4	95.4
98.3	95.3		89.6	87.7	97.2	85	97.3	90	95.2		87.9	90.9
94.7	95.6		100	87.9	85.7	96.3	100.3	97.3	87.6		83.4	90.1
89.6	96.4		90.3	93.8	85.7	109.1	103	89.7	94.1		86.5	85.8
91.2	99		86.1	93.1	86.8	93.9	88.4	87.8	92.4		93	96.8
90.5	95		85.8	94.4	82	92.4	92.1	100.1	97.1		98.7	91.3
96.9	91.8		91.1	87	96.7	91.6	84.5	93.8	84.2		94.4	86.5
98.4	89.7		91.3	98	95.5	88.3	94.1	95.3	88.6		92.2	88.1
87.3	90.2		90.3	95.5	86.5	96.8	92.5	97	91.2		80.8	89.4
88.3	99.9		91.6	91.8	86.1	98.2	84	95.7	89.4		96.3	91.7
84.4	95.7		91.3	90.5	85.3	93.8	92.5	91	80.2		90	92.1
85.1	97.1		86.6	92.8	87.8	98.5	99.4	88.8	91.3		100.9	85.8
90.1	96.4		96.1	91.6	84.9	95.6	89.3	93.6	92.5		79.2	95.7
88.4	88.2		94.2	101	90.6	97.2	98.5	83.9	90.2		98	92.8
87.9	95.1		93.6	86.6	89.8	90.4	95	85.5	94.7		93.7	92.2
86.8	100.2		92.7	96.8	82.1	94.6	96	94.4	98.1		91.2	95.1
94.8	98		94.9	93.8	95.4	96.2	91.6	90	91.4		83.8	85.7
83.4	87.4		87.3	93.5	86.1	99.1	96.5	105.9	91.4		97.1	88.3
96.1	95.2		89.1	96.1	91.5	96.4	98.8	96.8	91		95.6	102.3
100.9	92		86	96.8	89.1	95.1	94.2	87.3	92.3		95.5	92
95.9	99.7		82.7	88.4	101.8	102	91.4	83.2	82.4		90.7	87.3
92.7	96.8		95.9	92.7	94.6	88.1	94.3	95.2	92.1		92.5	87.5
99	88.2		93.4	96.9	80.7	88.3	89	90.7	94.5		93.4	87.5
88.7	94.7		93.5	95.4	97	85	94.9	94	92.4		97.3	87
92.3	94.7		90.3	96.4	89.4	100.7	101.1	98.3	97.7		81.4	94.4
90.7	89.2		96.7	92	89.2	102.3	96.5	102.8	99.7		92.6	92.7
85.2	99.6		99.9	95.7	88.7	90.6	85.4	94.9	90.4		93.9	94.5
91	94		94.1	99.8	87.4	85.5	100.9	100.1	100.1		97.5	97.2
90.8	100.7		87.5	91.1	88.6	85.5	94.2	97.3	96.6		85.3	84.5
104.5	88		81.7	98.1	95.2	91.8	91	87	92.1		95.6	87.2
88.9	93.8		98.7	86.8	88.4	100.7	90.3	87.4	95		89.8	96.5
92.7	94.6		99.8	99.4	86	88	98.6	92.5	93.1		98	82.4
91.3	95.5		84.5	85.3	83.2	97	96.8	95.9	91.8		101.7	103.4
96.7	95.5		101.1	89.1	96.1	88.6	87.3	98.4	93.3		84.1	92.8
90.9	94.5		102.7	91.3	89.3	100.8	94.4	89.1	98.2		86.2	85.9
85.8	95		95.7	88	80.1	88.8	95.3	96.4	99.6		84.4	84.5
85.8	94.5		102.2	94.5	87.1	99.1	100.8	88.9	91.4		87.5	86.4
96.7	93.2		91.8	93.6	92.9	99.3	88.7	84.9	100.6		84.5	95.9
87.8	93.9		98.5	89.3	88.7	96.2	89.5	98.4	97.1		88.4	95.3
85.2	91.4		93.5	98.9	93.8	96.7	97.1	88.7	93.6		88.4	97.9
97.9	90.1		93.8	97.2	88.5	86.8	92.9	102.6	86.2		82.3	82.6
92.5	85.6		89.7	95	96.4	89	89.8	96.9	99		82.3	95.5
100.1	94.5		89.4	100.9	100.3	82.8	89	94	90.1		84	95.8
94.3	96.8		89.5	91.4	96	92.4	94.3	92.7	90.8		82.8	82.1
97.1	93		89.5	100.2	93.3	92.4	91.3	89.3	91.6		84.9	84.2
97.8	93.3		94.6	98	92.5	90.8	97.1	87	99.1		90.4	84.2
96.1	94.6		97.6	97.9	97.8	102.5	94.1	86.8	89.7		85.3	96.7
93.2	99.7		89.4	95.8	100.7	92.8	80.2	94.1	89.9		81.8	86.8
89.2	84		89.1	93.4	91.6	95.4	95.3	89.7	90.3		82.8	87
98.3	86.4		84.4	93.8	91.7	87.2	91.1	100.6	89.6		82.8	95.3
88.4	95.8		95.6	102.3	87	92	92.3	92.9	93.4		85.4	95.7
102.9	85.3		94.9	94.5	97.6	89.6	79.3	98.2	100.9		92.3	98.4
94.1	95.8		94.7	90.2	99.3	102.2	79.3	95.5	88.9		84.3	86.5
98.1	92.7		98.1	90.5	90.7	90.6	104.5	91.8	89.3		89.6	88.6
88.4	80.2		103.6	99	86.3	88.4	87.8	89.9	85.9		90.6	91.5
94	96.3		91.6	99.5	96.4	82.6	100.3	94	95.7		85.2	97.6
88.5	89.1		96	87.8	88.1	91.9	92.7	104.9	100.2		98.4	89.9
94	89.3		93.5	96.2	98.1	90.6	99.5	96.6	94.8		84.6	91.9
82.3	90.6		94.7	93.4	92.7	90.7	96	94.4	88.8		85.6	95
94.4	91.4		90.9	98.5	84.1	94.6	92.9	94.7	101.3		97.2	95.8
89.2	86.5		89.4	96.8	105.4	83.9	90.6	92.4	90.5		97.5	94.8
86.1	90.7		95.8	88.9	109.5	97.8	90	97.7	88.9		95.3	85.2
101.9	86		95.3	95.6	95.7	92.7	93.1	92.7	96.2		99.2	88.3
92.1	92.3		91.9	94.6	93.8	88.5	94	93.1	97.3		81.8	83.4
90.5	97.2		88.6	88.3	96.3	89.2	89.2	88.8	99.8		94.1	103.3
90.6	88.8		85.7	92.3	96.5	91.1	92.3	88.9	91		81.8	81.1
90.6	91.1		84.8	92	85.7	92.1	84.3	92.5	93		91.1	78
96.8	84.4		99.2	88.5	87.5	87.1	97.1	99.9	92.9		94.9	87.5
93.4	91		95.1	90	82.4	83.1	89.2	88.2	101.4		92.9	95.2
91.9	92.4		99.7	95	97.6	86.8	86.3	86.6	93		89.4	97.5
87	87.9		94.3	87.8	102.2	92.9	88.7	86.3	100.5		83.1	93.1
92.9	92.9		97.6	95.9	102.4	96.2	81	82.9	90.6		86.7	88.8
78.8	98.6		92.8	91.5	93.2	91.4	86.3	100.4	92.4		92.8	89.1
87.8	89.1		87.1	94.7	86	88.8	86.6	97.7	94		90.3	94.7
93.8	89.6		81.3	93.2	85.3	97.9	94.7	89.6	92.9		89	92.2
93.4	93.9		95.7	90.5	86.7	93.3	85	95.5	95.2		95.1	88
83.5	90.1		93.2	84.5	96.2	90.9	93.8	100.1	102.7		85.6	87.8
87.9	88.8		99.3	93.2	82.7	91.8	93.8	92.9	101		88.1	91.3
83.6	93.2		94.3	96	89.9	97.9	95	92.4	86.5		85.8	85.2
85.2	92.9		94.5	94.6	94.6	88	91.9	97.6	85.5		103.6	82.4
97.4	90.6		104.2	92	100.3	100.5	91.4	93.1	91.6		82.2	88.9
93.4	86.9		90.7	87.6	94.1	88.7	100.6	89.4	97.1		87.4	91.5
99.4	93.7		94.9	91	94.5	85.3	87	90.2	95.3		93.1	97.1
94.9	94.3		86.5	83.9	94.5	90.6	93	93.3	97.1		84.3	89.8
88.8	88.9		92.4	83.8	84.7	99.8	93.1	89.6	95.5		83.6	80.2
91.1	92.3		84.3	92	84.9	99.5	88	101.1	81.4		84.9	82.7
89.5	94.6		88.5	90.2	94.4	86.3	87.7	92.2	89.1		90.5	89
91	87.1		95.6	86.4	83.3	93.6	84.9	97.5	83		102.6	90.7
90	101.4		97.1	101	102.6	98.2	100	85.2	98.7		87.2	90.2
89.3	90.6		94.2	82.1	84.5	85.9	95.4	87.6	101.1		104.8	95.1
90.9	86.6		93.9	86.7	92.2	96.3	99.8	90	94.9		90	99.2
93.1	96.5		88	87.7	88.9	89.3	92.3	85	92.6		87.1	86.6
95.1	93.9		99.7	95.7	91.7	93.5	87.4	87.5	94.2		99.6	82.6
84.4	93.4		83.8	101.4	90.5	99.9	94	99.8	88		91.1	95.2
90.5	91.2		90.6	89	86.6	98.5	91.5	96.7	88.1		91.1	90.1
89.7	89.9		102	87.1	90.5	86.8	79.8	95.1	94.7		82.1	106.2
92.3	96		99.3	99.3	101.6	92	102.8	83	94.4		91.4	94.6
80.6	89.5		94.9	86.8	95.7	95.6	102.1	96.7	95.7		95.7	96
91.7	82.5		87.3	92.4	83.6	83.3	89.2	95.5	97.2		93.6	91
95	91.4		92.6	94.7	92.9	94.6	94	100.6	95.3		92	95.5
101.7	90.4		86.1	82.3	92.7	90.5	91.6	93.7	96.5		99.5	81.5
86	90.2		97.1	89.4	91.9	101.4	89.9	101.5	95.3		100.6	92.1
97.7	92.2		91.7	98.7	89.1	88.3	90.7	91.3	98.2		95.9	89.7
93.5	98.6		84.7	90.8	82.6	98.8	84.6	90.2	92.4		92.2	89.2
101.4	89.7		95.8	103.2	99.1	88.9	92.2	89.4	93.4		88.3	99.6
97.5	88.5		93.8	99.8	98.1	92.1	98.8	96.8	88.4		94.3	90.2
86.3	92		96.1	98.7	97.4	90.8	96.8	91.9	88.6		93.1	91.8
90.8	89.9		89.6	91.6	101.9	97.7	89.1	92.8	98.6		86.6	97.9
95.3	88.1		90.7	80.4	91.6	93.5	86.8	93	98.6		86	92.6
91.5	92		84.6	78.7	91.4	89.9	85.8	98.1	96.6		90.6	96.7
94.7	93.2		100.1	95.6	91.7	90.8	97.7	85.3	92		101.2	96.5
95.7	88.5		78.6	81.9	97.8	90.5	87.2	88.7	98.2		78.2	83.1
97.5	96.5		94.5	91.2	89	93	87.2	91.4	89.5		84.3	88.2
99.9	96.6		93.5	96.5	82	94.8	80	95.7	92		96.5	90.1
90.2	93.1		96.7	86.7	82	93.2	92.2	100.5	90.9		92.9	92.9
96.4	89.4		85.5	94.9	96.7	97.8	84.9	83	92.4		93.9	93.7
88.8	88		87.2	85.3	85.6	91.6	93	102.1	92.7		82.1	84.9
91.3	95.8		91.1	92	99.8	91.2	96.9	92.7	88		97.5	88.3
96.3	89		86.9	86	83.3	94.1	90	89.4	99.6		88.8	86.9
95.7	103		88.5	85.9	94.1	97.6	95	90.6	84.2		96	96.7
88.4	91.5		100.1	87.8	89.1	100.7	87.3	84.1	95.8		81.8	92.1
89.7	93.4		94.8	89.3	95	92.6	98.1	99.5	96.2		87.7	94.9
88.2	96.1		99.2	99	96.5	93.3	90.9	92	94.1		88.3	97.3
93.1	95.8		85.1	96.6	92.5	93	89	98.2	88.1		90.2	96
90.2	86.7		80.9	99.7	95.5	98.1	101.1	92.4	100.1		96.3	104.8
94.5	99		93.3	100.1	96.5	93.1	80.7	95	96.6		91.9	99.3
91.5	86.8		93	81.8	91.6	96.2	102.5	87.6	95.1		99.4	93.9
86.2	103.2		91.2	92.5	80.6	91.7	86.5	98.6	86.5		100.4	82.3
99.4	92.6		90.9	85.5	84.3	91.8	95.2	93.6	95.8		92.2	92.3
93.5	90.8		102.7	95.2	95.6	93.3	94.1	96.6	100.2		92.1	92.3
92.1	98.9		93.6	105	91.5	87.1	97	89.4	96.7		85	92.3
99.7	90.5		98.1	89.3	87.4	93.9	99.4	101.6	85.2		103.1	84.8
92.6	93.1		102.6	91.5	93.3	97.3	87.2	94.6	82.1		99.3	89.3
93.8	101.2		86.4	105.2	95.4	92.9	85.3	92.6	89.5		90.1	83.9
84	96		85.8	83.5	96.8	86.7	91.4	88.4	95.2		95.7	82.4
95.9	91		82	94.7	90.5	81.2	86.3	84.4	88.1		96.3	82.6
97.6	88.5		97.9	93	94.6	92.2	94.8	89.5	91.8		93.2	91.4
105.4	100		95.8	86.7	98.3	94.3	95.3	95.8	90.2		83.9	77.8
100.7	98.7		89.4	93.3	94.1	96.3	102.1	86.6	91.6		100.3	89.9
90.9	94.8		81	88.5	94.2	95	87.4	97.7	90.8		83.1	86.9
92	95.8		95.1	95.7	92.3	95.9	81.3	90.5	89.1		90.9	91.8
92.6	100.2		87	93.1	92.8	89.3	93.4	86.5	91.6		89.4	86.8
90.4	91.8		91.7	90.4	90.5	93	97.8	100.6	96.8		89.4	93.7
83.2	87.4		96.8	91.5	95.8	94.5	85.3	88.4	95.8		92.9	97.8
87	95		85.4	90	97.1	92.5	81.3	85.5	88.4		95.1	94
95.2	91.4		94.5	87.8	95.9	88.2	96.7	85.6	93.9		92.5	97.9
84.7	87		86.8	88.1	97.1	90.6	91.3	90.9	97.6		97.1	90.2
100.7	92.5		101.6	93.6	97	97.4	93.3	95.2	98.6		92.1	85.1
86.8	84.3		93.5	92.3	93.8	90.9	83.5	95.9	93		99.3	88.8
93.1	94		89	85.6	98.6	82.3	84.7	97.6	94.6		95.4	98.4
90.1	86.2		97.7	101	85.8	97	89	80.5	89.4		94.9	86.7
90.2	85		92.9	100	92.1	93.4	87.7	94.8	95.8		78.8	92.4
89	98		84.7	93.6	97	95.1	94.6	92.3	89.8		88.8	93.7
84.5	93.8		94.4	97.7	95.6	94.4	96.7	90.8	86.6		92	88.5
89.8	100.5		86.9	89.2	97.5	96.6	84.1	93.4	99.8		92.7	97.8
88.8	91.4		86.7	94.5	94.3	99.3	87.8	93.6	104		86	86.1
91.8	91.7		103	89.7	93	92.2	91.9	86.6	99.9		98.5	87.2
97.8	94.4		95	99.4	82	104.8	91.4	89.5	100.5		90.8	102.2
89.8	94.9		91.7	89.2	96.7	92	92.4	94.5	96		86.3	89.9
96.1	96.2		86.3	92.1	95.5	82.9	99.7	94.9	89.4		86.3	98.5
89.3	96.2		94.3	92	89.5	97.4	102.7	100.4	99.9		87.6	94.6
88.8	92.5		98	82.6	86.9	99.1	87.1	85.8	86.1		94.7	98
93.9	94.6		94.2	86.6	98.6	93	89.2	99.4	93.7		82.5	91.2
93	79.6		93.6	92.6	90.1	88.2	100.3	95.6	90.6		85.3	96.4
87.2	93.3		91.1	93.3	94.8	96.7	95.1	91.7	97.6		94.3	94.9
84.3	100.1		92.8	101.4	89.3	94.2	99.1	97.2	91.4		91.1	84.1
94.9	93.1		99.2	92.4	90.3	92.7	97.4	104.1	90.4		92.5	94.4
92	98.3		97	98.3	92.3	92.6	85.8	94	99.2		81.3	97.4
91.4	101.8		90.9	87.3	93.9	90.6	86.6	86.9	87.2		93	103.6
93.2	91		87.7	89.3	95.8	95.8	97.8	91.6	90.5		100.7	101.8
85.3	91.1		86.7	95.1	99.1	101.6	86.1	91.1	87.5		94	97.1
89.1	96.9		90.8	87.4	94.4	96	88.7	92.4	94.1		84	84
95	95.9		100.8	97.9	95.8	91.5	89.6	96.3	96.3		84.6	89.3
92.3	85		92.7	90.4	94.6	93.7	89.4	96.9	79.6		90.4	89.3
90.6	90.6		93.1	99	97.3	91.5	91.6	98.3	81.5		88.7	90.1
90.2	82.9		83.3	88.4	91.9	91	98.8	94.2	103.5		91.5	96.1
88.3	85.2		96	88.9	91.1	95.1	86.9	88.6	87.5		91.6	91.4
84.9	87.9		89	94.5	91.4	93.2	82.3	87.8	100.6		91.4	93.3
88.1	90.5		85.4	88.4	86.3	92	93.3	87.8	91.8		94.7	82.3
95.8	89.9		96	96.2	89.8	91.1	85	96.3	99.3		90	87.2
88.5	87.5		103.2	97.3	88.9	94.3	91.5	86.2	88.7		93.6	85.8
93.2	95.5		92.6	96	91.8	96.7	91.5	97.5	91.3		94	92.5
92.4	96.8		92.2	96.2	90.4	93.9	89	90.1	87.6		101.1	88.5
97	94.1		97	99.5	89.8	92	93	91.1	90.2		93.8	94.1
89.6	94.1		91	98.5	88.2	100	89.9	96.3	99.5		94.4	91.4
90.6	92.1		95.4	92.2	97.4	84.8	88.1	92.1	98.6		90.3	94.3
92.2	95.9		88	95.2	93	92.3	101	89.5	102.1		86	83.1
90.3	90.2		91.7	91.7	95.2	99.8	90.2	88.4	88.8		96.8	96.2
84.5	95.2		100.1	90.3	89.3	95.8	83.3	90.3	91.6		96.6	94.1
90.6	93.5		88.9	87.1	93.5	87.4	100.2	98.5	90.2		87.3	86.5
89.8	95.9		88.7	90.3	89.3	87.4	86.3	91.2	92		83.9	86.8
95.5	92.6		95.5	98.9	99.4	99.6	86.3	98	90		83.1	89.7
92.1	96.6		89.5	98.6	91.6	93	98.3	92.7	94		83.7	91.7
95	92.6		99.2	98.9	89.3	87.7	96.7	95.4	95.9		91.5	82.2
86.6	94.5		95.7	99	92.1	88.7	85.1	87.4	91.9		85.3	92.3
94.1	97.8		93.7	92.4	82.1	93.2	94	90.4	90.2		82.7	92.7
88.8	96.1		92.8	93.6	93.4	90.9	96.5	88.4	88.5		98.9	86.1
93.6	92.5		94.3	96.9	94.1	90.9	85.4	86.5	85		91.5	79.8
86.2	95.4		99	85.8	92.6	80.8	89.7	94.8	85.8		80.9	84
95.3	90.2		99	91.2	81.9	80.8	91.8	89.4	88		85.9	90.5
89.6	89.3		98.9	94.6	96.4	84.2	91.4	92	90.1		83.1	83.8
92.5	90.6		89.6	83.4	100.4	95.4	87.9	90.6	92.4		86.6	93.9
92.1	88.6		96.2	91.3	96.8	100.2	99.2	87	99.1		85.4	91.7
85.2	92.2		88.4	88.3	98	96.2	103.2	99.1	91.1		89.8	92.9
92.9	93.4		103.5	84.9	87	88.2	86.2	92.6	94.3		95.6	101.8
95.8	90.6		94	85.2	89	96.6	90	95.1	86.4		82.6	86.2
90.4	85.3		95.5	93.2	82.1	98.7	85.4	98.5	99.5		83	83.9
91.5	89.9		96.2	88.7	89.5	89.1	96.8	89.7	87.9		81.9	91.7
93.5	91.5		90	97.5	91.5	96.3	96.3	92.3	101.3		81.9	92.5
100	85.3		96.5	96.6	103.5	92.9	85.3	101.6	93.3		89.5	89.5
98.4	84		86.9	94.1	86.5	93.8	92.6	95.1	91.5		96.2	94.7
96.3	95.9		96.5	90.8	90.9	92.9	85.2	91.9	90.6		97.9	91
96.1	102.7		91.5	96.4	77.9	90	85.4	86	95.6		94.8	93.8
95.9	94.6		87.6	98.4	103	90	89.7	101.1	94.8		91.1	88.5
93.6	95.8		97.4	90.6	99.3	90.1	95	97	98.6		89.1	91.7
91.3	83.4		92.6	87.4	94.9	101.7	99.6	94.9	96.9		84.6	90.1
91.4	89		99.7	84.6	98.4	89.1	98.6	92.1	91.9		82.6	95.4
96.2	82.2		92.6	88.2	87.1	88.6	90.7	93.1	87		94.4	93.9
96.7	90.8		87.1	93.7	91.8	101.4	86.7	83.6	95.4		100.7	98.3
91.3	91.3		88.8	99	86.9	91.9	93	87.8	89.1		103.3	78.5
88.3	93.4		93.4	87.5	85.2	93	92	96.1	89.8		91.1	90.5
98	89.1		85.8	83.5	98.4	92.6	87.6	101.6	88.5		95.1	88.8
90	85.7		92.6	100.5	92.1	91.7	92.7	93.5	92.2		83.3	93.1
96.2	90.9		87.6	85.4	85.3	86.9	96	99.3	96.1		92.4	93.7
96.9	91.1		100.7	98.8	91.1	93.2	88.2	86.5	103.4		91.6	94.2
105	99.4		96.6	94.9	83.9	99.1	87.7	94.1	86.5		83.8	80.1
91.2	88.7		83	100.7	97.1	101.4	95.1	94.8	84.8		97.5	90.5
92.5	95.4		89.9	92.4	94.9	97	100.1	90.4	93.9		94.1	84.4
94	101.2		95.8	91.3	88.6	101.5	90.5	92	92.3		84.8	84.5
97.9	101.6		96.8	92.4	88.4	99.1	91.1	96.3	99.1		90	87.2
99.4	92.8		90.1	102.5	94.3	89.5	86.9	97.1	91.7		85.6	87.2
95.4	94		97.9	99.5	92.8	95	97.7	86	91.4		85.5	85.9
98.4	90.4		87.7	98.2	92.8	84.4	94.1	95.8	94.6		92.3	85.9
83.5	93.7		85	95.4	91.2	86	98	88	100.4		87.7	84.2
87	89.3		92.9	94.2	102	89.5	95.2	94.7	86.2		87.7	80
95.9	92.3		96.2	93.8	88.6	87.1	84.7	92.8	101.2		94.5	81.2
89.9	93.3		81.4	89.9	95.9	84.1	97	85.7	93.7		83.6	93.6
86.3	93.5		90.6	94.3	91.1	93.5	93.3	97.7	87.1		85.7	87.4
91.7	91.3		100	97.8	85.7	96.1	93.2	88.9	87.3		90.4	98.8
90.1	90.5		94.3	95.4	97.1	93.7	86	90.3	100.9		96.3	81
87	82.5		92.7	94.4	93.3	87.5	94.7	89.1	86.4		85.5	86
91	93.6		94.3	96.2	94.5	93.5	97.3	96.7	91.9		82.8	82.7
93.8	94		97.4	88	95.1	92.3	90.2	104.6	95.6		91.1	82
93.8	86.8		90.2	94.6	86.3	91.8	98.1	89	98.2		96.4	82
90.3	93		97.7	85.6	95.1	96.5	94.3	88.4	85.6		94.5	80.6
94.3	90.2		86.1	94.4	102.9	90.4	97	94.1	86.4		99.1	85.9
95.7	99.5		97.6	92.7	86.8	99	99.3	88.3	85.5		91	94.4
99.3	93.6		91.1	88	101.6	96.6	88.8	87.6	88		78.9	91.7
94.8	96.8		89.1	92.6	96.5	91	90.4	97.5	89		98.2	95.9
98.5	97.8		98.2	90.8	80.6	95.3	94.1	104.4	100.9		97.5	91.6
89.4	99		86.6	91.3	90	103.8	91.7	83.9	87.6		83.7	95
92.6	92.4		93.2	84.3	88.5	91.6	103.2	89.4	95.7		92.2	97.9
89.8	100.1		102.6	84.5	91.4	94.2	92.9	85.7	94.8		85.9	87.7
91.1	95.7		92.8	90	92.4	92.7	86.5	96.9	103		98.4	85.8
91.1	81.7		93.6	89.4	89.1	92.3	88.8	100.4	83.8		81.5	99.2
100	88.2		92.7	88.3	91.3	95.1	85.4	94.6	89.9		94.9	90.9
97.1	99.2		98.9	84.5	84	89.3	91.1	89.5	101.3		91.4	91.7
91.6	91.3		97.4	98.8	90.8	90.4	95.9	89.3	88.8		95.1	88.9
97.5	97.5		98.6	92.8	89.3	90.9	89.8	88.1	94.5		92.2	80.8
92.9	86.6		92.1	97	83.2	87.4	94.9	90.2	100.2		96.7	85
88.6	94.3		88.9	83.2	87.6	89.1	89.3	92.1	89.5		96.5	81.9
84.2	95.8		90.6	97.8	90.7	97.4	97.1	89.1	89.4		89	91.6
89.7	91.8		93.1	102.4	101.5	90.6	89.5	92.6	91.9		89.3	93.5
90	96.4		97.5	86.6	97.5	87.2	93.8	87.3	90.2		92.8	92.1
95.9	87.1		99.1	90.4	97	95.7	99.6	92.9	97.5		89.8	97.3
88.7	84.3		81.6	82.6	94	88.9	90	97.8	88.3		92.2	83.8
88.5	96.7		96.8	96.8	94.4	96.5	91.3	96.5	94.3		86.8	88.9
92.7	97.4		91.4	97.3	90.5	91	99.2	92.3	90.8		86.2	84.4
98	87.7		88.8	92.5	88.7	97.4	92.2	98.3	90.1		96.3	91.3
89.8	97.6		102.6	84.5	91.9	95.1	92.7	98.5	89.7		89.2	104.3
92.9	98.1		93.6	96.8	90.2	90.7	95.8	84	95.8		85.4	99.7
98.2	95.4		91.5	97.5	90.2	90	87.3	90.5	95.7		83.1	89.7
95.4	92.1		88	90.6	92.2	93.9	92.6	102.6	91.4		91	83.3
100.2	90		90.6	84.1	93.9	94.1	95.3	92.4	98.2		92.8	89.3
87.7	96.2		93.3	90.5	87	99.8	90.1	84.7	91.6		86.5	87.3
95.4	87.1		96.2	98.8	93.9	89.7	89.6	93.1	96.4		87.8	94.5
89.9	92.3		83.6	102.9	101.1	89.6	100.2	87.7	94.9		88.4	95.5
86.8	100.1		94.7	87.9	98.8	85.6	88.9	85	105.2		89.5	87.7
92.5	88.5		94.7	97.4	90.6	92.8	91.1	94.8	84.5		89.7	89.1
97	89.3		91.9	90.4	99.2	91.5	89.7	99.7	94		82.7	103.5
89.7	95.6		96.4	92.1	98.9	100.3	90.8	87.5	94.9		85.6	94.4
82.6	100.1		86.4	94.8	90.2	82.7	95.6	84.8	96		95.5	85.1
89.2	98.5		88.9	96.6	92.6	98.3	94.8	86.9	93.7		86	93.2
101.1	95		87.5	95.7	104.8	87.6	96.9	101.7	98.4		82.6	99.4
90.5	94		87.7	96.5	95	84.8	82.9	89.1	85.8		80.6	82
94.7	85.4		90.4	95.1	94	94.7	88.7	92.8	90.7		92.7	82.4
87.8	90.9		86.4	91	88.6	91.4	99.3	88.4	89		90.3	94.9
93.7	99.6		95	95.8	94.2	87.3	95.7	87.6	87		84.4	79.6
98.9	87.6		92.9	93.5	98	99	100.3	92.3	95.4		83.4	87.9
95.8	98.2		91.3	93.7	84.7	93.1	80.1	90.5	91.6		90.4	99
93.8	91.4		90.2	97	99.2	85.6	79.8	93.2	88.4		84.1	95.2
88.5	92.5		89.5	93.7	86.7	82.3	98.4	100	88.8		81.1	95
91.2	86.2		92.3	99.8	90.1	87.6	96.3	102.6	94.5		89.5	86
100.9	97.8		101.7	94	93.2	95.2	94.9	88.6	95		80.4	103.3
94.6	89		92.1	83.6	96.7	95.7	91.3	87.5	99.3		78.9	89.8
85.6	95.8		91.9	90.5	100.2	83.8	87.6	90.2	93		96.3	108
86	100.2		90.3	99.6	94.2	85	96.9	95.9	93		94.4	89.6
97	88		93.1	90.7	85.1	88.8	95.9	89.9	91.7		81.8	82.7
96.1	93		95.3	93.4	98.9	89.4	97.9	91.3	95.3		89.9	87.9
89.9	98.8		95.6	92.1	80.6	92	97.5	92.8	85.2		77.6	81.4
103	89.3		98.2	96	96.6	97.1	97.4	90.8	88.3		93.5	93.2
90.4	92.9		90.1	93.7	88.1	88.7	85	92.7	90.2		89	87.3
99.1	91.1		91	91.4	85.8	91.6	90.2	87.8	99.5		92.3	86
88.3	90.1		82.7	90.2	99.6	97.2	98.6	92.6	84.8		90.4	97
91.7	95.3		83.6	86.5	92.6	91.7	95.6	92.1	96.8		94	94.2
94.4	95.7		92.6	100.8	92.8	93.4	100.6	92.7	95.1		85.2	85.2
95.6	88.5		88.1	91.6	90.5	90.8	90.8	90.8	93.5		96.2	96.9
97.3	88.7		86.8	91.4	88.4	91.4	98.3	88.1	94.1		93.8	93.5
98.6	88.2		82.6	95.3	81.9	80.5	93.1	95.5	87.3		86.4	82
96.4	96.1		77.5	87.4	98.2	99.6	90.1	98.3	94.5		84.4	89.6
93.7	100.1		88.4	97.1	84.6	95.2	94.2	93.4	91.5		92.2	92.4
86.2	89.7		88.6	92.5	91.8	90.7	87.3	95.7	95.1		84.2	93.5
100.7	84		93.9	91.5	90	93.1	97.8	92.1	88.4		89.5	96.1
93.9	97.2		86.6	88	86.9	93.2	97.4	90.5	99.8		100	81.6
94	96.1		97.5	96.8	89.3	92.9	97.5	96.7	95.1		96	82.3
94.2	90.5		98.4	91.7	93.8	94.5	90	90.2	90.6		92.7	93.7
95.4	94.1		97.7	90.1	86.7	90.3	96.8	100.1	95.2		94.8	80.1
92.2	87.5		89.3	96	87.1	92.1	87.8	92.1	103.8		82.2	84.6
100	95.2		89.5	96.9	91	94.4	93	102.7	90		85	89.4
94.8	91.6		89.5	91.4	103.9	91.6	102.9	87.4	99.8		85.3	93.4
85.4	89.8		95.6	93.9	92.4	91.9	102.9	89.9	85		85.3	85.9
90.8	97.9		88.8	100	91.8	103.2	85.2	93	90.3		88.3	83
96	84.6		98.8	96.9	104.8	90.4	94.3	92.7	98.7		89.7	79.7
94	107.2		93.4	95.1	95.4	97.5	90.7	94.3	91.1		85.8	93.4
90.8	82		90.5	100.6	94.8	92.6	98.4	100.1	87.6		84.5	95.6
88.4	92.1		88.5	92.3	91.9	93.2	86.1	92.5	90.8		81.2	86.2
87.9	90		93.6	93.2	93.6	93	98.4	100.2	98.6		81.2	96.2
92.9	97.4		83.4	92.9	87.8	94.1	97.7	92.6	91.5		83.3	86.3
91.1	99.1		93.9	92.5	91.2	86.4	97.5	94.2	84.9		87	99.3
94.9	85.8		91.2	93.5	88.8	89	94.7	87.6	98.1		87	86.9
87.8	90		96.2	104.6	92.6	88.4	101.2	85.9	90.4		86.7	100.8
83.5	87.6		87.8	95.1	92	91.5	101.3	90	95.6		86.7	81.7
98.6	101.6		94.2	99	100.1	93.3	96.2	89.2	90.6		86.7	89.8
95.6	110.1		93.8	95.5	88.2	91	86.2	88	97.4		85.4	94.2
94	92		87.1	92.2	91.1	89.4	95.2	85.9	89.5		85	89
90	95.4		87.2	94.4	100.1	94.1	96.9	97.1	93.6		84.5	88.9
96	85.9		87.9	93.1	104.1	85.4	102	88.5	95.8		97.4	81.3
85	92.5		89.9	95.2	94.7	91.3	91.2	88.7	91.2		94.5	89.8
82.8	97.8		88	92.9	85.3	88.7	84.2	93.6	91.8		98.8	82.8
96.5	90.8		88.9	92.4	91.1	97.4	94.3	94.6	91.1		92.2	101.8
82.5	90.7		89.6	94.4	87.5	89.1	99	92.8	92.4		88	84.4
94	95		92.6	98.5	81.8	94.9	90.7	96.9	84.5		90.4	93.4
91.5	90.4		95	97.2	90.6	97.8	93	94.8	91.6		90.4	89.5
91.4	97		98.5	102	92.4	97.1	90.4	83.3	100.1		88.7	81.8
91.9	98.9		88.1	94.5	87.6	97.8	96.5	88.6	91		87.1	87.3
97.8	85.7		87.5	89.3	90.6	98.2	97.9	95.1	97.1		93.7	92.4
98	98.4		98.6	87.8	91.8	100.7	92.5	92.4	87.4		100.3	90.7
92.6	85.2		95.3	87.8	89.2	88.3	83.1	92.2	93.1		102.3	95.9
92.6	93.7		90.6	86.5	93.4	100.1	92	94.5	94.1		93.5	92
99.2	89.4		92.3	90.4	93.8	87.5	90.7	88.5	93.3		88	101.9
96.4	94.3		88.1	93.5	97.7	93.2	104.9	97	95.2		86.1	89.4
99.3	91.2		93.8	95.2	100.8	95.2	91.4	88.5	82.5		91	89.5
99	94.2		93.6	92.1	101.6	98.3	96.9	100.5	90.1		89.1	94.7
96.7	96.8		91.8	100.6	90.6	92.1	95.4	93.3	90.5		89.1	96.4
87.9	82.3		93.9	91.1	92.6	90.6	93.8	94.5	95.6		77.7	88.6
89.6	90.8		87.3	94.9	95.5	98	84.8	99	94		85.6	86.5
89.8	93		87.4	93.7	84.3	79.7	84.8	89.5	94		85.6	82.4
96.5	96.7		102.4	87.2	84.8	98.4	85.1	93.2	96.6		84.2	91.3
86.5	93.1		84.7	93.7	89.1	84.6	93.4	97.5	85.7		92.6	91.2
97	90.2		90.7	86.5	90	99.3	92.1	93.6	88.6		86.4	90.8
95.4	88.1		101.8	98.2	95.5	96.1	92.1	90.2	96.2		95.7	100.7
96.4	87.1		83.3	82.8	93.1	93	97.4	90.8	83.2		92	99.8
95.8	90		94.2	92.4	91.7	92.8	92.1	91.9	87.3		88.6	86.5
96.7	93.6		89.5	95.4	88.7	91.8	98.1	90.4	97		79.2	88.7
90	89.1		98	84	85.4	92.7	88.6	95.6	95.4		82.7	85.7
96.1	90.6		95.9	93.8	94.6	83.4	98.2	97.6	93.9		84.3	89
97.9	101.3		92.1	88.5	91.2	93.7	90	91.4	103.5		84.2	91.7
92	90		94.9	92.7	94.6	101.9	97.6	93.4	94.1		88.7	95
90.8	90		104	91.2	98.8	97.9	94.7	86.4	97.7		97.1	92.4
92.6	97.3		86.9	90.2	89.8	91.3	84.3	99.1	89.9		93.6	85.5
99	83.9		96.3	98	90.4	95.3	94.5	90.1	99.7		91.2	97.3
95.2	99.7		96.5	84.9	93.8	89.3	87.1	98.7	94.8		86.1	79.6
105.3	91.2		91	82.8	85.1	97	88.4	87.9	96.3		88	84.9
95.2	93.8		96.8	92.8	91.5	93.2	89.8	95.7	93.4		88	89.8
89.4	91		98.7	87.5	97.2	93.9	87.9	96.6	83.5		86.8	94.8
85.1	94.6		98	88.6	91.8	89.1	98.7	95.7	90.9		91.9	88.3
101.3	93.5		91.7	98.2	88.6	85.7	93.1	81.8	88		97.3	90.2
97.5	85.6		99.8	90.4	85	91.8	91.2	91	94.3		87	104.4
96.6	93.8		94.4	97.9	98	103.6	95.6	97	84.2		85.1	93.4
92.4	88.3		93.7	95.3	92.7	92.2	91.1	93.9	90.7		100	98.6
94.9	89.4		90.2	100	92.7	80.3	87.5	92	100.1		100.2	95.2
87.6	91.3		93.4	92.9	94.2	95.1	93.1	84.1	95.8		86.2	91.8
95.6	91.8		85.3	97.2	84.3	94.1	80.5	96.5	95.7		89.3	87
95.9	81.9		96.6	91.7	84.3	102.6	85.2	100.2	95.6		100.4	101.7
90.4	92		107.6	87.7	94.1	99.4	94.2	87.7	99.6		93.7	89.9
79.6	93.9		88.1	89.2	90.3	92.7	102.5	95.8	86.1		95.6	96.1
96.1	97		85	86.1	86.6	86.4	98.5	96.1	102.9		96.6	89.1
95.2	91.7		92.3	100	98	95.6	95.2	98.3	95.2		83.5	96
94.6	102.3		95.5	94.5	84.9	93.3	94.7	95.7	90.9		93.9	95.7
86.3	92.4		94	89.9	84.9	90.8	78.9	92.2	87.4		90.5	92.1
91	94.5		89.8	91.2	95	90.9	88.4	90.9	101		95.8	85.6
87	93		92.7	83	89.5	97	86.3	94.4	99.2		83.5	92.2
96.9	91.1		95.7	87.7	91	90.4	89.8	85	91.8		92.7	94.8
87.4	92		90.2	91.1	93	93.9	88	91.3	95.5		93.7	93.3
91.5	90.6		91	94.6	89.8	87.7	91.9	90	96.7		93.2	99.4
99.4	99.3		92.3	94.2	99	90.4	91.2	93.3	97.9		96.4	90.5
98.8	94		85.3	89.4	94.4	89.3	89.9	85.6	92.9		86.8	87.8
88.6	96.6		88	88.6	91	98.3	94.4	92.5	89.3		94	85.9
96.5	101.3		87	99.8	89	93.1	93.5	89.5	86.9		90.5	97.6
96.2	92.9		86	93.7	95.6	90.6	92	96.5	92.3		84.4	88.9
86.7	101.4		86.2	90.4	103.3	90.2	96.6	102	93.3		91.1	92.5
93.2	89.8		93.3	91.7	87.8	86.7	91.5	96.3	95.5		91.1	97
92.1	97.7		89.3	96.5	86.9	93.8	93.2	89.5	94.3		91.1	84.1
93.8	93.4		89.4	88.8	95.6	97.9	86.2	95.2	100.5		87.9	87.9
101.7	86.2		94.4	83.7	105.6	85.3	90.2	94.1	98.6		84	84.6
86.8	89.7		83.4	90.4	89	97.1	97.6	87.6	95.2		81.3	92.2
88.9	95.5		103.7	80.8	89	85.9	93.7	91.8	97.2		91.3	89.9
85.9	91.2		96.7	91.7	96	91.1	93.6	102.6	96		90.8	101.9
85.9	90.7		87.3	89.3	88.6	92.7	99.6	93.7	87		99.1	85.4
94.4	92		97.8	85.1	98.6	97.2	93.9	99.6	87.9		90.6	87.5
91.9	89.3		101.1	94.9	91.6	94.1	94.1	88.1	91.8		92.5	97.2
92.3	90.2		94.1	90.6	86.2	90	91.3	85.8	93.3		101.6	87
98.2	93		89.6	98.5	95.8	90.2	91.6	99	85.5		92.6	83.9
91	91.7		93.7	99.6	93.5	100.9	93.8	86.3	90.7		104.1	83.4
97.5	96		90.9	95.3	104	93.6	90.5	89.3	85.5		99.8	83.7
93.3	95.8		95.8	93.2	99.9	90.4	84.3	85.5	91		98.9	83.8
90.1	93.6		92.8	92.3	94.7	84.4	100.8	89.5	87.1		87	80.7
101.2	100.9		93.8	92.4	88.1	87.2	87	89.8	97.9		90.2	94.1
89.9	96.7		92.8	98.9	85.5	87	90.7	101.2	92.1		101.2	99.9
99.9	86.1		93.3	95.1	104.2	96.9	101	91.4	102.1		86.6	86.7
87.9	88.5		89.8	87	91.3	93.9	89.9	90.8	92.7		84.4	85
93.8	93.9		104.4	92.2	82.5	100.4	92.1	102.3	92.3		89.7	89.6
93.7	96.8		100.7	93.6	92.9	93	100.2	94.2	85.4		96	105.9
84.2	100.8		88.2	92.4	95.7	97	88.4	92.7	86.3		88.5	79.6
89.5	96.5		91.3	82.4	92.7	87.5	93.5	87.7	104.5		84.9	94.8
92.9	92.9		94.5	96.2	100.2	87.7	100	102.1	92.8		100.6	87.9
96.8	98.9		100.4	90.5	85	80.7	92.8	92	99.1		100.9	104.1
93.1	93.3		86.5	100.4	93.2	102.1	94.9	90.8	89.8		85.3	93.6
93.7	93.1		89.5	96.8	93.6	92.7	88.9	80.1	91.3		85.3	97.2
90.7	88.5		99.5	87.8	94.3	95.6	96	97.5	87.1		85.3	91.1
90.4	86.5		93.8	84.8	97.7	88.9	89	96.6	103.3		85.7	93.4
90.5	99.5		97	100.5	102.3	94.1	86.1	88	83.1		85.7	83.5
102.3	88.9		88.7	101	93.7	96.7	90.5	101.4	89		85.7	95.4
95.5	91.7		96.2	87.7	99.2	94.8	92	98.3	92.2		82.4	83
88.6	89.3		93.3	89.8	87	94	96.7	96.6	94		81.5	90.6
86.9	90.8		89.9	91.9	86.3	87.2	95.2	87.8	97.6		81.5	101.5
93.1	88.6		93.2	90.7	90.5	94.4	95.7	102.2	99.9		91.9	84.4
91.8	94.8		84.1	97.7	96.6	97.9	96.6	91.8	99.3		84	95.7
93	96.6		90	88.3	94.9	94	90.9	99.3	93.1		86.2	85.9
89.6	80.4		92.6	94.9	99.3	92.4	94	86	98.2		80	86.2
90.2	88.9		90.3	93.8	96.9	88.1	93.1	90.8	99.6		80	98.9
86.1	84.9		91	91.5	96.1	88.9	88.1	92.5	90.2		86	90.2
101.7	92.8		97.2	88.3	84.2	95.6	97.6	96.9	94.6		86	86.6
97.8	100.7		90.8	99.3	93.6	87.6	103.3	99.3	94.1		86	98.1
92.3	83.5		83.8	83.6	96.1	88	90.6	82.7	93.8		103	98.4
103.6	101.1		88	86.8	96.2	86.6	90.2	95.2	99.4		89.2	91.3
93.2	86.9		99.6	96.4	89.3	94.7	89.8	93.8	93.4		90.9	89.2
100.2	87.4		87.4	83.3	92.9	88.6	91.8	98	92.7		92.2	86.8
92.5	94.3		95.4	89.5	92.5	89.7	90.7	99.6	89.7		87.9	89.6
88.1	84.7		95.2	90.7	100.8	101.8	89.4	85.9	95.6		84.3	94.8
94.1	87.4		95.8	93.5	85.1	86.4	97	96.6	89.8		93.9	89.9
91.3	97.4		88.9	89.7	86.2	85.3	98	84.8	103.4		85.3	92.2
94.6	96		87.4	83.3	93.4	94.1	83.9	96.3	97.5		87.8	86.7
80.6	95.3		86	93.4	92.3	92	88	82.3	91.8		87.8	93.3
101	86.5		96.6	85.2	90.8	91.8	89.4	90	88.9		82.7	94.6
93.6	96.6		94.6	100.6	86.2	95.3	79.4	94.3	85.9		89.1	89.7
87.3	99.2		94.2	96.4	92.8	90.8	92.6	86.9	86.3		90.9	84.8
88.9	89.2		91.5	92.7	83.6	91.6	86.5	87.6	97.1		90.9	91.6
90.2	94.6		93.4	90.3	101.2	87.9	97.9	88.7	89.6		99.8	87
95.8	86.5		100.9	96.4	102.2	98.4	96.8	87.4	95		90.1	95.1
101.4	95.7		86.4	88.5	92.3	87.3	94.4	85.7	88.4		90.1	85.5
92.4	94.1		92	102.3	99.6	91.3	89.1	98	87.6		95.8	99
101.8	93.1		92.2	88.2	87.1	100.6	91.1	91.7	97.1		96.6	85.9
97.5	95.9		83.1	88.5	95.5	83.8	95	88.4	91.7		97.2	92.1
94.9	96.8		93.3	87.2	95.4	89.9	85.3	81.2	93		89.2	92.4
93.9	91		93.3	99.1	90.5	89.2	90.6	98.4	84.6		87.8	95.7
86.1	87.9		102.7	84.3	89	93.8	88.2	96.2	85.2		85.9	91.3
94.6	85.9		89.5	92	99.5	95.9	90.8	84.3	92.6		85.8	92.1
90.1	96.2		97.8	90.2	95.3	97.3	93.9	95.2	94.5		86.5	81.2
92.6	93.9		94.3	92.4	88.2	91.5	96.9	99	95.4		79.2	94.7
98.5	83.8		90.6	94.8	88.8	98	91.8	98.8	94.9		95	93.8
91.8	86.5		94.2	86.3	91.4	89.2	92.3	81.9	82.4		98	95.7
96.9	94.2		95.7	93.6	86.4	92	94.5	91.2	93.4		94.6	90.5
92.4	83.7		102.1	98.3	89.3	89.5	95.1	93.1	95.9		88.2	93.4
86.7	98.7		96.2	90.8	94.7	100.2	91.6	95.1	89.7		84	94.3
91.1	85.2		93.1	89.3	93	87.3	95.8	99.8	86.8		100.6	85
91.1	88.3		95.9	99.5	85	93.1	78.6	93.9	97.2		90.6	94.7
97.9	87		98	85.3	103.5	88.3	93.6	102.7	83.2		102.1	82.8
93.3	87.5		90.4	94.1	94.9	90.3	79.2	89.1	101.7		95.7	87.5
92.9	98.2		98.9	92.9	87.8	88.9	96.1	96.1	102.7		101.3	85.9
92.2	93.7		90.7	91.4	96.8	85.6	82.8	99.5	97.6		98.1	89.1
90	92.1		97.5	97	86.8	91.4	82.8	95.8	92.4		87.5	96.8
92.1	90.5		82.1	100.6	88.1	93.9	97.9	93.7	93.8		93.1	95.2
96.2	91.4		88.3	88.3	91.6	89.7	101.7	95.3	86.5		90	98.7
92.7	93.1		93.7	90.5	92.1	93.1	99.3	83.4	96.7		97.7	94
95	93.6		85.8	87	96.3	94.3	97.2	83.3	99.2		100.6	86
91.2	92.3		88.9	95.6	86.5	93.7	92.9	101.3	93		81.8	93.2
89	92.8		99.6	90.6	91.8	102.4	91.8	92.2	85.3		84.2	87.4
96.8	102.1		84.5	96.5	91.3	95.6	101	97.7	94.6		88.6	84.6
94	94.1		98.9	85.1	91.7	99	94.8	101	94.5		85	94.9
89.8	92.5		99.7	96.1	92.1	90.4	90.6	92.3	92.5		90.1	91.1
90.4	87.4		83.6	95.7	95.9	92.1	92.2	95.4	97.5		82.7	90.4
86.2	95.4		94.7	92.2	91.6	89.5	85.3	86.1	98.8		82.7	85.1
83.9	88.9		98.9	99.7	87	92.6	100.6	83.6	91.5		92.1	90.4
95.6	94.4		88.7	87.1	87	97.2	88.9	84.2	91.1		84.9	88.2
85.1	93		91.5	90.5	103.3	90.8	94.6	91.1	101.1		91.9	86.7
92.6	91.2		95.3	90.9	93.3	95.7	94.3	90.7	95.3		91	94.9
94	96.6		87.7	89.5	90.7	94.1	81.9	87	86.3		86.9	92.3
85	99.7		88.3	91.4	99.9	96.8	92.8	99.6	93.4		86.7	87.5
95	93.8		83.3	91.6	87.9	84.7	87.5	92.1	95.3		94.8	94.6
90.3	93.9		99.4	87.2	97.6	97.7	95.1	99.3	83.4		91.2	92.8
92.3	91.5		88.8	99.8	95.6	93.5	100.1	95.7	91.5		80.7	96
89	90.5		81.1	94.5	94.2	83.9	88.3	97.3	99.4		84.9	86.2
101.6	90		96.2	97.7	90.4	96.1	94.1	89.8	90		95.2	100.3
91.1	88.7		96.8	94.7	92.3	91.7	93	92.4	87.6		105	91.6
90.5	97.8		92.8	95.6	97.5	91.6	91.3	99.3	98.9		82.5	90.5
93.1	87.9		96.5	98.3	89.7	95.3	84.9	91.6	102.5		88.7	95.9
94.9	93.9		94.2	88.7	94.2	89	95.4	85.2	88.5		85	104
84.2	100.2		99.1	97.6	88.4	90.4	97.4	94.8	90.7		91.6	92.6
91.1	96.1		89.9	96.1	83.5	101.4	86	102	93.2		98.2	102.1
89.8	87.3		92.8	96.2	95.7	92.9	95.6	103.6	88.1		75.3	89.5
91.8	99.6		89.4	83.3	96.2	97.5	96.8	99.9	91.6		94.5	90.5
96.8	95.2		85.2	90.8	97.5	99	96.2	86.3	97.4		94.7	96
96.8	98.4		93	91.2	84.1	98.8	94.2	90.7	103.7		92.5	88.9
89.3	92.8		94.4	99.5	91.6	86.1	85.5	87.1	94.3		91.3	86.5
96.5	87.4		92	101.7	89	96.9	93.3	90.7	99.2		84.5	91.8
80.5	88.9		95.9	98.1	94.3	89.6	89.6	93.4	95.5		94.4	82.3
88.2	96.2		95.8	87.7	94.6	98.9	97.4	87	102.4		85.6	93
91.6	96.8		93.3	95.5	108	88.8	97.5	98.5	91.5		96.6	83.4
92.5	93.2		89.9	97.7	91.6	89.9	92.2	89.2	89.5		93.1	90.4
81.5	87.1		86.8	96.8	91.6	99.8	94.3	86.8	98.5		97.8	89
91.5	90.7		96.8	93.5	92	87.5	86.3	80.1	94.5		97	94
98.8	93.4		91.3	97.4	92.3	96	93.4	96.8	87.1		103.7	91.2
100.7	84.6		92.7	79.2	96	95.2	92.5	96.8	88.7		103.6	79
87.6	93.8		90.3	96.6	87.8	91.6	96.5	93.7	92.2		95.6	99
96	88		86.2	91.7	95.3	98.1	90.4	97.5	95.7		98.7	86.3
84.6	90.8		85.4	92.9	91.7	98.1	99.8	95.4	104.1		84.2	87.4
95.1	93.1		85.7	96.1	89.4	94.8	100.5	92.9	100.7		92	92.1
89.1	87.2		91.6	96.6	96.5	89.6	89.9	95.6	95.6		91	85.5
102.7	93.6		98.6	82.7	81.9	90.8	99.6	95.6	95.8		88.4	99.5
89.3	95.1		87.1	91.3	83.8	96.5	96.4	100.1	88.7		97.3	88.2
86.5	90.5		89.9	93.9	93.7	99.5	95.4	91.5	101.4		95.9	90.2
97	96.8		84.6	101.6	98.5	97.5	92.2	90.1	88.2		96.5	99.1
89.2	85.5		99	84.2	96.3	89.8	98.7	87.9	92.2		81.2	83.8
95.3	94.5		90.3	92.6	93.4	92.6	88.9	92.5	92.3		96.7	91.1
82.1	87.6		89.7	100	91.2	92.9	89.7	92	93.4		86.9	99.8
99.7	90.8		89.7	104	91.2	86.1	91.7	96.7	97.3		84.8	85.3
88.8	96.5		85.1	90.9	85.2	87.6	90.5	95.6	91.1		84.8	83.5
86	89.9		99.3	94	95.2	82.4	93.6	86.6	92.5		88	83.5
93	95.9		92.6	95.9	87.3	95.8	86.8	91.3	97.6		86.9	87.5
99	101.3		93.4	89.2	82.4	90	96.6	85.6	89.7		83.5	92.7
89.7	80.5		101.2	94.3	100.3	84.7	93.6	89.1	96.5		87.4	85.5
93.2	95.7		96	91.2	91.5	88.7	91.9	86.8	88.3		88.5	85.6
94.8	89.7		82.6	85.4	87.4	105	87.7	88.5	87.4		83.7	97.9
82.2	93.3		95.3	76.1	99.1	89	96.7	97.4	87.1		87.6	81.1
96.4	94.1		95.2	93.5	96	88.4	99.9	89.1	85.3		100.1	82.7
92.1	88.6		92.7	97.2	91.3	97.2	91.2	87.1	95.8		89.8	93
96.3	97.5		93.8	97.7	99.7	82.4	88.3	96.7	95.5		88.5	100
99.8	89.2		94.1	95.8	97.8	95.6	87.7	95.9	88.3		80.9	89.4
90.7	88.5		81.1	94.3	85.3	90.4	90.6	93.4	96.6		86.8	84.1
81.2	97.3		97	89.4	92.5	93.1	86	93.4	93.8		89.7	86.1
84.7	87		90.8	92.5	88.2	97	95.1	92.4	99.3		87.4	99.3
101.9	88.3		97	87.8	92.5	91.8	86.5	83.5	101		87.3	93.7
98.5	97.6		95.4	102.5	88.3	99.2	93.3	91.2	95.1		88.7	95.2
93.8	106.5		92.7	97.1	83.6	100.1	91.7	91.2	96.6		84.7	93.4
88.5	87.4		91.6	90	95.5	95.8	94.3	91.1	99.2		92.2	92.1
96.6	84.5		92.3	93.6	88.7	91.8	83.5	90.6	90.4		90.6	79.5
89.9	85.4		84.5	88.1	92.2	96.9	91.4	92.9	95.5		93.9	86.2
97.7	88.1		92.3	100.1	97.7	92.4	94.4	86.9	106.3		85.3	92.4
97.2	87		86.9	96.9	87	96.5	88.6	85.7	90.1		83.3	98
94.8	89.3		82.9	93.6	82	97.5	92.7	93.6	98.4		85.3	87.2
89.7	98.2		83.4	93.6	91.5	96	88.1	91.7	97.4		87.8	83.7
93.6	90.1		98.7	93	88.9	93.4	93.8	91.2	92		91.2	92
95.8	91.3		96.8	87	96.3	99.8	83.4	91.9	85.6		90.1	91.9
90.2	92		99.3	96.4	92.8	89	99.6	95.9	88.7		85.6	86.7
86	96.3		92.5	98	91.5	89.5	95.8	103.7	86.9		103	88.4
88.9	93.2		88.4	97.2	92.6	110.5	98	93	85.6		82.6	91.8
98.1	97.2		93.3	94.7	85.4	89.4	95.1	87.4	99.6		88.5	84.3
89	94.2		87.8	94.6	94.2	81.7	97.6	92.5	87		83.7	100
85.4	95.1		94.6	90.3	89.2	95.2	91.3	98.5	88.6		92.1	82.9
91	96.8		87.5	83.9	93.3	88.8	94	91.8	95.1		94	80.8
101.7	100.5		90.4	86.9	88.8	92.2	91.1	95.4	85.2		86.7	87.5
101.9	95.1		94.4	100.9	98.5	84.3	93.2	99.6	93.3		88.8	96.2
95	92.8		91.4	99.7	92.9	96	98.5	91.6	95.5		91.4	99.9
91.2	96.4		93.4	96.1	88.1	97.9	83.7	89.6	88.3		90.5	94.2
94.1	94.4		88.4	98.4	92.8	94.5	93.7	101.6	105.8		89	92.9
86.1	92.2		87.4	95.4	90.3	88.2	93.3	101.1	91.9		91	95.3
106.4	88.2		90.5	91.2	83.7	97.6	96	91.6	101.7		95.5	89.7
89	83		91.1	89.9	97.6	97.1	100	93.3	94.9		92.6	93.9
95.6	88.3		90.7	89.7	98.3	108.4	97.5	90.2	93.6		93.2	92.8
97.8	88.7		86.8	90.6	93	98.1	88.2	93.7	91.6		94.4	91.5
88.2	93.8		84.5	90.9	94.9	82.4	96.4	97.8	87.2		82.5	88
97.7	87		84.5	92	96.6	99.2	89.7	89.7	99.8		94.8	84.6
91.7	90.5		94.5	102.7	90.9	87.8	95.2	99.4	98.8		94.3	97.7
93.4	95.4		91.9	96.8	87.3	96.1	96.8	90.7	90.5		90.5	91.6
96.3	99.6		93.3	91.9	99.7	97.1	97.3	92.9	98.7		90.4	85.5
89.1	89		86.2	95.8	99.2	89.6	94	95.2	97.6		95.7	77
88.1	81.7		84	100.4	97.7	104.9	101.7	98.7	106.5		100.3	84.1
88.7	94.2		91	91.3	105	94.4	86.8	95.7	92		88.4	95.3
94.5	100.7		95.9	97.8	96.5	94.6	100.2	98.5	93.5		88.9	90.8
99.6	93.9		83.7	90.8	91.7	99	90.5	90.6	92.9		94.6	85.5
95.3	91.9		89.8	88.4	99.9	85.9	92.8	90	95		95.7	81.3
101.3	83.5		95.3	86.9	94.2	90.9	98.3	87.4	101		87.5	92
94.7	92.2		88.7	96.7	91.6	98.3	84.9	93.7	83.2		102.6	83.8
94.3	94.4		88.7	93.2	96.1	90.9	92.3	84.7	94.3		88.2	95.5
100.7	101.6		93.7	91.9	83.4	95.2	106.1	85.2	101.1		90.5	79.8
94.5	99.4		96.8	100.7	88.3	79	87.6	91.3	95.7		91	89.4
85.2	96.2		91.2	91.2	92.8	79	90.5	86.9	98.8		91	94.9
87.4	90.6		90.8	94.6	103.1	95.5	94.1	89	84.2		88.2	99.3
90.3	95.6		89	89.9	99.3	103.1	88	86.4	89		88.2	92.8
92	98.3		97.6	94.7	91.2	88	94.1	93.5	93.3		81.3	87.3
97.7	91.3		95.4	92.5	90.6	89	86.5	90.8	92.9		94.9	88.3
94.2	97.9		91.5	90.4	92.1	89.3	86.5	97.8	97.2		83.5	97.1
96	94.8		91.1	85.8	90.6	87.5	88.3	90.4	85.5		81.3	87.7
95.3	98		83.4	90.8	86.2	87	87.5	101.8	91.7		87.2	94.4
93.7	96.5		93	99.4	86.9	91.9	94.1	97.8	85.6		85.9	98.7
95.2	96.6		79.8	90.4	98.3	101.3	88.5	92.4	88.4		91.8	87.2
91.4	99.6		97.5	92.9	90.1	95.2	91.5	87.2	96.8		99.5	92.2
85.7	95.3		93	96.5	94.3	103.8	90	94.9	100.4		82.3	81.9
91.3	91.4		96.8	89.1	97.1	88.2	93	97.9	97.7		81.2	87.6
89	95.4		88	96.7	99.3	96.2	90.7	95.3	93.2		96.7	88.6
95	88.4		94	95.4	82.9	90.7	94.5	93.4	96		90.5	99.8
100	96.3		92.3	93	99.2	87.4	93.5	99.9	92.3		93.1	81.7
97.2	95.7		91.1	94	89.5	86.3	100	91.4	97.2		95.1	85.2
95.1	85.9		87.8	97.6	93.6	96.8	103.1	91.6	97.6		88.1	95.9
100.7	92.6		93.4	86.2	105	98.5	95.9	95.7	83.5		82	94.5
100.7	100		95.8	91	99.8	93.5	101.2	91.2	89.2		90.3	93.6
85.5	94.5		87.8	97.6	91.7	97.1	89.3	91.5	88.5		89.2	91.8
97.3	94.9		93.2	94.2	99.3	93.8	91.6	96.3	91.6		85.3	89.1
95.3	97.3		88.6	88	94.1	75.4	92	96.2	100.5		97.8	83.9
92.9	98.5		99.7	91.8	96.7	85.5	92.2	91.3	86.5		82	94.4
97.4	96.2		91.4	99.8	99.4	89.6	95.7	84	90.8		89	93.6
102	89		86.6	91.8	90.7	92.9	96.5	95	95.9		96.8	93.8
91.8	97.5		84.9	95.9	89.4	87.2	84.6	84.2	94.1		90.2	97.4
96.7	87.5		87.1	84.6	92.1	93.2	89.3	96.6	83.9		87.4	92.3
98	90		89.1	96	87.3	93.8	94.1	87.5	86.1		100.7	98.1
90.9	96.6		92.6	90.3	95.6	86.3	98.6	88	99.5		86.2	87.2
96.1	89.6		91.3	84.9	93.5	88.8	92	91.1	89.7		96.4	94.9
94.7	94.5		89.3	93.7	91.8	88.8	96.2	88.1	88.7		83	84.2
94.1	87.6		92.3	94.5	89.8	92.2	104	100	99.4		79.8	94.1
95.4	108.2		99.4	96	96.7	96.5	96.9	84.5	102		85.7	90
89.1	100.4		89.1	80.8	91.8	96.1	94.4	91.4	93.2		83.1	91.9
86.9	93.8		93.2	92.2	89.1	92.6	96.3	92.4	79.2		86.3	80.3
91.8	100.5		97.1	96.3	95.8	85.7	91.5	89.8	93.3		83	87.3
89.3	94.4		88.7	96.1	92.3	86.9	91.5	89.5	89.7		82.6	82.4
95.5	93.6		92.9	88.9	83.9	94	86	81.9	89.8		89	88.5
87.4	94.1		95.1	85.9	88.6	94.6	87.7	88.9	93.3		96.7	99.7
91.2	95.4		97.5	99.7	88.6	91.4	84.8	93.7	90.2		95.5	79.8
103.3	93.3		92.4	102	94.2	84.1	99.2	102	88.6		96.7	83.2
91.8	94		95.3	84.8	86.6	94.2	93.1	84.1	85.7		89.2	96.5
100.8	93.9		92.6	95.4	86.6	96.1	94.3	97.4	98		97.9	97.1
96.1	91.6		91.1	94.3	93.4	85.7	95.7	95.3	91.2		98.7	89.7
99.2	94		90.9	91.6	91.6	87.6	88.5	93.4	101.3		91.3	97.5
96	95.9		95.8	95.6	82.1	95.9	99.4	98.5	85.8		80.7	95
104.9	92.3		97.1	99.1	90.7	87.3	95.1	95.6	99.7		91.8	93.1
100.3	101.7		89.1	85.8	99.9	84.3	91.4	96.5	90.3		84.9	95
84	88.6		96.6	88.1	80.3	88.6	99.9	101.5	101.4		88.3	95
85	89.1		93.1	88.8	99.1	91.7	93.3	104.2	97.5		86	86.3
95.1	100.8		85.1	87.1	81.5	94.1	91.1	91.4	96.7		88.6	96
99.2	99.6		92.9	88.7	96.7	97.8	87	88.7	92.7		83.8	89.5
91.1	88.5		96	89.8	85.2	97.6	89.5	93.9	87.7		91.3	89.2
86	105.5		95.4	87.1	89.2	96	98.3	83.3	99.6		97.6	84.5
86.3	96.6		88.9	96.9	91.5	100.1	89.3	97.7	89.7		98.6	90.9
97.4	93.9		93	100.4	86.7	92.5	97.4	99.4	97.3		101.1	100.9
102.8	92.5		87.2	87.3	93.9	95.9	93.8	91.7	94.6		94.7	91.4
86.6	100.1		83.1	93.3	98.5	91	95.5	91.7	95.8		88.7	98.4
96.4	96.8		96.3	86.1	85.2	98.3	98.3	83.7	92.9		92	90.7
94.8	96		92.3	91.9	89.6	94	91.5	92.2	96.2		92.7	89.1
88.7	98.4		98.7	85.3	94.6	92.3	86.9	88.9	83.4		92	89.1
91.4	96.8		99.1	82.5	97.1	91	98	88.4	94.4		89.6	95.3
95.8	95.8		100	87.8	87.4	92.8	92.2	93.4	100.6		103.5	88.7
88.8	95.4		92.7	96.7	90.5	97.1	82.3	92.2	91.8		92.4	103.3
96.5	88.5		93.8	97.7	86.3	94.2	92.9	89.1	91.7		93.9	93
93.8	89.7		94.8	94.4	94.2	99.8	98.4	100.6	101.2		83.6	83.3
87.8	97.5		95	107.8	86.9	91.7	92.1	92.3	98.3		86	98.2
93.6	97.4		83.4	86.8	87.6	93.5	91.4	97	94		95	100
82.7	85.6		93	92.2	93.3	90.4	85.8	94.3	93.5		87.2	90.7
96.6	98.4		96.8	90	90.7	95.9	93.3	93.6	87.9		86.1	90.5
86.2	84.4		98	94	92	90	88.7	95	87.8		93	88.4
93.2	97.4		95.6	84.3	92.1	89.4	92	97.7	96.5		90.6	87.3
91.6	89.3		93.9	82.9	96.8	89.9	89	93.5	88.4		102.4	86.9
97.9	92.9		85.4	92.5	89.9	96.8	97.6	93.1	80.8		82.7	93.6
89.6	91		95.3	86.9	86	95.7	87.8	94.4	92		94.5	89.6
89.6	94.8		93.6	95.7	85.4	86.5	98.5	92.4	90.2		88.1	89.6
90.5	96.3		101.3	97.1	94.9	92.3	89.2	87.8	93.8		82.8	90.7
99.7	89.2		101.1	94.3	105.4	95.2	92.8	87.6	98.3		91.2	95.2
91.2	89.6		87.4	81.4	90.4	87.8	85.8	91.3	87.3		95.5	88.5
87.8	99.1		93.2	95.7	99.3	88.5	84.3	99.1	94.6		86.2	92
90.1	99.8		97.6	86.8	92.9	98.5	91.7	92.9	90.7		97	94.7
98.1	93.4		94.3	89.4	94.4	100.4	89.9	89.8	86.4		94.9	87.9
91.7	93.2		89.5	90.4	93.4	90.2	88.9	90.3	110.7		89.6	92.8
87.3	93.8		88.6	91.1	82.6	89.3	93.7	90	92.8		89.8	87.5
85.6	90.3		99.2	86.6	98.3	92.7	94.8	95.2	85.3		89.7	87.3
93.2	90.3		90.2	91.4	98.8	91.4	89.3	95.3	97.7		93.4	90.9
94.9	102.8		89.4	94.6	96.6	93.7	94.9	91.3	91.9		84.1	91.8
84.3	89.1		96.1	85.4	87.5	86.5	93.2	100.1	95.4		103.7	90.1
94.5	89.9		94.7	87.2	94.9	90.8	89.4	83.6	94.9		87.5	90.3
89.8	87.8		88.8	101.3	96	96.5	93.7	100.4	84.6		88.5	86.2
100.5	84.3		94.9	98	82.7	87	88.7	89.7	90.4		86.6	81.3
89.6	84.3		96.9	97.8	96.6	95.5	85.8	85.4	95.5		82.9	86.5
101.2	86		95.3	94.3	91.7	93.2	93.2	93.8	90.8		92.3	92.5
97.9	85.8		95.7	94.8	91.7	91.2	93.2	96	98.6		88.2	86.8
84.8	94.5		99.5	82.4	96.6	91.6	91.3	96.3	95.3		78.3	93.3
93.5	90.1		102	97.9	91.6	85.4	95.5	86.7	96.3		90.1	81.5
85.9	94.8		93.7	88.1	98.4	83.8	100.3	84.8	81.9		89.6	96.8
102.3	99.9		89.7	89.3	84.7	88.6	98.4	92.4	91.5		85.5	85.7
92.8	80.4		97.6	92.5	93.2	94.1	81.8	94.2	99.7		83.7	88.7
89.8	94.3		90.8	92.1	86.4	89.2	93.6	89.1	101.9		97	94.6
95.1	94.6		87.5	89.9	94	90.4	96.9	92.5	89.9		97.6	80
90.2	91.1		90.5	84.4	96.4	104.1	101.3	81.9	91.8		92.4	87.4
91.2	93		92.9	88.2	90.9	88.6	88.5	94.5	87.6		89	92.4
96.8	93.7		93.5	106.9	91.7	93.6	87.9	95.2	91.3		90.8	98
95.8	93.7		102.4	93.8	89.1	101	96.6	84.6	80.7		89.9	91.2
92.4	99.3		88.8	100.9	96.7	83.2	97.5	95.3	81		96.4	93.2
90.3	92.2		85.8	95.2	92.4	88.7	102	98.7	93.2		93	94.9
88.5	94.8		96.2	99.7	98.4	89.9	85.5	87.1	95		90.4	89.1
84.6	91.5		84.9	95.2	95.9	84.9	83.3	93.4	100.1		97	90.3
93.1	89.1		83.8	93.5	84.4	84.9	97.7	90.6	96.4		88.9	86.7
92.5	95.2		92	98.3	84.1	89.7	86.9	97.5	93.2		100	88.7
92.7	101.8		89.2	102.5	79.9	103.1	96.6	88.6	94.1		93.8	86.3
97.5	96.4		97.8	95.6	92.2	93.8	85.1	90.3	91.6		99.1	90.9
97.9	91		93.1	86.6	95.3	97.4	92.4	91.7	92.1		87	80.9
91.8	90.1		94.5	92.6	91.9	92.8	94.6	96.9	86		93.9	88.9
91.4	95.5		96.2	99.3	100.6	95.2	97	89.8	97.9		98.3	90.7
93.9	99.5		91.7	94.7	94.1	95.8	93.2	90.9	91.7		92.6	91.8
93.1	91.2		92.4	97.9	87.9	95.9	88.2	99.7	95.1		88.9	89
91.8	95.6		87.3	98.5	89.2	100	97.7	90.6	86.4		94	92.4
88.8	97.5		86.4	100.9	89.2	94.1	94.3	88.8	87.6		93.8	92.9
91.4	90.4		94.8	96	87.5	96.9	99.6	90.2	87.4		96.5	90.1
97	89.6		92	86.3	91.9	98.7	95	98.2	82.2		95.7	94.7
94.7	96.1		83.2	85.8	102.7	86.8	95.7	96	91.6		84.4	91.4
86.1	100.7		102	93.7	102.7	90.4	100.7	89.7	90.4		87	87.4
86.4	92.5		86.5	100.2	88.6	90.3	94.8	88.9	92.3		95.5	101.8
96.3	95		86.1	91.3	95.6	100.8	101.7	86.9	95.8		86.7	87.1
102.3	86.4		81.4	86.5	96.3	98.4	95	98.1	93.4		91.5	101.7
89.2	91.7		91.6	100.5	96	92.3	94.1	92.7	85.8		88.5	80.4
92.8	88.1		97.1	94.6	97.6	91.5	88.4	92.7	88.3		89.3	91.1
86.8	89.5		93.5	96.3	97.3	93.8	96.3	95.8	95.2		88.3	91.3
83.1	85.5		93.2	94.8	94.3	98.8	98	94.2	90		91.9	98.2
95	88.3		82.3	102.5	96.7	94.2	99.1	91.9	91		91.4	91.4
96.9	90.3		96.7	94.2	81.8	87.9	85.2	93.9	93.3		85.6	89.9
93.4	85.5		89.4	91.1	85.4	90.1	89.8	92.5	98.6		82.3	80
93.8	95.1		92.7	96.9	95.6	95.4	93.2	93.8	90.9		84.6	83.4
91.2	86.3		95.3	97.9	86.6	89.3	86.6	85.9	95.5		85.1	84.2
96.7	98.1		102.9	89.1	91.4	87.1	95.9	100	91.1		93.2	93.5
98.7	87.7		95.7	94.4	84.1	97.5	84.7	85.5	92.8		93.2	89.1
90.3	85.5		98	94.3	86.4	98.8	91.7	89.9	100.7		91.1	91.3
90.5	94.6		94.6	89.7	90.4	91.4	87.8	95.4			82.4	94.8
97	89.7		98.2	86.6	81.3	98.4	101	93.9			82.4	91.6
91.3	96		93.2	91.9	95.7	85.9	91.3	89.4			82.4	89.9
93.6	86.5		96.6	86.4	90.6	91.7	89.6	92.2			83.4	92.8
88.3	89.2		98.7	82.3	96.2	97	92.5	100.9			84.8	92.3
93.5	101.6		90.2	97.2	103.8	91.5	94	94.8			97.9	93.3
99	88.1		98.3	94	95.3	87.3	107.4	88.7			88.9	98.2
89.1	99.3		89.1	87.8	92.4	87.5	95.8	87.2			89.6	95.9
87.7	94.9		90.5	92	88.6	82.9	90.5	86.1			87.3	87.3
95.4	89.8		97.4	94.4	95.1	84.2	90.2	88.3			84.8	88.2
98.8	85.2		92.3	99	89.7	92.1	84.1	84.7			91.1	84.7
93.9	100.5		91.2	96.3	99.2	94.3	92.8	93.2			86.5	84.4
94	80.1		93.6	89.8	97.3	94.3	93.5	90.4			80	103.2
91.6	96.8		95.2	95.3	88.7	95.7	84.2	91.5			84.4	88.6
88.3	96.1		82.2	101.3	99.5	100.2	92.6	90.3			89.6	85.5
90.6	92.7		83.5	88.7	92.5	90.3	96.7	88.9			96.5	83.2
90.8	94.6		94	95	98.5	93.6	88.2	93.4			88.1	84.1
93.9	88.9		98.8	94.2	90.7	101.6	94.7	87.8			96.1	83.9
84.7	89.3		99.6	95.2	97.8	88.8	85.6	87.2			84	86.2
93	91.1		93.8	89.2	85.1	84.1	97	99			89	96.4
89.3	92.7		101.3	88.1	90.3	99.4	93.6	93.6			88.7	81.9
98.9	99.8		93.6	93.7	99.2	90.7	88	94			102.9	102.4
95.4	92.6		102.6	98.4	98.7	93.4	92.7	88.5			90.5	93
95	91.9		95.8	97.6	93.4	91.4	89.7	89			104.7	89.7
91.3	88.6		90.1	92.2	98.3	91.2	88.6	95.1			80.1	94.4
92.7	91		94.6	93.5	97.9	91.6	96.3	93.7			80.6	95.2
99	96.8		87.7	84.4	87.7	94.6	101.7	92.6			81.3	83.6
95.1	79.2		92	95.9	86	90.5	106.1	97.6			93.1	86.2
94.8	86.3		93.5	92.1	95.5	90.9	96.6	96.9			93.1	90
95.6	81.7		93.6	88.7	81.6	98.2	98.1	91.4			89.7	77.1
97.2	97.5		87	90.5	98.3	94.1	98.9	96.4			86.3	94.3
86.7	87.7		92.8	95.7	92.6	95.1	91.9	93.7			91.2	90.9
101.8	103.2		89.3	98.2	89.6	84.7	88.5	92.6			84.7	95.8
91.1	84.2		94.5	92.9	93.5	94.8	93.2	92.9			82.7	85.4
93.8	92.1		90.6	81.1	91.6	90.3	89.3	83.9			91.5	88.8
92.9	97.3		90.4	87.5	92.1	90.1	92.2	97.4			90.4	87
93.8	89.7		93.6	82	86.3	88.3	97.3	97.5			95.2	89.9
95.3	98.7		101.4	82	94.9	98.7	90.5	95			96.8	80.8
88.3	86.2		91.3	99.8	94.9	96.2	90	93.7			93.3	84
92.2	86.1		85.3	84.3	99.5	92.1	87.4	85			92.5	90.5
94.5	95.7		86.5	93.7	97	92.3	97.8	87			90.3	84.2
98.6	90		87.7	104	89.2	92.2	88.1	99.8			93.8	89.7
91.4	95.3		96.1	87.2	104.5	90.8	94.8	93.2			97.3	82.2
96.3	103.1		91.1	94.4	95	86.7	95.1	97.2			97	90.8
92	87.6		92.1	100.5	101.2	95.5	93.6	93.5			83.3	87.8
87.5	95.3		96.6	97.7	94.6	86.8	82.3	100			91.7	87.8
102.2	98.7		97	89.3	98.8	82.6	95.3	87.4			86.2	92.3
96.6	93.9		90.7	96.1	94.1	98.9	90.2	81.1			85.2	80.4
92.4	82.2		97.1	91.5	96.7	102	90	94.6			93	87.7
92	85		99.6	94.7	97.1	92.9	90.6	97.5			91	82.7
85	95.4		101	89.7	88.5	91.4	83.7	90.2			94	87.2
93.3	85.8		100.1	97.5	91.9	87.7	90.7	89.2			95.3	91.5
93.4	95.5		90.8	92.7	94.7	93.6	87.8	97.1			87.9	90.9
96.3	100.8		96.6	83.2	88.9	89.1	92.7	100.2			101.1	101.9
96.3	93.4		89.2	91.2	95.3	88.7	89.6	87.3			84.2	87.4
94.6	102.6		87.6	90.9	102	86.9	92.7	90.2			100.3	95.7
91.3	88.6		89.1	93	95.2	88.7	101.1	91.9			91.6	110.7
91.2	92.5		98.8	98.5	92.7	97.5	92.7	83.7			91.1	85.8
91.6	92.6		95.1	89.2	93.1	98.7	91.1	95.5			100.1	80.9
98.3	96.3		86.9	101.9	97	85.9	87.2	103.5			93	94.5
100.8	99.3		93.2	88.7	99.9	96.2	92.7	99.9			98.3	98.6
90.9	99.4		92.8	92.4	88.4	89.9	89.1	90.6			82.2	98.3
92.4	92.4		91.6	92.7	91.9	91.9	92.7	90.9			84.5	96.1
90.4	98.1		91.3	90.4	90.5	86.3	92.8	94.8			98.2	86.4
90.3	86.2		99.1	94.6	96.5	92	86.3	99.3			95.1	97.6
91.7	91.9		91.4	93.6	84.9	84.7	100.4	103.9			88.3	83.9
89.8	99.6		100.3	99.8	83.1	89.3	85	92.6			102	102.9
95.8	96.1		93.2	94.2	86.8	98.6	96.8	91.7			82.7	90.3
83.4	82.5		99.2	98.1	90.4	88.3	98.1	93.8			94.4	85.4
93.8	91.9		97.8	92.5	94.2	96.1	100.8	92.8			90.7	91.9
91.7	86.7		90.2	85.2	89.1	89.3	91.2	92.1			102	97
92.9	90.9		95.1	96.2		82.7	95	94.4			103.3	94.4
88	91.2		81	100.8		90.9	92.6	96.4			90.1	81.4
91.9	89.5		98	91.9		105.3	102.6	94.8			100.7	86.3
93.9	96.4		88.5	103		92.8	95.6	93.2			92.7	89
88.1	87.3		95.7	105.4		95.5	98.4	97.1			89.5	89.7
87.6	96.5		87.3	97.5		97.9	94.4	94			94.5	95.8
94.6	87		93.2	93.1		98.5	97.5	86.9			82.4	78.5
86.7	92.7		91.2	93.1		99.6	89.3	94.9			89.6	98.1
96	91.8		91.3	86.5		93.3	94.7	85			82	95.1
102.7	94.9		97.5	84.7		87.9	90.8	93.6			82	95
85	94		97.4	91.6		91.3	83.2	85			88.7	85.9
91	100.3		89.4	90.9		92.5	92.8	87.4			88.7	94.6
89	89.1		96.4	92.7		87.5	93.8	92.3			82.7	84.4
93.3	101.4		93.6	103.3		91.7	86.7	98.3			82.7	84.4
91.2	97.1		92.8	87.1		99.3	100	104.4			78.6	98.9
99	94.9		96	84.6		84.8	85.8	84.6			85.2	77.7
89.2	98.1		85	103.5		92.8	95.3	103.4			79.6	88.2
87.1	98.3		87.9	90.5		83	94.8	95.3			79.6	85.6
92	88.3		95.7	88.4		86.3	85.8	97.2			85.6	101.9
97.3	95.4		94.6	92.9		96.1	97.4	92.3			85.6	87.2
93.6	98.6		96.6	84.8		84.8	90.7	88.2			85.5	93.9
93.1	97.3		95.2	84.4		88.6	97.8	95.3			80.5	88.4
87.2	90.8		95.2	86.8		87.3	95.3	92.7			88.6	89
93.7	93.3		91.5	94.7		98.1	95.5	93			87.8	87.1
98.7	89.7		104.2	88.3		89.1	98	82.6			85.1	80.4
91.7	86.5		96.9	97.3		87.2	93.9	98.1			85.1	86.4
90.9	97.4		95.5	98.5		90.4	94.8	87.4			85.1	96.2
96.1	89.3		104.8	95.7		84	97.9	89.6			82	101.2
93.4	99.5		92.8	95.2		96.3	95.8	93.1			79.5	81.2
90.5	81.6		104.4	85		88.4	91.3	93.4			90.6	87
92.3	89.6		94.8	105.5		95.7	90.2	96			95.4	92.7
91.7	90.8		93.2	95		99	87.5	91			92.2	93
93.9	86.3		89.7	93.3		84.6	96.6	94.9			85.5	93.6
98.8	84.5		97.5	91.6		92.9	92.6	92.2			86.7	91.2
86.8	85.2		93.9	97.4		83.4	90.7	103.8			102.1	93.5
105.9	96.2		95.1	103.5		83.4	91.8	89.9			101.5	90.4
99.1	87.3		84.7	91.5		107.9	98	97.1			89	93.7
96.5	97.1		96.3	84.8		89.1	96.5	90.1			88.9	84
86.2	95.4		94.2	89.9		90.9	98.8	87.1			79.9	89.8
97.5	86.5		93.1	96.9		89.3	87.7	92.8			91.9	94.1
95	104.1		87.8	86.7		91.4	94.1	93.3			101	96
94.2	93.8		91.7	88.9		94.2	98	99.6			88.4	82
87.7	94.1		99.2	87.4		96.8	90.4	94			92.4	97.8
93.9	87		83.9	95.3		89.8	87.1	98.5			94.2	91.3
85.3	93.7		85.3	88		99.1	92.9	92.2			83.4	100.5
84.6	95.8		86.6	101.2		100.8	95.5	96.9			83.4	81
86.7	85.4		94.9	86.8		90.5	90.5	103.6			83.8	97.2
86	90.5		92.6	101.2		87.4	91.6	92.5			90.8	96.9
92.3	92.9		96.1	86.6		91.7	91.6	100.1			82.6	97.5
102	87.1		90.7	90.4		83.6	93.1	100.3			82.6	83.1
99.8	90		97.3	97.4		95.8	94.6	87			84.5	88.5
101.8	90.3		90.4	88.1		90.3	87.5	91.2			91.4	92.1
101.5	90.3		92.4	93.3		91.7	92	86.6			87.2	83.5
86.8	95.5		92.2	90.5		91.9	96.5	89.5			92.7	92.7
95	92.7		91.6	93.7		93.8	81.2	90.6			92.3	84.3
99.7	97		88.1	92.1		94.7	86.6	97.8			81.5	94.6
91.5	87		90.2	96.3		92.4	97	96.7			94.2	93
95.9	91.6		80.2	81.6		84.9	99.5	81.9			79.3	101.3
95.1	94.7		84.7	85.2		94.4	98.8	82			95.3	85.8
86.2	89.8		91.4	101.5		95.9	98	94			86.3	94.4
89.5	88.1		105.4	93.5		87.6	88.5	97.2			103.5	98.3
91.8	95.7		97.3	93.3		100.6	87.8	95.9			83.9	97.7
97.4	84.1		91.4	88.3		99.1	96.4	95			82.2	83.1
92.1	89.6		102.6	96		88.4	100.6	98.8			78.1	91.9
92	96.1		95.6	101		85.7	84.3	86.9			91.4	92.8
96.4	91.7		91.8	89.9		84.2	88.9	92.8			85.9	81.1
98.1	91.6		94.7	93.6		93.3	93.9	89.7			84.9	98.8
98.2	88.7		90.8	94.4		99.9	86.2	97.4			88.9	89.3
91.9	94.9		96.2	91.1		91.2	84.7	92.7			96	92.2
91.9	97.1		90.8	93.2		87.5	97.9	87.8			90.5	85.3
97.1	97.6		93.2	92		87.3	87.4	92.5			85.2	91.7
85.9	98.3		89.5	89.4		92.6	94	94.5			97.7	84.6
101.2	82.5		91.4	102.1		91.1	84	90.2			89	84.6
92.6	96		87.4	96.4		91.8	105.5	96			95	80.3
82.3	85.1		97.2	95		88.9	98.8	86.8			88.5	94.6
94.5	90.6		92.9	89.6		85.4	97.4	86			87.8	88.2
96.9	96.2		95.4	91.8		86.1	90.5	83.1			96.9	85
94.3	92.8		87.6	96.6		88	90.7	91.7			95.7	89.5
94.6	80.4		92.9	85.1		89.4	95.8	88.4			88.1	101.2
104.7	96.4		95.3	91.4		87.8	90.4	87			92.3	83.3
87.4	88.9		93	81.4		93	92.6	88.8			94.3	81.4
99.3	96.6		95.6	97.3		89.7	101.3	85.5			94.7	94.3
92.1	90.2		94.2	91.7		95.6	92.4	90.8			92.2	82
95.2	96.9		89.8	85.3		92.7	99.2	90.2			90.4	91.5
97.4	85.1		93	104.2		88.9	95.8	86.3			87.3	87.4
96.6	87.2		90.4	90.3		101	86.1	86.3			88.5	96.1
97.3	95.7		94.2	88.1		87.9	95.8	98.2			83.4	94
99.8	99.1		92.9	99.7		89.2	97.5	90.6			91.6	87.9
89.4	97.3		92.8	99.5		94.2	89.1	88			89.5	87
95.5	95		80.2	94.5		86.3	100.3	91.2			92	87
91.9	93.6		89	90.9		99.7	95.4	91.9			96.5	90.1
91.2	99.7		97	91.1		95.7	81.7	86.2			87	95.6
90.2	88.5		92.4	89.9		97.2	100	93.7			87	92.2
86.7	91.9		88.1	86.1		89.1	95.1	101.4			87.7	93
96	84.8		100.1	90.7		90.2	84.3	100.8			83.2	84.5
90.8	84.9		94.4	92		94.5	97.1	96.5			96.5	94.2
93	102.4		101.6	83.8		90.5	85.9	90			90.9	87.5
92	89.2		90.8	86.4		90.2	93.6	98.7			89.7	88.1
87.5	94.7		91.8	87.5		100.6	92	91.2			94.1	96.1
102.4	93		87.6	98.8		94.2	90.5	97			88.2	86.6
90.4	99.5		88.7	101.9		95.9	89.8	93			88.7	82
97	91		92.9	94.8		90.4	97.5	88.2			91.7	101.6
94.7	86.1		95.5	95.5		94.4	97.3	93.4			92.8	91.1
99	93.1		93.7	96.6		96.4	84.2	91.9			81	92.1
93.9	90.8		94.5	95.1		90	83	84.6			84	89.6
102.8	93.6		93.2	95.7		89.3	96.7	88.5			85.3	99.1
89.5	100		93.1	94.4		87.2	86.5	95.6			99.3	87.5
94.9	85		97.4	91.5		82.1	93.1	93.9			84.6	92.3
94.9	90.7		89.6	87.6		90.9	85.6	98.9			88.7	92
95.6	101.9		84.1	86		97.8	90.2	91.6			107.4	87.9
98.2	95.8		95.7	91.4		92	95	90			95.7	90.1
93	91.2		89.7	81.4		84.8	90.6	91.9			84	82.9
94.4	95.1		91	96.3		96.8	94.8	91.9			87	82.5
97.5	93.6		86.3	93.6		85	93.1	97.1			83.5	94
90.8	93.1		94.2	88.2		93	94.7	99.8			97.1	86.3
93	84.5		84.5	95.3		94.8	91.5	80			95.9	101.9
93.8	97.2		93.7	97.9		86.9	92.1	94.3			92	85.8
93.7	100.6		102.1	90.6		98.8	86.9	100.8			95.4	89.4
100.5	95.6		92.3	100.1		93.8	94.7	91.5			84.9	83.6
83.7	94.8		98.4	85.5		85.9	92.1	94			78	90.8
88.1	95.3		98.6	94		88.9	98.5	102			95.2	88.7
96.2	81.1		91.2	95.6		93.9	97.1	87			94	95
89.6	86.6		96.1	87.7		95.6	90.4	99.5			100.7	88.7
99.3	102.2		92.8	81.8		90.6	94.2	88.8			89.2	88.3
90.8	93.9		100.4	97.1		87.3	89.6	91.4			86.9	88.3
93.4	88		100.2	90		90.9	97.5	88.5			85.1	88.3
93	85.4		82.1	88.1		95.4	92.6	88.8			83.8	90.8
88.1	95.1		89.3	94.9		97.2	90.5	88.8			88.3	87.7
94.1	95.2		93.4	99.7		84.9	82.3	92			85.4	94.4
91.8	91.8		84.9	88.2		92.9	92.9	96.8			85.4	91.7
93.6	99.8		95.2	89.3		102.1	88.7	91.1			89.1	103.5
88.2	102.2		92.4	94.3		95.6	82.2	92.6			87.4	88.8
85.6	95.7		98.5	96.5		98.3	92.3	97.9			94.7	85.5
87.9	98.8		95.4	89.9		92.2	97.4	86.8			85.9	89.3
83.1	90.2		95.7	96.9		107.4	92.4	96.8			94.7	84.4
83.1	87.4		96.7	91.7		95.9	77.3	96.9			83	102.1
92.6	93.3		87	90.7		95.1	93.4	92.6			83	88
96.3	102.3		99.6	87.7		97.3	89.5	95			81.3	87.4
90.9	95.6		93.7	84.3		85.2	88.9	98.3			83.8	88.3
91.9	88.3		92.1	87.4		90.8	92.5	94.1			83.7	99.6
97.5	98.8		96.8	98.6		94.6	93.9	91.8			83.7	97.4
94	96.5		91.4	93.1		92	89.5	100.7			83.7	92.4
97	88		94.4	90.9		93	90.5	95.4			86.4	91.4
91.3	92.6		97.2	96.2		90.8	94.4	100.8			93.9	90.5
91.5	92.4		84	98.3		96.3	91.2	96.9			86.5	98.3
86.3	88.9		90.2	89.2		93.3	92.2	95.6			87.9	87.6
94	93.3		86.4	95.3		89.4	97.6	92.8			87.3	97.6
95.4	96.5		91.5	78.8		84.9	95.7	97.1			92.1	88.5
95.7	89		90.7	99.5		97.5	98.4	91.5			80.3	85.2
93.8	103.8		92.4	86.5		83.5	94.3	97.2			92.7	83.3
86.5	103.3		91.4	94		87	90.4	99.7			87.6	90.5
93.5	95.5		98.1	95.1		92	91.3	100.6			90.9	85
95.3	91.5		92.2	91.2		97.8	93.7	93.1			84.1	97.1
97.5	98.7		95.2	82.5		89.5	89.9	82.8			82.2	86.7
87.9	102.2		85.7	83.2		81.7	92.5	97.5			95.1	83.5
98.3	92.2		96.9	90.5		100.2	98.8	81.9			94.7	89.7
106.3	99.6		97	93.6		85.1	104.2	93.9			91	92.5
94.6	91.6		97.4	91.7		94.4	97.6	96.7			93.2	90.2
97.2	88		94.4	94.1		101	92.5	88.7			96.7	92.6
88.8	96.3		98.4	93.4		94.1	90.5	86.7			76	88.7
93.3	101.1		97.4	96.4		92.4	96.3	93.1			89.1	104.9
102.2	96.5		86.3	93.5		86.2	95.8	93.6			93.4	87.3
97.5	98.8		100.6	89.3		91.2	96.1	81.2			84.4	92.8
96.7	94.9		93	87.8		92.8	98.4	98.3			86.9	83.8
91.1	77.1		86.3	91.7		90.4	97.4	103.7			89.4	99.7
89.2	92.1		95.7	84.1		92.2	89.5	89.1			89.5	92.6
95.1	93.2		86.3	88.4		93.8	96.4	82.3			90.6	91.3
94	85.8		89.5	90.2		97.5	97.3	96.6			90.1	88.2
95.8	89.6		91.7	88.2		92.9	98.2	91.6			88.4	93.8
94.6	103.8		98.4	103.9		91.8	86	92			105.2	83.2
93.5	92.5		98.7	91.5		88.3	94.1	94.2			86.1	94.4
96.6	94.3		101.9	89.4		96.9	88	93.4			98.8	95
86.7	89.9		86.1	90.2		101.8	96.1	89.3			78.3	81.1
94.2	97.7		93.5	91.2		92	98.1	91.9			92.9	82.2
93.3	91.8		91.6	98.3		93.6	90.4	103.2			103.8	91.9
89.7	88.6		92.2	87.9		91.1	100.4	91.2			82.9	86.1
97	94.1		84	90.3		90.7	96.6	95.4			94.1	87.8
95.5	89.8		89.9	90.3		89.7	89.9	89.3			87.4	89.8
92.4	95.4		79.9	96.2		83.7	92.8	89			92	82.7
85.5	87.1		95.9	91.9		98.9	98.8	86			93.1	87.2
98.3	89.6		95.1	93.7		106.6	102.8	79.7			84.9	97.9
93.4	95.3		88.4	99.6		98.1	92.2	84.4			88	87.5
91.7	95.8		105.1	92.1		88.5	93.5	89.7			86.9	90.6
87.7	87.4		88.9	101.9		95.7	93	92.3			94.7	91.5
103.1	102.3		83.7	97.1		91.5	89.9	86.5			80.1	89
94.7	86.5		92.2	92.9		88	93.5	97.9			91.5	86.7
95.2	95		94.7	94		86.1	96.1	97.7			82	87.7
96.4	85.5		100.3	92		90.2	89.7	86.8			86.5	82.6
94.7	86.4		93.7	80.7		98.6	100.1	99			92.7	82.6
93.7	95.5		88.3	92		104.1	91.6	92.2			103.6	81.6
97.4	89.6		91.3	92.4		96.9	90	91.7			84.1	95.9
92	91.5		91.6	100.2		92.5	88.6	100.5			95.6	90.5
93.3	92.2		88.6	99.8		86.4	88.4	91.7			90.6	92.3
99.6	89.1		102	87.6		94.2	93.3	103			84.5	96.7
90.6	95.4		99.1	96.5		91.4	84.4	95.2			98	98.4
97.7	98.3		95.3	94.7		93.5	100.5	94.1			101.6	85.5
98.7	103.4		86.7	91.2		92.8	90.5	93.7			91.5	85
93.5	94.3		99	94		87.9	94.8	91.1			92	81
81.7	89.3		95.6	82.5		97.1	101.2	94.8			92.3	99.3
94.2	91.5		96.7	95.3		95.3	88.7	98.4			90.1	96.1
88	90.6		91.6	94.9		103.1	98.2	91.3			88.3	81.6
99.6	92.1		91.3	82.4		95.7	94.8	102.3			88.5	86.5
90.7	96.6		85.9	104.1		90.3	86	101.8			93.8	88.6
86.3	89.4		89.7	93.2		86.2	90.1	91.5			100.4	83.9
90.5	96.2		103.9	87.7		94.2	93.3	97.7			88.8	92.7
91.7	85.8		92.1	94.3		98.6	88.9	102.9			88.5	97.3
95.8	89.8		84.3	88.5		88.5	91.8	90.8			98.9	99.5
93.6	92.4		86.9	94.6		93.3	89.9	97			86.6	89.7
98.4	87		85.8	88.4		86.1	90.2	86.9			99.6	91.7
85.5	89		92.9	87.1		82.9	94.7	100.6			93.2	92.7
93.4	92.6		86.6	89.4		91.8	97.1	96.1			97.2	83.7
89	86.4		94	103.5		90	95.7	92.4			98.2	97.4
99.9	96.3		93.4	89.8		87.1	95.1	90.7			95.9	85.1
92.3	92.8		91.4	89.1		87.8	88	98.8			90.2	97.5
96	86		101.5	99.8		90.4	88.4	98.7			96.3	97.5
95.1	87.6		86.4	84.5		87.5	94	90.2			95.3	78.9
89.5	84.7		86.4	87		86.4	83.8	96.1			96.3	88.4
98.1	90.6		99.4	89.5		88.4	102.9	89.1			102.1	86.4
88.3	84.1		93.8	90.6		99.6	90.7	95.3			84.6	97
93	93.2		90.3	87.1		93.3	97.3	83.4			99	91.8
94.3	94.7		96	89.2		85.5	100.2	93			93.7	92.2
88.4	96.4		90.8	93.1		89.6	92.3	94.3			92.6	95
96.5	102.3		90.3	99.1		89.8	94.2	95			87.9	91.4
93.3	81.2		91.4	90.8		92.3	95.7	95.8			85	97.8
90.8	99.4		94.1	91.8		96.8	95.3	87.9			75.6	88
84.7	92.9		91.1	90.5		95.5	84.2	94.5			86.8	93.8
95.2	90.7		90.3	99.1		91.2	90.6	85.6			82.3	81.7
94.6	87.9		97.2	90.2		94.7	89	87.9			82.3	92
99.1	91.4		87.6	95.1		86.9	89.1	84.8			82.3	101.1
91.2	87		87.6	93.3		90.8	93.7	95.3			78	95.9
93.1	92.2		98.9	99.4		85.7	95.8	96.8			78	88.2
87.3	95.5		94.3	95.1		97.6	92.4	94.2			90.8	94.1
94.4	88.5		83.3	89.5		93.9	90	95.9			82.1	89.6
95.3	97.2		89.8	93.7		94.9	89.8	96.5			82.1	105.9
101	85.4		101.7	99.4		91.1	88.8	83			81.9	91.6
94.6	97.4		91.6	93.4		99	93.5	83			84.8	83.6
97.7	93.6		91.9	102.5		100	89.6	92			89.7	90.4
93.4	94.1		95.7	88.2		89.1	92.4	104.5			89.4	92.6
92.8	85.7		92.2	86.5		86	86.8	90			96.4	85.2
90	84.4		90	88.7		90.5	89.9	89.3			92.7	90.2
87.7	97.1		95.9	94.9		90	95.7	104.5			92.7	99.2
93	97.1		86.8	91.1		96	92.7	96.2			94	81.1
96.2	94.8		89.8	85.1		97.6	92.4	87.2			87.4	81.1
96.8	93.6		90.3	88.8		97.5	96.3	90.6			86.1	98.8
92.9	94.3		88.8	89.1		94.7	100.8	95.6			84.4	92.8
89.8	96.6		84.8	94.7		90.6	86	94.8			89.7	94.1
91	96.1		92.2	98.4		85.4	98.5	97			88	89.4
85.6	88.6		86.5	90.8		87.1	96.2	89.9			89.1	88.3
89.2	93.5		87.5	82.6		90.8	87.8	85			100.9	91.3
89.5	94.5		97.9	93.7		93.5	84.9	95			78.6	83.2
90.6	89.3		93.7	83.7		93.6	103	92.1			78.6	90.9
93.1	93.3		94	86.4		85.5	88.1	90.3			80.3	89.8
95	82.9		86.8	98.1		88.3	93.1	90.4			83.1	96.7
93.8	82.9		84.2	95.4		93.3	92.6	90.3			103.1	85.8
91.9	88		92.7	92.4		92.6	96.8	100.7			96.9	85.8
99.5	88		92.3	99.8		87	103.5	96.5			83.3	93.7
91.4	92.4		82.4	98.1		86	89.5	94.2			91.8	87.2
90.5	92		92.6	96.9		93.1	96.9	101.4			91.5	89.7
93.1	81.4		90.3	98.6		85	94.4	92			98.4	88.6
101	81.4		96.5	87.5		93.4	89.6	87.2			100	88.6
92.2	92.2		85.5	88.8		94.6	97.6	90			89	84.6
88.4	88.8		93.5	99.7		89.1	88.1	96			83.8	88.4
99.7	85		93.5	78.5		93.8	83.4	95.6			87.6	105.9
90.6	91.5		97.7	90.8		85.8	101.3	89			89.8	82.8
89	95.9		86.4	92.6		87.8	93	88			93.5	91.5
99.3	90.9		86	92.7		84.8	90	94.7			96.2	90.7
96.4	90		97	106.3		104.8	100.9	98.7			83	92.5
87.4	99.8		103.3	81.9		89.1	91.9	88.1			89.7	85
91.6	87.3		93.3	87.6		91	98.9	82.8			95.5	88.8
92.2	81.2		90.8	90.2		93.9	93	92			84.8	90.3
86.9	93.8		104.7	96.5		86.4	93.7	81			83.6	91.1
99.1	84.3		93.3	90.1		88.6	93.1	88.9			91.4	82.5
107.4	101.1		98.5	93		95.1	99	94.5			86	82.5
98.7	93.7		101.1	87.9		95.6	89.4	91.9			103.6	86.5
90.6	93.1		85.8	89.7		91.7	97.5	93.8			91.6	97.6
94	95.8		95.8	79.3		94.3	91.9	89.1			99.7	84.3
102.1	89.7		79.9	86.6		88.1	85.1	82.4			96.3	96.8
88	96.1		98.3	92.6		92.1	88.9	96.9			83.7	95.1
102.7	81.5		94.5	91.3		89.4	93.5	93.4			89.8	93.7
86.3	89.3		82.1	93.9		87.7	84.1	92			85.9	81
90.6	96.8		89	88.7		98	84	86.3			88.5	94.5
88.2	90.3		87.6	98.5		95.6	91.2	86.3			84.2	88.2
97.5	97.2		91.3	91.9		83.8	100.8	84			84.2	95.5
98.3	93.3		94.2	92.6		95.5	92.3	91.8			105.8	90
90.7	84.2		90.5	91.2		88.3	98.2	96.1			88.3	92.1
94.7	88.7		91.5	89.3		90.4	97.3	93.7			92.7	90.5
89.6	81.8		96.9	96.8		92.1	93.3	101.8			102.2	97.3
91.8	93.7		88.6	86		96.9	95.5	100.9			89.1	89.7
98	88.1		90.6	87.5		91.8	94.4	96.5			97.8	85.5
91.4	90		89.5	87.5		103.3	90.6	90.8			89	92.3
96.2	86.1		100	91.6		95.6	88.4	88.3			90.8	95.8
96.2	101.5		90.7	79.8		96	92.3	88.3			82.1	85.4
95.2	91.6		93.6	84.5		102.6	97.1	91.9			79.2	89.8
91.1	92		95.7	93		91.9	97.7	91.5			91.7	81.5
96.5	85.5		87.4	94.8		88.1	95.4	92.1			79	85.8
88.2	92		82.4	99.6		93.1	94.8	88.9			86.4	83.8
95.7	87.2		92.4	92.9		98	95.3	90.3			92	90.7
93.2	95.3		97	100.8		90.5	96.2	90.9			81.6	91.2
92	97.6		97.3	92.2		90.3	87.1	97.4			90.8	92.2
95.5	98.4		93.5	92.7		89.4	83.5	93.4			87.5	87.7
92.5	85.7		94.7	94		94.3	96.5	90.2			88.6	87.8
95	94.4		81	100.1		88.7	99.3	85.4			96.3	91.4
94.9	86.1		90.9	86.8		82.9	94.8	91.1			96.2	86.4
98.5	93.9		90.1	88.3		89.2	93.1	90.3			80.3	86.4
94.6	90.7		98.3	94		92.7	86.3	90.3			80.3	93.2
96.7	94.6		96.1	89.3		98.5	88	94.2			96.1	88.7
99.5	94.3		87.6	91.2		87.3	96	86			98.7	89.9
92.7	91.5		90.3	96.4		91.6	98.6	100.5			89.2	97.1
101	89.5		81.3	87.1		85.1	89.2	102.1			89.2	88.5
85.3	92.2		88.6	91.9		91.6	90.7	83.3			89.9	94.3
99.2	96.1		96.1	89.9		101.5	89.5	101.1			101.4	95.9
96.4	97		96.9	94.9		94.9	86.3	99.3			77.9	95.9
102.3	93.4		86.1	88.1		91.9	96.9	91.8			84.6	89.9
108.7	91.4		88.7	91.5		95.8	99.4	92.2			91	98.7
93.4	86.6		96.8	94.5		90.7	93.1	95.6			92.3	96.6
95.7	99.9		88.4	97		98.4	94.3	92.4			85.6	92.5
92.1	94.6		93	93.9		93.4	92.1	96			88	95.3
[truncated: 21,381 more rows]

## Sheet: S7D Fig.
Patient 1	Patient 2	Patient 3	Patient 4	Patient 5	Patient 6	Patient 7	Patient 8	Patient 9	Patient 10	Patient 11	Patient 12	Patient 13
53	46	50	48	52	84	86	46	45	49	72.2656	143	40
42	86	67	78	48	87	46	54	81	64	44.9219	48	89
46	73	59	52	49	68	50	46	53	69	39.0625	75	131
66	54	51	73	47	73	53	70	55	47	44.9219	94	88
52	45	49	62	59	46	72	50	45	38	121.094	101	88
43	47	48	35	60	44	60	54	48	68	39.0625	80	53
69	45	49	70	44	77	53	42	55	42	46.875	54	99
45	49	115	64	41	90	94	56	42	44	66.4062	42	71
72	70	90	46	61	44	141	64	38	36	48.8281	87	51
59	82	55	62	45	51	44	59	141	68	44.9219	46	54
40	49	57	54	49	79	76	94	103	43	50.7812	39	89
53	49	62	51	54	117	67	46	58	59	48.8281	126	134
41	43	48	44	37	39	61	91	45	63	33.2031	144	91
58	47	64	46	71	48	45	54	48	47	58.5938	48	111
44	51	43	59	46	89	126	36	53	44	39.0625	146	39
56	44	46	41	81	142	58	43	42	79	56.6406	145	77
79	48	45	48	56	42	49	51	36	52	50.7812	50	45
63	46	43	41	43	99	134	59	66	104	39.0625	45	37
51	44	40	41	38	43	134	54	60	52	58.5938	78	49
42	57	48	79	54	63	41	46	47	51	35.1562	40	124
49	47	62	55	48	133	44	67	47	51	52.7344	188	112
36	74	139	88	64	133	78	54	53	44	97.6562	188	38
48	80	86	61	48	50	62	35	53	54	48.8281	69	43
56	107	87	61	43	61	53	57	81	57	50.7812	94	113
44	88	76	42	43	36	53	44	154	43	91.7969	139	93
49	58	258	107	46	47	112	44	57	55	46.875	44	47
43	93	291	40	50	45	90	77	54	46	66.4062	41	53
45	63	52	39	67	86	46	47	66	85	48.8281	77	62
42	49	59	44	42	81	50	48	41	55	48.8281	85	54
50	50	56	43	36	53	64	41	40	45	41.0156	48	49
46	42	45	52	47	44	51	52	81	50	41.0156	141	88
54	52	50	72	105	44	101	47	43	45	48.8281	84	81
64	46	42	141	38	106	47	49	66	46	46.875	49	82
123	45	66	55	45	55	58	45	49	75	42.9688	32	54
57	54	63	54	50	61	46	120	53	54	44.9219	37	102
60	51	44	46	51	42	56	68	62	167	132.812	109	50
61	68	252	48	88	44	52	55	53	56	50.7812	40	61
42	40	38	39	74	46	56	78	75	43	42.9688	104	43
63	39	57	40	44	76	48	50	43	54	52.7344	45	49
45	86	147	48	106	107	77	52	42	51	85.9375	33	52
88	65	54	54	59	41	116	42	45	42	46.875	50	46
47	58	47	39	42	63	47	41	65	142	54.6875	110	67
44	60	56	92	72	77	59	44	102	58	42.9688	233	94
76	49	82	42	45	74	64	45	39	48	76.1719	275	42
46	76	83	54	89	56	50	57	55	46	41.0156	275	66
46	48	130	53	99	60	244	41	48	52	44.9219	77	37
62	57	130	54	45	57	240	40	159	52	164.062	90	69
73	49	52	51	133	85	114	44	53	55	52.7344	44	130
41	68	68	47	41	94	114	51	52	42	52.7344	47	54
48	73	97	47	45	94	105	43	47	60	41.0156	359	43
50	49	51	99	42	47	44	47	47	51	87.8906	148	46
60	85	78	50	49	51	41	58	45	35	89.8438	236	134
53	42	146	130	60	61	51	42	41	53	42.9688	163	97
46	121	59	48	37	59	67	68	87	104	101.562	40	59
53	49	59	62	82	58	45	39	102	49	41.0156	81	65
61	44	37	73	112	65	69	44	51	42	48.8281	42	44
44	55	49	79	50	71	44	59	63	55	56.6406	274	90
49	106	53	45	66	67	50	81	69	44	52.7344	58	72
55	48	70	107	70	49	54	103	54	66	419.922	54	89
36	133	125	107	81	55	46	52	49	51	83.9844	187	120
41	62	73	107	80	50	47	50	89	61	39.0625	189	106
45	43	93	61	54	44	44	60	43	45	58.5938	123	41
46	55	67	54	82	66	49	51	40	59	66.4062	55	44
54	38	77	122	54	106	50	129	68	76	44.9219	48	104
60	123	122	74	79	48	68	61	67	53	48.8281	49	135
47	43	76	82	84	209	47	48	132	58	35.1562	133	62
83	87	92	52	43	51	54	44	51	55	48.8281	151	48
47	48	149	51	40	37	44	56	43	51	44.9219	43	35
58	49	40	41	49	87	47	72	67	64	82.0312	128	57
61	50	93	52	89	67	50	41	42	73	41.0156	179	43
49	66	88	122	44	88	74	39	161	39	54.6875	129	56
45	38	152	59	82	75	112	47	40	67	46.875	68	246
92	51	152	40	51	110	86	72	57	92	50.7812	42	39
46	76	109	51	53	57	105	43	43	51	72.2656	93	42
48	48	41	104	50	69	71	70	47	47	46.875	45	78
50	70	66	62	46	42	53	49	68	47	99.6094	43	39
74	49	50	56	37	113	104	65	53	47	64.4531	90	40
57	52	77	112	49	38	77	56	54	76	42.9688	45	76
44	55	70	58	82	40	113	54	47	46	52.7344	43	46
59	116	62	37	52	51	42	55	63	52	60.5469	94	53
72	79	174	41	52	156	45	50	66	50	60.5469	43	69
40	49	55	118	63	118	53	71	50	54	54.6875	61	89
45	41	52	48	61	36	42	42	67	52	50.7812	69	59
60	46	107	86	69	52	53	80	58	42	99.6094	48	132
48	41	107	42	80	126	49	37	61	49	37.1094	74	77
48	74	50	51	51	104	86	56	70	88	56.6406	45	92
41	49	47	60	41	48	100	48	67	57	46.875	48	82
75	40	115	57	50	49	58	59	75	43	41.0156	132	45
71	48	56	48	109	63	57	43	65	55	132.812	51	41
50	49	48	43	56	83	50	43	134	85	83.9844	118	89
70	84	85	42	94	56	47	45	86	46	85.9375	65	182
48	52	152	102	56	71	51	58	39	44	107.422	39	121
62	46	64	46	42	57	49	48	51	45	46.875	55	83
50	70	70	54	42	95	43	48	60	44	39.0625	39	147
49	42	48	62	67	49	44	42	59	61	126.953	82	46
47	85	57	57	55	60	63	61	66	62	33.2031	41	59
49	69	44	49	62	67	102	42	59	102	41.0156	89	37
55	47	50	56	60	47	44	49	61	45	42.9688	44	60
53	48	42	40	42	54	72	48	49	42	76.1719	63	121
54	63	48	47	44	58	55	47	87	44	550.781	224	73
69	51	53	55	67	41	52	51	49	52	62.5	114	56
95	41	44	42	40	47	62	52	57	71	46.875	201	64
43	50	67	41	58	43	90	51	68	47	87.8906	39	94
67	46	40	47	47	79	50	64	75	50	189.453	98	43
61	40	52	52	48	98	49	50	56	43	50.7812	99	47
45	44	53	89	58	49	57	83	56	59	62.5	65	134
51	46	142	43	57	106	43	42	49	42	64.4531	70	84
51	79	142	59	60	71	81	107	48	54	37.1094	148	60
64	74	227	41	43	47	132	88	51	39	50.7812	57	99
51	59	227	44	80	42	51	48	68	40	33.2031	108	119
61	43	201	34	85	44	84	44	49	83	44.9219	156	42
51	55	201	60	43	148	51	45	113	101	42.9688	86	54
40	41	87	55	115	107	62	41	52	96	87.8906	47	42
106	118	84	41	61	36	66	60	94	83	56.6406	58	47
46	51	128	40	65	58	110	51	57	55	58.5938	47	137
62	42	276	60	84	44	46	43	72	59	173.828	160	129
45	44	117	74	50	44	148	50	40	43	48.8281	49	58
47	44	184	93	51	67	46	50	102	42	50.7812	68	72
40	49	48	53	59	51	46	43	48	62	201.172	90	103
72	53	80	51	57	94	61	44	42	64	171.875	127	49
52	48	207	106	110	86	64	46	62	47	42.9688	52	74
52	76	102	59	74	86	64	58	40	56	44.9219	48	101
55	70	161	51	120	78	44	49	44	67	42.9688	110	43
42	47	106	41	70	47	83	42	40	40	46.875	39	46
75	44	120	76	74	54	168	42	68	49	46.875	52	43
68	43	55	67	46	53	48	39	44	60	144.531	52	49
88	51	166	40	55	62	104	47	63	59	105.469	48	125
43	117	118	66	67	47	79	52	91	47	58.5938	99	50
40	50	113	59	51	47	101	59	55	43	48.8281	46	37
45	43	141	49	76	111	77	69	46	44	60.5469	60	38
45	47	63	77	94	55	91	59	52	48	41.0156	51	40
59	117	67	81	40	47	67	66	43	43	52.7344	49	39
36	41	72	45	51	76	156	43	66	48	50.7812	135	43
47	56	106	72	51	49	44	74	41	59	56.6406	42	131
140	46	50	89	57	52	47	74	42	89	37.1094	44	48
65	44	82	51	77	52	46	38	64	57	62.5	121	109
43	50	55	52	66	48	89	42	49	63	39.0625	42	89
55	52	69	59	61	66	44	48	42	56	52.7344	55	54
42	115	94	67	63	69	76	42	77	50	103.516	36	52
48	48	127	47	82	134	49	47	95	53	41.0156	54	39
44	135	54	58	42	44	46	119	45	43	35.1562	47	137
43	41	46	51	70	49	133	72	46	47	46.875	41	44
50	44	49	71	108	47	152	56	89	41	52.7344	66	44
52	80	56	92	100	63	66	50	40	59	85.9375	38	99
67	46	61	44	114	77	90	81	54	41	82.0312	45	73
53	57	163	84	47	43	68	45	66	54	60.5469	48	47
65	48	163	89	64	43	61	82	56	62	39.0625	290	47
67	72	36	48	46	51	51	61	59	44	56.6406	290	113
54	58	48	56	82	70	67	39	65	93	41.0156	193	85
65	64	52	43	44	51	53	55	58	50	42.9688	105	103
51	55	54	48	60	79	85	57	58	43	52.7344	325	40
61	50	103	50	44	49	95	43	62	93	62.5	325	81
65	43	63	49	55	56	101	50	67	58	107.422	253	171
54	55	43	102	70	65	44	56	56	49	60.5469	161	62
47	50	66	43	86	62	72	47	43	42	70.3125	110	38
56	54	106	56	82	50	43	90	42	83	52.7344	59	45
57	43	40	58	50	111	47	60	46	51	203.125	128	66
51	45	97	57	44	76	43	54	141	43	48.8281	72	43
40	50	47	42	48	53	48	47	53	58	42.9688	140	128
41	43	70	47	68	67	70	54	76	47	46.875	317	57
61	44	106	41	50	55	71	65	38	48	41.0156	239	51
52	48	52	49	83	63	114	40	63	57	42.9688	287	45
59	69	46	86	44	55	56	48	55	78	42.9688	99	50
53	77	51	62	45	92	82	46	102	61	52.7344	66	203
40	67	57	124	56	46	52	41	45	61	150.391	148	59
51	95	85	61	47	43	68	47	46	43	50.7812	49	44
40	47	50	51	53	40	46	105	45	101	46.875	149	61
58	57	46	50	47	69	185	44	97	101	52.7344	92	52
50	58	78	87	40	43	185	139	64	113	44.9219	168	101
59	51	56	47	55	87	49	45	50	85	42.9688	97	35
53	138	47	42	54	52	40	116	55	73	50.7812	97	60
77	70		54	51	53	57	74	69	61	234.375	119	56
47	44		58	64	99	106	38	54	59	58.5938	362	148
41	73		39	81	53	106	47	85	45	46.875	362	77
50	49		43	49	131	63	58	55	54	46.875	47	75
53	109		48	45	64	69	41	43	55	70.3125	140	49
44	58		61	53	79	72	54	52	67	113.281	55	42
44	62		53	45	95	169	59	63	39	44.9219	40	58
38	74		39	100	70	194	60	52	109	123.047	57	44
43	72		43	86	45	122	48	80	57	44.9219	47	88
67	111		42	50	47	134	59	91	70	41.0156	43	67
48	80		55	42	70	200	79	40	64	48.8281	55	158
59	48		47	49	80	200	44	70	41	78.125	147	68
48	62		44	60	51	123	63	41	63	62.5	147	61
45	36		89	79	68	64	73	63	46	76.1719	347	53
43	44		78	51	39	53	42	47	76	78.125	52	60
42	113		44	48	182	112	75	44	42	160.156	95	122
51	113		53	75	87	59	44	53	69	39.0625	110	45
56	42		51	54	54	54	45	56	73	44.9219	42	120
46	57		120	45	63	76	62	56	50	50.7812	53	40
39	99		39	59	69	53	74	53	69	93.75	49	58
77	93		43	49	44	106	53	87	41	42.9688	145	103
67	62		41	77	43	106	62	66	43	150.391	46	36
45	55		58	44	115	54	55	38	88	107.422	79	77
53	60		42	56	84	52	60	34	58	48.8281	38	56
50	54		107	49	141	104	74	52	94	48.8281	73	43
75	47		59	48	54	156	114	51	85	39.0625	122	40
58	78		56	86	136	156	71	108	39	42.9688	48	53
48	40		53	109	136	73	89	62	55	95.7031	34	46
41	59		48	58	93	42	43	67	70	50.7812	116	130
78	54		108	66	80	50	42	60	44	50.7812	46	44
59	45		87	108	72	109	53	45	41	80.0781	79	52
51	76		41	53	63	102	55	127	40	164.062	127	44
40	50		77	52	92	54	50	54	48	42.9688	65	48
42	38		80	45	53	57	60	64	118	42.9688	114	59
42	49		87	130	65	171	53	119	77	54.6875	54	54
58	47		44	130	94	56	57	76	48	50.7812	60	69
49	43		63	43	55	39	84	48	47	130.859	43	99
77	42		72	62	45	65	46	60	69	68.3594	64	37
60	49		41	57	61	92	56	55	77	48.8281	55	173
42	47		48	43	43	124	47	56	52	42.9688	47	52
83	40		45	67	60	48	54	40	54	44.9219	45	200
46	49		42	61	85	160	72	58	63	41.0156	40	224
38	72		52	51	42	44	49	91	53	48.8281	81	76
50	115		46	43	54	41	62	63	46	50.7812	441	189
42	50		43	57	94	44	47	129	86	56.6406	105	127
66	60		38	53	59	47	57	92	55	60.5469	147	50
44	50		51	74	53	63	45	92	91	46.875	108	116
138	46		50	85	76	76	56	75	57	68.3594	214	50
68	47		62	42	103	51	48	44	62	39.0625	214	78
57	59		52	78	44	43	84	175	50	39.0625	518	40
44	49		52	41	45	55	46	53	166	205.078	68	44
44	53		49	41	59	61	85	108	49	128.906	64	56
49	61		50	46	41	52	41	85	59	50.7812	91	101
48	51		49	50	53	53	145	53	65	60.5469	89	63
56	60		109	43	39	46	96	48	62	50.7812	43	261
58	63		78	45	56	49	60	56	49	60.5469	109	50
77	78		57	137	46	42	136	56	105	80.0781	56	42
64	43		74	62	66	44	64	44	81	62.5	49	114
47	55		47	70	43	64	46	62	91	60.5469	81	100
100	50		58	73	48	41	47	52	44	39.0625	77	62
42	61		98	43	47	92	39	72	105	44.9219	50	64
43	44		48	56	57	125	42	53	48	134.766	138	53
46	44		48	56	72	41	46	38	52	56.6406	44	45
54	51		54	48	81	138	61	44	45	148.438	42	65
44	52		67	49	48	82	130	94	39	64.4531	48	74
58	95		77	68	148	57	44	58	50	44.9219	112	68
48	45		56	39	64	50	55	69	46	50.7812	78	113
36	46		70	66	58	106	40	48	71	39.0625	157	40
61	117		48	44	64	106	74	39	48	41.0156	63	207
44	63		76	59	82	67	65	59	53	42.9688	350	50
43	68		47	83	55	52	50	52	55	56.6406	350	45
110	71		42	121	58	54	48	87	91	41.0156	350	64
129	54		47	39	55	47	41	62	99	48.8281	76	166
40	45		58	46	57	45	43	44	63	41.0156	90	137
48	38		84	55	42	64	39	55	74	208.984	138	55
46	45		46	47	42	41	54	64	140	85.9375	50	94
45	51		116	106	61	93	94	53	58	62.5	72	60
57	43		52	55	66	69	42	39	112	35.1562	169	88
61	43		50	61	50	48	42	45	97	48.8281	406	55
42	41		45	53	42	44	49	62	48	42.9688	406	87
41	64		49	93	70	142	77	47	53	39.0625	235	105
48	80		51	41	180	41	68	60	45	70.3125	57	134
85	48		46	41	57	41	41	49	63	54.6875	115	149
45	52		47	40	43	86	55	48	72	50.7812	96	130
41	61		50	48	38	62	42	62	45	48.8281	217	85
45	38		42	39	61	55	60	46	43	48.8281	74	41
49	150		53	110	73	41	76	71	62	42.9688	135	81
55	73		52	50	90	78	54	47	39	48.8281	189	56
44	48		42	36	50	46	45	37	78	185.547	211	44
56	43		44	53	48	40	61	44	92	39.0625	211	56
44	48		42	44	53	102	46	46	60	76.1719	211	43
42	42		42	81	63	55	55	84	59	46.875	110	60
60	44		38	52	104	54	43	61	47	39.0625	135	95
76	46		54	48	59	51	92	54	51	44.9219	51	62
49	55		46	77	46	48	52	69	89	175.781	76	42
46	46		54	46	78	34	61	50	92	48.8281	215	226
74	69		63	63	42	43	90	44	58	68.3594	117	226
44	51		43	50	94	59	90	50	85	42.9688	120	207
49	47		52	49	96	68	40	51	52	115.234	61	100
46	90		57	49	82	73	47	65	49	39.0625	56	114
50	110		47	62	58	105	69	83	57	39.0625	40	54
51	55		45	55	206	200	69	58	77	48.8281	182	343
47	52		45	65	44	129	60	47	75	70.3125	221	83
54	44		40	43	116	45	50	57	73	80.0781	108	104
50	54		52	80	66	48	45	83	88	52.7344	75	52
47	49		51	44	79	57	36	46	93	101.562	102	52
50	100		55	41	75	51	53	49	45	64.4531	84	38
47	52		40	52	40	78	88	40	86	46.875	81	159
55	79		65	64	43	49	58	60	65	103.516	65	82
47	41		78	50	58	84	46	87	51	62.5	64	69
50	60		40	61	90	69	41	54	56	50.7812	109	89
43	67		53	76	46	39	48	48	35	89.8438	46	48
52	50		74	82	45	69	95	51	49	41.0156	79	118
47	48		82	66	108	150	50	97	49	56.6406	83	50
53	62		41	127	69	68	82	94	62	41.0156	77	51
40	56		64	57	54	63	69	90	67	87.8906	73	50
53	57		43	43	52	240	53	68	71	48.8281	50	54
58	50		64	81	46	240	46	56	40	42.9688	39	53
95	82		119	39	77	133	60	143	62	177.734	87	37
63	63		54	62	47	133	56	143	73	78.125	101	73
44	50		43	52	113	63	63	42	36	117.188	45	47
51	43		43	75	48	36	41	101	44	46.875	96	73
42	52		52	44	52	48	56	46	49	48.8281	173	58
41	43		62	42	44	73	45	57	65	56.6406	68	60
45	99		59	47	39	43	40	79	69	48.8281	52	52
44	53		59	68	110	89	75	63	83	41.0156	49	58
57	58		41	45	123	127	51	57	46	44.9219	90	58
47	50		46	49	123	62	48	53	44	58.5938	46	49
105	56		58	57	112	118	125	41	84	52.7344	98	41
39	57		86	51	47	47	59	50	45	35.1562	58	142
41	75		42	61	52	47	59	52	52	48.8281	114	142
71	65		46	44	76	123	50	50	53	66.4062	39	68
47	50		41	96	59	71	79	50	109	99.6094	66	41
93	48		67	52	40	56	53	41	69	56.6406	54	78
52	45		68	91	55	42	42	42	50	54.6875	128	49
47	49		60	49	43	48	51	43	51	56.6406	43	175
76	47		50	67	43	42	116	44	56	70.3125	88	134
53	60		43	50	86	77	88	43	49	44.9219	130	44
41	49		51	51	132	42	39	47	113	52.7344	112	35
48	40		60	49	44	60	69	53	41	56.6406	46	119
48	127		47	36	54	56	64	52	78	85.9375	50	62
52	167		56	92	78	64	64	72	109	54.6875	55	97
65	103		46	111	50	62	82	121	42	83.9844	46	102
55	49		48	64	50	99	46	70	59	91.7969	37	48
46	46		56	41	91	75	44	57	71	113.281	43	125
89	74		45	88	48	226	56	45	99	46.875	106	47
77	41		78	42	77	71	45	38	93	46.875	59	44
45	54		57	55	52	141	47	52	121	126.953	61	51
40	51		51	49	61	77	59	65	50	76.1719	72	59
48	39		96	46	52	129	62	48	72	44.9219	121	48
43	77		44	63	66	53	68	69	53	39.0625	67	48
43	45		53	58	146	60	53	59	103	44.9219	41	132
48	42		96	102	41	38	62	40	101	46.875	47	100
41	71		46	70	56	52	63	48	36	85.9375	50	44
50	74		54	45	43	42	35	41	53	42.9688	43	119
46	103		50	37	71	51	39	57	42	56.6406	73	44
49	44		52	53	43	72	49	53	45	42.9688	50	40
40	66		49	44	55	44	45	79	43	41.0156	39	43
52	55		75	40	44	43	76	90	53	87.8906	69	59
48	40		54	57	53	46	51	88	71	37.1094	75	100
88	37		42	72	82	117	40	77	45	121.094	98	51
62	63		67	45	44	77	49	64	89	101.562	68	66
46	65		38	40	93	36	55	45	105	44.9219	192	158
38	42		49	51	41	69	71	47	72	48.8281	48	71
38	101		47	43	63	133	45	48	42	85.9375	111	70
66	65		42	51	55	133	50	40	73	48.8281	109	67
41	72		70	46	42	111	46	103	64	50.7812	65	107
74	72		61	51	39	48	70	69	57	52.7344	50	52
50	44		39	49	45	39	56	51	112	44.9219	76	94
38	42		44	53	55	43	80	42	48	42.9688	48	74
90	45		53	66	80	46	72	43	34	39.0625	91	47
48	41		42	78	57	50	44	81	52	50.7812	157	169
41	44		43	62	37	66	39	63	45	41.0156	51	95
41	49		76	53	41	193	43	40	39	58.5938	55	108
64	46		63	43	36	195	52	56	63	41.0156	61	69
85	74		44	65	48	59	92	43	51	152.344	70	52
43	44		59	93	50	102	68	126	75	99.6094	47	81
82	43		70	51	57	124	78	84	43	41.0156	107	41
50	55		76	69	46	41	66	51	47	52.7344	126	51
118	46		43	40	110	66	44	55	76	48.8281	52	86
64	55		51	62	64	61	113	50	41	74.2188	44	129
45	72		55	64	91	95	108	54	43	44.9219	61	32
42	42		93	47	40	91	43	48	59	66.4062	39	56
56	43		52	45	39	164	47	37	50	66.4062	63	44
44	60		79	51	43	164	87	46	48	68.3594	62	75
44	43		43	93	57	55	44	47	59	50.7812	56	41
67	54		47	83	48	56	80	66	60	82.0312	47	90
55	56		76	70	49	67	39	84	58	58.5938	40	95
49	75		56	53	43	48	62	51	45	62.5	55	196
41	105		58	55	51	62	44	55	42	46.875	95	134
55	105		49	59	43	52	72	44	49	62.5	121	39
42	43		60	44	79	63	95	77	51	54.6875	155	45
57	44		42	45	45	52	63	43	48	91.7969	139	81
53	46		70	153	50	55	58	41	42	42.9688	91	48
40	52		59	61	46	115	72	71	44	72.2656	53	43
65	72		78	46	43	161	81	51	55	111.328	67	171
54	88		50	46	54	117	52	84	49	50.7812	114	72
41	41		46	39	45	123	44	39	52	70.3125	114	63
44	76		63	84	73	89	156	68	80	80.0781	66	94
48	66		125	54	48	56	39	69	43	35.1562	68	45
51	40		38	56	61	95	52	43	50	275.391	51	50
89	56		55	81	66	59	42	96	72	154.297	162	56
53	137		48	45	51	261	66	70	60	44.9219	94	44
51	40		80	42	46	57	39	48	87	42.9688	152	38
116	81		42	114	62	54	53	56	124	80.0781	73	50
51	76		59	67	123	41	68	43	52	48.8281	57	46
44	45		51	42	47	57	39	77	48	101.562	37	97
54	49		55	50	44	67	44	68	42	58.5938	47	63
42	43		71	52	105	110	104	40	63	50.7812	119	235
44	104		44	89	50	110	58	63	63	37.1094	43	235
47	39		50	129	99	141	42	48	58	187.5	57	51
52	55		63	84	101	111	49	57	72	197.266	33	46
53	78		45	53	48	79	62	91	48	42.9688	49	48
64	73		156	62	64	98	46	50	66	42.9688	139	73
46	58		45	62	49	41	62	42	48	91.7969	87	127
41	55		48	80	74	54	86	46	45	41.0156	43	44
48	78		51	53	72	70	42	56	91	39.0625	202	52
39	43		52	46	48	171	68	41	57	52.7344	98	68
36	68		54	44	73	52	54	56	47	66.4062	86	71
44	56		38	47	38	69	42	88	59	39.0625	111	56
44	45		113	46	73	57	44	53	38	41.0156	241	41
70	79		46	56	88	47	53	41	111	41.0156	120	41
53	57		61	52	46	108	52	78	44	46.875	126	102
40	53		50	44	53	99	47	78	57	173.828	123	93
55	59		41	48	48	46	55	39	80	156.25	136	76
52	70		95	54	76	55	49	78	43	74.2188	93	41
53	48		49	64	143	175	37	48	49	158.203	74	58
85	37		50	44	55	183	51	76	50	56.6406	71	45
81	62		59	50	91	49	47	53	55	78.125	37	50
44	48		54	54	50	231	44	41	127	68.3594	176	53
47	43		49	71	48	108	64	61	71	42.9688	119	44
59	95		70	68	94	119	48	48	71	74.2188	59	145
41	55		40	46	49	186	117	51	49	222.656	191	55
76	43		47	68	84	186	50	44	59	46.875	62	90
48	62		83	43	41	53	75	112	43	50.7812	178	41
66	41		66	54	44	66	56	66	45	207.031	47	41
78	48		46	56	86	129	43	42	39	50.7812	111	60
49	96		44	52	39	62	46	42	120	66.4062	66	37
40	92		48	59	50	58	56	46	54	99.6094	150	121
64	40		55	86	70	44	47	46	72	41.0156	48	94
62	98		54	54	58	38	48	74	79	72.2656	108	59
67	42		64	51	125	63	79	61	67	44.9219	44	49
60	51		51	67	49	88	49	63	54	60.5469	84	44
53	47		89	40	85	59	82	66	55	44.9219	155	38
51	43		41	47	57	62	49	59	94	179.688	45	83
63	43		50	42	41	45	48	90	59	162.109	210	58
129	46		55	42	126	50	59	89	53	46.875	105	113
51	48		52	48	89	39	54	60	53	82.0312	68	75
60	47		75	43	68	54	53	59	40	41.0156	86	79
68	68		118	45	45	42	48	93	62	70.3125	158	134
49	46		49	47	69	53	43	50	46	74.2188	87	69
48	42		57	67	42	57	64	43	79	64.4531	79	192
37	68		53	46	78	62	45	47	79	52.7344	54	60
46	43		49	95	54	43	78	41	38	42.9688	63	74
53	65		56	44	43	54	41	61	43	56.6406	57	93
51	41		50	45	44	67	56	52	69	80.0781	86	35
48	51		50	71	97	47	45	61	55	42.9688	91	50
64	53		49	49	67	64	54	68	55	140.625	44	153
64	46		96	51	102	59	38	52	92	44.9219	38	153
148	58		41	61	64	45	65	90	45	46.875	108	41
40	89		58	59	56	50	64	47	39	44.9219	92	71
51	68		44	52	62	69	80	83	43	64.4531	108	56
41	70		51	67	79	83	50	37	42	48.8281	44	131
45	65		90	58	70	52	49	46	42	132.812	65	62
46	51		49	41	80	55	65	40	114	74.2188	122	203
39	50		48	43	115	41	84	50	47	52.7344	137	157
78	77		67	42	77	64	61	47	54	46.875	66	48
68	42		49	49	192	63	56	39	79	48.8281	165	95
43	48		63	34	81	44	50	47	42	44.9219	93	49
47	53		53	41	55	46	58	89	51	66.4062	41	42
48	48		42	74	48	103	47	66	52	166.016	50	63
71	52		66	54	44	64	45	45	74	54.6875	45	179
57	44		44	39	83	55	51	84	50	44.9219	40	244
39	64		53	71	40	71	50	42	45	48.8281	52	128
43	60		48	47	56	66	58	49	47	82.0312	66	42
48	47		95	62	101	140	49	54	56	42.9688	37	112
42	52		48	79	38	68	40	197	51	56.6406	47	83
48	57		42	60	64	45	72	60	53	48.8281	147	184
80	41		42	50	37	91	38	46	43	54.6875	37	55
48	59		50	55	52	48	52	59	40	70.3125	39	101
65	56		43	55	52	45	46	51	55	41.0156	69	162
40	48		57	57	42	50	74	61	49	42.9688	50	36
58	47		34	81	45	98	48	86	94	54.6875	40	63
55	43		62	104	70	51	90	49	85	44.9219	38	97
70	95		50	42	40	90	71	55	89	60.5469	124	92
57	38		55	41	56	86	49	40	49	64.4531	51	68
40	58		41	52	48	57	44	51	79	50.7812	60	42
43	36		98	54	36	71	40	51	49	80.0781	52	47
113	87		64	46	102	43	50	59	85	42.9688	105	144
43	43		93	97	102	60	44	51	78	56.6406	75	144
70	50		50	44	120	50	40	49	50	46.875	37	56
51	57		50	75	40	128	42	38	71	72.2656	79	194
39	46		49	80	121	51	72	48	39	72.2656	72	79
46	52		70	62	69	100	39	43	49	42.9688	115	179
49	41		55	70	126	61	92	48	53	44.9219	72	47
43	60		45	86	126	47	53	85	89	41.0156	73	163
48	55		83	56	189	39	57	42	44	203.125	76	114
47	48		45	69	70	57	45	71	49	171.875	45	123
52	45		60	73	53	71	49	58	58	72.2656	245	52
46	55		109	68	87	44	48	48	55	42.9688	245	50
47	89		41	39	89	73	50	48	48	60.5469	93	61
40	65		73	54	76	98	61	83	80	50.7812	122	305
43	42		84	51	45	42	48	130	62	48.8281	35	154
54	122		52	101	82	84	46	137	43	44.9219	110	55
57	49		49	50	106	60	44	39	65	103.516	59	97
42	45		66	59	101	46	49	166	44	56.6406	47	45
41	53		36	95	76	77	38	166	55	56.6406	65	104
102	45		154	81	125	59	48	65	61	80.0781	121	61
105	82		82	83	63	71	53	81	99	115.234	65	109
54	108		52	68	74	53	41	65	67	83.9844	48	86
51	40		54	79	72	152	46	64	43	41.0156	45	54
50	85		68	42	85	152	62	55	73	66.4062	81	52
49	106		74	68	76	53	64	90	70	56.6406	47	86
62	79		51	49	66	41	49	36	59	52.7344	115	197
52	44		59	46	104	296	59	48	59	99.6094	48	88
53	43		63	50	46	228	53	63	56	41.0156	56	47
46	86		62	46	81	56	43	60	53	103.516	66	62
48	56		65	94	73	51	48	76	50	44.9219	54	82
96	52		95	49	42	93	40	101	60	50.7812	104	50
57	76		45	49	38	76	60	43	56	44.9219	107	122
53	53		52	38	46	72	63	58	72	44.9219	42	81
91	42		63	74	54	48	39	66	94	185.547	39	82
72	52		51	103	49	62	52	40	63	121.094	52	128
45	117		69	58	144	45	41	52	54	109.375	39	100
72	60		41	52	48	51	39	61	60	76.1719	66	84
72	97		53	53	62	49	69	52	64	103.516	44	76
97	55		53	56	41	56	46	37	48	83.9844	47	40
45	72		60	71	64	44	61	56	74	156.25	70	85
46	56		56	46	51	63	54	46	111	35.1562	41	50
137	86		44	73	64	58	44	50	69	95.7031	45	64
47	55		82	42	65	50	72	52	78	50.7812	40	46
41	37		59	47	70	46	70	69	55	58.5938	64	58
51	62		50	41	86	65	51	43	132	48.8281	39	50
36	53		42	134	50	45	73	56	61	48.8281	78	77
82	101		56	57	79	62	117	54	42	46.875	44	36
65	64		56	54	152	45	44	88	52	46.875	37	53
60	75		127	82	62	55	70	47	91	46.875	37	143
41	65		69	76	53	72	60	41	38	41.0156	68	38
45	57		110	38	66	132	48	51	42	134.766	83	39
58	65		53	79	132	43	53	60	105	125	34	51
64	72		62	43	111	149	89	38	67	35.1562	265	43
49	58		45	47	101	82	56	75	163	58.5938	55	75
69	46		43	63	54	111	58	89	62	33.2031	35	136
71	43		50	102	65	49	45	62	49	41.0156	51	55
43	41		49	57	121	78	46	88	84	41.0156	43	90
44	62		78	48	99	52	125	52	76	146.484	47	48
49	79		79	43	49	60	48	42	61	37.1094	52	43
74	184		45	113	85	131	63	44	67	95.7031	54	87
61	53		49	50	58	42	53	45	45	72.2656	57	114
49	85		64	44	105	105	40	64	71	44.9219	56	152
66	115		51	52	45	107	79	55	47	83.9844	51	35
61	46		38	69	46	67	154	44	54	52.7344	112	89
103	52		66	64	81	106	48	50	59	46.875	47	172
103	59		42	41	74	45	59	41	73	54.6875	51	46
69	40		40	60	40	49	67	62	41	41.0156	69	44
109	58		48	60	63	84	49	85	48	78.125	57	56
46	67		83	42	56	84	74	80	70	44.9219	46	88
53	61		50	62	56	99	95	54	41	50.7812	42	35
75	45		58	53	70	45	58	52	45	41.0156	446	51
57	53		99	52	41	60	46	43	52	39.0625	446	91
48	41		52	56	67	62	83	45	49	54.6875	63	57
89	99		71	53	69	73	124	56	133	50.7812	36	40
54	38		42	45	52	47	62	54	41	66.4062	44	48
43	48		83	49	37	41	40	44	111	62.5	42	52
48	48		73	70	77	41	53	49	111	44.9219	44	53
37	51		54	41	111	54	60	49	41	48.8281	75	53
50	51		44	36	61	44	46	45	66	105.469	325	106
49	41		83	66	45	51	87	43	55	142.578	325	95
151	50		52	54	47	84	41	59	41	64.4531	43	49
91	180		52	41	44	47	51	39	125	44.9219	168	43
87	41		51	53	55	67	72	45	65	103.516	140	123
76	52		50	47	93	46	78	42	51	107.422	152	229
41	62		41	49	45	50	54	70	52	37.1094	72	42
59	82		57	81	95	40	60	47	50	46.875	60	64
60	40		50	45	145	53	52	44	59	35.1562	95	46
46	36		65	40	39	46	48	37	62	37.1094	52	51
49	70		54	46	49	55	58	79	48	48.8281	80	95
50	88		66	49	107	57	60	49	46	41.0156	85	46
42	85		39	61	49	47	102	46	63	37.1094	67	158
46	113		51	42	71	47	47	75	56	48.8281	94	53
44	119		86	69	57	55	48	59	44	42.9688	42	79
48	69		83	50	47	51	64	141	49	56.6406	64	56
55	46		65	82	63	51	67	67	37	44.9219	61	77
42	108		45	80	73	125	47	68	42	56.6406	40	126
92	43		51	48	45	125	71	44	50	48.8281	73	64
47	63		46	77	55	61	39	57	56	52.7344	151	80
63	45		55	54	136	54	76	55	112	74.2188	37	43
46	78		63	42	36	68	76	56	59	64.4531	53	53
76	164		50	60	99	144	59	45	115	42.9688	46	76
55	137		56	66	62	61	47	62	47	48.8281	70	53
56	63		100	80	120	55	114	49	42	44.9219	159	43
63	61		59	46	55	49	45	49	42	62.5	45	51
44	43		53	59	46	41	53	84	52	41.0156	49	50
73	68		45	62	118	75	42	84	105	41.0156	109	103
48	78		56	40	116	135	49	59	49	85.9375	69	54
42	71		41	55	43	45	44	41	54	72.2656	65	58
42	48		75	51	47	66	42	44	48	39.0625	254	123
53	52		44	47	68	61	46	83	44	52.7344	47	54
52	103		45	51	53	70	48	58	53	52.7344	49	52
49	127		48	49	52	43	50	49	37	41.0156	303	43
59	37		64	61	47	49	41	69	54	97.6562	128	58
38	43		49	47	138	47	111	55	48	89.8438	86	50
49	44		53	82	99	45	45	79	60	54.6875	45	111
51	46		77	47	77	49	53	81	63	44.9219	47	86
41	48		44	64	63	74	38	45	41	78.125	108	52
135	48		99	48	42	74	79	58	136	140.625	38	73
56	49		51	89	92	79	47	50	50	62.5	49	97
66	47		42	73	82	113	62	85	62	44.9219	122	125
92	42		46	49	49	70	47	55	125	173.828	85	144
118	50		59	46	157	59	42	73	44	46.875	37	54
45	60		123	53	75	82	53	53	56	56.6406	199	47
52	46		53	43	71	60	76	53	38	52.7344	57	35
52	49		57	46	54	67	44	46	63	66.4062	118	161
41	45		51	63	87	55	44	40	77	44.9219	138	45
49	56		41	45	43	92	52	42	45	60.5469	68	52
86	46		60	129	42	55	51	49	43	46.875	52	92
53	132		45	93	63	43	43	47	43	62.5	41	100
51	87		49	52	55	80	63	49	123	56.6406	55	53
40	48		41	43	120	123	72	60	42	54.6875	44	46
73	47		47	52	88	47	49	56	45	50.7812	57	40
42	50		56	50	161	68	74	42	74	68.3594	55	71
74	51		54	48	90	53	53	45	50	35.1562	54	61
80	41		66	40	132	53	81	86	59	136.719	107	49
33	87		52	103	108	92	56	53	45	70.3125	53	59
62	40		71	46	51	55	68	43	66	50.7812	52	79
45	39		60	64	98	49	70	44	118	136.719	47	73
43	47		41	42	45	39	49	37	51	42.9688	84	46
57	61		46	46	54	54	62	59	48	50.7812	35	44
40	61		96	56	49	67	41	58	45	41.0156	115	101
44	50		49	49	61	79	54	52	67	296.875	57	40
44	49		50	46	38	53	57	47	54	91.7969	43	36
67	66		53	54	83	46	140	97	56	107.422	50	101
66	47		53	47	110	64	48	38	129	271.484	50	38
41	152		46	39	81	49	56	92	41	52.7344	119	52
45	57		46	49	67	50	45	77	57	66.4062	97	187
78	126		51	57	48	60	56	95	56	46.875	86	48
44	85		43	45	58	50	49	91	51	54.6875	48	40
57	59		49	53	53	66	52	43	86	105.469	47	112
53	108		42	37	45	50	51	42	80	37.1094	79	114
63	46		55	44	123	48	57	64	49	54.6875	43	51
70	53		51	44	139	90	51	44	45	60.5469	115	145
60	37		46	75	94	171	74	53	47	46.875	50	41
62	46		88	43	49	120	48	61	49	125	82	88
52	38		44	60	77	89	47	56	45	44.9219	46	213
68	41		65	135	67	53	66	55	45	50.7812	46	71
40	64		43	52	55	55	104	103	56	60.5469	65	65
47	64		61	48	84	100	42	80	64	62.5	47	45
43	53		74	39	66	111	56	40	46	60.5469	37	78
53	76		55	41	50	43	43	48	42	70.3125	48	119
74	52		48	44	71	101	73	71	55	82.0312	46	170
75	58		53	40	46	72	73	132	45	39.0625	39	170
42	49		92	59	112	56	52	114	42	44.9219	112	39
44	42		53	92	63	55	52	48	46	58.5938	117	117
48	43		40	36	41	47	39	57	40	66.4062	439	53
58	95		58	49	59	57	62	55	99	111.328	439	197
40	63		73	56	64	44	50	44	58	56.6406	66	197
51	42		60	62	100	48	54	42	48	52.7344	52	59
44	70		48	54	63	61	38	45	71	136.719	106	41
53	45		51	74	48	79	92	49	42	72.2656	141	49
49	81		45	60	42	78	69	53	52	56.6406	204	91
45	50		49	45	67	59	51	65	96	48.8281	118	98
52	116		45	77	59	87	50	41	115	48.8281	118	88
42	45		46	55	82	46	44	40	43	50.7812	207	45
59	57		52	53	61	47	58	59	107	117.188	95	62
66	44		57	60	89	59	52	51	107	87.8906	408	122
69	43		38	121	56	50	131	52	72	74.2188	104	87
60	55		60	49	72	118	49	72	41	46.875	183	43
53	53		76	58	98	103	47	76	138	44.9219	61	91
55	45		40	65	93	54	44	77	50	70.3125	311	45
44	98		50	40	49	58	46	49	63	35.1562	205	92
44	41		61	44	113	96	79	46	83	48.8281	147	47
43	65		55	65	47	66	119	38	72	46.875	46	48
42	64		60	48	48	68	49	48	79	46.875	195	126
49	57		128	50	128	81	110	49	61	52.7344	39	56
55	56		128	44	92	44	50	53	54	58.5938	83	62
105	58		64	53	39	45	64	64	84	70.3125	102	48
99	41		79	47	114	73	58	62	60	56.6406	96	153
58	71		65	60	60	56	37	47	60	58.5938	415	39
47	71		71	59	44	46	44	48	78	41.0156	50	58
47	96		77	61	52	43	41	45	49	193.359	125	87
49	48		87	49	48	44	42	42	44	72.2656	85	54
94	56		47	130	42	88	45	46	42	76.1719	91	42
107	55		58	58	37	140	53	53	88	42.9688	85	140
52	48		47	40	72	44	61	55	47	83.9844	57	106
55	100		65	53	55	90	44	105	47	74.2188	158	39
43	60		42	85	45	69	60	45	47	64.4531	69	151
60	58		75	51	39	87	40	46	54	179.688	127	63
48	50		75	61	47	73	43	108	62	52.7344	304	42
44	71		114	51	54	43	49	53	42	46.875	304	124
128	53		55	76	132	87	47	40	73	72.2656	117	51
57	40		149	65	132	48	47	60	53	82.0312	94	76
52	42		73	66	63	57	48	39	51	48.8281	45	62
45	54		36	51	130	43	44	34	40	60.5469	55	116
55	45		62	84	49	49	77	49	48	39.0625	82	39
39	49		44	36	56	59	73	80	62	41.0156	153	37
124	44		54	66	36	58	81	60	50	50.7812	61	58
51	65		46	48	69	48	67	43	42	117.188	91	57
58	60		39	66	65	50	56	49	39	140.625	58	60
51	61		70	80	56	271	95	82	75	41.0156	156	59
85	42		68	53	57	73	95	47	52	41.0156	40	77
53	42		36	97	68	254	75	50	168	119.141	182	77
51	67		45	68	64	260	136	57	131	82.0312	45	104
43	68		54	52	198	182	49	102	90	83.9844	48	56
72	60		161	45	53	101	39	39	41	109.375	154	56
39	49		41	55	45	45	50	61	55	48.8281	75	220
93	51		50	44	63	47	47	45	78	46.875	87	89
44	46		67	54	48	52	96	46	70	41.0156	56	43
74	50		46	57	43	95	47	75	52	52.7344	76	46
48	48		101	96	46	70	69	49	109	74.2188	46	48
42	68		52	81	61	75	44	94	78	62.5	102	38
48	76		82	57	88	45	48	41	78	48.8281	58	45
81	46		40	54	61	65	46	82	58	64.4531	195	46
48	43		47	68	63	52	59	41	73	58.5938	99	44
78	75		50	89	69	46	41	68	47	62.5	98	126
44	56		43	93	56	56	42	69	76	50.7812	38	101
53	49		65	35	45	51	65	107	41	48.8281	38	111
48	46		41	47	91	97	71	107	53	50.7812	43	86
59	56		75	51	46	66	40	58	74	50.7812	133	46
49	56		45	52	91	44	113	62	41	56.6406	47	198
46	48		59	78	46	42	47	46	52		88	50
46	161		48	55	39	60	76	60	54		55	107
45	46		53	47	75	54	62	86	99		67	63
57	54		43	52	43	74	98	48	45		48	96
51	56		46	73	70	120	46	50	48		51	53
53	51		45	46	51	49	53	65	66		44	151
45	58		44	91	83	61	50	72	60		46	52
51	49		79	55	100	48	44	71	78		104	37
45	157		47	48	42	61	52	44	74		95	46
50	51		96	63	61	46	44	54	90		95	77
45	102		72	59	42	100	88	56	104		41	60
42	44		48	45	88	53	61	43	46		56	42
51	63		53	51	101	56	52	46	47		53	68
60	51		60	93	53	57	47	56	42		77	123
53	54		60	61	70	66	51	44	63		88	48
44	58		47	45	107	41	60	66	56		41	91
50	44		39	44	61	63	43	43	92		147	49
90	39		46	38	62	50	68	52	64		131	42
45	66		42	48	78	57	73	66	91		80	49
50	43		114	101	49	45	42	47	44		56	80
52	45		74	69	53	60	95	46	59		103	58
66	57		44	76	65	50	49	48	41		247	121
67	46		89	52	60	53	51	55	33		42	58
62	40		51	113	105	53	65	45	66		69	120
45	94		45	48	103	48	57	66	66		62	59
55	43		42	90	73	57	56	55	56		51	52
56	52		44	43	45	81	91	45	47		40	109
76	46		61	62	64	88	47	54	87		35	47
50	47		100	49	38	54	50	64	39		42	184
55	51		36	40	149	60	52	65	88		38	43
48	44		59	77	99	73	41	44	72		55	77
46	80		87	57	55	123	46	98	73		42	127
80	54		51	89	43	135	62	64	55		108	156
56	76		46	57	56	54	42	64	84		163	53
63	64		90	82	53	62	50	105	135		116	55
85	41		54	54	40	49	72	46	135		117	43
60	43		41	41	52	54	44	70	59		382	53
51	42		61	104	56	48	39	49	56		350	108
54	44		41	76	45	57	75	54	46		350	59
43	45		36	57	70	56	61	161	49		56	170
75	41		53	45	60	61	45	55	44		95	57
45	62		81	50	64	78	46	58	45		121	44
56	49		46	45	96	45	53	53	58		122	50
46	74		54	60	87	53	45	47	56		58	61
67	52		48	46	40	88	49	51	55		119	86
86	60		83	39	107	49	64	119	48		190	109
61	44		39	60	59	79	50	102	57		69	101
120	46		45	49	53	51	48	54	62		36	89
90	49		47	77	32	67	54	94	74		99	60
68	49		71	50	141	47	65	75	47		376	42
105	42		134	47	38	39	43	46	56		160	97
48	57		46	59	78	56	65	59	123		132	67
39	44		42	50	47	54	43	40	72		108	69
47	51		48	45	47	64	52	44	71		36	271
76	44		45	43	60	55	75	86	118		129	271
107	41		48	89	46	86	49	85	54		122	109
177	39		87	46	164	57	46	81	53		97	41
43	50		53	47	51	106	73	53	72		277	153
52	44		44	61	171	75	51	77	60		93	65
45	53		80	47	62	50	50	41	59		68	46
69	44		47	50	77	111	77	60	45		215	106
66	85		60	82	35	68	51	54	42		124	60
40	62		43	52	81	49	54	76	113		80	49
51	60		42	43	57	64	43	69	53		53	86
37	35		49	41	51	66	89	54	91		147	72
51	81		39	42	56	60	62	49	51		44	95
48	81		68	63	51	104	73	41	50		51	52
41	64		42	43	79	50	76	63	45		131	184
51	53		55	48	65	60	51	55	65		55	59
72	52		47	77	57	121	57	44	76		50	48
45	64		55	91	57	52	76	49	68		83	52
35	50		56	46	89	47	45	119	58		60	95
43	62		66	67	71	46	54	61	48		147	51
49	44		39	46	50	60	53	57	117		78	36
51	44		47	57	67	47	54	63	47		64	52
45	43		54	66	52	67	43	81	53		99	48
52	39		80	53	82	48	55	49	61		45	182
58	59		51	49	51	79	59	64	70		75	45
72	55		92	121	43	73	42	134	54		110	43
39	53		59	48	42	113	42	45	70		58	82
45	45		100	50	198	46	61	54	58		44	92
50	69		45	74	90	80	47	40	58		97	92
43	55		95	41	69	56	52	53	56		46	75
43	45		41	42	131	51	58	63	94		40	158
50	46		45	101	131	57	48	44	43		143	43
48	52		50	101	45	52	69	44	42		109	43
59	85		52	37	247	55	67	48	55		43	162
65	114		38	56	247	61	45	43	106		40	79
42	63		44	93	77	55	65	77	52		117	79
57	57		52	104	56	96	47	40	75		42	45
55	77		43	52	79	47	70	43	58		48	141
83	158		52	40	93	78	52	46	51		40	154
52	35		63	48	70	43	48	45	57		54	37
59	58		59	48	85	43	44	75	38		52	52
43	44		73	52	85	54	48	50	52		39	46
61	62		48	88	51	40	42	53	63		51	56
44	45		46	82	58	51	43	52	42		53	172
72	98		46	59	36	41	71	88	63		44	81
73	103		54	46	65	42	62	38	42		45	51
53	61		77	49	96	61	94	47	72		50	54
51	44		82	66	50	48	38	67	137		45	102
46	49		49	45	39	63	36	51	40		65	86
47	54		48	47	112	93	47	42	60		58	95
93	71		56	46	106	60	52	41	50		46	139
50	47		78	48	46	77	44	82	44		76	115
67	44		47	64	109	47	49	41	132		47	125
45	77		84	38	63	45	40	44	132		113	62
52	77		53	50	44	60	69	44	48		140	43
43	63		55	91	44	62	68	39	76		42	122
43	118		42	41	42	48	45	46	67		42	163
51	46		46	51	54	102	54	43	91		86	45
50	126		63	50	42	53	54	76	44		52	194
49	45		53	69	70	51	55	53	70		51	147
80	66		42	122	42	113	49	55	71		63	51
78	61		49	98	71	45	44	82	91		48	209
54	102		45	50	118	55	57	43	44		49	58
49	77		48	46	56	45	120	52	37		38	48
45	43		44	46	48	47	103	68	56		52	69
42	59		66	51	43	40	59	46	49		61	43
54	50		59	74	44	88	45	69	43		65	45
78	41		45	38	63	58	67	49	55		121	61
46	42		44	78	58	57	50	66	83		49	67
47	43		49	122	40	95	48	114	54		44	56
48	49		48	37	39	58	41	37	52		83	43
36	47		69	56	66	62	40	59	49		74	64
78	41		49	45	74	100	53	42	50		152	58
42	59		61	52	70	73	41	65	42		161	83
88	40		45	46	52	54	53	41	76		126	147
73	45		54	47	77	64	59	67	42		105	119
35	44		57	50	51	97	63	75	67		149	127
67	68		57	48	53	49	40	48	44		161	52
59	57		43	105	66	107	42	114	72		55	65
92	39		43	87	43	54	79	42	41		171	42
49	47		58	48	55	61	69	111	47		234	71
39	49		50	40	49	51	42	35	42		234	85
83	50		41	55	187	66	50	49	70		64	70
67	61		44	71	187	77	55	60	47		53	112
58	62		79	41	46	49	43	51	52		41	54
57	38		54	83	54	51	44	54	73		67	203
38	45		48	58	43	64	67	41	45		84	120
71	42		45	158	82	55	51	91	93		67	99
98	85		82	43	75	76	41	41	65		49	113
43	55		62	45	65	50	74	70	54		104	79
54	59		54	80	53	59	76	91	74		63	51
45	47		54	46	50	92	58	60	68		78	47
53	53		48	108	52	83	37	41	53		166	65
49	40		72	97	49	60	121	85	64		41	169
38	40		98	46	79	54	51	42	77		101	104
48	43		45	64	106	140	77	54	44		38	47
48	40		42	64	44	52	47	57	50		37	50
42	48		59	39	75	51	46	51	76		136	79
40	53		81	54	43	114	100	118	44		79	93
46	71		47	54	38	56	54	73	54		144	91
45	59		55	47	57	56	45	107	61		57	56
41	58		48	50	49	68	51	107	111		38	79
81	57		45	101	79	46	57	51	53		45	117
67	56		46	53	79	46	61	56	71		111	51
42	54		51	48	52	64	48	44	49		164	84
44	44		51	45	82	42	61	70	49		44	79
41	49		59	116	92	70	81	89	45		45	89
162	60		41	55	63	51	47	90	48		112	74
48	157		43	49	55	57	46	47	65		138	39
46	50		58	62	65	106	78	61	39		78	149
49	65		52	43	63	88	42	43	68		71	80
42	79		44	96	67	78	46	58	112		70	181
38	51		42	51	40	59	52	39	53		66	62
43	55		70	38	73	58	66	50	70		100	109
52	66		49	172	67	68	87	48	47		213	52
67	53		46	63	43	73	44	38	43		141	202
55	55		55	79	64	59	67	48	49		54	103
60	55		72	56	55	263	45	50	41		53	49
81	52		53	57	58	263	57	44	40		59	122
72	70		40	96	40	219	45	78	46		50	65
113	52		57	53	59	66	67	51	53		46	54
45	71		55	56	73	91	59	48	43		45	33
44	60		44	68	49	89	70	69	100		43	97
56	89		91	41	41	155	44	60	52		97	93
42	55		59	45	48	41	44	57	44		70	45
55	99		86	105	55	46	44	45	44		59	83
55	89		49	57	88	182	57	75	43		46	54
74	53		64	56	158	50	48	47	78		56	103
42	46		94	64	60	95	54	49	42		54	80
41	46		62	84	104	99	45	78	54		75	149
47	61		70	52	62	71	56	55	45		36	47
45	41		49	72	44	75	86	70	49		144	85
44	54		58	50	49	116	73	48	47		198	40
45	45		53	51	213	84	51	44	50		125	98
59	94		39	82	213	38	41	55	46		98	40
60	47		51	46	52	98	99	51	57		141	54
59	55		63	46	66	57	58	61	49		41	67
75	89		48	51	34	38	87	69	77		46	95
52	48		49	48	45	81	44	45	39		47	39
175	48		59	50	72	47	65	94	37		56	38
95	51		46	59	131	73	64	41	48		43	47
40	43		48	66	103	88	46	68	105		103	46
54	52		95	47	94	62	51	84	38		36	143
69	45		50	47	156	54	69	76	47		309	55
50	70		54	51	80	72	53	50	48		43	78
40	44		56	51	58	101	44	65	44		61	38
40	51		45	51	66	93	43	46	51		47	52
45	42		65	46	44	70	80	137	47		134	133
53	50		72	46	63	62	46	37	57		37	72
44	54		103	43	47	107	63	44	48		47	49
41	58		52	53	82	43	46	141	48		41	88
45	42		113	66	41	41	48	52	54		50	71
41	46		55	56	45	50	78	54	48		89	153
71	39		46	93	91	60	60	48	67		100	153
81	54		56	43	43	122	44	45	47		52	169
46	57		60	44	49	42	41	33	53		324	47
119	82		72	48	82	47	55	47	41		37	35
115	44		41	74	61	128	65	48	47		55	37
48	60		36	51	71	110	52	42	41		51	45
46	43		108	69	118	110	55	49	53		110	98
38	94		54	45	56	88	91	63	38		77	83
60	48		74	51	92	60	91	60	50		49	45
56	119		49	42	63	107	43	48	120		44	52
90	117		111	77	78	52	44	44	68		39	40
53	117		51	115	46	94	53	73	58		140	46
47	110		50	58	50	45	56	62	43		74	111
86	45		45	93	105	48	56	43	42		42	86
63	110		49	119	164	74	52	91	59		159	77
52	47		58	50	101	70	49	87	49		107	35
117	41		47	49	48	46	58	54	45		138	46
75	58		50	48	51	50	39	81	45		138	63
53	113		76	47	82	51	41	51	49		221	99
46	97		49	73	44	102	49	53	53		221	53
73	53		71	41	43	67	61	78	58		101	47
45	45		94	57	54	52	88	59	67		308	52
53	36		94	51	68	59	48	58	70		100	182
45	73		47	42	46	76	38	65	51		49	182
65	75		51	49	52	40	78	106	145		85	53
47	82		50	46	42	41	55	46	60		250	97
85	99		70	47	57	56	45	60	79		185	66
51	97		69	46	70	73	74	51	50		185	44
60	52		45	40	118	47	58	78	41		249	34
50	76		54	59	49	71	143	43	51		110	52
94	44		46	48	42	60	143	54	72		324	189
63	57		43	40	103	60	49	48	60		225	109
71	68		49	52	51	49	118	90	51		234	58
57	45		60	39	53	209	51	54	44		132	84
49	70		45	81	50	46	55	40	51		82	114
46	59		64	40	42	47	52	64	44		110	114
53	75		45	48	62	69	52	50	92		213	35
54	67		49	52	40	79	46	44	42		43	68
60	51		137	53	49	134	58	78	58		44	35
50	59		40	66	38	43	59	54	49		35	156
41	96		46	55	67	68	47	46	75		42	49
37	57		58	44	78	106	128	76	48		91	64
103	52		50	39	34	60	72	60	62		57	49
60	95		108	48	44	60	49	52	57		158	91
97	58		74	67	106	57	100	56	46		57	81
49	76		52	59	66	131	64	52	45		85	105
81	68		41	49	116	112	163	50	41		144	45
50	91		51	53	45	61	130	91	47		60	44
51	50		56	62	41	45	39	49	51		86	80
40	67		44	53	32	45	41	89	49		73	205
69	44		45	47	79	51	73	42	58		48	64
51	83		108	40	51	71	74	51	44		41	44
65	82		249	66	61	111	45	60	46		49	88
37	66		45	48	84	62	55	45	45		46	95
64	103		41	98	43	59	87	42	50		120	50
49	51		43	46	114	69	87	58	41		60	48
77	69		47	54	100	55	44	143	85		62	159
122	41		55	45	45	83	40	62	52		40	93
43	47		40	129	61	61	113	54	48		127	49
41	95		48	104	45	62	42	71	45		61	62
43	46		47	54	96	75	111	71	45		51	43
55	87		118	77	96	51	58	121	55		157	83
48	43		57	148	133	52	88	49	55		68	55
48	47		64	58	143	51	138	42	54		40	152
65	54		49	57	56	51	49	45	53		156	50
39	94		53	73	71	55	51	44	99		60	74
69	41		54	50	40	71	62	74	52		61	59
69	85		45	93	87	62	41	61	41		38	45
122	83		55	52	57	71	50	69	56		71	50
47	44		90	95	70	70	57	99	41		39	39
44	87		43	44	92	87	62	40	98		42	100
127	45		53	41	70	49	67	41	93		134	44
39	59		67	70	61	69	46	75	67		134	124
79	49		50	82	58	120	68	44	54		90	37
57	49		42	45	41	84	41	123	50		79	36
81	68		55	71	53	64	40	43	46		45	44
47	54		40	119	110	99	38	69	44		46	63
45	56		61	46	47	65	43	53	36		50	64
41	48		62	106	56	48	46	50	43		60	188
75	49		36	39	47	50	52	42	55		53	58
45	47		50	42	69	54	79	60	63		47	38
51	42		75	36	78	42	110	47	72		90	38
58	127		43	49	42	93	56	68	46		82	43
53	59		55	42	54	81	43	63	49		78	91
53	67		86	42	72	59	42	68	117		58	59
49	49		48	67	40	42	70	57	43		62	33
40	61		59	41	49	59	92	57	53		97	47
48	47		76	70	78	49	69	44	60		171	85
86	46		42	44	49	49	73	120	54		61	53
97	51		83	101	44	56	85	60	43		80	88
44	39		37	58	91	56	85	88	126		77	40
51	51		47	64	163	65	69	55	41		46	46
63	47		43	50	163	75	46	42	48		53	67
44	51		63	44	43	53	135	65	47		67	46
39	49		55	53	84	63	66	40	47		86	121
58	44		49	68	43	80	35	52	85		42	195
43	61		65	74	78	45	49	61	42		95	142
64	41		83	87	51	54	35	70	53		59	50
50	47		33	51	49	42	65	97	96		156	56
84	47		54	103	55	57	52	51	72		83	46
60	50		72	42	44	100	86	88	46		50	53
47	38		87	54	52	73	39	43	93		60	53
49	86		65	42	46	44	49	70	72		85	40
88	51		67	32	107	58	80	40	53		47	53
90	94		39	102	99	59	40	84	45		42	56
72	41		48	47	41	48	144	43	40		42	67
51	56		47	52	112	47	45	44	47		56	37
47	47		40	45	54	58	56	63	43		44	92
52	63		46	40	69	61	64	80	53		99	92
41	69		104	57	40	45	43	49	52		41	52
37	45		39	70	46	54	39	44	66		41	93
46	50		158	40	56	40	40	78	59		49	101
100	44		98	66	64	63	90	94	45		86	90
65	60		127	45	46	66	85	110	116		44	78
45	71		43	51	66	47	45	50	47		47	48
49	43		44	200	52	108	54	55	52		87	57
41	51		92	46	129	45	60	106	47		58	60
58	45		92	59	55	55	81	52	58		88	62
70	45		66	64	58	64	92	39	91		63	47
51	42		74	79	57	61	50	95	41		179	94
42	47		79	79	57	56	52	42	54		179	54
53	96		44	46	43	55	52	49	54		44	53
140	53		63	49	52	62	127	49	71		108	82
48	89		56	72	107	50	53	52	46		101	48
52	51		74	65	53	58	50	58	53		84	71
41	70		32	42	54	52	64	44	54		101	98
62	87		45	67	98	67	89	86	47		43	76
47	56		48	96	53	102	86	51	59		108	43
38	98		54	42	51	54	76	52	78		87	61
79	74		45	60	44	45	231	46	64		96	66
60	42		52	66	44	54	54	56	61		44	46
76	47		94	43	44	50	63	57	117		69	107
114	44		108	69	64	64	65	56	52		112	50
65	48		51	41	47	61	40	45	50		50	51
68	48		46	135	67	58	46	42	49		82	106
63	44		47	54	90	49	38	39	51		78	41
114	56		68	72	55	47	78	97	45		205	71
65	43		64	47	58	66	60	43	50		205	41
49	56		55	59	49	53	51	51	52		118	44
51	48		53	126	107	42	139	86	51		36	52
45	46		73	62	62	56	136	51	46		65	56
47	43		101	69	134	60	51	47	39		226	43
65	56		48	78	40	44	92	49	55		129	46
64	50		37	41	50	47	33	44	91		59	99
65	47		72	47	174	49	51	39	104		51	88
46	41		64	42	134	47	238	62	42		114	45
52	49		60	94	54	48	84	97	73		56	38
56	67		71	49	46	52	42	47	50		42	40
110	46		82	45	93	50	62	50	91		66	75
39	55		61	62	105	54	74	47	46		87	252
50	56		50	35	54	44	59	59	54		76	60
68	98		56	49	46	50	92	44	41		58	49
68	65		61	42	39	48	37	43	79		69	49
49	53		94	50	46	49	32	101	50		49	54
61	41		84	60	53	44	61	79	49		135	59
63	51		49	45	48	59	66	129	51		78	59
49	49		62	81	228	47	57	60	56		45	100
44	58		95	43	71	48	42	44	43		262	68
49	66		41	52	48	57	57	51	83		93	95
37	55		47	44	122	76	78	45	48		57	46
55	71		57	42	71	77	51	43	54		38	95
53	129		73	51	48	77	78	48	60		66	55
38	46		90	43	95	52	81	54	71		110	49
58	37		47	45	53	85	50	49	52		84	37
58	45		51	76	46	57	42	49	41		49	102
49	55		59	52	65	44	58	48	131		49	74
63	98		43	70	104	52	159	50	68		44	43
101	41		49	40	51	230	51	42	38		223	74
49	44		44	49	51	230	110	79	47		64	72
56	67		49	53	41	41	110	51	101		195	124
79	45		69	41	42	55	44	68	55		89	161
76	54		53	42	60	39	45	45	65		102	146
39	76		94	43	47	127	52	49	42		111	54
54	69		55	41	65	61	43	58	68		65	55
40	56		66	83	75	101	42	39	63		102	94
46	45		45	52	36	101	62	85	74		57	118
62	44		43	73	52	92	37	66	73		103	229
43	47		52	38	151	92	47	60	71		64	91
71	83		42	67	54	97	80	57	59		158	42
48	60		48	90	69	86	88	51	68		340	46
47	61		43	46	76	51	52	83	43		84	57
86	48		61	82	48	64	50	42	38		50	52
68	73		41	40	71	61	62	66	86		76	41
45	59		45	74	121	45	48	53	108		181	54
43	52		42	36	78	53	51	52	42		105	110
48	92		118	70	150	50	54	61	130		307	47
48	145		71	43	81	54	45	56	41		307	99
38	52		44	44	49	119	52	40	42		59	59
44	52		50	57	52	97	37	87	49		39	90
55	55		54	58	82	68	51	66	47		52	112
54	40		67	54	68	60	52	108	46		39	47
46	90		40	53	41	60	50	42	40		59	59
40	75		54	49	53	58	56	53	43		69	92
48	101		47	50	55	49	52	45	73		104	59
46	49		47	76	52	80	52	38	64		83	52
76	66		86	51	73	50	58	58	55		122	67
54	152		51	55	87	60	61	75	95		42	53
49	79		39	52	113	80	68	39	60		54	145
50	46		48	83	99	47	52	64	70		79	140
43	81		52	112	92	44	40	41	50		43	111
48	52		46	42	56	85	51	47	46		183	66
53	59		39	64	73	94	47	43	52		35	45
43	72		42	42	49	67	59	119	40		69	56
40	43		43	44	65	45	50	87	67		134	245
69	48		137	42	49	49	45	61	64		43	58
46	54		69	47	86	64	52	60	92		47	52
44	42		54	48	61	50	49	57	41		76	70
59	40		43	72	62	52	49	53	42		237	198
40	47		48	69	55	50	40	52	59		133	198
44	89		53	42	100	46	43	86	47		404	72
39	108		49	61	100	76	48	54	48		132	61
75	64		75	43	55	54	43	72	82		166	98
82	38		46	68	48	125	40	55	40		166	55
50	46		54	66	93	105	62	53	50		54	92
114	56		105	48	148	111	53	87	37		124	91
74	81		113	55	57	46	61	43	83		133	130
60	47		43	44	133	55	56	80	50		58	41
49	60		65	45	44	53	88	59	41		44	140
85	78		57	45	67	72	46	68	118		98	134
48	50		55	44	67	90	43	55	90		255	98
46	57		44	71	150	64	54	40	66		78	113
47	63		79	66	52	47	42	53	73		56	113
71	58		73	40	47	62	59	50	87		80	117
56	59		51	47	49	92	43	55	62		49	85
45	59		69	55	84	61	63	107	40		57	54
42	55		48	63	50	45	92	51	71		218	47
64	43		81	45	44	47	79	42	62		43	42
53	53		53	46	91	57	51	39	41		44	110
43	42		72	48	124	46	53	52	60		53	53
57	47		46	75	83	49	40	91	43		59	42
49	51		41	41	47	44	36	63	47		111	51
49	43		58	39	48	57	44	62	41		67	106
47	115		57	50	106	70	59	42	113		150	51
42	49		67	70	52	45	40	47	59		53	80
52	52		43	110	76	207	95	137	51		47	47
90	47		45	43	83	49	50	61	82		76	51
52	53		35	57	59	61	48	64	77		37	116
57	55		48	42	152	63	40	56	42		43	97
74	45		59	41	62	48	63	47	137		44	90
77	45		59	52	179	54	84	48	40		139	158
59	57		89	40	42	49	64	48	47		49	114
53	45		62	119	84	53	55	50	60		110	48
47	74		44	53	43	57	42	67	44		127	93
59	76		55	90	46	50	53	52	60		46	97
72	43		44	55	77	49	49	53	45		73	196
51	53		48	39	104	92	42	46	69		63	96
42	51		98	46	83	81	53	42	67		55	86
59	43		41	82	48	52	46	43	48		93	49
45	44		45	75	126	49	85	66	59		74	42
44	36		38	35	126	48	51	58	47		111	49
45	57		61	42	91	67	46	51	57		39	117
41	103		48	68	45	47	46	69	89		42	140
40	52		67	47	73	52	48	75	47		98	62
45	90		75	43	46	71	60	77	53		104	57
60	73		64	41	60	70	51	93	45		74	76
62	51		65	39	52	51	50	39	39		71	69
58	60		50	44	48	46	48	55	63		81	50
45	59		47	49	41	49	38	43	41		149	38
48	45		45	63	43	45	89	84	45		120	46
138	50		74	48	48	54	53	75	55		64	96
61	54		39	72	57	61	54	95	47		73	56
70	46		51	55	50	54	45	41	44		134	52
52	43		51	43	46	83	125	39	74		157	113
67	50		50	45	57	45	83	62	57		45	54
51	49		64	48	39	92	51	49	125		59	46
54	41		66	44	45	50	43	71	53		251	131
41	41		79	41	34	62	41	57	43		65	86
85	53		49	40	53	47	132	81	47		113	73
46	86		60	44	53	113	42	66	54		98	57
39	46		58	67	72	115	43	42	88		79	39
48	51		51	42	169	50	136	39	51		98	214
41	44		49	56	46	45	44	50	55		81	45
45	65		46	53	43	67	57	40	43		157	58
50	47		48	58	42	54	51	60	47		43	37
73	51		58	43	55	64	43	53	44		96	48
45	60		55	78	138	59	45	48	57		135	77
44	67		55	71	52	82	53	71	44		158	51
69	52		45	73	93	49	45	48	84		42	89
40	75		42	44	42	45	63	41	99		44	68
56	55		47	55	106	91	73	76	48		39	108
42	47		49	48	148	91	136	95	43		44	73
51	48		75	48	52	43	53	77	77		50	53
51	46		87	63	48	48	70	87	53		47	55
45	48		46	51	52	54	42	46	37		76	62
55	61		83	47	48	58	49	79	44		44	38
52	84		100	47	39	47	53	60	48		55	76
54	50		67	45	78	191	50	56	66		41	79
74	44		55	61	43	41	47	43	44		99	50
65	50		39	83	72	46	55	47	79		68	76
50	58		49	58	68	49	40	44	76		122	45
47	78		45	75	83	56	64	47	74		71	35
55	52		51	39	39	45	44	47	33		42	186
44	46		51	47	59	47	44	42	46		54	53
56	96		54	55	65	57	59	47	48		47	77
43	45		62	59	51	69	54	50	46		119	93
48	199		50	44	120	48	59	47	50		138	75
42	40		59	43	47	47	52	41	59		215	38
54	56		51	48	49	39	41	85	41		473	73
63	158		53	41	47	107	50	42	72		473	51
97	42		93	41	49	50	50	62	112		119	58
49	97		42	49	39	39	56	52	45		226	194
45	38		49	47	46	51	58	46	68		109	54
90	88		54	51	55	45	43	49	116		87	55
51	56		48	45	60	47	73	42	47		399	133
94	61		46	73	71	45	53	41	42		399	53
44	43		89	47	71	56	42	56	49		234	110
48	42		48	52	49	105	44	46	57		236	82
66	84		56	54	62	62	49	107	53		236	106
73	104		55	41	57	51	40	108	48		614	42
106	114		126	61	78	58	50	69	44		614	78
42	41		50	42	41	54	40	94	49		614	48
47	37		35	45	40	69	66	40	44		250	46
46	47		95	56	49	93	45	52	72		284	92
69	44		40	44	80	67	45	42	45		265	49
42	76		71	46	39	110	41	50	49		54	128
74	57		69	41	48	70	57	62	49		66	102
54	53		49	47	142	103	110	77	53		103	148
44	48		50	79	48	43	45	50	48		42	42
101	69		69	56	105	48	43	45	58		254	87
53	65		58	44	137	54	47	45	64		102	46
46	49		67	44	87	44	47	55	71		102	115
68	94		49	41	82	43	71	124	41		284	137
80	51		73	44	51	57	45	59	49		140	42
52	75		117	43	117	45	43	55	54		80	68
44	64		54	116	44	42	88	47	50		51	48
51	75		40	116	69	58	88	67	47		51	43
56	51		60	77	37	40	47	45	56		44	102
45	71		44	72	46	61	122	107	45		152	36
45	48		42	50	49	46	40	44	40		120	39
41	49		46	56	37	54	59	93	103		103	93
42	101		47	47	49	52	42	51	58		214	67
44	54		47	42	79	71	63	44	40		214	44
61	101		78	58	68	46	47	45	45		122	126
48	58		116	56	49	46	120	42	40		100	107
68	47		73	44	64	80	120	69	47		100	106
64	52		49	52	52	41	75	76	44		51	40
51	90		97	56	103	75	46	114	85		58	47
44	71		59	63	80	61	40	92	70		51	59
45	117		41	52	53	54	47	113	55		55	50
55	74		76	90	47	66	53	42	101		58	43
44	39		45	47	81	57	37	128	62		72	82
53	68		52	44	72	88	63	171	44		337	69
48	39		51	67	63	46	71	75	54		65	230
54	58		45	46	41	75	62	63	46		146	94
53	51		57	39	96	79	93	48	49		120	68
67	127		75	56	67	41	53	59	50		183	68
58	127		40	81	44	53	55	109	40		45	49
50	53		51	59	48	93	76	34	48		98	171
72	74		45	73	66	55	55	60	42		47	52
44	34		53	54	86	59	107	42	55		121	105
40	56		39	125	88	52	48	72	48		113	85
54	45		41	36	63	50	48	64	45		113	101
47	39		42	116	51	67	71	43	77		107	39
73	66		44	59	47	60	53	56	92		56	49
50	47		67	42	49	86	47	103	50		54	48
49	74		71	78	52	36	41	69	47		165	40
44	46		56	54	53	49	55	63	76		52	47
48	127		47	82	54	42	46	78	81		41	54
49	82		42	62	101	80	96	47	41		80	65
63	48		70	56	45	53	45	76	46		84	82
45	49		86	44	77	46	42	43	50		115	194
76	91		44	47	77	42	62	41	75		48	51
49	48		47	50	67	81	45	38	41		56	49
82	43		60	81	50	45	47	75	53		45	64
53	43		52	40	94	50	41	45	41		44	173
54	98		45	42	73	44	45	63	55		67	54
71	40		48	57	108	36	55	55	102		55	85
98	45		69	60	108	48	53	69	54		68	66
59	45		60	53	43	48	61	54	41		49	75
55	71		48	53	48	63	79	56	52		67	79
49	81		47	60	69	90	50	87	38		42	36
128	105		70	58	62	57	50	48	44		46	47
60	67		59	56	70	60	68	48	42		56	41
41	42		68	41	51	60	79	45	43		44	57
42	56		40	49	47	139	59	40	48		61	50
61	45		70	49	103	42	45	48	51		48	97
43	50		95	43	60	47	89	69	41		49	43
72	49		72	65	65	80	51	72	89		404	59
60	42		74	68	59	39	53	49	46		68	48
55	58		48	47	51	51	48	45	45		210	44
59	54		54	53	96	55	57	54	54		210	79
46	46		61	54	45	35	114	50	62		117	61
49	42		44	65	39	78	59	55	48		52	86
71	59		88	102	114	48	43	39	69		216	48
81	54		49	55	114	120	45	66	53		38	38
143	50		50	47	58	145	50	41	45		47	50
143	67		71	70	50	47	52	54	103		52	145
61	49		52	75	52	52	46	52	39		59	180
89	61		50	58	57	41	56	60	77		56	63
40	91		46	47	74	50	48	85	56		41	108
43	55		78	43	56	58	80	42	109		67	77
48	66		46	42	45	45	46	106	69		39	64
44	65		49	44	48	85	37	114	62		42	108
63	60		43	62	41	64	112	75	46		37	108
49	49		57	56	65	76	41	48	84		141	139
42	42		46	58	62	128	105	61	64		129	93
49	45		46	52	57	74	61	41	155		40	41
45	96		46	54	41	51	58	48	51		141	119
64	50		53	63	90	79	102	75	48		86	130
48	53		40	48	112	69	48	41	47		71	57
47	52		50	78	77	57	41	66	95		56	39
85	42		83	47	45	64	51	46	62		50	92
61	45		45	65	45	71	57	50	39		168	39
48	68		41	54	49	50	34	41	56		51	72
45	48		42	72	68	42	47	53	52		108	48
57	57		75	52	46	50	40	80	60		294	36
48	80		91	54	56	90	60	67	38		294	43
68	81		42	49	108	78	54	54	121		294	38
106	51		45	88	69	80	72	64	41		284	152
102	42		46	42	40	46	85	98	77		284	157
50	38		48	50	55	50	58	50	75		284	36
54	58		63	66	51	104	58	43	56		147	88
49	38		56	49	84	56	54	45	47		284	49
62	48		60	47	74	83	51	105	65		284	32
79	115		41	59	59	45	34	50	51		68	230
46	44		109	44	88	43	84	60	61		432	42
79	65		38	72	44	45	74	61	56		135	121
60	79		57	39	71	48	46	80	44		444	108
57	50		58	66	45	219	61	91	42		444	50
237	52		46	48	63	95	73	59	98		399	47
41	69		46	39	52	94	47	43	46		399	96
73	51		77	42	46	71	40	61	68		399	73
59	100		77	99	43	84	92	136	47		40	42
50	51		65	86	38	63	60	66	62		250	111
39	108		71	44	50	72	81	56	76		189	113
42	84		127	186	88	51	48	43	47		39	74
57	45		46	50	62	102	48	57	45		350	69
61	75		46	48	51	48	49	41	64		289	44
55	69		52	45	80	97	44	53	60		56	68
62	45		83	125	43	122	52	52	31		128	88
82	46		50	53	121	129	65	54	64		544	51
43	38		96	47	68	51	94	140	57		544	45
50	74		73	134	70	57	58	48	38		333	106
56	45		96	41	74	51	41	56	51		281	48
71	51		44	63	45	72	46	74	86		189	160
92	93		47	47	80	56	61	84	43		189	57
62	45		57	79	50	61	52	52	92		42	71
55	73		41	74	41	43	48	50	46		280	46
50	45		109	49	46	53	47	40	75		280	98
47	45		48	41	62	58	50	42	83		105	52
41	46		46	73	40	41	81	49	51		43	133
39	44		183	49	44	124	67	73	67		55	47
54	49		214	94	47	49	75	103	47		49	89
46	58		214	52	48	60	47	46	68		186	65
87	83		41	100	92	55	49	45	51		120	59
45	85		92	78	33	50	49	89	69		64	58
49	54		65	69	63	42	48	46	72		285	79
66	88		66	48	71	67	42	43	45		144	97
72	76		61	50	87	42	60	62	46		54	45
73	98		46	84	78	68	62	66	90		54	38
55	86		54	48	86	77	66	53	47		45	58
47	89		60	64	113	70	51	46	64		287	69
73	44		53	49	65	39	47	45	61		69	52
48	73		37	105	38	50	43	50	73		51	52
60	39		85	51	85	56	55	66	55		69	54
46	51		43	95	40	61	55	41	64		40	41
60	80		59	45	44	49	69	59	50		106	117
58	43		44	49	95	60	63	47	42		42	131
63	46		58	68	45	75	79	62	44		124	59
69	89		43	49	85	58	79	44	67		72	34
48	67		79	41	61	45	53	51	47		46	64
55	57		50	50	48	42	41	44	51		91	38
47	69		55	48	79	141	72	112	53		49	55
54	46		51	39	40	45	43	53	43		38	73
103	47		128	54	86	82	48	60	70		65	51
77	56		52	48	38	52	48	78	130		88	116
43	60		99	35	63	55	52	44	45		204	277
47	46		49	76	52	41	45	42	45		64	45
60	46		51	47	66	53	46	40	65		48	38
58	88		65	44	54	70	88	45	46		77	58
51	44		47	39	90	60	73	78	43		77	120
65	49		43	42	89	46	42	124	47		56	58
86	46		49	40	152	43	70	78	46		65	71
132	59		48	90	48	85	44	67	50		113	51
67	60		55	48	57	60	50	68	45		133	46
45	53		115	76	48	45	54	120	52		72	48
70	50		59	50	48	50	76	61	113		52	50
39	56		90	59	48	111	61	46	54		36	35
49	55		41	74	46	53	45	43	65		53	111
80	48		50	42	54	54	44	45	58		94	43
49	49		130	46	109	87	39	44	62		168	153
41	115		45	44	101	53	45	70	48		55	42
51	38		55	55	47	57	46	48	52		39	75
59	43		102	45	38	122	65	50	54		222	114
76	50		44	53	82	44	52	68	79		71	43
40	54		47	73	66	59	40	85	51		109	59
87	51		61	58	61	59	64	51	91		42	49
37	53		93	57	39	70	86	50	49		44	42
49	51		57	46	51	57	44	40	107		96	43
67	59		42	75	84	43	53	51	55		57	160
45	38		65	48	44	46	55	50	45		36	87
70	53		66	63	82	62	46	70	39		37	60
50	69		66	42	59	51	76	93	46		68	73
35	61		48	51	50	78	46	80	44		110	57
66	72		44	61	76	48	47	60	64		53	67
73	44		55	72	66	62	43	52	41		97	66
59	64		47	55	37	109	52	52	48		38	67
59	46		41	43	121	58	42	82	106		89	115
116	63		83	43	121	51	45	62	51		77	126
90	57		54	40	68	84	74	91	46		95	56
52	44		59	39	61	44	58	93	39		39	48
41	52		111	92	54	78	47	93	50		39	144
50	46		69	54	172	57	60	68	41		35	43
75	61		64	48	56	53	56	68	47		37	148
74	57		126	65	48	53	42	41	40		65	39
45	46		64	34	58	57	42	72	43		38	47
92	66		58	43	75	70	53	46	38		58	63
40	47		42	101	152	125	52	45	56		93	43
92	56		50	49	170	43	64	41	49		63	39
68	47		115	55	88	51	44	47	51		54	58
54	84		75	41	52	53	62	70	116		105	43
53	74		52	52	45	135	43	96	37		165	52
45	36		69	42	45	57	83	46	89		46	48
53	50		48	51	92	52	47	48	65		128	41
62	47		59	40	92	53	70	58	44		336	62
93	45		63	67	75	52	48	46	48		336	286
74	50		41	109	57	53	45	62	56		63	286
57	66		57	42	72	46	62	80	92		163	82
44	50		55	81	135	47	54	52	39		122	59
89	154		50	50	38	75	45	50	44		61	97
67	53		46	112	48	60	88	40	115		111	110
64	49		78	85	50	45	84	62	64		183	85
91	55		54	42	42	49	55	54	96		314	94
35	46		56	48	45	73	41	102	86		62	101
57	89		78	85	59	44	52	39	63		124	46
50	52		45	52	42	54	49	49	50		49	62
42	50		54	38	52	84	81	64	97		150	49
49	59		53	76	90	63	38	57	44		70	76
67	43		54	87	51	65	53	45	56		47	131
75	61		48	68	163	54	45	56	43		74	42
50	60		55	50	73	56	92	76	39		72	48
42	43		55	41	106	43	77	89	47		150	34
44	39		101	44	112	61	57	51	94		179	59
61	51		58	59	46	50	45	71	52		54	70
45	112		52	98	91	48	70	37	101		53	180
59	52		89	51	67	43	74	79	45		55	152
43	81		59	45	44	56	66	94	29		74	99
44	77		120	53	71	44	39	108	59		147	53
45	40		56	66	40	74	90	67	73		120	97
76	44		53	55	45	44	50	47	53		103	62
50	53		42	111	72	76	56	48	48		151	55
56	58		48	73	43	80	77	59	41		59	47
48	47		54	63	88	43	42	52	140		77	51
78	55		91	43	56	48	45	40	67		40	74
82	70		79	52	48	37	73	57	108		78	47
51	43		53	57	86	106	65	71	43		80	156
50	40		49	77	55	99	46	47	39		101	81
63	53		45	48	50	45	48	62	102		47	112
49	53		62	100	41	49	55	69	68		88	265
60	68		59	45	59	91	47	44	88		74	62
41	43		55	41	42	87	90	52	132		91	63
55	51		38	52	49	40	42	102	44		49	51
85	45		50	53	83	44	100	71	53		79	35
71	46		51	39	58	56	68	50	57		69	45
61	49		85	45	59	93	69	40	46		124	36
47	39		70	68	76	53	76	46	45		45	118
80	42		48	43	40	54	42	66	65		56	46
44	71		59	94	52	47	42	74	47		56	89
51	60		54	127	88	54	68	47	62		54	70
48	57		88	67	55	67	44	62	120		66	88
45	73		88	57	53	53	48	61	41		108	157
70	57		36	41	64	52	63	52	41		57	42
79	44		67	43	122	44	84	48	70		49	57
44	42		55	59	53	54	46	52	53		59	122
61	49		119	66	42	60	56	56	43		96	292
81	79		100	42	52	40	48	43	38		40	66
49	46		58	59	39	44	73	56	59		61	45
67	41		42	46	44	44	41	50	56		105	48
62	66		65	37	48	72	60	48	36		45	63
45	44		80	49	43	40	79	48	48		39	91
61	66		54	41	54	59	52	83	51		92	53
45	46		149	44	48	53	64	88	77		49	183
46	56		149	66	45	57	47	40	131		153	87
42	41		45	47	53	55	39	42	45		69	54
57	52		84	79	73	143	50	63	53		222	95
73	43		48	52	61	143	59	72	44		222	46
41	70		60	47	50	46	45	80	122		209	38
81	75		60	47	57	40	83	107	59		209	89
46	43		53	51	46	70	37	58	101		128	72
51	48		52	48	59	71	92	71	46		88	171
66	53		69	57	58	39	60	52	43		81	52
55	86		68	95	60	49	71	38	84		77	141
76	42		169	82	108	63	95	41	99		185	53
47	50		67	41	71	53	43	42	106		318	33
53	53		130	39	61	50	95	42	83		59	120
49	43		52	67	53	45	37	42	52		53	46
50	45		49	99	52	49	49	64	52		101	130
58	48		75	50	44	61	41	54	44		90	49
62	45		62	51	43	54	48	45	45		43	44
45	60		64	46	163	49	48	99	45		69	48
51	53		47	79	93	73	45	41	61		110	132
43	55		69	53	49	51	43	59	48		45	74
41	43		63	52	56	44	40	38	43		128	52
41	41		48	51	40	43	44	45	58		138	45
41	43		54	77	35	46	45	56	54		50	46
86	55		94	43	62	54	52	55	43		60	38
44	35		48	47	47	47	91	45	47		51	116
36	43		81	59	51	101	59	40	40		44	100
58	83		53	56	54	63	58	55	108		88	45
52	55		46	41	92	53	54	77	79		52	56
41	49		75	58	67	61	54	56	54		64	46
46	44		75	54	61	118	54	62	69		58	42
43	39		72	110	80	52	48	46	65		117	62
43	60		54	55	104	88	50	50	63		42	43
167	55		42	49	64	50	42	138	43		96	51
54	92		80	53	76	139	38	59	71		55	46
49	45		48	54	89	139	64	69	54		101	51
76	92		47	77	94	56	39	42	41		128	59
50	47		50	53	45	44	55	98	51		97	53
105	41		139	103	58	85	89	37	51		113	38
62	57		56	57	93	60	54	89	54		84	80
46	49		45	54	55	63	59	50	55		67	207
50	45		51	64	99	60	48	62	106		39	174
65	56		41	49	74	80	39	78	48		136	81
127	76		36	74	105	55	60	70	88		47	42
58	53		52	42	105	49	77	56	60		35	53
49	58		80	40	55	53	53	42	59		53	65
48	78		56	78	93	55	47	76	64		68	54
42	43		48	53	51	44	49	53	44		37	34
43	38		58	38	69	50	43	55	51		63	58
53	44		89	41	58	51	95	45	51		37	64
36	52		56	43	79	61	42	62	39		129	54
39	48		63	42	79	95	55	47	53		59	57
41	51		73	63	50	52	48	53	58		80	103
53	50		45	95	67	52	42	51	42		105	103
76	83		46	69	51	47	88	48	63		98	128
44	49		85	72	55	45	57	38	48		117	55
43	51		47	49	44	72	51	69	41		100	48
48	50		54	93	64	43	48	54	56		41	59
63	39		45	86	58	76	44	77	53		44	63
71	52		69	45	58	71	70	64	60		43	47
44	75		83	52	96	83	105	41	51		43	42
40	37		53	53	55	46	55	81	41		47	46
39	51		66	67	54	123	45	52	83		62	62
63	54		40	52	109	63	64	111	47		133	59
41	35		47	80	49	56	37	94	45		135	125
60	49		43	157	64	105	41	62	119		127	125
38	63		43	101	53	52	42	49	56		38	45
50	58		42	72	50	44	66	131	69		41	80
69	66		88	56	47	47	67	58	88		45	39
45	148		65	52	85	60	47	78	48		45	47
120	70		45	48	67	42	54	32	42		114	65
92	63		45	37	79	57	48	90	43		167	43
77	44		54	175	106	47	48	48	44		54	42
102	98		48	70	68	58	50	46	46		166	49
43	44		42	49	58	65	67	40	73		74	48
63	52		43	45	58	65	72	36	89		45	50
55	43		46	87	68	66	47	44	54		48	74
70	48		51	102	61	47	49	78	50		41	50
45	46		84	59	112	53	51	56	54		100	104
49	57		46	64	86	45	71	46	49		57	61
94	46		55	46	52	130	43	48	50		61	39
59	53		41	39	76	57	49	93	46		39	58
43	84		52	56	39	55	48	83	43		48	54
38	60		51	52	81	60	107	59	63		44	138
51	52		47	45	42	62	53	50	65		75	36
48	42		64	107	86	53	48	66	59		35	49
44	59		54	59	46	39	59	47	40		40	105
78	69		50	47	58	47	62	49	37		83	48
97	57		49	58	51	72	56	53	102		183	50
52	59		52	51	59	111	55	61	98		58	60
46	52		58	66	62	70	50	55	60		61	100
54	40		61	47	35	45	45	48	47		53	61
111	173		54	40	83	78	65	52	54		40	49
54	38		46	94	56	102	60	111	46		84	132
49	51		66	41	45	41	46	41	113		59	96
51	100		54	43	107	96	50	38	59		135	52
53	100		42	72	53	44	52	52	53		66	61
42	39		57	40	123	92	48	56	59		120	68
42	88		46	56	123	48	47	77	38		99	50
123	75		38	104	44	90	48	45	53		133	94
46	49		51	43	68	39	54	106	46		43	79
62	44		48	51	72	53	42	63	113		69	54
40	42		61	81	100	80	40	58	57		53	107
56	80		43	58	36	46	68	41	42		40	40
48	50		91	56	72	76	48	58	58		61	40
55	65		128	50	55	72	43	47	104		43	91
60	48		81	86	44	49	50	103	78		45	73
49	46		47	50	68	72	60	45	82		60	121
43	54		46	36	58	48	71	44	80		69	42
47	54		48	45	71	41	54	84	53		102	133
52	43		73	41	39	124	54	54	78		85	88
40	47		99	44	80	50	50	54	55		99	54
41	75		80	50	42	80	108	62	45		49	52
52	80		73	76	49	84	65	56	41		43	57
46	72		70	63	112	84	51	49	43		50	68
49	45		47	64	108	91	62	43	47		41	170
45	50		69	41	93	50	54	71	54		41	95
63	55		53	53	48	64	82	50	48		51	64
48	134		43	62	61	49	46	76	54		73	101
52	39		54	64	91	68	45	54	85		47	52
42	44		50	47	47	57	45	71	43		44	60
46	42		91	66	88	67	55	93	47		61	41
106	53		47	44	82	53	82	73	40		60	63
60	71		130	44	97	52	53	49	85		37	138
48	60		131	51	97	88	46	91	51		44	56
56	100		45	46	93	53	62	60	89		44	115
64	47		63	75	47	44	55	41	67		44	46
52	51		111	64	51	164	74	54	59		75	112
63	52		49	77	40	79	42	48	80		141	62
73	57		85	42	50	110	57	49	44		44	41
54	45		106	42	45	42	41	51	44		60	62
42	63		140	108	53	42	50	44	46		189	49
72	79		145	41	82	100	47	37	63		118	116
78	94		53	50	53	57	95	78	114		78	64
51	49		87	44	49	40	44	52	56		131	39
80	63		46	96	47	54	48	55	60		110	38
46	103		105	60	42	46	53	48	58		168	58
54	70		44	54	67	86	75	55	46		272	48
54	114		94	58	87	53	60	58	53		125	168
55	45		56	43	46	55	59	77	49		156	88
49	75		45	42	119	60	104	84	45		178	99
44	42		50	49	104	84	55	51	59		164	46
61	49		86	76	88	53	111	99	46		164	82
59	51		44	46	97	44	52	49	50		90	78
79	99		97	118	61	58	84	66			549	49
44	60		43	74	72	44	60	47			549	48
42	64		48	65	54	84	48	70			549	147
52	64		54	95	63	121	82	56			250	48
51	79		38	150	45	54	45	42			97	42
58	42		48	52	49	122	56	75			42	67
47	74		64	57	46	82	48	62			94	52
53	56		60	61	90	84	54	61			154	65
39	49		49	58	49	317	83	73			50	53
65	64		53	46	55	359	81	48			85	93
43	75		46	51	69	70	99	70			57	133
45	51		51	48	51	98	46	46			143	102
45	78		45	93	46	98	47	49			255	40
52	63		45	44	50	66	98	46			123	83
79	59		65	42	41	55	61	69			39	212
44	66		67	58	47	99	66	128			54	139
91	56		57	44	52	59	92	67			73	41
40	49		42	45	166	50	45	49			74	88
68	48		42	45	62	116	52	55			145	247
58	52		57	70	143	124	45	42			69	55
50	51		40	70	90	43	36	77			62	52
63	61		46	69	42	60	60	57			50	41
44	80		40	43	53	45	38	70			37	46
55	57		44	44	44	48	49	69			40	48
48	129		49	48	42	102	49	44			105	47
48	89		47	40	42	47	53	42			104	45
53	54		50	41	60	87	48	46			188	183
45	67		59	39	72	58	39	53			227	97
41	63		45	48	45	50	47	53			227	70
46	140		44	126	51	42	44	47			135	187
104	43		143	125	43	57	56	54			148	119
94	61		51	45	57	55	46	45			168	49
49	49		50	56	60	111	69	56			73	44
47	53		50	67	64	54	89	48			100	64
88	89		39	55	51	50	50	50			37	95
46	49		48	73	57	69	45	60			124	137
40	52		77	79	117	58	45	51			54	115
77	65		50	79	55	44	68	65			36	140
94	95		57	41	43	46	48	41			56	75
62	108		51	93	52	75	93	83			134	81
55	45		83	87	44	56	69	71			48	360
44	49		151	41	54	48	55	41			40	169
53	45		82	62	39	49	45	49			44	66
46	41		59	46	44	60	55	55			51	47
61	50		99	41	50	39	48	56			99	162
71	45		45	46	49	88	52	42			91	162
50	43		52	70	43	211	44	49			98	55
44	54		58	44	55	63	48	118			274	225
68	56		44	59	43	41	72	46			63	70
47	41		62	54	64	87	48	53			60	41
52	54		41	38	59	48	68	126			56	60
47	132		42	44	46	70	48	62			44	37
51	65		47	51	49	54	83	43			105	66
46	41		47	66	81	49	48	42			42	41
40	46		52	96	43	61	60	63			85	50
47	40		51	50	41	76	107	48			61	73
91	61		60	47	56	73	42	66			59	45
38	58		42	42	46	50	47	65			48	73
56	46		53	50	46	63	67	46			42	166
61	66		71	41	48	63	51	49			152	47
41	43		46	49	42	45	66	42			52	74
57	42		51	100	61	58	58	57			100	38
57	58		68	57	47	47	80	37			103	43
69	53		48	59	68	51	46	107			34	74
49	74		52	71	43	46	73	51			45	44
47	50		48	108	52	63	42	40			93	64
63	37		60	71	67	55	108	41			40	51
45	42		51	46	51	73	66	46			89	179
54	113		40	68	47	70	62	47			44	143
45	110		44	36	66	46	41	47			49	48
48	43		52	64	54	229	49	86			39	86
46	47		43	43		64	44	55			59	66
101	96		92	51		78	89	105			101	103
47	48		42	46		41	41	46			41	71
50	64		61	50		67	56	45			41	112
62	74		54	39		65	43	55			49	157
71	42		85	51		42	57	57			56	64
50	66		57	47		43	45	71			235	55
63	47		48	57		41	50	53			207	38
50	99		82	51		50	45	122			256	44
41	45		44	53		61	50	45			256	57
40	109		52	51		50	138	41			384	130
59	70		48	53		46	47	71			384	47
49	96		53	45		92	66	50			367	182
56	50		45	32		81	62	43			367	182
48	43		57	39		43	52	39			42	42
52	45		37	52		74	51	76			252	95
38	42		76	39		60	55	40			212	70
84	68		50	48		52	49	56			212	73
47	104		52	72		66	52	52			391	41
54	48		55	48		44	53	78			391	63
46	74		53	65		50	49	83			109	57
46	43		55	87		61	54	45			116	39
39	59		45	49		61	46	56			125	83
45	67		49	45		51	44	52			231	65
52	59		40	61		71	43	55			426	190
62	72		45	53		50	89	72			426	93
56	52		55	53		58	52	94			426	107
42	60		39	45		78	46	58			201	40
66	52		46	54		69	45	91			156	129
77	78		49	64		59	60	78			79	50
55	49		55	49		54	49	45			46	64
57	65		58	44		53	50	99			121	68
51	114		53	46		41	44	67			122	67
47	98		53	69		68	47	58			109	39
55	102		47	52		145	50	39			41	55
39	55		45	40		145	47	38			41	47
52	41		90	48		38	45	63			181	37
44	50		55	76		50	56	74			106	66
51	56		47	83		58	52	96			152	57
54	93		46	55		59	129	55			166	47
52	39		61	63		46	46	67			42	50
43	51		47	126		45	54	50			144	185
72	45		50	117		53	38	47			88	45
45	41		65	44		49	110	49			151	48
63	89		57	51		55	46	59			315	91
63	75		50	42		40	45	52			315	129
39	98		44	72		71	50	50			122	43
107	70		67	42		60	52	46			78	50
80	99		45	90		58	76	41			186	50
50	60		47	59		89	55	51			186	245
101	102		42	34		49	46	83			193	61
41	58		60	39		52	67	47			91	46
51	92		68	74		48	59	118			51	78
51	46		46	46		57	66	69			90	47
64	38		47	41		45	40	38			90	64
51	51		74	58		65	130	43			208	45
89	63		69	54		57	54	46			48	46
73	68		53	116		62	41	79			106	41
49	55		53	54		55	52	91			54	164
67	91		46	51		86	43	46			74	88
50	129		49	58		51	50	44			40	53
35	55		44	72		41	71	55			140	37
42	76		47	77		62	55	45			167	94
58	60		41	43		54	59	69			184	49
69	44		45	71		74	98	83			47	45
45	48		56	38		39	51	64			166	153
53	49		45	47		54	46	58			90	42
50	92		60	40		70	60	44			63	64
46	44		44	49		47	53	37			44	91
78	43		48	45		107	44	39			102	123
44	68		48	47		63	51	46			171	69
51	43		39	49		90	55	56			106	322
61	66		49	42		50	51	48			49	322
53	51		67	42		46	40	45			45	68
55	75		44	45		42	43	76			50	55
46	70		60	58		64	43	106			107	60
47	42		44	58		84	115	90			50	62
88	57		62	44		72	59	58			47	49
45	40		101	75		64	43	41			74	42
40	54		45	48		73	79	51			48	123
72	104		46	118		46	49	60			35	128
42	54		44	64		47	41	51			50	46
81	67		66	46		45	53	81			47	91
66	55		48	54		46	46	38			64	114
45	52		58	49		59	44	96			60	92
53	51		57	47		50	52	96			51	54
43	39		54	107		84	45	43			112	46
50	62		102	42		102	42	47			58	42
59	43		58	82		50	70	82			112	236
53	45		104	57		75	61	49			47	236
46	52		54	56		42	55	70			78	59
57	44		54	50		56	51	64			199	74
64	81		48	70		56	42	37			199	57
52	55		69	51		99	55	42			55	158
45	77		43	46		59	41	51			124	122
49	85		41	57		45	62	44			48	46
52	41		41	76		58	64	51			68	94
65	39		48	83		69	52	47			58	64
78	46		59	93		41	67	48			46	43
41	70		50	41		46	59	43			48	137
58	61		49	51		38	50	52			39	125
45	50		58	56		102	44	50			48	50
46	121		54	47		46	44	76			46	101
51	45		65	44		75	76	47			104	36
45	91		46	55		132	90	65			113	53
50	68		47	40		49	43	59			142	41
48	39		37	57		60	83	44			43	51
54	75		54	59		77	55	47			233	95
62	64		42	93		59	68	42			84	58
45	42		53	87		53	58	66			38	49
42	63		75	48		49	45	80			53	159
64	78		101	54		52	60	51			109	124
49	54		47	44		45	37	47			114	65
44	55		106	45		88	56	39			194	83
59	66		45	60		79	45	51			48	95
46	78		98	57		86	46	119			43	39
68	64		48	60		74	59	67			100	130
76	41		50	122		43	62	42			41	38
42	56		100	59		45	40	74			86	124
120	47		40	42		61	47	55			106	37
103	50		42	78		51	43	48			49	117
54	65		48	66		44	43	72			161	45
59	78		54	51		45	107	41			41	81
82	40		68	77		49	76	81			42	217
50	48		41	63		82	92	78			49	185
67	54		42	50		48	43	80			190	185
49	75		55	72		57	45	42			303	39
59	88		49	43		45	48	58			92	153
50	45		87	42		77	54	59			493	42
90	47		52	50		36	45	45			493	61
66	42		45	60		41	71	51			520	39
60	42		48	57		55	77	89			120	72
85	44		43	94		43	57	45			75	86
60	42		63	40		37	53	51			248	70
174	80		45	39		39	47	45			36	77
174	73		54	47		43	95	42			318	41
123	67		62	69		46	57	69			318	61
44	42		42	83		50	48	50			200	63
48	75		46	157		42	71	62			163	70
68	59		53	44		122	89	55			575	41
42	49		85	43		95	56	57			575	52
65	54		57	45		48	91	41			575	56
43	173		45	67		68	49	44			106	59
48	47		73	53		80	78	40			109	64
48	67		90	43		44	48	74			131	37
61	95		69	69		50	46	55			126	51
47	89		60	57		109	51	57			220	84
49	76		79	41		99	45	43			59	78
46	71		47	52		43	43	38			164	74
55	50		47	51		53	44	44			58	102
62	59		99	45		40	60	71			72	67
47	74		52	47		131	69	41			38	52
64	46		46	92		43	99	47			145	63
49	44		50	41		48	60	66			56	40
82	42		75	75		102	57	73			45	53
43	48		45	58		52	58	95			35	59
39	41		44	44		68	39	57			63	80
46	70		44	78		67	74	52			56	113
64	57		44	46		41	111	61			63	109
50	44		52	57		47	49	71			164	117
66	32		55	55		47	43	68			106	40
50	55		65	47		50	56	45			94	49
53	42		51	61		60	46	79			110	56
43	98		58	61		46	52	42			130	87
47	81		62	79		58	44	49			202	61
59	47		55	77		47	70	49			61	35
55	55		51	60		56	44	131			49	57
38	42		94	59		52	42	63			79	49
67	91		48	101		56	48	46			228	49
57	41		52	40		48	76	47			38	174
46	52		52	49		51	46	62			165	109
48	50		43	48		44	61	44			52	44
55	59		52	38		42	55	80			82	53
45	44		55	43		49	52	121			52	139
66	46		48	44		50	62	60			40	66
50	70		88	70		66	81	58			54	62
73	56		78	49		47	74	57			47	60
76	71		43	59		49	58	80			93	93
47	44		68	44		53	87	102			47	91
52	163		44	100		42	43	52			46	77
54	76		63	53		47	41	40			52	51
66	45		92	51		44	90	64			48	101
58	53		40	48		39	56	59			94	48
71	72		61	40		66	66	57			77	90
48	40		105	43		124	102	60			190	43
75	50		60	55		81	55	43			62	62
77	46		43	45		72	53	48			248	49
53	40		47	47		71	70	51			49	174
54	107		58	104		43	44	42			47	174
57	75		71	57		39	46	58			59	100
43	60		97	67		65	39	59			42	44
52	68		100	51		68	49	51			65	60
47	48		43	42		98	83	42			114	91
52	59		41	51		54	62	51			88	49
57	53		63	45		57	135	44			49	63
43	44		55	46		46	41	67			41	212
44	41		147	123		97	47	56			59	75
56	55		34	46		73	57	63			56	116
78	58		50	112		63	50	45			67	42
46	64		43	45		45	81	43			58	98
71	55		38	46		36	62	60			58	78
72	48		75	44		40	66	49			138	81
47	43		51	36		38	39	41			45	65
85	80		60	48		51	53	38			41	111
46	44		40	61		56	47	43			149	89
48	73		48	56		42	49	50			49	44
43	49		62	50		172	47	57			42	43
47	47		95	46		47	50	49			50	48
61	54		51	39		84	58	94			42	57
52	38		60	62		100	50	41			46	55
51	46		40	38		48	43	46			38	100
50	40		47	50		60	65	59			43	42
42	44		47	59		85	44	98			52	145
58	66		70	62		40	69	43			47	42
65	88		40	52		49	61	44			45	51
36	89		85	76		51	67	48			44	95
49	86		52	63		74	88	39			64	52
44	60		51	50		38	59	49			40	61
84	89		46	47		72	77	66			87	44
61	47		39	82		45	44	89			41	57
77	45		43	50		75	42	37			97	36
40	44		58	46		49	62	94			37	36
46	39		58	42		48	66	44			61	51
47	54		49	100		41	45	45			97	45
110	43		44	48		43	44	73			242	40
52	48		59	54		49	111	64			175	40
53	58		48	51		67	48	64			612	106
66	50		53	48		40	83	72			612	59
42	49		72	43		120	71	63			612	42
49	119		97	68		48	44	54			225	34
37	89		53	51		62	44	51			225	80
61	74		44	66		53	48	36			179	65
46	51		76	49		68	59	45			281	48
64	53		60	57		55	49	53			281	55
50	73		50	42		47	91	78			234	48
56	48		57	47		35	67	78			403	86
64	46		47	51		33	69	47			73	83
46	75		74	49		105	37	38			49	58
58	65		55	119		40	71	69			46	62
48	65		102	49		49	48	92			142	202
41	75		55	45		49	54	48			142	52
62	75		73	48		44	45	60			50	206
53	97		53	85		52	57	95			98	206
54	109		60	48		53	43	71			212	44
55	51		95	50		55	32	123			223	58
60	43		75	40		101	51	46			202	55
57	115		91	63		86	74	48			129	182
51	84		113	61		81	75	48			49	119
48	51		93	109		47	94	80			32	38
60	55		43	57		45	64	45			193	281
43	60		47	78		42	41	59			193	92
41	152		59	178		64	42	50			153	62
34	101		63	53		72	46	67			149	95
55	101		146	41		52	58	70			38	214
48	93		46	67		58	53	55			48	214
43	93		42	51		39	59	74			88	56
47	73		101	53		86	72	45			38	71
48	47		46	61		66	44	51			37	59
78	92		49	43		107	46	48			52	122
42	92		43	51		47	48	107			42	122
59	36		98	70		54	43	97			242	40
60	75		126	42		59	51	44			325	51
43	76		126	107		58	77	34			51	40
49	49		44	48		62	40	107			114	136
80	45		118	133		49	67	115			87	37
42	57		64	45		64	93	44			75	80
54	79		42	39		49	50	44			54	38
40	52		40	56		62	38	59			47	52
41	39		134	52		81	34	88			46	50
49	67		90	62		46	90	57			107	46
51	64		49	43		76	51	117			196	155
42	64		67	60		83	48	49			58	138
39	51		43	52		44	42	67			86	138
42	41		41	64		64	114	66			41	129
53	55		62	48		57	44	80			37	51
56	65		65	82		45	41	217			42	122
48	50		81	97		61	91	90			53	54
51	56		42	57		48	60	35			232	64
41	52		76	84		57	41	62			156	46
85	50		139	48		62	65	100			351	128
39	43		70	50		52	93	83			60	66
60	70		72	72		54	58	83			287	60
44	44		67	47		40	51	103			287	109
53	46		54	56		43	70	96			39	91
38	122		100	59		61	42	45			173	69
41	82		81	80		48	54	56			46	57
47	103		55	50		47	37	40			41	63
57	77		61	51		54	68	41			110	48
63	51		111	72		50	57	63			54	122
50	90		80	72		51	46	114			40	134
44	167		52	52		43	151	106			112	43
50	42		45	129		95	58	106			39	41
41	49		68	110		51	54	72			81	69
59	59		44	42		47	44	91			57	124
42	52		73	66		50	53	55			168	63
50	68		91	47		39	56	129			84	74
43	124		46	77		43	45	48			51	49
77	54		74	51		54	45	50			287	39
59	53		43	66		67	62	55			70	132
44	42		36	57		52	76	93			104	185
45	86		44	48		47	53	48			117	148
46	54		78	50		157	43	122			43	133
46	72		59	62		160	79	48			45	133
42	45		58	93		49	52	90			117	133
45	91		50	45		67	62	90			117	69
44	45		44	49		45	75	51			45	73
50	56		62	48		72	45	62			42	149
57	62		60	46		56	73	51			136	42
42	50		139	51		52	82	50			136	208
64	57		107	58		90	50	122			191	46
82	55		51	69		51	60	42			41	54
86	64		44	44		75	126	42			95	49
47	56		72	72		102	75	78			49	115
38	50		129	41		116	52	81			79	48
57	74		55	54		58	57	44			49	43
43	51		51	59		36	55	50			51	186
67	97		98	47		47	56	46			140	39
[truncated: 21,381 more rows]
