# Supplementary material for: Thalamic spindles and Up states coordinate cortical and hippocampal co-ripples in humans
Source: PLoS Biol. 2024 Nov 19;22(11):e3002855. doi: 10.1371/journal.pbio.3002855 (PMC11575773; doi:10.1371/journal.pbio.3002855)
Supplement: S9 Data — (XLSX) [file pbio.3002855.s027.xlsx]

## Sheet: S8A Fig.
1.31367	1.33759	1.28952	1.38017	1.4213	1.36196	1.33214	1.28235	1.26072	1.38555	1.53219	1.62742	1.67898	1.69872	1.60906	1.46418	1.34426	1.37659	1.48589	1.53219	1.55642	1.57265	1.50317	1.36483	1.26513	1.2849	1.34531	1.35064	1.3755	1.33033	1.14933	1.08175	1.26435	1.45158	1.56316	1.63729	1.65989	1.58904	1.38371	1.23319	1.28259	1.53787	1.76658	1.74831	1.51553	1.2901	1.12908	1.05684	1.12204	1.32105
1.05491	0.880526	0.964502	1.17655	1.32681	1.37676	1.37793	1.42104	1.50495	1.49868	1.41479	1.33354	1.28071	1.10494	0.938542	1.08225	1.37231	1.38315	1.1702	1.05528	0.955658	0.881444	0.826131	0.822975	0.93296	1.08599	1.1604	1.21069	1.32534	1.36953	1.22965	1.12727	1.21384	1.37766	1.4772	1.4908	1.4123	1.37791	1.43004	1.37832	1.21303	1.1428	1.11309	0.942465	0.814444	0.833862	0.943873	1.08524	1.15199	1.08162
0.518902	0.47834	0.496314	0.513781	0.588913	0.641423	0.563049	0.543411	0.538904	0.444971	0.349721	0.354563	0.418338	0.518794	0.629331	0.654977	0.612545	0.54759	0.516989	0.507735	0.571897	0.642802	0.577963	0.479128	0.442601	0.425793	0.408273	0.355079	0.275393	0.309741	0.402233	0.390378	0.385725	0.511817	0.571098	0.492898	0.401349	0.431191	0.540902	0.570867	0.439906	0.317529	0.229878	0.163156	0.170634	0.2946	0.422998	0.460972	0.487063	0.508497
1.41095	1.33637	1.03751	0.725822	1.12423	1.60342	1.23263	0.453901	0.27309	1.14994	2.56213	2.9533	2.42773	1.705	0.759585	0.14731	0	0	0	0.0251101	0.285287	0.982133	1.65104	1.77931	1.58471	1.49482	1.71966	1.53514	0.910655	0.79902	0.917171	0.507955	0.240353	0.561772	0.925726	0.788731	1.04517	1.71046	1.42142	0.508614	0.0542408	0	0	0	0	0	0	0	0	0
1.28127	1.34486	1.40507	1.49634	1.47002	1.34619	1.26454	1.16234	1.08098	1.15426	1.33822	1.41498	1.40186	1.50175	1.59205	1.5942	1.59636	1.50429	1.28216	1.21371	1.33636	1.39589	1.37105	1.3467	1.3508	1.46637	1.60758	1.50845	1.37997	1.43213	1.4604	1.34257	1.24118	1.22209	1.13995	1.03678	1.05961	1.06664	0.99303	0.967286	1.01981	1.10461	1.19689	1.21952	1.20798	1.19441	1.24968	1.36936	1.40907	1.5348
1.1204	1.08787	1.15612	1.155	0.974446	0.742244	0.72502	0.891792	1.02293	1.01839	0.917385	0.834186	0.832829	0.893536	0.950911	0.89093	0.796047	0.816613	0.881948	0.990992	1.05746	1.01125	0.914259	0.878384	0.974945	1.11189	1.04766	0.920165	1.01832	1.12938	1.08036	1.06388	1.11446	0.996771	0.79042	0.737018	0.842172	0.871271	0.826123	0.879257	0.901811	0.828957	0.832721	0.877673	0.928602	0.985452	1.01985	1.00957	0.948907	0.945607
0.676836	0.648599	0.565195	0.554902	0.565692	0.622585	0.745943	0.751907	0.71116	0.77584	0.858903	0.831904	0.760616	0.705191	0.630693	0.543234	0.544562	0.639267	0.684368	0.66478	0.613849	0.63698	0.793254	0.904055	0.815746	0.653866	0.562877	0.598902	0.668004	0.681137	0.61405	0.479398	0.40196	0.476355	0.530102	0.52361	0.603365	0.634921	0.507048	0.398258	0.44566	0.527431	0.564516	0.658777	0.73439	0.615397	0.499587	0.499236	0.543002	0.648021
1.31948	1.22644	1.32084	1.30482	1.20598	1.05756	0.967942	0.978466	1.08094	1.1696	1.20767	1.21722	1.27745	1.36528	1.32181	1.24241	1.19835	1.1529	1.12533	1.12603	1.13398	1.19379	1.28685	1.37684	1.42484	1.38005	1.2453	1.18759	1.21568	1.22616	1.18245	1.15237	1.3782	1.6287	1.56813	1.28152	1.16201	1.25091	1.28754	1.23946	1.24338	1.33637	1.45317	1.40143	1.22542	1.12193	1.14164	1.23201	1.32983	1.36081
0.533644	0.726947	0.897444	0.95007	0.948664	0.815778	0.550804	0.448373	0.590408	0.788868	1.02497	1.16643	0.984091	0.726684	0.605907	0.610321	0.718473	0.829802	0.786277	0.743936	0.711092	0.7318	0.902517	0.948005	0.840076	0.82691	0.808483	0.739242	0.777765	0.895922	0.934573	0.819533	0.769807	0.892339	1.01908	0.988002	0.905214	0.83756	0.830912	0.818764	0.714048	0.720434	0.923197	1.03042	0.920751	0.913888	0.981607	1.02035	1.08875	1.15137
0.316804	0.299965	0.37686	0.475026	0.493181	0.559896	0.642424	0.671735	0.691123	0.605018	0.56839	0.63162	0.652702	0.479741	0.350112	0.501711	0.841112	1.10405	1.0054	0.738074	0.676295	0.761225	0.732071	0.535725	0.430563	0.482868	0.532251	0.634356	0.79234	0.771244	0.545132	0.492545	0.70206	0.851106	0.68538	0.537498	0.548533	0.601366	0.690485	0.766	0.609675	0.389589	0.384927	0.76288	1.23521	1.37851	1.21637	1.11423	1.18773	1.16731
1.01252	0.778704	0.670542	0.852251	1.21594	1.22837	0.762157	0.280287	0.305246	0.785087	1.14482	1.08104	0.877698	0.70282	0.594933	0.792088	1.13324	1.00151	0.738188	0.838213	1.02673	1.27051	1.29508	1.12241	1.42209	1.79338	1.66255	1.02459	0.604502	0.554443	0.695878	0.805144	0.620238	0.792933	1.72659	2.34411	1.99015	1.46884	1.5639	1.68617	1.4546	1.19527	1.02732	0.799309	0.729206	0.940046	1.14264	1.51675	1.7313	1.55704
0.24906	0.0776244	0.00780499	0.0376096	0.155241	0.301951	0.341373	0.300144	0.292347	0.413902	0.440337	0.388042	0.43306	0.38099	0.175503	0.0331807	0	0.045693	0.240759	0.466256	0.360626	0.129487	0.116148	0.2339	0.265788	0.345323	0.452762	0.350873	0.2413	0.247276	0.156239	0.0404739	0.000457324	0.000480576	0.0419633	0.159005	0.238668	0.160614	0.142731	0.229343	0.216811	0.191337	0.241038	0.172625	0.0499932	0.00213061	0.0303245	0.203197	0.59337	0.931074
0.473972	0.541496	0.597791	0.70287	0.811623	0.697956	0.592838	0.674407	0.756834	0.853448	1.13589	1.42771	1.21962	0.673191	0.482426	0.563071	0.562776	0.591007	0.864992	0.816899	0.466303	0.400721	0.558552	0.6216	0.566694	0.365348	0.353122	0.542144	0.724216	0.782983	0.713846	0.688864	0.824844	1.03298	1.35392	1.79393	2.07066	1.97188	1.27665	0.602217	0.402031	0.350929	0.197613	0.103567	0.311386	0.844339	1.28275	1.30885	1.18681	1.15073
1.19541	1.13123	1.04714	1.00544	1.19954	1.43406	1.49678	1.42326	1.33863	1.1929	1.21357	1.37014	1.39887	1.32477	1.39387	1.54223	1.56237	1.52552	1.40147	1.33486	1.42903	1.55425	1.53823	1.4694	1.5114	1.42244	1.24635	1.28664	1.39503	1.44635	1.5696	1.71453	1.73925	1.70333	1.74056	1.67997	1.51831	1.54963	1.64378	1.5274	1.38377	1.3244	1.51703	1.76529	1.89521	1.90679	1.86986	1.82796	1.81133	1.8514
0.777134	0.918672	1.05969	1.13018	1.03827	0.837425	0.768059	0.864176	0.957742	0.945846	0.906198	0.825706	0.690006	0.63233	0.723693	0.811782	0.789266	0.748525	0.788772	0.790785	0.800206	0.854178	0.85902	0.865817	0.921787	0.970486	1.03669	1.07601	0.997522	0.862666	0.714917	0.630815	0.63343	0.688505	0.748089	0.74975	0.757008	0.813745	0.844711	0.834877	0.872349	0.954959	0.943434	0.845082	0.81751	0.843624	0.877896	0.915185	0.904072	0.843741
0.874194	1.00454	1.0412	0.902867	0.701439	0.571107	0.5127	0.558051	0.700644	0.790646	0.787931	0.853734	0.960231	1.04912	1.13478	1.09547	1.05272	0.989847	0.846639	0.81469	0.93086	1.01006	0.989918	0.961943	0.929325	0.83153	0.784489	0.854815	0.940809	0.988432	1.03476	1.08588	1.08222	0.965688	0.857495	0.877564	1.00756	1.05416	0.939756	0.848235	0.845744	0.842553	0.871132	0.909063	0.921113	0.992585	1.11842	1.13291	1.00411	0.912565
1.3253	1.27904	1.27389	1.36662	1.43416	1.37973	1.33984	1.33573	1.30385	1.25011	1.23436	1.2294	1.16074	1.13893	1.26684	1.45016	1.51224	1.44362	1.35076	1.3265	1.3637	1.36958	1.29621	1.19491	1.13029	1.15952	1.26575	1.27115	1.22885	1.17509	1.08326	1.04622	1.10112	1.11981	1.12848	1.24536	1.36599	1.37844	1.41884	1.53113	1.66137	1.73193	1.69339	1.62345	1.53264	1.42888	1.37083	1.3587	1.32653	1.42485
1.14002	1.42314	1.5452	1.28686	0.908373	0.71698	0.9905	1.44022	1.61339	1.61734	1.44493	1.24382	1.23527	1.31025	1.41132	1.52778	1.45313	1.33346	1.48305	1.74242	1.65952	1.47048	1.31137	1.18197	1.34187	1.69647	1.92891	1.88404	1.6015	1.24452	1.20709	1.4581	1.84241	2.07066	1.87453	1.4156	1.22911	1.62127	2.05977	1.78062	1.30577	1.51414	1.93144	1.97458	1.98141	2.1316	2.09693	1.79518	1.52147	1.39622
1.14588	1.46821	1.78998	1.89665	1.70266	1.43807	1.19587	0.953984	0.845532	0.966862	1.10613	1.24525	1.51637	1.54302	1.36415	1.36976	1.49596	1.60134	1.40378	1.27895	1.52762	1.85969	1.84975	1.85214	1.80084	1.28734	0.892141	1.01409	1.18278	1.20973	1.3583	1.53579	1.61211	1.69695	1.95557	2.20679	2.35063	2.41423	2.12478	1.62502	1.53683	1.68114	1.73659	1.84095	1.9892	1.77463	1.49534	1.83105	2.45936	2.4944
0.84501	0.559401	0.457811	0.642397	0.710332	0.561276	0.629602	0.994269	1.07277	0.955382	1.18698	1.44147	1.3835	1.45895	1.58351	1.36753	1.12128	1.15086	1.32483	1.39474	1.2139	1.12374	1.11979	1.07331	1.06004	1.01048	1.0091	1.21779	1.55444	1.73979	1.52428	1.19631	1.20591	1.3258	1.25269	1.29552	1.29664	1.14912	0.933428	0.806826	0.81508	0.998649	1.56473	1.92801	1.74661	1.44544	1.18813	1.08675	1.2071	1.23789
1.91865	1.81865	1.81975	1.82808	1.73873	1.62602	1.59921	1.7123	1.8885	1.98433	1.95335	1.9043	1.90231	1.9162	1.82668	1.83416	1.92574	1.92124	1.9044	1.91297	1.92211	1.86323	1.77847	1.81749	1.86487	1.80706	1.81529	1.90954	1.95447	1.904	1.74821	1.60987	1.63479	1.78236	1.93672	1.97617	1.93074	1.85612	1.83319	1.8986	2.01712	2.10504	2.09439	2.06535	2.05074	2.04852	2.05543	2.08131	2.10904	2.06811
1.08693	1.06134	1.15158	1.23727	1.1914	1.12735	1.09755	1.04407	1.04475	1.1129	1.1393	1.07986	1.02115	1.02821	1.01143	0.983364	0.953691	0.954958	0.968584	0.903537	0.853153	0.839423	0.87367	0.935515	0.934096	0.873912	0.865289	0.946347	1.05297	1.09947	1.06423	0.977963	0.953986	0.971336	1.04302	1.16703	1.17436	1.15864	1.18784	1.16747	1.05436	1.02491	1.04925	1.0242	0.998723	1.07182	1.13332	1.13216	1.17711	1.28768
0.240268	0.321649	0.512727	0.436648	0.165227	0.0218988	0	0	0	0	0	0.00562823	0.0817375	0.269655	0.373495	0.268515	0.209089	0.180469	0.0795148	0.0257815	0.0856983	0.182759	0.154788	0.057631	0.0629093	0.162278	0.198902	0.180443	0.200579	0.157025	0.179869	0.340302	0.335587	0.136099	0.0178932	0	0	0	0	0.00152888	0.0400672	0.141326	0.236641	0.251765	0.207641	0.128167	0.148318	0.191995	0.148319	0.160491
0.920388	0.94841	0.739317	0.530709	0.338778	0.298799	0.447782	0.719162	0.700018	0.410912	0.25832	0.226247	0.298368	0.450659	0.514113	0.45236	0.259656	0.0910388	0.101197	0.195069	0.215247	0.329375	0.58566	0.629151	0.457931	0.3664	0.437533	0.472708	0.27906	0.104173	0.128606	0.202458	0.165071	0.180114	0.286526	0.42693	0.648668	0.785203	0.651829	0.430336	0.331392	0.389648	0.438076	0.360117	0.196121	0.0547189	0.00825463	0.0536567	0.197487	0.329822
[truncated: 69 more columns]

## Sheet: S8B Fig.
1.53217	1.01054	0.846764	1.41894	1.89158	1.7445	1.53609	2.02992	2.74387	2.55333	2.00374	1.7603	1.45575	1.13313	0.920125	0.930176	1.5068	2.1772	2.43195	2.19899	1.8949	1.76335	1.73434	1.90238	2.27218	2.72982	3.07835	2.84896	2.14358	1.76585	2.0661	2.15021	1.65448	1.50871	1.80322	1.83605	1.81942	1.68599	1.45427	1.42794	1.47656	1.71116	2.06582	2.09375	1.82291	1.60425	1.68491	1.93885	1.59769	0.924062
0.542837	0.350337	0.357171	0.501793	0.668903	0.607152	0.467747	0.497211	0.678295	0.789068	0.668745	0.398716	0.257719	0.283728	0.425796	0.715929	1.01012	1.2087	1.2377	0.833077	0.440001	0.469181	0.818903	0.906508	0.730427	1.03432	1.36234	1.11386	0.776226	0.63178	0.751899	0.968809	1.10338	1.38802	1.55891	1.266	0.788036	0.54311	0.425204	0.382331	0.533045	0.682563	0.699238	0.565389	0.495803	0.605019	0.579245	0.323767	0.265447	0.44467
0.663915	0.522332	0.460442	0.627362	0.705872	0.680184	0.795497	1.01289	1.17414	1.01541	0.627917	0.445001	0.426409	0.555586	0.898928	0.996149	0.744698	0.470616	0.284428	0.249971	0.512766	0.9506	0.92006	0.416661	0.0757723	0.0113619	0.106038	0.312291	0.395388	0.221352	0.0925458	0.128077	0.206827	0.316875	0.440701	0.487394	0.498695	0.513654	0.444051	0.391975	0.424158	0.33723	0.248614	0.349222	0.394423	0.299823	0.385489	0.536712	0.501792	0.42677
1.14952	1.05118	0.928004	0.776861	0.624464	0.617647	0.685544	0.681831	0.652869	0.851468	1.11653	1.08386	1.06492	1.23036	1.09232	0.682627	0.524712	0.517456	0.558942	0.698089	0.704117	0.58976	0.576455	0.655959	0.814218	0.911868	0.864804	0.78376	0.773987	0.799279	0.818324	0.850311	0.83343	0.752654	0.567667	0.418487	0.580122	0.96388	1.05811	0.86797	0.696032	0.606808	0.732308	0.925128	0.969863	0.79064	0.520339	0.307656	0.189183	0.220817
0.729101	0.810195	0.96017	0.997507	0.999363	1.0307	1.03249	0.977473	0.920707	0.827431	0.73145	0.725197	0.773759	0.782675	0.745458	0.721075	0.783571	0.800387	0.696235	0.698246	0.761607	0.83449	0.99973	1.14388	0.937453	0.629414	0.656478	0.802035	0.730453	0.684765	0.811345	0.845268	0.717257	0.566256	0.510082	0.573405	0.734595	0.837028	0.802767	0.729893	0.73978	0.822933	0.817531	0.855013	1.22831	1.81004	1.99937	1.79208	1.64897	1.86681
0.947304	0.935222	1.16893	1.28498	1.06196	0.84867	1.0529	1.56969	1.88415	1.7095	1.29619	1.19786	1.36634	1.38723	1.22331	1.17745	1.24815	1.21446	0.928687	0.548918	0.414252	0.561374	0.756541	0.799917	0.75327	0.745596	0.774068	0.793424	0.847259	0.833381	0.66996	0.60719	0.783282	0.992593	1.00045	0.86485	0.974427	1.31514	1.42056	1.19887	0.900379	0.88855	1.06722	1.1963	1.21743	1.28013	1.561	1.94117	2.17747	2.2549
[truncated: 69 more columns]

## Sheet: S8C Fig.
0.847929	0.910707	0.912449	0.881406	1.01096	1.12798	1.08611	1.08708	1.22702	1.27764	1.15814	1.04114	1.08048	1.06397	0.937332	0.952349	1.07537	1.13594	1.14028	1.10297	1.01646	0.912205	0.872359	0.89002	0.976161	1.1516	1.16657	0.921836	0.726555	0.789019	0.971983	1.07066	1.06037	1.08112	1.16276	1.16452	1.01898	0.909913	0.88621	0.921293	0.978015	1.06924	1.15015	1.08096	0.91258	0.782464	0.752607	0.840757	0.979832	1.06055
0.749406	0.72158	0.732021	0.638642	0.517479	0.56093	0.711728	0.737917	0.652732	0.575253	0.582598	0.671249	0.715893	0.670033	0.593554	0.624421	0.661618	0.559102	0.448533	0.473945	0.607865	0.734544	0.760417	0.703262	0.653691	0.676943	0.792613	0.938667	1.02296	0.964087	0.83782	0.758691	0.748279	0.750372	0.737251	0.692212	0.669466	0.674605	0.606845	0.489006	0.462161	0.587472	0.805397	0.862983	0.756177	0.712357	0.703234	0.714776	0.840335	0.926648
1.0366	1.15874	1.3378	1.38219	1.23701	1.23581	1.47139	1.6354	1.60232	1.5037	1.40225	1.3433	1.35091	1.32014	1.2376	1.22675	1.2765	1.33129	1.37407	1.35596	1.31114	1.26511	1.23741	1.23699	1.17492	1.16269	1.27574	1.27768	1.19494	1.24001	1.44741	1.49582	1.32742	1.30215	1.321	1.24427	1.2401	1.3686	1.42385	1.31596	1.11588	1.0628	1.19109	1.29081	1.28417	1.23091	1.11906	1.10413	1.20669	1.26187
0	0	0	0	0.0258702	0.257115	0.808954	1.12616	0.725885	0.203762	0.0413306	0.332034	1.11769	1.6621	1.17516	0.388274	0.0591736	0.171985	0.50251	0.582466	0.26812	0.0426915	0.0639503	0.43598	1.21636	1.64954	1.06752	0.295195	0.0172287	0	0.0579047	0.309024	0.600805	0.495369	0.383597	0.702914	1.00014	0.993149	0.864949	0.635179	0.248496	0.0477175	0.171153	0.64169	1.06658	0.877039	0.362242	0.313801	1.06274	2.13367
1.01309	1.02958	1.07656	1.14344	1.17291	1.09314	0.984634	0.923582	0.907178	0.928618	0.981172	1.00634	0.960559	0.927567	0.925412	0.918978	0.897497	0.88923	0.912569	1.05998	1.31208	1.4211	1.29594	1.15018	1.14394	1.17829	1.21167	1.33601	1.4319	1.3221	1.11916	1.00012	0.939425	0.887108	0.872567	0.937915	1.04364	1.10889	1.09014	1.07321	1.10906	1.13042	1.06111	0.874046	0.688767	0.712662	0.874667	0.962594	0.945133	0.953705
0.882429	0.867988	0.819701	0.736412	0.707312	0.769287	0.887093	1.00996	0.986429	0.879346	0.877903	0.871409	0.76744	0.757246	0.851185	0.894887	0.855553	0.780274	0.798975	0.916984	0.966382	0.976315	0.996346	0.999256	0.958848	0.839989	0.76753	0.800055	0.816857	0.807515	0.872918	1.03072	1.09834	1.04251	0.969654	0.95585	0.945193	0.934713	0.902175	0.830206	0.798305	0.85883	0.930809	0.93941	0.939388	0.936293	0.943979	0.960941	0.93414	0.859762
0.761987	0.766991	0.754549	0.799839	0.78951	0.793312	0.855998	0.81883	0.707142	0.687207	0.702461	0.653167	0.59772	0.565441	0.577146	0.617244	0.631595	0.62568	0.652606	0.783418	0.853248	0.728706	0.663185	0.682358	0.635345	0.596345	0.637458	0.721443	0.763753	0.729864	0.684558	0.642339	0.613748	0.626224	0.707503	0.7826	0.7691	0.649718	0.528575	0.503526	0.541924	0.588878	0.64418	0.671136	0.707902	0.789477	0.840509	0.804952	0.738043	0.709798
1.78318	1.66312	1.56519	1.50255	1.42808	1.44846	1.50711	1.46009	1.47029	1.48145	1.31939	1.24908	1.37059	1.40993	1.26994	1.22842	1.31729	1.35418	1.32602	1.31497	1.39026	1.53849	1.60336	1.5697	1.41628	1.24382	1.15217	1.17264	1.3348	1.5152	1.5502	1.36808	1.22892	1.32155	1.43445	1.44702	1.50771	1.57019	1.56553	1.50457	1.52916	1.60035	1.53305	1.41761	1.51511	1.79418	1.94474	1.91179	1.81723	1.75409
1.1563	1.23125	1.13367	0.92855	0.788924	0.596265	0.531352	0.75422	0.965581	0.929955	0.706296	0.509959	0.459412	0.525426	0.680237	0.85272	0.817665	0.710253	0.822857	1.09409	1.22542	1.1933	1.08658	0.928521	0.854145	0.807831	0.766264	0.866668	1.02483	1.0257	0.9117	0.867924	0.834046	0.831995	0.92489	1.00211	0.958247	0.878836	0.902358	0.995984	1.05488	1.08752	1.0669	1.08404	1.16647	1.14569	1.00167	0.999239	1.19442	1.23518
0.701249	0.623118	0.737721	0.795833	0.698174	0.65907	0.773723	0.80663	0.623439	0.448252	0.439087	0.495447	0.598664	0.744154	0.792777	0.726478	0.714721	0.797622	0.915513	0.984257	1.0147	0.935996	0.761795	0.781816	0.813211	0.606781	0.49558	0.666441	0.942595	1.17864	1.24921	1.09021	0.881941	0.767908	0.716847	0.697227	0.717863	0.835913	0.90156	0.789901	0.743002	0.901548	1.06294	1.14883	1.14594	0.975192	0.856865	1.07486	1.36826	1.3989
0.727778	1.20127	1.39475	0.909062	0.657278	1.02809	1.4883	1.31078	0.922056	0.782318	0.775581	1.18538	1.83236	1.77156	1.36775	0.905964	0.514884	0.471332	0.554129	0.742518	1.22375	1.46544	1.21136	0.881894	0.925358	1.46225	1.93784	1.50529	0.98324	1.25177	1.47291	1.38283	1.29763	0.947941	0.655919	0.949074	1.33512	1.51788	1.68089	1.62725	1.18767	1.02913	1.21169	1.17977	1.02903	1.05526	1.16628	1.37413	1.77879	2.2856
1.33196	1.1326	1.08655	1.19426	1.13573	1.11782	1.44731	1.92091	2.00952	1.51458	0.894338	0.878629	1.28483	1.39558	1.12001	1.01774	1.11681	1.0463	0.995591	1.02151	0.936834	1.00879	1.45807	1.53438	1.24836	1.33786	1.72668	1.76984	1.23466	0.72952	0.83859	1.0233	0.86376	0.831846	1.10378	1.31462	1.20743	0.897712	0.724623	0.985403	1.395	1.65621	1.7839	1.71083	1.60436	1.51422	1.60483	1.72256	1.59496	1.40475
1.03582	1.27072	1.19467	1.01605	1.1529	1.26115	0.995993	0.776745	0.550293	0.397846	0.501406	0.691419	0.822017	0.996197	1.14841	0.962186	0.571462	0.376469	0.421093	0.651172	0.940134	1.06815	1.08988	0.96789	0.691689	0.57345	0.769715	0.958987	0.999165	0.930496	0.827287	0.660703	0.400786	0.224668	0.328328	0.49202	0.483901	0.562027	0.944467	1.13854	0.783353	0.378518	0.210456	0.214804	0.287977	0.269437	0.266297	0.514567	0.874214	0.976804
0.893026	0.868978	0.720442	0.606519	0.486009	0.571708	0.848925	1.06486	1.01457	0.785396	0.597604	0.521647	0.634319	0.724093	0.618693	0.542231	0.639587	0.708132	0.775825	0.896826	0.867032	0.766377	0.829467	0.931676	0.868897	0.858312	0.915338	0.81125	0.621085	0.601369	0.815279	1.02199	0.97495	0.742066	0.525234	0.499045	0.672137	0.856318	0.969697	1.00939	0.914746	0.862206	0.804535	0.673447	0.618912	0.588175	0.570752	0.535326	0.499376	0.539895
1.241	1.25222	1.10624	0.913887	0.844063	0.954327	1.0889	1.07563	1.01608	1.06645	1.15711	1.1808	1.14673	1.06172	0.981211	1.05393	1.15946	1.15479	1.11153	1.08502	1.0834	1.08206	0.98975	0.972836	1.124	1.25472	1.27802	1.21836	1.14046	1.08456	1.09467	1.07457	0.977369	0.953447	1.03819	1.11879	1.11377	1.07684	1.09337	1.09483	1.02492	1.00173	1.06829	1.14166	1.15187	1.11112	1.05186	0.997125	0.992807	1.05717
0.935061	0.936788	0.912804	0.876843	0.887843	0.937339	0.948853	0.933259	0.965641	0.974364	0.914685	0.882846	0.862	0.841911	0.856093	0.891081	0.979182	0.998906	0.92457	0.982935	1.10106	1.11708	1.04703	0.965295	0.962973	1.01227	0.999135	0.92287	0.861264	0.81703	0.76743	0.798965	0.931905	1.01851	1.0067	0.939506	0.832349	0.744019	0.758678	0.834649	0.865317	0.835992	0.811477	0.807889	0.8628	0.928265	0.945359	0.924124	0.929187	0.987761
1.79406	1.79443	1.7801	1.69579	1.73635	1.87719	1.88728	1.75327	1.63089	1.58509	1.58106	1.71316	1.83238	1.76102	1.61119	1.52074	1.47719	1.53385	1.67821	1.75603	1.76186	1.72509	1.64084	1.58645	1.55805	1.58829	1.70619	1.76628	1.75387	1.73514	1.70171	1.62622	1.46847	1.30133	1.34009	1.46675	1.46645	1.398	1.35117	1.36789	1.35645	1.29362	1.34373	1.49149	1.5238	1.46558	1.5409	1.73995	1.94396	2.05702
0.784987	0.874731	0.908712	0.941996	1.04138	1.10664	1.10601	1.09335	1.00042	0.759401	0.582855	0.705934	0.953171	1.07161	1.00684	0.917039	0.814614	0.782424	0.832855	0.959896	1.07806	0.977833	0.710354	0.556719	0.613402	0.704825	0.685683	0.605885	0.587165	0.62761	0.665157	0.738337	0.726678	0.650509	0.670177	0.742102	0.826791	0.980638	1.14554	1.18021	1.14182	0.922582	0.688146	0.606446	0.647443	0.806602	0.946781	0.914026	0.967867	1.27028
1.39046	1.45335	1.52941	1.72004	2.13013	2.31579	1.90699	1.58818	1.75574	2.1241	2.25248	2.1271	2.17647	2.33904	2.07262	1.64766	1.70427	2.01952	2.0246	1.91641	1.94125	2.03178	2.10899	2.18778	2.08357	1.94376	1.95249	1.93957	1.85219	1.79271	1.82014	1.83293	1.74725	1.74502	1.90957	1.93507	1.87793	1.97537	2.30977	2.2864	1.77449	1.57893	1.84786	1.99791	1.89569	1.65959	1.38477	1.51805	2.05116	2.51158
0.328818	0.37269	0.388311	0.443531	0.554466	0.71349	0.889623	0.89851	0.717557	0.519075	0.425141	0.45354	0.49474	0.457794	0.361561	0.323091	0.45973	0.699121	0.762774	0.614416	0.586987	0.678295	0.585937	0.395673	0.397826	0.613225	0.796069	0.730629	0.604627	0.612928	0.690777	0.715679	0.693332	0.620471	0.447461	0.45279	0.672613	0.786351	0.752861	0.726093	0.630205	0.510015	0.411614	0.328649	0.341983	0.41375	0.378809	0.294633	0.34269	0.480671
0.77843	0.772992	0.848673	0.90039	0.851679	0.824476	0.864608	0.881274	0.81238	0.791041	0.892776	0.948968	0.876742	0.782025	0.767019	0.819042	0.837299	0.82271	0.819845	0.831629	0.872154	0.87042	0.793581	0.743868	0.81659	0.926937	0.931687	0.873093	0.841485	0.771691	0.725621	0.768859	0.818428	0.819415	0.816587	0.856209	0.887421	0.841997	0.823436	0.845052	0.860877	0.90855	0.935497	0.919956	0.883794	0.877021	0.900558	0.898245	0.825199	0.837778
0.744394	0.795947	0.825834	0.825282	0.78065	0.760528	0.793296	0.84464	0.874093	0.909169	0.893665	0.827914	0.759622	0.721822	0.752267	0.831267	0.838064	0.831546	0.905565	0.933452	0.826829	0.727916	0.707509	0.713587	0.72819	0.708535	0.709001	0.81637	0.907284	0.881105	0.871034	0.877535	0.870068	0.841621	0.751779	0.718638	0.742466	0.699096	0.647191	0.707104	0.824137	0.874305	0.882866	0.865822	0.827686	0.823161	0.901332	0.955594	0.937845	0.909859
0.472843	0.542357	0.756027	0.90401	0.823635	0.762388	0.644601	0.54999	0.670748	0.882023	1.04762	1.20884	1.36395	1.38895	1.2795	1.32443	1.26078	0.930898	0.817914	0.905019	0.840376	0.712902	0.630963	0.518864	0.456778	0.58958	0.746661	0.741021	0.721871	0.843779	0.864355	0.822781	0.843165	0.725052	0.596969	0.747105	0.918342	0.968227	0.955342	0.930528	0.851911	0.738699	0.660416	0.702146	0.816758	0.888936	0.914399	1.0279	1.09808	0.846432
0.461076	0.33164	0.239094	0.236667	0.294808	0.314241	0.208908	0.0675658	0.0523423	0.211241	0.419744	0.447419	0.386267	0.306055	0.186182	0.126441	0.302153	0.571303	0.673758	0.770829	0.917729	0.81593	0.535877	0.340949	0.381162	0.408384	0.284463	0.117849	0.0602258	0.196237	0.451793	0.575391	0.577378	0.656052	0.659518	0.475821	0.351935	0.348682	0.581358	0.8131	0.796963	0.724275	0.632592	0.385928	0.235055	0.232897	0.249967	0.236576	0.259082	0.417038
[truncated: 69 more columns]

## Sheet: S8D Fig.
0.00760789	0.110968	0.419959	0.726477	0.713455	0.584841	0.358427	0.151616	0.205202	0.407045	0.385367	0.165601	0.026271	0.0106333	0.0859516	0.212556	0.208669	0.0813111	0.00952227	0	0.00221105	0.0569261	0.281659	0.587279	0.643605	0.526027	0.507049	0.362487	0.231465	0.240467	0.165359	0.0461424	0.00645385	0.08129	0.306663	0.534587	0.507351	0.320824	0.266299	0.412477	0.402303	0.177512	0.053719	0.124297	0.238792	0.24156	0.246825	0.225106	0.116828	0.118702
1.58052	2.02773	1.94803	1.20632	0.790446	0.993444	1.13834	1.09147	1.37054	1.75035	1.88866	1.94949	2.07122	2.11361	2.0807	2.03911	1.94558	1.83585	1.83338	1.85757	1.96124	1.77165	1.39723	1.33811	1.46815	1.45325	1.45052	1.22742	1.00742	1.10475	1.36455	1.5405	1.50267	1.16182	0.73572	0.623664	0.748012	0.669431	0.491949	0.826034	1.53175	1.80049	1.51521	1.44503	1.64063	1.58977	1.47359	1.62069	2.14426	2.54102
0.997484	1.39627	1.19113	0.823424	0.950104	1.31771	1.35157	1.19549	1.11521	0.975742	0.699294	0.673663	0.900675	1.05625	1.11042	1.15796	1.02978	0.781361	0.854629	1.16959	1.12826	0.902074	0.844132	0.89106	0.957283	0.906075	0.679355	0.495977	0.532088	0.820176	1.02023	0.813712	0.461873	0.367423	0.615258	0.972692	1.13319	0.969439	1.03332	1.38282	1.45143	1.12582	1.05655	1.36553	1.45651	1.04623	0.663748	0.612193	0.776723	1.03933
0.968727	1.14868	1.23741	0.946322	0.48536	0.257587	0.428992	0.906923	1.39168	1.4489	1.16188	0.99529	0.996896	0.967758	0.997904	1.06756	1.05096	1.028	1.14216	1.44527	1.73426	1.76353	1.40616	1.22438	1.53956	1.73064	1.47267	1.31262	1.25813	1.03664	0.721861	0.53608	0.618784	0.837154	1.14225	1.51909	1.66743	1.28832	0.716148	0.518585	0.798066	1.00715	0.877632	0.750183	0.898041	1.04748	1.06737	1.0891	1.15962	1.10215
0.144986	0.356587	0.623538	0.766708	0.762178	0.780111	0.67638	0.439413	0.286329	0.284643	0.346474	0.407128	0.423907	0.382023	0.364986	0.472316	0.60653	0.557663	0.483467	0.542044	0.637964	0.684976	0.733114	0.796804	0.642784	0.451435	0.508787	0.706705	0.79098	0.707902	0.590402	0.538834	0.581516	0.690968	0.714301	0.618575	0.505154	0.397802	0.428002	0.589322	0.609005	0.613732	0.847056	1.04747	1.01032	0.917993	0.946307	0.939206	0.77761	0.58163
1.68639	1.8658	2.03439	1.76452	1.27944	1.15057	1.30254	1.48839	1.64984	1.64812	1.58716	1.73813	1.83784	1.65459	1.56087	1.56657	1.55806	1.44761	1.43827	1.52101	1.53138	1.45028	1.44027	1.42215	1.23375	0.906227	0.758701	0.868802	1.10895	1.32587	1.26855	1.13261	1.13081	1.0506	0.992563	1.0954	1.17966	1.11863	1.20371	1.37464	1.43261	1.5579	1.77721	1.89233	1.96334	1.91617	1.79271	1.85222	2.06584	2.34273
[truncated: 69 more columns]

## Sheet: S8E Fig,
1.34052	1.18431	1.14127	1.15357	1.17046	1.17463	1.23682	1.37432	1.37948	1.27204	1.30317	1.3178	1.18312	1.00517	0.897659	0.864942	0.829096	0.921251	1.08697	1.1053	1.00628	0.990983	1.07653	1.14796	1.25263	1.33793	1.29407	1.18163	1.07767	1.10724	1.25709	1.51797	1.67428	1.47164	1.23769	1.17281	1.26093	1.55396	1.76349	1.49382	1.14916	1.07379	1.17281	1.39749	1.51494	1.41119	1.35623	1.36677	1.37146	1.37268
1.17288	1.10232	0.984349	0.96582	0.983498	1.03677	1.05653	1.00619	1.05065	1.09885	1.13117	1.08331	0.958671	0.877406	0.856988	0.890273	0.964391	0.981352	0.948678	0.93667	1.01997	1.17764	1.15325	0.908404	0.678301	0.567182	0.66753	0.853204	1.01654	1.02147	0.917881	0.758117	0.553299	0.515764	0.668786	0.786707	0.800364	0.823575	0.907653	0.888969	0.726275	0.673219	0.771062	0.732395	0.558128	0.502435	0.586686	0.909267	1.12758	0.992427
0.511037	0.570485	0.631462	0.621862	0.505641	0.405237	0.406095	0.451488	0.418854	0.420438	0.473839	0.41227	0.323439	0.39255	0.517379	0.503674	0.437967	0.471203	0.495254	0.416445	0.42979	0.505708	0.529693	0.52366	0.431013	0.286218	0.279279	0.372331	0.390088	0.381159	0.385735	0.415583	0.446327	0.459897	0.438697	0.448931	0.503409	0.441881	0.319071	0.173812	0.0676596	0.0604148	0.130746	0.259868	0.367027	0.360525	0.319691	0.32755	0.351132	0.358164
1.78714	1.09772	0.860181	0.910793	0.520722	0.118388	0.045571	0.361073	1.1727	2.19553	2.70837	1.93326	0.684411	0.087531	0	0.140351	0.574702	1.10532	1.24574	1.11512	1.16975	1.75241	1.69577	1.19293	0.930983	0.469095	0.0936959	0.0427968	0.333321	0.809169	0.779845	0.298301	0.0335728	0.064646	0.399037	0.856929	0.989415	1.3352	1.77947	1.19923	0.686493	1.3285	2.39798	2.6124	1.82953	1.20989	1.37349	1.43374	0.895114	0.260114
1.2685	1.32223	1.26614	1.15345	1.14842	1.36501	1.53231	1.52059	1.41159	1.28471	1.24077	1.2396	1.22944	1.1957	1.24609	1.37093	1.47032	1.48929	1.42904	1.31955	1.1649	1.00411	0.923241	0.882733	0.911376	1.08594	1.22394	1.1469	1.05497	1.06973	1.10901	1.16826	1.1276	1.03923	1.03474	0.995684	0.840408	0.734744	0.723752	0.785711	0.904495	0.997843	1.01861	1.07979	1.2085	1.19027	1.06382	1.04236	1.13532	1.15389
0.892347	0.90802	0.881155	0.745148	0.715206	0.8545	0.950181	0.992656	0.97296	0.834718	0.779338	0.871042	0.913253	0.917879	0.952624	0.959216	0.948088	0.932889	0.937846	0.943078	0.908129	0.879793	0.867644	0.840685	0.858301	0.917776	0.93171	0.880179	0.727446	0.658974	0.761524	0.902912	1.04375	1.18617	1.2194	1.18072	1.10101	1.15641	1.34381	1.35121	1.11817	1.05561	1.22296	1.25959	1.13248	0.986927	0.847213	0.857027	0.986251	0.949887
0.414735	0.491867	0.533322	0.578213	0.626099	0.626651	0.585158	0.554854	0.552712	0.551857	0.586615	0.611958	0.54629	0.508261	0.593787	0.674964	0.623183	0.569956	0.625811	0.694586	0.67951	0.558656	0.473205	0.509944	0.618191	0.681243	0.622916	0.585351	0.652436	0.719775	0.650745	0.508328	0.504972	0.57526	0.62615	0.632793	0.593435	0.620525	0.703614	0.805365	0.839955	0.772491	0.714018	0.701857	0.656033	0.596053	0.607917	0.64973	0.647631	0.518517
1.24806	1.25974	1.21491	1.09096	1.00345	1.0416	1.12724	1.16894	1.19619	1.18596	1.02509	0.877189	0.898108	0.968091	1.08443	1.143	1.03831	0.946899	1.01054	1.06206	1.01572	0.937579	0.845058	0.817827	0.873615	0.907683	0.942203	1.01501	1.06186	1.01203	0.98582	1.03766	1.06131	0.946783	0.811346	0.741191	0.764822	0.838554	0.81114	0.739459	0.690858	0.735844	0.849314	0.980777	1.03928	1.04206	1.10523	1.16482	1.10813	1.01199
1.0306	1.09112	1.28524	1.52518	1.50553	1.26986	1.24913	1.39332	1.485	1.47255	1.45185	1.39077	1.12659	0.782017	0.727874	0.923324	1.10902	1.08082	1.00603	1.10899	1.12589	0.862099	0.684734	0.736629	0.986389	1.05774	0.892206	0.800505	0.723051	0.530107	0.452499	0.536417	0.690718	0.824708	0.86722	0.821373	0.90147	1.17783	1.33702	1.3019	1.08977	0.799721	0.747525	0.842623	0.69996	0.515089	0.592284	0.686479	0.702257	0.909504
0.499958	0.445149	0.366519	0.413116	0.456113	0.430298	0.427641	0.381499	0.299753	0.352534	0.488038	0.542163	0.597722	0.701974	0.707239	0.706287	0.744838	0.760885	0.765084	0.687236	0.657051	0.789316	0.861655	0.814065	0.707569	0.571706	0.513136	0.61057	0.692918	0.587201	0.469005	0.587942	0.716146	0.706624	0.704043	0.644094	0.483652	0.389215	0.368173	0.348968	0.384028	0.54462	0.769551	0.816745	0.698203	0.668872	0.66751	0.52525	0.402506	0.394238
0.876077	0.753878	0.48712	0.435322	0.35334	0.346828	0.590525	0.8554	0.971349	0.881918	0.918519	1.06279	1.0413	0.945054	0.605427	0.196002	0.0175567	0	0	0.0424591	0.214479	0.401853	0.373051	0.623444	1.40049	1.84043	1.60185	1.12169	0.587523	0.23817	0.27832	0.407904	0.257104	0.0641714	0.00272031	0.0824271	0.289954	0.404233	0.223875	0.0471342	0	0	0	0.0139322	0.163743	0.572697	1.04592	1.20044	0.866692	0.406355
1.32758	0.962335	0.801637	1.00115	1.02648	0.785637	0.668851	0.765684	0.883381	0.909399	0.885942	0.788901	0.836557	0.80859	0.526565	0.368419	0.393974	0.599384	1.00078	1.32671	1.3054	0.960059	0.42624	0.111516	0.126522	0.228991	0.24408	0.415018	0.724897	0.744844	0.608879	0.584148	0.851729	1.15682	1.12489	1.04677	1.19672	1.26623	1.11553	0.90008	0.836831	0.878398	0.696606	0.499721	0.609824	1.08772	1.43312	1.15974	0.507129	0.106617
0.712712	0.610839	0.838651	1.0762	1.14793	1.1356	1.04998	1.04267	0.901077	0.600606	0.605652	0.853198	1.14045	1.24177	0.993056	0.779306	0.76426	0.981636	1.25854	1.25433	1.12199	1.17736	1.13829	1.09644	1.27378	1.65602	1.78246	1.70346	1.52612	1.08739	0.69836	0.468385	0.206705	0.166283	0.385544	0.547431	0.630064	0.897622	1.18754	1.21908	1.32806	1.2401	0.84383	0.6399	0.927438	1.53998	1.75142	1.42629	0.95113	0.946475
1.33043	1.51527	1.2556	0.870939	0.941963	1.36855	1.64503	1.51708	1.09255	0.912456	1.11868	1.48084	1.71665	1.80564	1.83035	1.69076	1.48549	1.56546	1.61639	1.43853	1.30442	1.24782	1.12416	1.20152	1.43178	1.50335	1.50791	1.73072	1.82596	1.80073	1.7973	1.66083	1.51555	1.52443	1.47443	1.30224	1.24257	1.20179	1.09194	1.17128	1.44541	1.64971	1.74638	1.60548	1.37851	1.46253	1.65989	1.55952	1.32785	1.112
0.825522	0.795318	0.738816	0.696338	0.679582	0.70499	0.779321	0.811622	0.809512	0.747361	0.730749	0.848576	0.890938	0.823536	0.82148	0.850063	0.834604	0.845506	0.832504	0.785541	0.833808	0.937174	0.932187	0.894953	0.949742	0.979578	0.913231	0.839657	0.827479	0.872999	0.959053	0.984081	0.991048	0.975735	0.882241	0.782498	0.735583	0.7805	0.810495	0.77601	0.81301	0.913512	0.845537	0.734352	0.80413	0.936049	0.987257	0.943797	0.938992	0.984561
0.877344	0.811492	0.826061	0.855087	0.814989	0.777676	0.759185	0.719709	0.675277	0.740729	0.926987	1.01454	0.922697	0.788947	0.709433	0.673101	0.668284	0.689591	0.711394	0.717946	0.754276	0.825184	0.856309	0.828182	0.787992	0.745657	0.65445	0.65599	0.77679	0.903502	0.973953	0.922469	0.845407	0.793007	0.745208	0.717579	0.744674	0.757282	0.832295	0.938689	0.96509	0.848955	0.727517	0.666022	0.645747	0.68631	0.847266	0.964294	0.915354	0.813512
0.876577	0.848849	0.865659	0.863003	0.79623	0.746242	0.886396	1.07314	1.05059	0.976552	0.964104	0.94345	0.924412	0.92068	0.882538	0.853501	0.879651	0.908513	0.877537	0.798032	0.662477	0.564049	0.584462	0.662931	0.738503	0.885958	1.06354	1.08212	1.0122	0.939191	0.865232	0.786994	0.751616	0.795414	0.83807	0.826177	0.814022	0.780949	0.740203	0.763482	0.791135	0.776048	0.761438	0.776775	0.79807	0.831882	0.912945	0.953451	0.914043	0.815375
1.61347	1.64774	1.82876	1.98322	1.99686	2.22527	2.22361	1.80441	1.42922	1.22613	1.16356	1.26012	1.47286	1.6253	1.55321	1.28839	1.00512	0.938654	1.1294	1.47458	1.74608	1.84041	1.82979	1.79021	1.78538	1.79548	1.66617	1.51694	1.55143	1.50089	1.24176	1.1987	1.50728	1.80737	1.77545	1.8096	1.87471	1.80834	1.53741	1.24114	1.14839	1.21907	1.34463	1.49161	1.52213	1.60407	1.7906	1.76606	1.7135	1.83357
2.36069	2.16883	1.79097	1.46671	1.14031	1.01442	1.30935	1.5247	1.28633	1.06524	1.1047	1.33086	1.48431	1.34482	1.25808	1.29126	1.2544	1.24295	1.16976	0.939232	0.849618	0.891684	0.864611	0.93072	1.19754	1.38949	1.36299	1.30134	1.45819	1.50522	1.34054	1.19152	1.00599	0.810927	0.803268	1.07141	1.29157	1.26586	1.24298	1.29016	1.24567	1.09872	0.960601	0.933615	1.02277	1.06384	1.13808	1.26654	1.25389	1.12778
1.40675	1.32479	1.31697	1.29966	1.2755	1.22856	1.2952	1.43136	1.24948	1.01133	1.13001	1.52632	1.75462	1.63213	1.54823	1.52112	1.17377	0.927717	1.22679	1.57449	1.32957	0.999353	1.10384	1.22039	1.11684	1.22549	1.5034	1.52896	1.25925	1.12929	1.08134	1.10672	1.13184	1.26352	1.46393	1.33564	1.02954	0.942384	1.06963	1.17065	1.39606	1.77474	1.91624	1.86203	1.77976	1.79807	1.74447	1.66274	1.78663	2.00584
1.55118	1.45376	1.454	1.58846	1.67728	1.66713	1.72092	1.82277	1.83625	1.72461	1.63186	1.56874	1.53617	1.57017	1.63847	1.56484	1.39056	1.29312	1.31611	1.3217	1.26011	1.30436	1.47528	1.65974	1.69312	1.55495	1.46703	1.48605	1.48934	1.42352	1.39617	1.44131	1.52079	1.58081	1.56205	1.49655	1.47175	1.47094	1.48342	1.51547	1.56523	1.66395	1.72771	1.66155	1.5215	1.4686	1.45976	1.46048	1.53292	1.65867
0.92585	0.956947	0.946307	0.952838	0.972119	0.963754	0.931491	0.923834	0.944266	0.993514	1.05421	1.07921	1.04016	1.00138	0.967121	1.00353	1.14487	1.2169	1.1047	0.928651	0.864987	0.938028	0.98792	0.988744	0.975176	0.933241	0.875421	0.764043	0.694059	0.82958	1.00456	1.03247	0.954266	0.870484	0.853307	0.857962	0.9008	1.01179	1.1119	1.18992	1.21098	1.16224	1.07556	1.00665	0.971262	1.02213	1.08482	1.18704	1.32221	1.32571
0.505694	0.451611	0.355665	0.305272	0.2979	0.360938	0.454358	0.432093	0.296784	0.140461	0.0562317	0.100409	0.191384	0.202369	0.206139	0.191547	0.249076	0.457995	0.495935	0.29808	0.207449	0.163032	0.063528	0.0120536	0.0533058	0.152889	0.184626	0.153319	0.18369	0.156429	0.0566002	0.00707139	0.0386229	0.133364	0.182525	0.110533	0.0970018	0.183603	0.263049	0.387095	0.474256	0.363496	0.223836	0.202441	0.159999	0.144705	0.255902	0.395989	0.484439	0.455151
0.279281	0.433504	0.445592	0.378627	0.397897	0.444765	0.441566	0.400862	0.304559	0.360001	0.549261	0.631357	0.519068	0.294928	0.129447	0.243795	0.612926	0.906945	1.03864	1.13747	1.05625	0.744188	0.634814	0.785836	0.892223	0.719374	0.627403	0.83893	0.772378	0.435603	0.299153	0.396756	0.534312	0.665407	0.795809	0.819024	0.650018	0.318768	0.210806	0.476197	0.749748	0.721346	0.676014	0.741395	0.633148	0.36825	0.39207	0.710754	0.789337	0.496434
[truncated: 69 more columns]

## Sheet: S8F Fig.
1.97397	1.92612	2.37327	2.62109	2.15502	1.66844	1.50946	1.62801	1.85493	2.2745	2.48478	1.9973	1.49291	1.43015	1.65926	1.78521	1.50314	0.981697	1.0094	1.92759	2.44428	1.79353	1.42845	2.1767	2.8682	2.23772	1.35041	1.03195	0.968013	1.26201	2.15171	3.21768	3.61826	2.59389	1.33439	0.993091	1.46518	1.76023	1.75647	1.86392	2.16776	2.46204	2.3117	1.80877	1.95574	2.39476	2.2359	1.72598	1.34681	1.10164
1.62142	1.42135	1.38742	1.3669	1.11765	0.799084	0.518552	0.390983	0.514655	0.796775	1.07543	1.16177	1.25961	1.3684	1.21099	1.03767	1.07399	1.22799	1.60209	1.82199	1.45986	1.24664	1.39054	1.26493	0.914839	0.806106	1.08807	1.4288	1.36069	1.05431	0.79262	0.571731	0.509012	0.769667	1.02454	0.992411	0.782754	0.771851	1.0749	1.37227	1.09344	0.599554	0.38764	0.519643	0.89618	1.31847	1.34466	1.01535	0.837846	0.977142
0.344957	0.318768	0.280237	0.229653	0.312062	0.411887	0.469005	0.549636	0.687066	0.774406	0.845911	0.83453	0.673022	0.493834	0.582486	0.777223	0.747045	0.559124	0.404968	0.347106	0.411017	0.47502	0.416765	0.410776	0.566292	0.578058	0.509572	0.592642	0.733648	0.672046	0.466235	0.416688	0.545314	0.841585	1.11708	0.880243	0.441598	0.366329	0.485345	0.601872	0.697513	0.613382	0.442643	0.369251	0.462864	0.546158	0.528604	0.54162	0.448734	0.286125
0.66695	0.451943	0.408823	0.728723	1.13203	1.28376	1.08451	0.763266	0.645367	0.76164	0.779278	0.671189	0.614086	0.614978	0.617187	0.527212	0.560156	0.945466	1.26255	1.19832	0.892967	0.609656	0.796789	1.31675	1.59323	1.35944	0.957213	0.676558	0.594602	0.703674	0.822056	0.91646	1.29011	1.56687	1.35356	1.19923	1.20605	1.12744	0.981039	0.891043	0.819654	0.876831	1.00778	0.862336	0.602893	0.518924	0.555678	0.678351	0.892673	1.02686
1.19962	1.41274	1.50435	1.35105	1.18942	1.35234	1.61778	1.49358	1.25431	1.18637	1.07788	0.951548	1.05698	1.28554	1.4682	1.38752	1.01579	0.765431	0.959646	1.20777	1.04027	0.739369	0.716735	0.873783	1.0166	0.994467	0.770892	0.592854	0.575715	0.611138	0.739211	0.853521	0.740445	0.579868	0.62939	0.901352	1.0799	1.02033	0.996826	0.96307	0.935351	1.02059	1.06641	0.966375	0.821514	0.755688	0.797291	0.848371	0.744064	0.621776
1.21733	1.24791	1.42108	1.48512	1.28892	1.10328	1.12086	1.25102	1.41121	1.52564	1.60574	1.58297	1.37954	1.18526	1.05305	1.09716	1.29364	1.36906	1.18481	1.11027	1.19883	1.12108	0.864044	0.825776	1.05309	1.1741	1.11441	1.09717	1.10201	0.982596	0.954737	1.15528	1.33538	1.3974	1.39473	1.39089	1.24321	0.973586	0.870321	0.993413	1.18292	1.16421	0.930788	0.873087	1.05132	1.05018	0.843779	0.638439	0.614542	0.805213
[truncated: 69 more columns]
