# Supplementary material for: Thalamic spindles and Up states coordinate cortical and hippocampal co-ripples in humans
Source: PLoS Biol. 2024 Nov 19;22(11):e3002855. doi: 10.1371/journal.pbio.3002855 (PMC11575773; doi:10.1371/journal.pbio.3002855)
Supplement: S10 Data — (XLSX) [file pbio.3002855.s028.xlsx]

## Sheet: S9A Fig.
0.824513	0.783904	0.78231	0.856688	0.926682	0.948216	0.958968	0.966541	0.96257	0.914096	0.861419	0.836808	0.820634	0.829852	0.865782	0.871793	0.84203	0.881279	1.04679	1.13745	1.05182	0.919379	0.857485	0.863284	0.844574	0.800791	0.85202	0.971228	1.05924	1.14678	1.2116	0.98412	0.64537	0.546054	0.581938	0.62833	0.780756	0.910048	0.963019	0.971896	0.840373	0.681057	0.776203	1.0113	1.09148	1.08229	1.13169	1.04579	0.795751	0.610273
0.429892	0.522814	0.535781	0.504296	0.527765	0.509457	0.425331	0.36347	0.318479	0.28564	0.319634	0.36712	0.367589	0.356742	0.398791	0.453779	0.466658	0.495054	0.543741	0.55879	0.55528	0.497867	0.474111	0.552253	0.626909	0.573875	0.491924	0.474501	0.478701	0.505127	0.582796	0.590822	0.488576	0.369953	0.325425	0.355234	0.322094	0.238797	0.244435	0.333305	0.427682	0.491288	0.535209	0.507522	0.442922	0.380441	0.305083	0.236491	0.243708	0.349522
0.387271	0.549113	0.697508	0.745499	0.678386	0.626242	0.622961	0.655466	0.71879	0.721375	0.610566	0.473335	0.377994	0.30288	0.337043	0.452021	0.545473	0.585926	0.522687	0.433841	0.585287	0.85103	0.88711	0.721576	0.615664	0.679701	0.826275	0.794496	0.613905	0.631542	0.781127	0.803964	0.79	0.79092	0.719674	0.538883	0.377659	0.366105	0.395823	0.452819	0.563421	0.659554	0.726645	0.727947	0.668598	0.61993	0.597277	0.624495	0.631256	0.531831
0.148383	0.199652	0.207966	0.184198	0.185993	0.228379	0.271014	0.268478	0.187937	0.105515	0.107557	0.131075	0.133169	0.176526	0.268356	0.314254	0.264196	0.172564	0.157458	0.23309	0.267351	0.199665	0.0980242	0.0452421	0.0748005	0.124763	0.123402	0.0998264	0.0905629	0.136947	0.218041	0.289563	0.303592	0.246847	0.221293	0.248398	0.201068	0.130309	0.118382	0.110617	0.112121	0.156767	0.219495	0.264168	0.22984	0.19168	0.274027	0.33219	0.292585	0.256421
0	0	0.00240537	0.0163175	0.0438412	0.0591708	0.0468661	0.0239222	0.0375913	0.0870579	0.0975858	0.0510198	0.0133822	0.015438	0.0428238	0.0621261	0.0613449	0.052637	0.0368975	0.0217163	0.0296354	0.036305	0.0210788	0.0193359	0.0392254	0.0511075	0.0475054	0.0331451	0.0377158	0.0633691	0.0607106	0.0268655	0.00452983	0	0	0	0	0.00525271	0.0410175	0.100139	0.0977258	0.0392914	0.0162253	0.0317877	0.0342233	0.0146294	0.00205101	0	0	0
2.43459	2.49884	2.23334	2.00395	2.21614	2.64526	2.80394	2.7543	2.71088	2.61494	2.42983	2.16118	1.9963	2.17538	2.39288	2.31166	2.13916	2.10592	2.26385	2.46187	2.58218	2.55029	2.4643	2.42072	2.57224	2.74687	2.64351	2.56861	2.76346	2.90933	2.82009	2.80438	2.81665	2.70573	2.70875	2.59797	2.56952	2.69432	2.69079	2.48659	2.40882	2.57055	2.6599	2.5798	2.46029	2.55212	2.65998	2.61439	2.58623	2.57338
1.20027	1.26426	1.13868	0.993941	0.995796	1.11323	1.18432	1.23631	1.26739	1.19624	1.07396	0.926881	0.82923	0.801947	0.861315	0.968725	0.974142	0.869597	0.876407	1.04347	1.1459	1.11928	0.995195	0.775517	0.653868	0.726593	0.802638	0.854469	0.94468	1.04289	1.1835	1.30655	1.30909	1.30336	1.19586	0.970654	0.719678	0.646566	0.730361	0.816639	0.828255	0.832166	0.913371	1.0068	1.02178	1.03249	1.02994	0.97792	0.860104	0.738139
0.522385	0.422563	0.449975	0.621386	0.747797	0.76195	0.703151	0.654643	0.553442	0.45715	0.391306	0.337201	0.349735	0.410102	0.463121	0.506421	0.590423	0.655661	0.711044	0.767467	0.678036	0.500734	0.392469	0.406839	0.456674	0.432983	0.359262	0.351202	0.468324	0.570766	0.571712	0.589023	0.646146	0.581705	0.44215	0.384957	0.38492	0.424815	0.440371	0.400588	0.324394	0.27187	0.284502	0.319402	0.384414	0.485178	0.514683	0.527312	0.586776	0.557427
0.332975	0.463439	0.470249	0.388954	0.424552	0.54664	0.560983	0.505591	0.486893	0.490848	0.51046	0.503665	0.513574	0.59086	0.575681	0.467765	0.384521	0.355308	0.346011	0.407066	0.558085	0.631669	0.561878	0.475986	0.434115	0.38959	0.345674	0.337021	0.313767	0.292385	0.296597	0.374954	0.440149	0.417347	0.347559	0.387941	0.443074	0.379938	0.305769	0.276528	0.277887	0.359472	0.460268	0.422103	0.359693	0.351599	0.405793	0.468699	0.44373	0.377344
0.551131	0.407066	0.309432	0.307383	0.387995	0.437252	0.420708	0.447133	0.56349	0.688408	0.656109	0.51501	0.445555	0.455374	0.502928	0.521176	0.513198	0.451036	0.349866	0.322319	0.401894	0.422945	0.350241	0.322026	0.33932	0.369398	0.362297	0.335828	0.362668	0.407506	0.363692	0.244804	0.202191	0.276576	0.291427	0.256814	0.338481	0.478394	0.47414	0.400179	0.409769	0.463205	0.522745	0.58814	0.60086	0.480414	0.344443	0.362561	0.438196	0.421316
0.772847	0.757592	0.790082	0.75391	0.750821	0.840867	0.823595	0.751321	0.720316	0.692721	0.639467	0.637575	0.669674	0.570883	0.471081	0.507645	0.641154	0.795206	0.798758	0.773867	0.849967	0.903557	0.845995	0.723225	0.661075	0.675374	0.759949	0.827898	0.830751	0.802699	0.75067	0.75528	0.765859	0.69352	0.672856	0.720409	0.727745	0.725689	0.815774	0.919642	0.899484	0.834861	0.839399	0.764142	0.635655	0.652861	0.76639	0.733421	0.608353	0.568699
0.842409	0.749965	0.700734	0.680411	0.707799	0.746691	0.72766	0.682526	0.739678	0.816416	0.723616	0.605409	0.655354	0.71262	0.672478	0.612948	0.684589	0.855221	0.997508	1.0289	1.0437	1.03155	0.918247	0.809082	0.751559	0.641274	0.509025	0.512528	0.666579	0.871702	0.968029	0.974543	0.926516	0.804412	0.80897	0.951208	0.861189	0.659865	0.670652	0.786418	0.831447	0.798776	0.795375	0.803485	0.807342	0.853401	0.882511	0.874943	0.805525	0.755507
1.05836	0.961751	0.873664	0.79191	0.776236	0.893519	1.08557	1.21742	1.26056	1.17059	1.04393	0.954063	0.934236	0.968247	0.979387	0.961654	0.984037	0.93565	0.821275	0.735524	0.716537	0.731907	0.806334	0.896211	0.88313	0.81074	0.783859	0.726498	0.70231	0.792921	0.962614	1.14756	1.1991	1.13263	0.999724	0.859233	0.800827	0.833412	0.909365	0.986289	1.04696	1.0092	0.948958	0.918884	0.849878	0.772946	0.750894	0.744789	0.738787	0.766363
1.64444	1.82453	1.8986	1.79972	1.56593	1.35962	1.40056	1.59802	1.67625	1.71188	1.72996	1.69358	1.79139	1.93685	1.87733	1.86211	1.90881	1.69265	1.52759	1.69158	1.89748	1.91101	1.8942	1.95276	1.86532	1.68602	1.54515	1.48169	1.53947	1.74848	1.9898	2.11928	1.99924	1.79028	1.63408	1.60571	1.68648	1.6985	1.6362	1.54243	1.46567	1.47565	1.56966	1.57022	1.44309	1.45429	1.63739	1.72618	1.63757	1.41305
1.56629	1.5683	1.5893	1.49015	1.39323	1.37477	1.33326	1.13943	0.938526	0.864619	0.977503	1.25118	1.42859	1.35211	1.27098	1.34714	1.32874	1.12628	1.05577	1.24102	1.38002	1.32307	1.15557	1.14465	1.26749	1.39509	1.38284	1.24825	1.13453	1.18198	1.30567	1.3224	1.27204	1.26167	1.14237	1.04427	1.15995	1.29765	1.24006	1.14594	1.11847	1.11843	1.06723	1.02342	0.991571	0.989428	1.10605	1.17054	1.0678	1.06299
0.48029	0.540504	0.584639	0.530488	0.421636	0.329171	0.2546	0.211388	0.185508	0.22197	0.301132	0.330072	0.34847	0.404646	0.476585	0.503052	0.501219	0.512059	0.471883	0.404531	0.456123	0.549344	0.475273	0.358603	0.391884	0.434568	0.401858	0.400158	0.460706	0.550755	0.596884	0.570391	0.516968	0.491358	0.463265	0.413734	0.362159	0.383496	0.444146	0.401494	0.274063	0.223225	0.253483	0.341019	0.428547	0.44241	0.485857	0.591326	0.578737	0.421791
0.409428	0.313974	0.36755	0.527303	0.595418	0.527701	0.495117	0.529525	0.47853	0.401169	0.421972	0.454957	0.418465	0.40109	0.422045	0.424719	0.464658	0.588248	0.667035	0.649722	0.605387	0.632205	0.619	0.516616	0.503308	0.580799	0.612667	0.506848	0.424356	0.513539	0.607861	0.557199	0.516363	0.550345	0.547514	0.432372	0.282446	0.239631	0.285189	0.305034	0.382133	0.487757	0.477608	0.453697	0.518004	0.607803	0.570495	0.440992	0.434377	0.514172
0.0757991	0.0691266	0.0453306	0.015016	0.00162163	0	0	0	0.00616273	0.0398411	0.0877816	0.0860563	0.0621093	0.0709231	0.111315	0.176654	0.214255	0.204382	0.176657	0.128676	0.0636486	0.0479954	0.0774665	0.0990963	0.0846717	0.042159	0.0290816	0.0596275	0.0873466	0.094291	0.108247	0.120571	0.12457	0.119399	0.0847221	0.0604086	0.0735171	0.106239	0.128761	0.1117	0.117139	0.167948	0.186711	0.157532	0.117982	0.0804476	0.0600461	0.0553962	0.0519704	0.0492144
0.011607	0.0504	0.100182	0.100439	0.0656547	0.0258442	0.00546175	0.0121748	0.0539442	0.106013	0.106671	0.0596693	0.020061	0.0227998	0.0443362	0.0368638	0.0121572	0.00092407	0	0.00146575	0.014586	0.0395718	0.043036	0.0282097	0.0364403	0.0455301	0.0243006	0.00485374	0	0	0	0	0	0	0	0	0	0	0	0	0	0	0	0	0	0	0.000250444	0.009021	0.0323283	0.0459097
0.719102	0.704568	0.694937	0.737607	0.835499	0.904936	0.884437	0.787953	0.636317	0.546323	0.597412	0.728952	0.793707	0.793896	0.810656	0.865007	0.866994	0.805755	0.826067	0.855921	0.720974	0.619031	0.676811	0.715132	0.664166	0.661635	0.684925	0.669308	0.619199	0.523588	0.407562	0.463736	0.689221	0.920518	0.993732	0.845048	0.731924	0.752763	0.810847	0.835384	0.864574	0.857822	0.745546	0.725459	0.875444	0.901333	0.807166	0.788242	0.828212	0.777904
1.161	1.33129	1.20573	0.928056	0.783364	0.778335	0.759368	0.72735	0.746148	0.736861	0.727574	0.892449	1.13922	1.16647	0.988731	0.925454	0.992373	1.0508	1.02532	0.942316	0.930565	0.904327	0.85442	0.909906	1.02433	1.16488	1.20538	1.09766	1.01469	0.998796	0.889695	0.797833	0.938018	1.17642	1.23232	1.1016	0.979558	0.951343	0.999018	1.09384	1.22411	1.32406	1.37581	1.31343	1.15529	0.994272	0.939257	0.945171	0.964968	1.00698
1.06022	0.705793	0.462752	0.491917	0.648233	0.774514	0.84337	0.917419	0.952692	0.919163	0.880766	0.868038	1.02812	1.26016	1.2326	1.16203	1.16334	1.22198	1.18332	0.917988	0.765516	0.911355	1.06035	1.06385	1.02265	1.02057	1.08329	1.15125	1.12423	1.07611	1.07866	1.04069	1.02877	1.06392	1.17823	1.25708	1.17114	1.1257	1.12545	1.01121	0.835094	0.785225	0.848392	0.949827	1.07749	1.08308	0.930468	0.888992	0.928914	1.0224
2.55698	2.72288	2.98527	3.15147	2.99977	2.79756	2.7615	2.73196	2.69596	2.84206	3.10602	3.16029	3.0542	2.95778	2.83563	2.72681	2.78006	3.0274	3.00697	2.67952	2.54093	2.57221	2.5195	2.65292	2.98655	2.98727	2.83447	3.02557	3.27707	3.25915	3.22807	3.38528	3.42275	3.239	3.11004	3.23648	3.31366	3.18761	3.09671	3.07803	3.00525	3.07433	3.18672	3.0637	2.70096	2.59285	2.81179	2.9735	2.95283	2.99256
2.66142	2.66507	2.56467	2.46856	2.34117	2.42303	2.7345	2.84896	2.75585	2.50984	2.23318	2.12847	2.1899	2.42771	2.85007	3.00997	2.71252	2.43552	2.36907	2.41301	2.4651	2.41843	2.43538	2.4909	2.51022	2.64178	2.86572	2.86454	2.86464	2.93074	2.95899	3.04533	3.03099	2.95488	2.89574	2.89355	2.80843	2.70588	2.79034	3.04216	3.13037	2.84573	2.42434	2.27823	2.53019	2.76646	2.71525	2.69426	2.61077	2.52209
0.434089	0.446331	0.322722	0.17964	0.173136	0.23767	0.270168	0.318249	0.423131	0.441073	0.364421	0.308247	0.307947	0.285876	0.305713	0.410343	0.514175	0.474549	0.371502	0.358227	0.385033	0.42856	0.481991	0.481337	0.387689	0.270741	0.321775	0.483136	0.500579	0.428186	0.475779	0.601668	0.604344	0.529884	0.501841	0.479814	0.416731	0.357527	0.307614	0.208988	0.159839	0.287359	0.499185	0.523659	0.365075	0.283568	0.34036	0.433732	0.487386	0.439672
0.47065	0.606153	0.662399	0.503392	0.407091	0.508938	0.678841	0.798717	0.817781	0.778471	0.81779	0.889743	0.82205	0.743646	0.755343	0.793632	0.771272	0.733994	0.763681	0.930831	0.990682	0.813875	0.606728	0.561516	0.635589	0.741872	0.822811	0.960537	1.06092	0.89291	0.727278	0.699135	0.749032	0.87621	0.947634	0.972705	0.917671	0.706857	0.51334	0.587376	0.840083	0.965131	0.915135	0.839125	0.839056	0.8755	0.954194	1.00937	0.988756	0.972559
0.497584	0.474689	0.446692	0.570115	0.670156	0.730787	0.923984	1.08167	0.919848	0.563972	0.465935	0.55609	0.472323	0.384257	0.460614	0.503128	0.445008	0.436278	0.440482	0.428903	0.45893	0.492383	0.572185	0.667305	0.603894	0.555254	0.552816	0.509659	0.449183	0.445128	0.50478	0.484176	0.435285	0.491207	0.50492	0.411287	0.354948	0.404021	0.560678	0.684162	0.745615	0.811641	0.727424	0.529272	0.469457	0.469725	0.392631	0.378748	0.500699	0.639814
1.43651	1.65363	1.88261	2.20506	2.11207	1.75211	1.61913	1.67766	1.9504	2.27028	2.11715	1.69184	1.4912	1.53301	1.76223	2.20494	2.39974	2.15603	1.80102	1.61511	1.72143	1.80486	1.70027	1.79448	2.08691	2.0764	1.88308	1.83819	1.9386	1.94908	1.85866	1.8097	1.88699	1.92454	1.80901	1.51773	1.44897	1.73019	1.88613	1.61289	1.27517	1.25724	1.45315	1.61892	1.67105	1.78406	1.86262	1.8219	1.67405	1.5412
0.309983	0.261328	0.252179	0.211903	0.15189	0.113984	0.108368	0.164018	0.233174	0.274841	0.252731	0.175679	0.130454	0.133352	0.159259	0.206408	0.223183	0.205876	0.202794	0.268813	0.327228	0.333846	0.313675	0.255824	0.177595	0.127461	0.185002	0.273993	0.284993	0.208608	0.156645	0.16362	0.206928	0.210278	0.169964	0.0865308	0.0388583	0.0879848	0.181969	0.211599	0.220624	0.259286	0.257952	0.221574	0.207634	0.185784	0.17086	0.198582	0.201617	0.161616
0.303681	0.30826	0.330741	0.425444	0.576805	0.625482	0.473813	0.298275	0.279878	0.368469	0.481144	0.522793	0.545547	0.600599	0.664348	0.626391	0.545254	0.490963	0.469384	0.532417	0.639016	0.647331	0.571537	0.535568	0.551491	0.580352	0.604933	0.5696	0.457299	0.441192	0.571653	0.65177	0.584284	0.500784	0.477491	0.43384	0.422292	0.446766	0.497898	0.556925	0.64583	0.62643	0.541604	0.571471	0.662823	0.661731	0.559059	0.536764	0.631746	0.692167
1.96861	1.89532	2.00835	2.25666	2.35178	2.1437	1.89189	1.7673	1.72907	1.96293	2.16531	2.01139	1.83309	1.77036	1.6083	1.55099	1.91445	2.38657	2.36515	2.1781	2.1597	2.13935	1.99497	1.94842	2.06122	2.04436	1.71565	1.45194	1.42785	1.50184	1.78391	2.05068	1.98374	1.81929	1.83864	1.96999	1.99849	1.9124	1.85314	1.84703	1.79278	1.78067	1.79303	1.72005	1.72253	1.8447	1.98681	2.03666	1.88273	1.68593
1.11946	1.22292	1.18822	1.26023	1.47326	1.50592	1.2766	1.08118	1.2595	1.54973	1.56587	1.47515	1.53251	1.57697	1.58261	1.70571	1.76773	1.61435	1.49932	1.52599	1.51162	1.36582	1.28677	1.32506	1.25267	1.13687	1.2255	1.46463	1.64097	1.84431	2.06298	2.00341	1.83386	1.7963	1.56154	1.32214	1.21381	1.28506	1.49684	1.52004	1.41338	1.50263	1.72749	1.88627	1.91316	1.82451	1.84529	1.91054	1.86759	1.72418
0.0341695	0.0684364	0.123138	0.187821	0.183578	0.143997	0.140794	0.12369	0.0678494	0.0467631	0.0443362	0.0281397	0.0345	0.0730421	0.125617	0.180536	0.193797	0.15661	0.105073	0.0702968	0.0727137	0.0931303	0.0628208	0.0176385	0.0127474	0.0534121	0.099044	0.0916639	0.0668615	0.0512702	0.0615709	0.0922777	0.140529	0.146303	0.103631	0.079141	0.0900606	0.0979097	0.134213	0.187317	0.169877	0.125323	0.0742867	0.0249169	0.00264615	0.0081123	0.0374969	0.0875233	0.116345	0.0950113
0.532996	0.460197	0.421481	0.422098	0.358452	0.326523	0.409296	0.451968	0.353829	0.238372	0.206496	0.255414	0.394501	0.524547	0.50728	0.348457	0.237226	0.271935	0.390119	0.54584	0.61109	0.528849	0.424433	0.394183	0.381068	0.331392	0.317529	0.385801	0.407346	0.403565	0.495497	0.656644	0.701303	0.633981	0.537999	0.555679	0.710562	0.763817	0.581866	0.409028	0.438231	0.683769	0.850459	0.759232	0.597558	0.550624	0.526809	0.542859	0.63448	0.649288
0.53979	0.625409	0.671604	0.612153	0.519175	0.580597	0.713931	0.632821	0.440839	0.463877	0.683002	0.794946	0.73207	0.659944	0.690826	0.774731	0.722024	0.614159	0.593987	0.660937	0.772594	0.814072	0.731028	0.623872	0.577338	0.598109	0.633702	0.650462	0.678655	0.637569	0.578405	0.638929	0.699632	0.626484	0.61728	0.769277	0.921351	1.00273	0.942642	0.736655	0.511277	0.433607	0.460909	0.487532	0.583513	0.639944	0.589951	0.524864	0.507712	0.508687
0.355786	0.384933	0.501394	0.515113	0.430295	0.425836	0.440966	0.470831	0.49257	0.444082	0.425678	0.43404	0.437481	0.47601	0.541776	0.520569	0.46781	0.476292	0.486607	0.474121	0.508368	0.524723	0.507001	0.539186	0.59172	0.567282	0.532796	0.467474	0.384144	0.391006	0.470644	0.549141	0.586575	0.586627	0.614111	0.571151	0.456558	0.370545	0.345926	0.390333	0.442116	0.456288	0.452579	0.493969	0.599449	0.639982	0.484247	0.303929	0.314058	0.457661
0.751455	0.864183	0.816786	0.701741	0.690029	0.825846	0.923503	0.766336	0.627293	0.731932	0.858101	0.853275	0.768764	0.638021	0.593851	0.663121	0.725901	0.683033	0.616673	0.561965	0.566758	0.692679	0.703425	0.551466	0.549623	0.744024	0.835422	0.761367	0.743248	0.847868	0.86698	0.756314	0.659603	0.634323	0.606894	0.555338	0.626316	0.788345	0.780437	0.625253	0.621297	0.646139	0.544894	0.574948	0.777707	0.89489	1.01728	1.0555	1.0092	1.02304
0.0657279	0.128484	0.256318	0.304792	0.244866	0.24133	0.311236	0.283218	0.169133	0.114631	0.145434	0.175092	0.190105	0.177726	0.126821	0.126998	0.142873	0.122103	0.0914526	0.0791114	0.0941488	0.11246	0.0931984	0.0864991	0.137508	0.190769	0.153558	0.0911986	0.0923145	0.145316	0.193815	0.205933	0.160962	0.0993569	0.0473551	0.0476198	0.0982417	0.122363	0.105689	0.112647	0.128383	0.124824	0.145407	0.251265	0.360178	0.314729	0.195368	0.144235	0.152745	0.128326
0.473618	0.294732	0.219262	0.215683	0.260137	0.365365	0.462983	0.434607	0.368309	0.413829	0.553056	0.608635	0.566327	0.500356	0.40135	0.272542	0.244957	0.354803	0.432774	0.410234	0.332796	0.235249	0.137581	0.117249	0.221425	0.379783	0.408079	0.338982	0.281969	0.309551	0.336467	0.311463	0.332984	0.400712	0.442275	0.471987	0.53011	0.580831	0.502293	0.366598	0.363693	0.474309	0.58542	0.571958	0.42065	0.348216	0.491636	0.664853	0.667339	0.549237
2.18081	1.92303	1.84153	2.13041	2.47034	2.56011	2.35867	2.04981	1.91844	2.00017	2.02174	1.94966	2.1585	2.47918	2.55391	2.61411	2.67514	2.29496	2.07752	2.31823	2.53901	2.46656	2.27414	2.1918	2.39088	2.48041	2.39385	2.36551	2.23518	2.26192	2.48031	2.64199	2.6438	2.46487	2.33078	2.2434	2.17137	2.18409	2.20652	2.25034	2.42892	2.83577	3.27806	3.22033	2.90921	2.78863	2.68902	2.68623	2.7929	2.7825
1.6921	1.63416	1.49437	1.31268	1.20658	1.26074	1.34811	1.34421	1.24598	1.13118	1.09798	1.13294	1.13703	1.08863	1.11286	1.22072	1.29153	1.3154	1.27698	1.23219	1.24534	1.28542	1.33807	1.36007	1.34206	1.35581	1.3571	1.33983	1.37447	1.46586	1.46191	1.39995	1.22079	0.93884	0.876217	1.03404	1.12969	1.10107	1.05742	1.14177	1.32955	1.39634	1.33699	1.20857	1.04584	0.987952	1.08536	1.18127	1.05039	0.859049
0.776064	0.860175	1.06112	1.12246	1.0279	1.13243	1.38603	1.47295	1.33859	1.146	1.03142	1.10175	1.25	1.37669	1.36293	1.19001	0.982287	0.902936	0.971212	1.08926	1.04581	0.869553	0.872377	1.06566	1.17605	1.19554	1.19635	1.33812	1.55503	1.5604	1.3964	1.26339	1.15151	1.07852	1.11605	1.19577	1.23172	1.17865	1.12541	1.30729	1.55964	1.58353	1.47346	1.24999	1.11612	1.25134	1.43576	1.47161	1.30108	1.2259
0.628772	0.776108	0.897361	0.90971	0.896417	0.88742	0.836246	0.824729	0.881838	0.914546	0.822658	0.758653	0.917127	1.02623	0.894378	0.732611	0.706881	0.784265	0.891617	0.830339	0.634345	0.569725	0.731602	0.809924	0.744225	0.772781	0.928078	0.991069	0.922939	0.912592	0.885002	0.819522	0.873342	0.965488	0.897828	0.7436	0.675101	0.817888	0.957596	0.85701	0.806161	0.857988	0.85032	0.845265	0.796429	0.712988	0.688281	0.749699	0.752544	0.689686
1.02887	1.1986	1.20441	0.924898	0.786883	0.956508	1.0541	1.00269	1.04085	1.14777	1.19499	1.10126	0.845472	0.639185	0.715472	0.913389	1.06498	1.17487	1.09095	0.842083	0.703637	0.686162	0.728375	0.796549	0.796509	0.811568	0.897129	1.00037	1.1984	1.34169	1.22679	0.936357	0.79412	0.789713	0.810147	0.820801	0.848303	0.92246	0.923432	0.857141	0.811517	0.916613	1.1205	1.30738	1.2702	1.04679	0.85049	0.886448	0.983394	0.958097
1.64744	1.60377	1.57795	1.69107	1.79774	1.87147	1.87956	1.79355	1.82695	1.91155	1.89096	1.73377	1.5399	1.57012	1.87611	2.16629	2.16035	2.05442	2.08998	1.87757	1.4229	1.16966	1.32263	1.53658	1.52385	1.51928	1.69605	1.79189	1.68095	1.65122	1.87293	1.97966	1.82291	1.50778	1.3099	1.42463	1.7006	1.73099	1.54156	1.51073	1.64557	1.83894	2.03142	2.08912	2.02384	2.02001	2.05251	1.94548	1.71109	1.48562
0	0	0	0.00435761	0.0226208	0.0477514	0.0558559	0.0531634	0.0327618	0.00951371	0.00363905	0.0196703	0.0443373	0.0528584	0.0524769	0.0386179	0.0246043	0.0718985	0.1668	0.18992	0.148661	0.104061	0.0665005	0.0288622	0.00666552	0.00268993	0.018251	0.0502214	0.0823404	0.108834	0.120088	0.139686	0.140652	0.114247	0.106297	0.117496	0.0961997	0.0590958	0.0602139	0.0844085	0.119992	0.134076	0.118272	0.0958389	0.0844725	0.0680695	0.0628304	0.0704949	0.0814828	0.0993204
0.0310444	0.0751806	0.0816028	0.0361944	0.00548349	0	0	0	0.00606282	0.0261813	0.0439047	0.0292502	0.0101081	0.0174594	0.0448983	0.0660712	0.0827222	0.0780159	0.0441727	0.03164	0.0435023	0.0322461	0.00951371	0.000452353	0	0	0	0.00792661	0.0400304	0.0799483	0.0694134	0.0261111	0.00305594	0	0	0	0.00717853	0.028231	0.0439696	0.0311464	0.0282888	0.0428246	0.0336886	0.0105086	0.00522901	0.0256602	0.0611132	0.0730948	0.0467614	0.0139296
0.722965	0.80954	0.909482	0.916572	0.902687	0.846967	0.710191	0.616149	0.682263	0.771569	0.770968	0.745872	0.702814	0.634249	0.652087	0.750909	0.907702	1.0217	0.96911	0.933632	0.991695	1.01289	0.962435	0.897374	0.765417	0.629375	0.594659	0.709877	0.850095	0.876858	0.805772	0.671066	0.646902	0.785871	0.789788	0.674236	0.568184	0.526245	0.614471	0.762082	0.902147	1.0089	1.02751	0.939948	0.784768	0.756535	0.833889	0.807371	0.768377	0.827704
1.16734	1.20571	1.26067	1.28316	1.1544	0.925148	0.759657	0.689101	0.665916	0.852689	1.12718	1.21923	1.1438	1.05209	0.929998	0.938698	1.18612	1.41293	1.3828	1.09457	0.979651	1.05936	1.07922	0.99592	0.91939	0.9373	1.00861	1.00774	0.9281	0.870576	0.872252	0.993751	1.08798	1.09737	0.942038	0.756044	0.816664	0.992179	1.06166	1.08575	1.13245	1.13657	1.11828	1.10754	1.16891	1.26494	1.23819	1.05999	0.851654	0.756255
0.569321	0.64857	0.807789	0.993843	1.1167	1.13399	1.15056	1.13637	1.06608	0.933561	0.851322	0.911921	0.954249	0.930389	0.931484	0.969707	0.907755	0.841333	0.892555	0.989958	0.942855	0.896784	0.948074	1.00278	0.986425	0.964428	0.917939	0.830607	0.794611	0.837402	0.865548	0.904472	1.02154	1.09885	1.08789	1.08559	1.16299	1.23714	1.16192	0.989821	0.942749	1.00736	1.06871	1.13713	1.2048	1.18299	1.12334	1.13506	1.11059	1.06342
3.01808	2.79456	2.63241	2.74553	2.89874	3.03264	3.24144	3.25192	3.07795	3.00891	3.07498	2.88055	2.65188	2.59744	2.51753	2.44624	2.58869	2.86243	3.10239	3.02049	3.01597	3.25245	3.23335	2.96113	2.74496	2.50003	2.36853	2.61669	2.86831	3.06088	3.26921	3.16103	2.62762	2.25624	2.34451	2.53578	2.61295	2.6319	2.70721	2.76208	2.70668	2.76303	2.88397	2.98895	2.96068	2.95415	2.99202	2.90477	2.68319	2.54448
2.41514	2.47605	2.51019	2.58805	2.75698	2.85372	2.65403	2.4312	2.52462	2.60278	2.59605	2.59454	2.49913	2.45648	2.49879	2.47288	2.31646	2.12227	2.14798	2.2534	2.34295	2.56437	2.8161	2.83141	2.60205	2.51154	2.50927	2.57492	2.73638	2.73469	2.60975	2.59398	2.67084	2.86159	2.8785	2.53233	2.18865	2.03383	2.20528	2.57928	2.74912	2.76743	2.91457	3.07689	3.01716	2.93613	2.92037	2.71249	2.50135	2.55508
0.301122	0.317811	0.277335	0.250114	0.230898	0.188372	0.167418	0.216589	0.26056	0.300684	0.391124	0.444901	0.424288	0.410124	0.395866	0.372648	0.385179	0.395346	0.39759	0.439716	0.419639	0.397136	0.357066	0.32862	0.39693	0.486323	0.525129	0.517663	0.41905	0.35655	0.415302	0.437721	0.374909	0.323578	0.324892	0.388318	0.519029	0.624243	0.590812	0.431003	0.261663	0.251295	0.36022	0.409125	0.369166	0.377008	0.442814	0.517922	0.564706	0.541916
0.808429	0.776718	0.679544	0.595174	0.502194	0.522801	0.681322	0.763835	0.672042	0.603274	0.75826	0.982277	1.00549	0.966302	1.00361	1.02008	0.972926	0.870994	0.752182	0.689039	0.677713	0.745142	0.878955	0.981677	0.994796	0.912697	0.787251	0.765357	0.848968	0.79277	0.693835	0.689335	0.687722	0.722671	0.747776	0.827569	0.838351	0.686837	0.640374	0.762677	0.921353	0.95563	0.839728	0.773182	0.81501	0.935778	1.14174	1.227	1.09984	0.972939
0.528415	0.528235	0.461268	0.353494	0.323079	0.404943	0.617346	0.813511	0.796763	0.668728	0.609298	0.623522	0.55766	0.446995	0.350115	0.300786	0.371051	0.501606	0.487734	0.386662	0.407119	0.472649	0.427231	0.387793	0.425476	0.488331	0.465381	0.369533	0.371787	0.461064	0.477469	0.47137	0.516183	0.580194	0.565124	0.495321	0.422464	0.384348	0.379983	0.402005	0.476087	0.578621	0.569452	0.39863	0.284369	0.34118	0.403645	0.443239	0.457833	0.43809
1.33119	1.57925	1.86789	1.87369	1.64733	1.55457	1.66359	1.77235	1.73352	1.74089	1.86311	1.95355	1.83491	1.51228	1.25092	1.24888	1.361	1.4109	1.32612	1.38072	1.5883	1.71764	1.68925	1.5879	1.63907	1.90898	1.97724	1.82504	1.72887	1.73268	1.69432	1.60279	1.57213	1.59622	1.58096	1.44485	1.50295	1.77877	1.94113	1.72544	1.37795	1.18173	1.08552	1.16784	1.35889	1.49656	1.60919	1.65078	1.65235	1.61572
0.276806	0.282036	0.306241	0.2782	0.20078	0.153566	0.184135	0.217112	0.233336	0.261022	0.235764	0.170525	0.176248	0.229203	0.215748	0.145082	0.0839201	0.0381645	0.0284807	0.0617156	0.0964972	0.0954152	0.0697182	0.0862706	0.150343	0.215773	0.258919	0.245921	0.172211	0.122826	0.16404	0.227181	0.183212	0.092259	0.0600569	0.083006	0.130193	0.161386	0.165703	0.1763	0.211739	0.254393	0.237337	0.177261	0.166257	0.193081	0.167956	0.140984	0.142312	0.185388
0.630918	0.716979	0.666653	0.556108	0.531663	0.603739	0.623684	0.573046	0.594193	0.653615	0.622362	0.588662	0.598044	0.510903	0.401127	0.415143	0.54	0.555308	0.482228	0.485584	0.578561	0.662108	0.667493	0.619112	0.555028	0.582348	0.670459	0.713012	0.638791	0.541577	0.509029	0.555813	0.57306	0.502516	0.402835	0.383085	0.474864	0.561117	0.626753	0.631834	0.58634	0.549103	0.551706	0.561877	0.529784	0.47268	0.406687	0.417658	0.401643	0.325354
1.78277	1.67397	1.72816	2.06707	2.27951	2.15119	2.15185	2.30112	2.25651	2.09377	2.08777	2.17563	2.22837	2.17618	1.88612	1.60517	1.67727	1.83593	1.73088	1.65785	1.79762	1.93521	1.92924	1.81232	1.75847	1.83294	1.89755	1.86544	1.91864	2.18338	2.29148	2.05286	1.78507	1.62477	1.7013	2.01219	2.26802	2.23519	1.97995	1.80288	1.89505	1.9894	1.98969	2.16641	2.38107	2.34976	2.16782	2.02999	2.08484	2.23078
1.7875	1.8203	1.76115	1.63863	1.40953	1.30247	1.37568	1.57324	1.72452	1.66224	1.52305	1.51532	1.61559	1.73759	1.76062	1.7438	1.86289	1.99841	2.00418	1.99457	1.90225	1.75889	1.56631	1.38466	1.25868	1.28141	1.46634	1.64084	1.81104	1.92027	1.81653	1.77247	1.74143	1.63501	1.61038	1.64849	1.68085	1.68319	1.65892	1.69397	1.75368	1.76148	1.73623	1.61709	1.58063	1.76917	1.85802	1.77508	1.59932	1.40626
0.0780443	0.0768353	0.0881423	0.13539	0.144902	0.102033	0.0929537	0.150468	0.2065	0.196397	0.157472	0.114146	0.0906953	0.100759	0.122873	0.113662	0.0985545	0.125092	0.154951	0.132457	0.0712975	0.0211929	0.0073108	0.0338462	0.0802456	0.0759479	0.0321097	0.0414644	0.116895	0.155605	0.116265	0.0943982	0.122882	0.144908	0.128074	0.0830213	0.0605307	0.0879106	0.13081	0.130479	0.0996182	0.132672	0.186455	0.168938	0.100117	0.0531398	0.0458086	0.0422096	0.0236925	0.0353933
0.369986	0.414365	0.50047	0.548747	0.446746	0.322736	0.301512	0.375898	0.459239	0.483495	0.421336	0.353742	0.396309	0.504616	0.592962	0.606416	0.523353	0.429046	0.388263	0.412977	0.414918	0.356023	0.392703	0.538822	0.545672	0.425466	0.417055	0.457507	0.396537	0.317147	0.330475	0.436768	0.597364	0.645759	0.505728	0.389248	0.353556	0.310365	0.295077	0.373692	0.458282	0.509564	0.578462	0.579699	0.493996	0.399044	0.400498	0.467931	0.562096	0.710473
0.618576	0.654784	0.553809	0.422189	0.421019	0.578666	0.761229	0.825616	0.812443	0.747139	0.678546	0.54877	0.494593	0.560252	0.625207	0.656956	0.724935	0.857111	0.828424	0.7038	0.679967	0.699848	0.678192	0.663108	0.62052	0.560099	0.490807	0.458649	0.509804	0.563374	0.589516	0.624624	0.603178	0.497866	0.476284	0.588328	0.731374	0.817241	0.804377	0.717604	0.579231	0.502401	0.49578	0.418569	0.388358	0.507875	0.675246	0.686242	0.580603	0.574836
0.441969	0.421404	0.504842	0.537519	0.502424	0.516558	0.587185	0.583558	0.454949	0.396084	0.409803	0.356128	0.290654	0.351068	0.473094	0.525849	0.557363	0.570132	0.57083	0.603168	0.602419	0.476343	0.374733	0.351283	0.382836	0.507768	0.6059	0.590144	0.546226	0.539211	0.532846	0.429756	0.329977	0.364304	0.438085	0.405235	0.335761	0.375404	0.482014	0.527468	0.57373	0.6015	0.630119	0.626214	0.558103	0.533202	0.528396	0.522115	0.509254	0.455409
0.689375	0.805395	0.852499	0.777858	0.647013	0.553928	0.496886	0.508225	0.544281	0.59048	0.673086	0.730823	0.747902	0.647073	0.52646	0.631959	0.823859	0.782582	0.613115	0.565474	0.57605	0.580002	0.640956	0.833667	1.04538	1.03947	0.897319	0.875524	0.882747	0.856056	0.842723	0.796627	0.70421	0.643549	0.665202	0.715547	0.727953	0.714971	0.711542	0.808352	0.928849	0.925839	0.786455	0.682198	0.754915	0.892848	0.959963	1.00608	1.0867	1.12425
0.297802	0.218002	0.162314	0.148922	0.156089	0.169049	0.138017	0.103403	0.0984441	0.126305	0.18887	0.234126	0.256342	0.222354	0.13422	0.100762	0.148911	0.143547	0.0825997	0.0652236	0.12675	0.231352	0.236615	0.127137	0.109242	0.21103	0.279344	0.246132	0.172958	0.137572	0.1389	0.124309	0.0972037	0.0775723	0.093072	0.138152	0.176547	0.167164	0.0941632	0.0527078	0.0431961	0.0343197	0.0587411	0.10881	0.141043	0.141871	0.134622	0.123972	0.132212	0.194736
0.390262	0.371691	0.355072	0.405117	0.48203	0.473124	0.388071	0.321787	0.270122	0.235861	0.299494	0.373265	0.353967	0.322966	0.387696	0.426311	0.397194	0.394092	0.394923	0.376738	0.40224	0.445537	0.430637	0.404459	0.451964	0.558618	0.636334	0.640327	0.558463	0.465297	0.426276	0.395092	0.391576	0.442713	0.479479	0.507999	0.605883	0.718301	0.715208	0.654466	0.605027	0.605118	0.548229	0.410122	0.386681	0.461068	0.580425	0.660743	0.563834	0.366751
2.08193	2.11974	2.50897	2.6031	2.43381	2.3872	2.30717	2.25959	2.40844	2.4768	2.40496	2.35375	2.14935	1.98666	2.10044	2.32434	2.56292	2.72638	2.54349	2.26614	2.18634	2.11069	2.03147	2.20621	2.55378	2.66318	2.58763	2.56469	2.4411	2.25558	2.22079	2.40067	2.56097	2.57104	2.59459	2.57088	2.39438	2.17699	2.17452	2.38583	2.48896	2.54456	2.67471	2.73173	2.67198	2.49626	2.30741	2.44239	2.82749	3.01673
0.943636	0.947149	1.08551	1.19177	1.14203	1.16585	1.21211	1.22385	1.27826	1.39707	1.49991	1.52065	1.41518	1.30148	1.33016	1.46343	1.53598	1.44611	1.31203	1.26639	1.20391	1.13773	1.11555	1.03372	1.04941	1.20515	1.22296	1.03939	0.976369	1.15905	1.27674	1.27233	1.33077	1.32795	1.21235	1.1484	1.12738	1.07993	1.04497	0.99497	0.986573	1.07843	1.15434	1.20119	1.21934	1.14816	1.10785	1.16828	1.17743	1.17827
1.00566	1.01742	1.00559	1.07819	1.24255	1.37591	1.36905	1.19252	0.998445	1.02281	1.15793	1.29143	1.40739	1.36234	1.08239	0.867028	0.991335	1.26269	1.2581	1.12793	1.219	1.39522	1.49403	1.49521	1.39885	1.29863	1.24081	1.23668	1.22853	1.34353	1.52651	1.56025	1.30412	0.950647	0.806315	0.97666	1.31094	1.4786	1.29042	1.05981	1.12243	1.42829	1.67128	1.56241	1.36001	1.28097	1.21782	1.16676	1.10886	1.15722
0.712802	0.710073	0.605228	0.409315	0.31287	0.405132	0.612722	0.776865	0.89119	1.00447	1.10048	0.99571	0.738241	0.551251	0.593915	0.753555	0.937583	1.01892	0.9306	0.75991	0.702868	0.769307	0.837076	0.857949	0.828884	0.768679	0.747238	0.822679	0.872988	0.815812	0.874979	1.06378	1.16483	1.03897	0.918275	0.854368	0.855436	0.951711	1.0413	0.935892	0.783657	0.749193	0.75037	0.835586	0.867932	0.714095	0.550062	0.512213	0.58401	0.654918
0.908012	0.978666	0.860098	0.73842	0.838459	0.928403	0.861968	0.900098	1.02173	1.03187	0.877994	0.660947	0.557405	0.609043	0.716965	0.797596	0.923846	0.976368	0.901488	0.784711	0.702757	0.722304	0.862539	0.924596	0.796725	0.761013	0.903519	0.900786	0.84256	0.937014	0.964041	0.890946	0.855085	0.834495	0.80684	0.855001	0.982727	1.01117	0.852221	0.678686	0.647255	0.634397	0.6199	0.736654	0.970205	1.15919	1.23356	1.22748	1.16026	0.970696
1.6139	1.8084	1.98895	2.12884	2.01704	1.8354	1.84239	1.83385	1.83456	1.94253	2.0077	1.96876	1.97001	1.92654	1.75578	1.66253	1.61795	1.6384	1.84756	1.96712	1.73913	1.54451	1.60163	1.77782	1.97368	2.23425	2.45874	2.3693	2.09282	1.87465	1.7165	1.55281	1.59305	1.81253	1.91019	1.87584	1.96873	2.15581	2.22506	2.03446	1.71262	1.49273	1.62801	1.97278	2.0312	1.80102	1.69942	1.85739	2.0509	2.08673
4.84912	4.34821	3.45108	2.41319	1.83583	2.12906	3.24747	4.28035	4.45906	4.29548	3.74593	2.56696	1.57316	1.1031	1.45417	2.04321	1.98188	1.64771	1.32318	1.0115	0.960949	1.98911	3.41814	4.25847	4.96443	4.64387	3.69792	3.02934	2.16688	2.11776	3.46675	5.51964	6.55438	5.47115	3.7711	3.22127	2.91664	2.05987	1.95619	2.15388	2.24219	2.29069	2.76599	3.11155	3.1673	3.50745	4.11493	4.71038	4.99818	4.4459
0	0	0	0	0	0	0	0	0	0	0	0.0214702	0.235392	0.662736	0.740346	0.328412	0.049141	0	0	0	0.0996032	0.452678	0.7877	0.544527	0.149149	0.00408341	0	0	0	0	0	0	0	0	0	0	0	0	0	0	0	0	0	0	0	0	0	0	0	0
0.863766	0.295885	0.0363337	0	0	0	0.00527744	0.220458	0.956284	1.81558	1.76407	1.01115	0.417622	0.635874	1.30357	1.55088	1.31221	0.903683	0.616476	0.764122	0.706818	0.472763	0.660991	0.759161	0.363405	0.195261	0.600324	1.35312	1.97244	2.17504	1.81662	1.27702	0.807599	0.988267	1.84183	2.19508	2.02871	1.6796	1.07131	0.379413	0.125877	0.40138	1.08512	1.71042	1.74733	0.967234	0.577432	0.767784	0.728722	0.789729
2.60091	1.82444	1.19492	0.560003	0.129172	0.000738064	0	0.0311384	0.305517	0.978439	1.41668	1.05342	0.678869	0.841624	0.962969	1.10739	1.40608	1.62073	1.31263	0.905358	1.12629	1.33454	0.900212	0.286588	0.13148	0.452678	0.791988	0.698992	0.835764	1.72488	2.70927	2.97531	3.32251	4.01879	3.74158	2.28993	1.02596	1.08227	1.46453	0.982079	0.28623	0.0239838	0.0605481	0.380768	0.980687	1.31407	1.24614	1.15919	1.20608	1.45773
1.73154	0.912606	0.684828	1.65989	2.99671	3.22814	2.13458	1.16361	0.714497	0.787552	0.717744	0.295661	0.167871	0.507992	0.791196	0.571938	0.673775	1.54163	2.15612	1.73241	1.30785	1.26171	1.01744	0.447398	0.0872059	0.109095	0.47111	0.790029	0.526332	0.138905	0.00232885	0	0.0823715	0.524238	1.40931	2.0082	1.94863	1.79932	1.5295	0.736388	0.149678	0.143186	0.732078	1.46144	1.34263	0.901926	0.834816	0.544527	0.248753	0.456761
0	0	0	0	0	0	0	0	0	0	0	0	0	0	0	0	0	0	0	0	0	0	0	0	0	0	0	0	0	0	0	0	0	0	0	0	0	0	0	0	0	0	0	0	0	0	0	0	0	0
0	0	0	0	0	0	0	0	0	0	0	0	0	0	0	0	0	0	0	0	0	0	0	0	0	0	0	0	0	0	0	0	0	0	0	0	0	0	0	0	0	0	0	0	0	0	0	0	0	0
2.29792	1.81593	1.43186	1.84294	2.53673	2.62021	1.70209	0.611885	0.0958187	0	0	0.0355956	0.287729	0.711545	0.712189	0.484855	0.84396	1.36943	1.14197	0.453702	0.0986545	0.276885	0.913143	1.3788	1.04912	0.482272	0.513898	0.789009	0.535451	0.230431	0.537469	1.25316	1.38292	0.927209	0.808694	0.856929	1.18282	2.13869	2.3555	1.86946	1.63733	0.998818	0.467925	0.638814	0.763234	0.414362	0.376448	0.729496	0.731831	0.647798
5.44485	5.93885	5.42888	4.27929	3.77093	4.98883	6.38612	6.2277	5.55156	4.75586	3.45183	3.23246	4.13706	4.30124	3.99492	4.34955	4.9789	5.13939	4.29143	2.94316	2.64718	3.19994	3.78278	3.84788	4.25352	5.48696	5.62979	3.96948	2.77308	3.08403	5.12441	6.77019	6.13134	4.55571	2.9781	2.16883	2.8038	3.61154	3.04712	2.2336	3.01231	5.38667	7.03678	6.90489	7.43242	6.80738	3.94964	2.19258	1.7562	2.15252
0.64458	1.13048	1.79562	2.37594	1.98914	2.43627	4.72452	5.83648	3.93254	1.52051	0.745483	1.18929	2.10419	3.25927	3.5581	3.13605	3.12177	3.53275	3.25634	2.70594	2.59797	2.36739	1.83371	1.94517	2.27046	2.50543	3.79992	6.09712	6.84905	5.44658	3.74771	3.24889	4.28087	5.55224	5.16431	3.97225	3.42444	4.55637	6.67729	7.76823	7.17547	6.70632	5.34308	3.11721	2.11446	3.09707	4.73462	5.29217	5.34678	6.54248
1.40347	2.20697	3.12126	3.34508	2.82509	2.67301	3.04384	3.01085	1.99911	1.18508	1.66957	2.82453	3.66323	3.52635	2.57385	2.02849	2.4049	2.34598	1.95872	2.6805	3.61709	3.71789	2.94243	1.86467	1.27053	1.49463	2.60287	3.48475	3.29681	3.48891	3.75721	3.31216	3.13841	2.93576	2.08037	2.07884	2.93235	3.1816	3.33917	3.94682	4.12066	3.88799	3.94644	4.0825	3.5394	2.90339	3.49271	3.95061	3.18667	1.84868
3.30212	2.4327	1.45435	0.686256	0.627518	1.45271	2.32358	2.80478	3.48885	3.52079	2.34708	2.11482	2.85235	3.41842	3.8085	3.70572	3.81129	4.53672	5.01264	4.04583	2.46973	1.8655	1.92543	1.74354	1.97062	2.56616	3.35759	3.24479	2.24078	2.01593	2.90833	3.80754	4.00895	3.60659	3.16889	3.80434	4.23238	3.09027	2.09019	1.69175	1.83202	2.74092	2.86905	2.15652	1.42245	1.55887	2.31006	3.11475	3.28226	2.91383
2.36509	2.63913	3.66287	3.7774	2.69431	1.89973	1.34308	1.36149	2.565	3.41095	2.52636	1.35051	1.18613	1.64075	2.3002	2.79006	3.15798	2.68331	1.64125	1.30926	1.82431	2.45455	2.97278	3.23665	2.56353	1.79283	1.88184	2.85459	3.55338	3.28745	2.13128	1.07934	0.912303	1.55352	3.50529	5.88971	5.77792	3.60896	2.15813	2.5113	3.2415	2.83066	1.76743	1.49612	2.50269	3.12844	2.48541	1.65081	1.93124	2.25969
2.56739	3.06972	3.86932	3.47562	2.4012	1.77287	1.94761	2.29947	2.32998	2.35361	2.88348	3.27097	3.1726	2.9091	2.71041	2.65576	2.13497	1.92416	2.67444	3.59734	3.22348	1.89544	0.713731	0.365853	1.09615	2.13982	1.85005	0.926675	1.07535	2.44619	3.69947	3.31594	1.68493	1.37267	2.02813	2.53088	3.87571	5.77529	5.79649	3.7778	2.37382	2.88374	3.63804	2.97607	1.63807	1.03373	0.92937	0.919994	1.03368	1.99355
2.86907	3.80505	3.50019	2.85696	3.24736	3.7794	3.98198	3.70027	2.88774	2.2745	2.50655	3.16766	4.41806	5.66222	5.61159	5.17717	5.24175	4.4842	2.92113	2.06121	1.9532	2.21807	2.33603	2.61809	3.3304	3.67366	3.44769	3.47673	3.67267	3.21221	1.90334	0.762021	0.395302	0.694835	1.32568	2.85235	5.15206	5.87844	4.76551	3.88953	3.92897	3.64253	3.12487	2.98523	3.43097	4.20847	3.79519	2.45978	1.94338	2.41112
0.0981339	0.467877	1.06978	1.37165	1.48858	1.94842	2.30013	2.1548	2.44845	2.91652	2.72995	2.83884	3.36616	3.42741	2.68229	1.90611	1.5079	1.74426	2.44073	2.96763	3.03319	2.94858	2.92057	2.53072	1.42668	0.706619	0.778743	0.793078	0.97087	1.70293	2.36141	2.91823	3.35295	2.6201	1.67256	1.77052	2.85158	3.8411	4.16064	3.42736	2.26152	1.78812	2.62018	3.08241	2.29017	1.10962	0.714281	0.966051	1.62548	3.13056
0.860246	0.701166	0.257116	0.0277669	0.0165783	0.214782	0.639304	0.754831	0.353951	0.05808	0	0	0.0150846	0.235195	0.962912	1.84195	1.86023	0.962625	0.224155	0.0104714	0	0	0	0	0	0	0	0	0	0	0	0	0	0	0.00244675	0.143963	0.535451	0.789009	0.504868	0.41685	0.729496	0.67758	0.249753	0.0258358	0	0	0	0	0	0
2.48688	1.97577	1.28988	0.472462	0.0612861	0.109095	0.522382	1.13318	1.54633	1.83651	1.80281	1.19015	1.69608	3.87034	5.1851	4.17594	2.31035	0.898745	0.200813	0.0117201	0	0	0.0128289	0.331493	1.14254	1.58275	1.19813	1.31961	1.53661	0.964033	0.670748	0.817031	0.761091	1.06017	1.73742	2.02884	1.72214	1.93334	2.60616	2.85136	2.09861	1.28328	0.899594	1.18673	1.89526	2.2571	2.48985	2.31926	2.29649	2.54007
0.788984	0.22799	0.148049	0.51327	0.951106	1.05208	0.90416	0.461351	0.381879	0.964653	1.42887	1.00884	0.321066	0.034836	0.133975	0.517177	0.803047	0.746546	1.11855	1.53764	0.986402	0.257149	0.0117201	0.0214702	0.235392	0.716987	1.0857	1.07866	0.696401	0.221526	0.0231653	0.16955	0.761717	1.46295	1.52273	1.19348	0.750442	0.598012	1.18842	1.67018	1.33368	0.960993	0.489566	0.133596	0.201679	0.622991	0.763234	0.371381	0.0979327	0.308948
1.53594	1.1239	0.487206	0.0958187	0.00077575	0.152114	0.827183	2.09454	3.23312	3.8928	4.02271	2.85669	1.09202	0.166764	0.0355956	0.287729	0.711545	0.698533	0.272195	0.0318765	0	0	0	0.0333222	0.350794	1.09423	1.47573	0.90935	0.465664	0.70899	0.992153	1.00482	0.828782	0.825383	1.5685	2.08091	1.65024	1.14524	0.799647	0.320077	0.0463781	0	0.0150846	0.214481	0.796697	1.41295	1.67998	1.75564	1.45864	0.679184
0	0	0.00973333	0.182995	0.661513	1.27442	1.66927	1.48951	0.691245	0.258828	0.498787	0.791342	0.520257	0.359885	0.662736	0.740346	0.328412	0.049141	0	0	0.0250977	0.249753	0.702218	1.12027	1.54103	1.57755	0.760473	0.255438	0.489566	0.86578	0.906032	0.958311	1.10554	1.52714	1.4551	0.629957	0.0938918	0	0	0.0429807	0.311838	0.780768	1.01442	0.995171	0.70238	0.463788	0.683243	0.740346	0.35955	0.321336
0	0	0	0.016577	0.359519	1.3512	2.19377	1.98029	1.6805	1.5235	0.855952	0.214928	0.0160084	0.154465	0.678045	1.28489	1.23483	0.594605	0.124494	0.00740165	0.171191	0.580242	0.779603	0.416094	0.0831096	0	0.00159078	0.25929	1.17216	2.1522	1.83766	1.0492	0.864306	0.801412	0.967301	1.39852	1.37	1.08339	0.941942	1.00686	1.47422	1.34348	0.542573	0.0727502	0	0	0.0708876	0.397632	0.94762	1.19518
0.308051	0.244726	0.226129	0.327869	0.438363	0.436569	0.376311	0.353165	0.343571	0.309879	0.275574	0.314374	0.395239	0.426176	0.397784	0.328201	0.29037	0.231908	0.15991	0.170458	0.287326	0.364596	0.325487	0.334493	0.46279	0.544592	0.467069	0.358929	0.320194	0.314497	0.301085	0.326199	0.366621	0.357409	0.367829	0.414112	0.437937	0.441309	0.437294	0.399599	0.391504	0.39431	0.3192	0.237405	0.227092	0.262776	0.280049	0.238619	0.238496	0.262528
0.892438	0.894761	0.955347	1.00077	0.902758	0.797246	0.774989	0.767488	0.850803	0.920031	0.88289	0.889042	0.945425	1.01939	1.04704	0.936793	0.777844	0.74234	0.799086	0.90587	1.02229	1.02119	0.885122	0.771858	0.798666	0.884451	0.91106	0.891099	0.947199	1.01824	1.02368	1.03611	1.15069	1.18454	1.00817	0.89943	0.939437	0.93946	0.886941	0.872444	0.892941	0.919431	0.876679	0.836695	0.907563	0.975978	0.894597	0.771935	0.766202	0.84303
1.11523	1.13073	1.27245	1.39835	1.38758	1.32124	1.36346	1.4324	1.36707	1.31341	1.45256	1.54051	1.41429	1.25887	1.23587	1.23192	1.19717	1.15091	1.18763	1.3862	1.54234	1.57048	1.58945	1.5984	1.57688	1.62807	1.71783	1.6496	1.39889	1.28273	1.312	1.31882	1.32172	1.26181	1.15096	1.11883	1.15737	1.1808	1.20132	1.27375	1.39791	1.51039	1.50845	1.46049	1.47291	1.41889	1.23606	1.13293	1.15208	1.17401
1.51681	1.45684	1.43711	1.46297	1.43806	1.52464	1.69372	1.71861	1.58132	1.45298	1.38651	1.26336	1.16549	1.22788	1.27159	1.26528	1.27887	1.2512	1.18186	1.20031	1.4007	1.65485	1.77759	1.7376	1.57707	1.4053	1.37247	1.42332	1.30875	1.23662	1.35757	1.45142	1.35424	1.19311	1.07584	1.12073	1.33037	1.47989	1.50872	1.55252	1.54721	1.40644	1.31478	1.26082	1.21148	1.19461	1.16157	1.18303	1.33411	1.49159
1.47756	1.47219	1.50199	1.4808	1.36141	1.26872	1.36046	1.53198	1.62094	1.56451	1.42987	1.45947	1.50866	1.3141	1.11041	1.18357	1.41432	1.47144	1.46953	1.66092	1.86885	1.80141	1.60943	1.52045	1.55278	1.60702	1.64704	1.6013	1.62559	1.57599	1.42766	1.44675	1.43124	1.33232	1.33698	1.45483	1.5219	1.49304	1.48167	1.54724	1.53251	1.42728	1.30984	1.25284	1.24731	1.28685	1.32921	1.39922	1.50455	1.56365
0.355614	0.353277	0.328188	0.326904	0.326163	0.312161	0.301182	0.296882	0.31209	0.317554	0.333628	0.38469	0.411796	0.38827	0.357835	0.349755	0.315714	0.248753	0.192486	0.1691	0.192883	0.290521	0.362805	0.328235	0.263206	0.294947	0.361498	0.315111	0.270264	0.320094	0.350153	0.271642	0.250951	0.34381	0.373258	0.309926	0.320098	0.365072	0.344944	0.318005	0.336653	0.311299	0.256793	0.300348	0.391382	0.372658	0.301741	0.246562	0.237549	0.303433
1.56604	1.40716	1.273	1.31629	1.3731	1.32535	1.35861	1.49189	1.49887	1.36614	1.22652	1.21764	1.35726	1.45853	1.44082	1.38162	1.40881	1.53512	1.54091	1.53527	1.65609	1.77661	1.73757	1.51615	1.30489	1.17344	1.13713	1.23543	1.41702	1.50226	1.41753	1.34691	1.36196	1.31734	1.21732	1.28014	1.46227	1.59638	1.56665	1.4867	1.46727	1.48083	1.49005	1.4552	1.45268	1.41671	1.32105	1.36145	1.47853	1.42213
1.45281	1.41618	1.44611	1.49064	1.60686	1.93641	2.24372	2.31049	2.12472	1.76164	1.59232	1.65489	1.63129	1.54306	1.6085	1.84157	1.9824	1.90414	1.77144	1.72846	1.85177	1.98314	1.96222	1.90478	1.84435	1.78956	1.8178	1.87045	1.90164	1.92359	1.93878	1.78717	1.51973	1.40524	1.62269	1.82921	1.69882	1.51515	1.60165	1.79488	1.82848	1.76557	1.73799	1.70287	1.67467	1.69164	1.70096	1.66709	1.6342	1.59936
1.73631	1.92096	2.03808	2.00132	1.86384	1.80975	1.85662	1.94085	1.98901	1.98981	1.97335	1.94099	1.93025	1.9686	1.98625	2.04975	2.08949	2.07613	2.0017	1.9953	2.16101	2.29836	2.37945	2.4477	2.30802	2.01861	1.90127	1.91498	1.87546	1.89408	2.02261	2.01321	1.88927	1.89961	2.03564	2.08415	1.95696	1.77141	1.66853	1.78357	1.91754	1.8172	1.7568	1.90428	1.93252	1.77394	1.80879	2.1081	2.27481	2.12122
1.52998	1.72762	1.95323	2.07683	2.0657	2.0945	2.08023	1.93048	1.83788	1.93217	2.04463	1.93204	1.8003	1.87727	1.96088	1.92794	1.85186	1.82804	1.92664	2.12867	2.14017	2.0004	1.96769	2.05114	2.13838	2.09097	2.0164	1.9798	1.85557	1.8555	2.06967	2.15506	2.0574	1.96202	1.83114	1.66654	1.60638	1.65637	1.79224	1.98449	2.04419	2.01915	1.86055	1.63989	1.58636	1.72343	1.90328	2.05348	2.01482	1.89118
1.6385	1.8362	2.02235	2.00653	1.85819	1.74863	1.82492	1.93171	1.87028	1.78325	1.70142	1.59582	1.55038	1.62263	1.7855	1.86063	1.82069	1.81197	1.88459	1.92317	1.87319	1.86707	1.98589	2.04362	1.94658	1.93923	1.99083	1.97399	1.98987	2.08083	2.09033	1.96171	1.79369	1.70794	1.75795	1.79336	1.72795	1.7018	1.72405	1.76718	1.9316	2.05687	2.00555	1.90546	1.87133	1.85405	1.69111	1.49682	1.53678	1.66339
1.45081	1.35048	1.28598	1.22571	1.25098	1.32688	1.36236	1.37802	1.43142	1.44745	1.38811	1.2719	1.26399	1.29656	1.16972	1.07855	1.13914	1.29656	1.46859	1.48781	1.31207	1.13777	1.0964	1.1764	1.3458	1.48886	1.4968	1.36606	1.19874	1.10142	1.10625	1.15225	1.25773	1.42398	1.48157	1.38159	1.3279	1.28574	1.24269	1.34923	1.39777	1.29645	1.21751	1.19863	1.21319	1.19164	1.12423	1.17583	1.31641	1.3107
1.74094	1.77926	1.82747	1.82342	1.76244	1.73412	1.73141	1.76255	1.75586	1.65318	1.5013	1.47952	1.56137	1.59009	1.58639	1.5392	1.51498	1.61872	1.67095	1.61058	1.60783	1.70935	1.82764	1.85588	1.78562	1.7699	1.77921	1.6753	1.50267	1.37453	1.26933	1.25554	1.36183	1.41716	1.43898	1.46752	1.50014	1.60498	1.69515	1.6569	1.44944	1.27481	1.20731	1.20977	1.26025	1.32854	1.3244	1.31552	1.4383	1.5069
2.15509	2.10292	2.16261	2.30826	2.42929	2.34413	2.16368	1.96992	1.85392	1.99724	2.14404	2.13404	2.11189	2.13306	2.06879	1.95055	1.81576	1.79773	1.95969	2.15177	2.19121	2.26886	2.50193	2.62649	2.59224	2.50007	2.36498	2.26543	2.30373	2.39605	2.32014	2.10309	1.90616	1.90822	1.94705	1.86535	1.69785	1.63707	1.87909	2.14888	2.23995	2.23351	2.28036	2.39827	2.37579	2.09669	1.79961	1.75654	1.90912	2.06653
1.36087	1.3741	1.40577	1.36047	1.31139	1.32746	1.30299	1.24975	1.24524	1.28605	1.29021	1.28063	1.31069	1.29241	1.19718	1.12297	1.28197	1.59034	1.66544	1.5413	1.46726	1.50123	1.529	1.51139	1.49073	1.51208	1.56625	1.60581	1.71727	1.75427	1.60171	1.38489	1.21459	1.17271	1.20278	1.20779	1.20696	1.23927	1.28242	1.36913	1.47985	1.54497	1.57894	1.56942	1.4205	1.31949	1.36562	1.38642	1.34523	1.44382
1.04924	1.16272	1.30828	1.38008	1.3391	1.24156	1.09162	0.960183	0.994678	1.04195	0.99055	0.946957	0.986584	1.01729	1.00264	0.95479	0.914317	0.918767	0.996579	1.14871	1.28981	1.38388	1.38499	1.3078	1.24386	1.2019	1.2507	1.44164	1.54725	1.39725	1.17753	1.02691	0.96553	1.04551	1.23412	1.29231	1.11949	0.974481	1.0478	1.20421	1.16523	1.00359	0.955185	1.06389	1.15027	1.12883	1.11122	1.08734	1.00216	0.996621
1.68417	1.78734	1.90471	2.11165	2.23965	2.17292	2.08898	2.06849	1.92989	1.71488	1.74487	1.93874	1.96184	1.85886	1.7215	1.65016	1.74591	1.80991	1.70846	1.70243	1.98058	2.0967	1.96895	1.98972	2.1209	2.05355	1.8659	1.70687	1.71501	1.83408	1.9123	1.83316	1.80309	1.8842	1.92582	1.96177	1.90698	1.77169	1.81189	1.88374	1.82149	1.82529	1.91291	1.85605	1.70785	1.68266	1.69029	1.66235	1.70701	1.81078
0.503628	0.615257	0.714818	0.769186	0.725569	0.681462	0.694123	0.7075	0.674879	0.568614	0.472959	0.425413	0.436663	0.512869	0.570078	0.541573	0.55069	0.640696	0.681201	0.623863	0.606249	0.602764	0.569017	0.512925	0.521534	0.593712	0.581599	0.585395	0.643096	0.584298	0.513541	0.582865	0.708306	0.761181	0.702184	0.655083	0.648362	0.6393	0.66977	0.690028	0.622557	0.528193	0.441594	0.447401	0.498391	0.463279	0.442108	0.520253	0.594954	0.587
1.43492	1.38249	1.50923	1.60847	1.53518	1.49477	1.56449	1.56965	1.48577	1.35001	1.23185	1.17671	1.17981	1.23104	1.29414	1.32976	1.36179	1.42434	1.56524	1.60706	1.53366	1.43718	1.4109	1.56154	1.73436	1.75399	1.65616	1.58227	1.5426	1.56796	1.61293	1.66014	1.60199	1.38291	1.18089	1.118	1.14105	1.21641	1.34807	1.49367	1.51886	1.45711	1.44663	1.52112	1.65457	1.69098	1.59554	1.43587	1.34943	1.29016
2.20408	2.16567	2.09961	2.1217	2.17607	2.15674	2.0616	1.97543	1.96054	1.96194	1.89256	1.82412	1.81761	1.83226	1.84269	1.78901	1.69217	1.66847	1.94525	2.32654	2.26804	1.88381	1.82904	2.10953	2.18764	2.06106	1.99879	2.03572	2.12124	2.28979	2.40771	2.28177	1.95366	1.73971	1.79555	2.03437	2.08868	1.91165	1.70395	1.55989	1.53702	1.6124	1.67692	1.72638	1.71052	1.6513	1.68421	1.69026	1.60472	1.5648
0.493805	0.472466	0.44223	0.402409	0.431419	0.478319	0.428746	0.369068	0.38806	0.428391	0.413136	0.354665	0.293741	0.292311	0.319332	0.309851	0.329686	0.446949	0.545069	0.538945	0.51331	0.526947	0.516281	0.421604	0.313042	0.312154	0.357364	0.410183	0.539804	0.720618	0.772624	0.671033	0.473241	0.351581	0.340815	0.389641	0.411195	0.383857	0.393763	0.448493	0.508938	0.46669	0.366602	0.331123	0.356328	0.437386	0.470404	0.388943	0.345725	0.403283
1.14018	1.23219	1.3701	1.37445	1.14297	0.967976	0.981768	0.996813	0.920981	0.818539	0.857258	1.00221	1.07738	1.1193	1.21027	1.26125	1.14035	0.986053	1.01124	1.13644	1.16734	1.17958	1.09552	0.944448	0.936423	0.98834	0.908036	0.812815	0.82153	0.86428	0.926798	0.977485	1.06531	1.18863	1.23703	1.14123	1.07727	1.02179	0.896209	0.831293	0.862245	0.98338	1.10166	1.11881	1.01133	0.914579	1.07236	1.25756	1.11267	0.89541
0	0	0	0	0	0	0	0	0	0	0	0	0	0	0	0	0	0	0	0	0	0	0	0	0	0	0	0	0	0	0	0	0	0	0	0	0	0	0	0	0	0	0	0	0	0	0	0	0	0
0.203813	0.177276	0.152949	0.159545	0.13137	0.0690561	0.044838	0.0549444	0.0684152	0.116147	0.155221	0.141246	0.13444	0.150609	0.160816	0.176781	0.204084	0.196024	0.158936	0.141443	0.143257	0.139183	0.124272	0.107194	0.101283	0.110289	0.102382	0.105183	0.125341	0.0978149	0.0719292	0.0918818	0.120388	0.1501	0.16951	0.156657	0.114258	0.0618487	0.0292746	0.0358745	0.0668344	0.105957	0.135811	0.116062	0.0903673	0.0875961	0.0955644	0.13173	0.170764	0.175948
0.511273	0.401592	0.343698	0.31148	0.295691	0.307678	0.299496	0.293497	0.270337	0.238329	0.225144	0.265009	0.338142	0.379665	0.371604	0.303978	0.209025	0.172768	0.1938	0.256509	0.32635	0.337755	0.327071	0.313955	0.27739	0.240579	0.212908	0.227099	0.273633	0.289281	0.265162	0.27928	0.320517	0.327183	0.341184	0.363055	0.410872	0.416451	0.3731	0.389591	0.451099	0.46787	0.43581	0.436841	0.45472	0.402851	0.375927	0.455547	0.504406	0.41232
0.057012	0.0335801	0.0402287	0.0671679	0.0673402	0.0574598	0.0611244	0.0840059	0.130638	0.144061	0.120873	0.120628	0.184744	0.226441	0.173623	0.0915097	0.0630097	0.0715188	0.0837995	0.0881754	0.0765733	0.080868	0.0964637	0.092748	0.0693177	0.0705162	0.12069	0.148812	0.129268	0.124946	0.145042	0.16033	0.161959	0.152959	0.166599	0.183821	0.166274	0.133217	0.119367	0.108138	0.0729036	0.0607524	0.0752703	0.0905295	0.0977439	0.0911503	0.0919177	0.106364	0.123471	0.132409
0.820658	0.703415	0.655127	0.627267	0.646174	0.730013	0.765663	0.677118	0.534727	0.460284	0.484212	0.521755	0.557026	0.610078	0.682161	0.679125	0.660151	0.694116	0.74259	0.721858	0.630089	0.603973	0.675226	0.685336	0.658167	0.70648	0.709404	0.669325	0.638086	0.565607	0.567093	0.661703	0.664102	0.555887	0.500661	0.543157	0.626154	0.69884	0.767289	0.741278	0.634768	0.586099	0.633587	0.686952	0.601256	0.443984	0.468365	0.592821	0.67165	0.659435
0.0272127	0.0108283	0.00972129	0.0214953	0.0218957	0.008854	0.00111806	0	0	0.00229511	0.0122485	0.0238135	0.0183906	0.00563112	0.000322226	0	0	0	0	0	0	0.00102539	0.00861327	0.0216986	0.0216986	0.00861327	0.0010481	0	0	0	0	0	0	0	0	0	0	0	0	0	0.000420206	0.00620605	0.0191707	0.0234862	0.0114281	0.00198819	0	0	0	0
0.292265	0.335675	0.354663	0.333068	0.371314	0.394023	0.308045	0.212572	0.216906	0.299191	0.428079	0.494499	0.44072	0.38335	0.364574	0.352038	0.330552	0.375776	0.466709	0.443537	0.355068	0.323184	0.390979	0.442097	0.440474	0.417497	0.415453	0.409435	0.372387	0.336223	0.355044	0.428715	0.516571	0.549158	0.475033	0.345909	0.304044	0.349068	0.367703	0.359975	0.333036	0.289661	0.239895	0.218302	0.269609	0.362736	0.417573	0.42906	0.405327	0.356586
0.830041	0.928558	1.05613	1.0498	0.912874	0.807965	0.758606	0.68118	0.62457	0.667588	0.764767	0.792823	0.794447	0.856534	0.875217	0.788174	0.706488	0.758722	0.878387	0.973356	1.04763	1.0846	1.01013	0.797004	0.672835	0.772032	0.922686	0.972834	0.907779	0.861122	0.899966	0.965533	1.00775	0.948697	0.838338	0.808123	0.843679	0.828238	0.870165	1.05298	1.13032	1.03761	1.00195	0.950298	0.816283	0.706563	0.644916	0.623763	0.730342	0.885645
1.18034	1.25164	1.27359	1.20606	1.21311	1.33422	1.34424	1.25672	1.21378	1.18681	1.08709	1.0231	1.02324	1.02534	0.984537	0.963834	1.006	1.09918	1.11747	1.08728	1.01945	0.961196	0.979699	1.07333	1.20028	1.23047	1.189	1.21429	1.25729	1.29586	1.33378	1.28249	1.15032	1.10885	1.1766	1.2352	1.36286	1.45818	1.27198	1.06939	1.07907	1.11814	1.19163	1.30209	1.26264	1.11026	1.01378	1.0223	1.12407	1.14121
1.53089	1.49178	1.35697	1.26472	1.36402	1.52712	1.50333	1.32852	1.17613	1.11569	1.24964	1.39218	1.26745	1.09206	1.04445	1.07791	1.07958	1.09731	1.21722	1.31642	1.29476	1.31501	1.37453	1.36274	1.33121	1.27794	1.22441	1.20147	1.1857	1.22973	1.38002	1.47384	1.39208	1.21794	1.20055	1.23372	1.17765	1.16015	1.25026	1.32077	1.38252	1.33702	1.18726	1.18127	1.33302	1.41251	1.35602	1.21832	1.10479	1.10733
1.70601	1.43392	1.447	1.56979	1.54273	1.42317	1.33393	1.27326	1.2265	1.19575	1.1512	1.13022	1.10317	1.08079	1.19247	1.37006	1.37312	1.27074	1.25158	1.24882	1.29443	1.47506	1.60328	1.52045	1.29956	1.20898	1.332	1.52414	1.57982	1.4988	1.46358	1.42297	1.34162	1.31037	1.26076	1.19258	1.13259	1.06509	1.0674	1.22681	1.32227	1.30734	1.28416	1.33045	1.42219	1.46332	1.40588	1.3229	1.25693	1.25676
0.256963	0.28415	0.269499	0.230394	0.268336	0.369989	0.426952	0.363512	0.247047	0.274511	0.373961	0.325974	0.246445	0.244527	0.246215	0.233033	0.202163	0.169171	0.182894	0.217874	0.237308	0.284008	0.376701	0.406945	0.314043	0.228181	0.210465	0.24854	0.296102	0.318851	0.296869	0.292232	0.340213	0.358962	0.351515	0.353752	0.324662	0.285591	0.270586	0.264433	0.239773	0.227808	0.222348	0.185312	0.178184	0.240348	0.306707	0.331299	0.253984	0.197602
1.42694	1.44768	1.43713	1.35841	1.25346	1.27242	1.37429	1.41926	1.39302	1.32676	1.30164	1.3415	1.37737	1.3497	1.26621	1.20937	1.19939	1.26616	1.32213	1.32004	1.30795	1.3276	1.45607	1.48824	1.26231	1.17204	1.3893	1.59463	1.60948	1.52638	1.41248	1.32204	1.2838	1.31671	1.32052	1.27539	1.32335	1.39464	1.44513	1.47622	1.52108	1.5976	1.64459	1.56321	1.39363	1.24352	1.28065	1.42692	1.47782	1.38912
1.66358	1.70551	1.61649	1.61435	1.79749	2.00985	2.01924	1.90999	1.77572	1.67471	1.71003	1.8035	1.78707	1.68137	1.51503	1.44007	1.53472	1.61552	1.61197	1.67887	1.89213	1.93341	1.70577	1.44609	1.43686	1.65146	1.85079	1.91138	1.92827	1.86425	1.79084	1.75081	1.7242	1.6644	1.65595	1.71275	1.81987	1.91068	1.97832	2.06074	2.08092	1.97371	1.82835	1.81045	1.80983	1.71798	1.6096	1.5515	1.50499	1.60714
1.84155	1.84911	2.01774	2.32682	2.41258	2.1244	1.74887	1.60103	1.67513	1.76472	1.72071	1.67882	1.72157	1.79401	1.84031	1.82407	1.65319	1.44213	1.37751	1.53263	1.68666	1.66686	1.63613	1.67308	1.70832	1.64318	1.63796	1.80696	2.03338	2.05747	1.89971	1.73459	1.61147	1.61608	1.80636	2.07833	2.24504	2.25904	2.1346	1.8441	1.57732	1.55114	1.69788	1.7965	1.7852	1.85051	1.98166	2.00417	1.96133	1.9262
1.74054	1.89801	2.08183	2.246	2.1975	1.80625	1.5277	1.63547	1.79268	1.71134	1.59319	1.70245	1.88528	1.79732	1.54477	1.48747	1.65011	1.7795	1.81837	1.85436	1.83652	1.68861	1.54586	1.49308	1.56129	1.70397	1.75731	1.74804	1.82594	1.7918	1.6253	1.69472	1.96648	2.0231	1.88738	1.89928	2.02647	2.02949	1.91263	1.75128	1.63213	1.54321	1.59692	1.78784	1.86472	1.8426	1.84986	1.85222	1.84875	1.81601
1.71063	1.76289	1.88846	2.08999	2.221	2.17107	2.07942	2.10816	2.02667	1.79497	1.66003	1.58353	1.47967	1.44634	1.5749	1.86118	1.99861	1.76869	1.57823	1.47662	1.38113	1.48859	1.81359	2.03731	2.03333	1.86985	1.72388	1.76024	1.92661	1.9782	1.96426	1.96285	1.88611	1.72984	1.64917	1.74392	1.77119	1.67268	1.64878	1.75927	1.96759	2.01361	1.79277	1.57359	1.50219	1.52194	1.57769	1.61225	1.77539	2.12588
1.30743	1.29671	1.36951	1.41382	1.40617	1.39009	1.3424	1.27747	1.30274	1.41475	1.40324	1.28482	1.14662	1.03881	1.08509	1.24983	1.33961	1.38541	1.47134	1.50364	1.45616	1.39894	1.27646	1.12873	1.05149	1.03353	1.08853	1.25592	1.42525	1.42779	1.35362	1.26573	1.20634	1.21292	1.22495	1.19879	1.17904	1.19676	1.17337	1.17235	1.24461	1.38168	1.5129	1.70694	1.83148	1.70905	1.51991	1.4561	1.36382	1.33248
1.61566	1.72417	1.87969	1.86201	1.71139	1.67953	1.64354	1.52839	1.50101	1.58869	1.63433	1.58805	1.52217	1.49713	1.52511	1.54599	1.55058	1.42476	1.42141	1.6205	1.72186	1.65234	1.527	1.42216	1.42492	1.53102	1.62246	1.61554	1.53053	1.45319	1.41849	1.47741	1.48524	1.39402	1.37986	1.47188	1.61049	1.63188	1.64045	1.79162	1.86987	1.72984	1.46653	1.33899	1.31743	1.27609	1.27588	1.38219	1.47308	1.48371
2.34812	2.33735	2.26166	2.1406	2.08292	2.08834	2.07531	2.0862	2.10299	2.02326	1.86436	1.72748	1.55919	1.47241	1.74033	2.12969	2.24564	2.09065	1.91413	1.94168	2.01691	1.94973	1.8772	1.93976	1.99645	2.05741	2.29203	2.46275	2.30395	2.02729	1.83258	1.84076	2.01864	2.07519	1.91163	1.87363	2.03766	2.11958	2.02747	2.00006	2.17836	2.25692	2.15001	2.05333	2.02964	2.01297	2.04646	2.04619	2.04283	2.22255
1.52071	1.31137	1.33366	1.43922	1.39642	1.31023	1.29822	1.16425	1.03333	1.08678	1.22786	1.28098	1.30408	1.3206	1.30087	1.33382	1.38792	1.36587	1.23675	1.06851	1.10871	1.34816	1.41288	1.27395	1.17574	1.18084	1.23414	1.28109	1.32929	1.42351	1.36456	1.21184	1.29544	1.49071	1.50423	1.38577	1.29404	1.24563	1.37322	1.63383	1.63545	1.40173	1.3671	1.42369	1.36626	1.40756	1.55825	1.55235	1.3376	1.22205
1.30251	1.24089	1.15033	1.17047	1.15482	1.03061	0.987886	1.0147	1.00069	1.01455	1.04761	1.04829	1.09164	1.16165	1.12991	0.994276	0.8653	0.857672	0.928977	1.02334	1.12622	1.17007	1.1091	1.01086	1.02163	1.14349	1.25401	1.23065	1.1099	1.03173	1.0887	1.20555	1.2408	1.21709	1.24142	1.17772	1.02804	1.05878	1.24186	1.31941	1.27033	1.25621	1.26366	1.14913	1.02835	1.05294	1.12891	1.19253	1.25903	1.24374
2.03945	2.01219	1.97478	1.84633	1.75511	1.75583	1.89222	1.91826	1.79195	1.63155	1.54829	1.63891	1.77576	1.88395	1.93269	1.92717	1.87624	1.76094	1.68198	1.79955	1.84897	1.61517	1.34298	1.26881	1.54044	2.02525	2.17845	2.00713	1.89007	1.88304	1.91596	1.90166	1.87537	1.79762	1.70492	1.83178	2.01518	2.08213	2.16266	2.07592	1.78977	1.58179	1.66478	1.83641	1.79981	1.77126	1.87852	1.98599	1.992	1.91889
0.622745	0.622988	0.599972	0.613639	0.636874	0.689512	0.71458	0.613085	0.535783	0.587978	0.637338	0.596241	0.628503	0.715775	0.670126	0.568932	0.565307	0.585572	0.582439	0.580962	0.567768	0.517724	0.42731	0.410897	0.548411	0.769379	0.876455	0.791367	0.700636	0.715951	0.723763	0.649548	0.604773	0.609042	0.552291	0.448147	0.450646	0.571561	0.64721	0.626288	0.615374	0.614547	0.651517	0.689657	0.681647	0.62942	0.556367	0.528993	0.590339	0.663885
1.37115	1.53145	1.6236	1.69034	1.62921	1.45854	1.37212	1.38115	1.43674	1.4965	1.5138	1.46626	1.31964	1.19192	1.13733	1.19414	1.3508	1.49058	1.52609	1.33362	1.08358	1.01559	1.05644	1.15741	1.27787	1.34327	1.30409	1.25961	1.28335	1.30832	1.39567	1.56904	1.54928	1.34643	1.19473	1.19698	1.24654	1.21454	1.15603	1.27109	1.42837	1.47536	1.41548	1.27508	1.20876	1.29441	1.38431	1.41083	1.39722	1.3266
2.01276	1.99964	1.92978	1.94335	1.98909	1.96358	1.88577	1.71667	1.61528	1.74255	1.8732	1.82445	1.76445	1.75793	1.89566	2.0367	1.97797	1.97856	2.03619	1.89103	1.77927	1.85688	1.92101	1.84819	1.77413	1.76085	1.79164	1.81543	1.76752	1.62613	1.65122	1.83458	1.74339	1.56864	1.67992	1.84061	1.80582	1.74298	1.79244	1.8757	1.96509	1.95611	1.82027	1.65913	1.617	1.6332	1.65628	1.61361	1.47505	1.38792
0.336799	0.324112	0.30231	0.334624	0.382945	0.381124	0.330405	0.338618	0.398929	0.39087	0.314739	0.285249	0.34646	0.425559	0.472492	0.469314	0.431761	0.384701	0.367959	0.401943	0.456874	0.491905	0.518097	0.515406	0.480588	0.501945	0.55361	0.535171	0.522987	0.553813	0.501769	0.392943	0.347818	0.423542	0.476289	0.408609	0.3631	0.374097	0.366981	0.385413	0.428142	0.434593	0.385499	0.307884	0.283859	0.356971	0.485083	0.56535	0.540887	0.44911
0.890081	0.868081	0.779714	0.934258	1.19445	1.18717	1.05223	0.921214	0.80398	0.845882	0.927991	0.915621	0.962786	1.06895	1.09543	1.07905	1.0134	0.9288	0.898351	0.963518	0.986399	0.948534	0.882991	0.821083	0.854422	0.94208	0.987417	1.06833	1.13574	1.1251	1.01917	0.943429	0.915054	0.944722	1.01918	1.15033	1.29359	1.26695	1.02068	0.760631	0.743139	0.876514	0.859587	0.721772	0.727915	0.824561	0.780852	0.69979	0.787729	0.864444
0	0	0	0	0	0	0	0	0	0	0	0	0	0	0	0	0	0	0	0	0	0	0	0	0	0	0	0	0	0	0	0	0	0	0	0	0	0	0	0	0	0	0	0	0	0	0	0	0	0
0.120936	0.0959673	0.130583	0.162781	0.132651	0.0876125	0.0772603	0.0900671	0.0881548	0.0782719	0.0923607	0.145806	0.200392	0.203529	0.192842	0.184683	0.150396	0.127999	0.117529	0.0947682	0.0907699	0.0994829	0.0990612	0.0938089	0.0941051	0.108385	0.15978	0.201688	0.174324	0.112361	0.0975458	0.117692	0.111268	0.0923642	0.0713987	0.0329365	0.00637612	0.00508333	0.0258137	0.0544071	0.0636676	0.0640682	0.0542477	0.0469396	0.0407068	0.0247483	0.0082301	0.0200171	0.0668283	0.0963956
0.244221	0.240258	0.298687	0.338834	0.345698	0.376674	0.386979	0.352036	0.349532	0.379895	0.367485	0.372319	0.37431	0.310968	0.302954	0.341074	0.279341	0.196883	0.21012	0.2779	0.341679	0.348007	0.274384	0.227952	0.223346	0.22935	0.278746	0.293761	0.263232	0.273509	0.311189	0.315132	0.287666	0.229705	0.182738	0.23916	0.367386	0.460262	0.468922	0.420671	0.335906	0.28724	0.327997	0.419704	0.438447	0.364415	0.303101	0.34143	0.405754	0.443999
0.233778	0.198771	0.160771	0.120194	0.0772488	0.0462044	0.034626	0.0367873	0.0559789	0.0773551	0.0807765	0.0859042	0.0973869	0.102413	0.11146	0.123254	0.14203	0.138067	0.1003	0.0698401	0.074903	0.103994	0.128686	0.133214	0.0945236	0.0710538	0.0846034	0.0837101	0.0765587	0.0851773	0.0933962	0.0731598	0.0539468	0.087927	0.135863	0.129675	0.0787139	0.0494433	0.0741099	0.139304	0.159476	0.129369	0.125666	0.134205	0.123801	0.11373	0.127906	0.163668	0.17092	0.124083
0.654014	0.746096	0.797191	0.756703	0.670793	0.583267	0.51183	0.50681	0.5415	0.60512	0.686567	0.683577	0.595732	0.536118	0.492202	0.439843	0.476101	0.609049	0.694613	0.679786	0.656489	0.631848	0.593857	0.544002	0.565602	0.669228	0.708611	0.575635	0.468212	0.51546	0.679623	0.771578	0.780753	0.798181	0.769522	0.717743	0.709716	0.734533	0.750919	0.728968	0.696796	0.704086	0.72813	0.64436	0.507242	0.518507	0.648655	0.673153	0.554043	0.483806
0	0	0	0	0	0	0	0	0	0	0	0	0	0	0	0	0	0	0	0	0	0.0010556	0.00886698	0.0223377	0.0223377	0.00886698	0.00142687	0.00599015	0.0192034	0.0244111	0.0123258	0.00226899	0.0026094	0.0131812	0.0246966	0.0183811	0.00542306	0.000257853	0	0	0	0	0	0	0	0	0	0	0	0
0.359423	0.263655	0.183806	0.18559	0.226592	0.243297	0.24394	0.205267	0.165643	0.193213	0.285748	0.369717	0.378229	0.342084	0.295568	0.209078	0.152343	0.175447	0.204145	0.187129	0.155351	0.176619	0.242871	0.300664	0.316435	0.260064	0.195595	0.198048	0.20601	0.226037	0.312953	0.359924	0.337352	0.269898	0.190055	0.1142	0.0676224	0.0877711	0.195026	0.24785	0.164422	0.110845	0.126275	0.110015	0.108705	0.214689	0.402689	0.463603	0.360289	0.2666
0.73803	0.668939	0.567608	0.51347	0.586056	0.677186	0.619352	0.560813	0.611538	0.613771	0.559384	0.494345	0.433724	0.456363	0.595345	0.68574	0.632387	0.55383	0.587067	0.680353	0.711921	0.687966	0.622287	0.551422	0.533702	0.585594	0.657988	0.681796	0.718687	0.697461	0.570539	0.47406	0.453637	0.527238	0.673421	0.755515	0.733862	0.657081	0.542798	0.512371	0.584081	0.640921	0.654565	0.644387	0.622517	0.664461	0.758432	0.807455	0.764394	0.682256
0.835572	0.882156	0.912162	0.94723	1.08294	1.17041	1.10915	0.976738	0.823714	0.7545	0.807814	0.866849	0.857387	0.878881	0.93297	0.945617	0.94237	0.979707	0.976239	0.892955	0.770152	0.736789	0.795764	0.7955	0.702445	0.713153	0.793933	0.807085	0.852166	0.954141	0.991292	0.944211	0.866733	0.83158	0.827226	0.763103	0.690297	0.624555	0.632282	0.76316	0.814593	0.7468	0.708749	0.755095	0.748212	0.730491	0.825968	0.974123	1.03182	1.0131
0.840973	0.887556	0.996869	0.972459	0.848323	0.849786	1.00674	1.04732	1.03503	1.0374	1.00334	0.926504	0.857811	0.907329	0.99606	0.849573	0.657888	0.723003	0.831982	0.805749	0.748005	0.746214	0.813827	0.811759	0.742804	0.774145	0.895366	0.889665	0.713964	0.649855	0.777259	0.851771	0.77314	0.612192	0.624632	0.825479	0.924877	0.820874	0.826527	0.968967	0.922622	0.613298	0.486052	0.683975	0.943725	1.11176	1.24018	1.26579	1.21273	1.18535
0.99285	1.10014	1.12361	1.12497	1.19581	1.18123	1.08066	1.05561	1.05062	0.911072	0.801628	0.88835	0.966552	1.0206	1.0973	1.01707	0.842539	0.749066	0.749009	0.81998	0.823236	0.788335	0.813034	0.921817	0.970515	0.850219	0.740327	0.738755	0.838208	0.926104	0.9123	0.849069	0.863713	0.920463	0.912408	0.911935	1.05573	1.25331	1.30608	1.13108	0.854453	0.675739	0.702702	0.885475	1.04429	1.07859	1.06237	1.16674	1.23291	1.13759
0.168134	0.225205	0.244931	0.198882	0.165966	0.196607	0.265657	0.321192	0.319793	0.252054	0.190374	0.160587	0.154566	0.174926	0.223051	0.254155	0.239071	0.246741	0.295537	0.293322	0.240061	0.197465	0.180414	0.191191	0.236804	0.275588	0.252834	0.19486	0.218757	0.282225	0.265363	0.200444	0.161068	0.15015	0.147237	0.160005	0.163529	0.139287	0.111652	0.0856005	0.114199	0.193801	0.215118	0.192178	0.216704	0.260558	0.256079	0.255668	0.261119	0.184995
1.13614	1.34543	1.27572	0.994807	0.882313	0.961499	1.02325	1.11113	1.29343	1.38298	1.39887	1.46792	1.47722	1.31314	1.0995	1.13237	1.34426	1.41393	1.27915	1.12008	0.967583	0.888808	0.943382	0.890139	0.811983	0.927142	1.10315	1.15207	1.10987	1.10114	1.00524	0.790831	0.746034	0.979955	1.11928	1.10551	1.11508	1.04778	0.957594	0.966209	1.1032	1.1893	1.09105	1.03398	0.993484	0.934777	0.969267	1.06465	1.12595	1.09912
1.00151	0.953136	0.974679	1.11004	1.25676	1.30058	1.34317	1.40789	1.40865	1.34517	1.28845	1.3467	1.41453	1.37258	1.26734	1.14629	1.04074	1.03939	1.13835	1.19291	1.14482	1.17736	1.22573	1.11971	1.09741	1.2488	1.2855	1.10724	0.962115	1.00265	1.17946	1.33039	1.39838	1.3531	1.2675	1.17613	1.19714	1.32447	1.41999	1.31611	1.14911	1.13999	1.19511	1.21062	1.35058	1.47658	1.38982	1.25813	1.1949	1.22381
1.69177	1.47907	1.28687	1.20412	1.20515	1.20021	1.23191	1.38063	1.46759	1.41234	1.42507	1.44344	1.4385	1.46424	1.4515	1.40893	1.40336	1.42293	1.34359	1.24315	1.21863	1.2083	1.17105	1.08221	1.0267	1.0597	1.1751	1.30453	1.3122	1.15543	1.02875	1.06938	1.20613	1.22281	1.17106	1.28219	1.46784	1.48426	1.5099	1.59114	1.42569	1.10611	0.960157	1.03582	1.0994	1.15313	1.35701	1.59285	1.71275	1.69085
1.43041	1.43672	1.37259	1.21797	1.13705	1.20252	1.27186	1.30426	1.26166	1.23549	1.31703	1.35926	1.28321	1.29486	1.41768	1.56217	1.54461	1.43256	1.319	1.16443	1.13442	1.25743	1.23631	1.15254	1.21749	1.29036	1.28542	1.27027	1.19052	1.0838	1.11636	1.208	1.30359	1.44272	1.45823	1.37373	1.35334	1.35487	1.36456	1.31331	1.21957	1.16313	1.11837	1.102	1.22669	1.41034	1.52078	1.56722	1.63451	1.62788
1.59507	1.45713	1.37057	1.32101	1.3413	1.33391	1.34	1.39688	1.44996	1.49291	1.42702	1.33467	1.29828	1.25817	1.16642	1.12229	1.33516	1.57991	1.51915	1.29819	1.16559	1.20982	1.28085	1.24807	1.16772	1.15	1.27674	1.35727	1.22164	1.05142	1.00481	1.04501	1.1476	1.21878	1.14041	1.05813	1.20464	1.37674	1.3643	1.28991	1.37521	1.45892	1.34299	1.24882	1.32895	1.32432	1.16765	1.06271	1.16052	1.40069
1.04171	0.991793	1.09341	1.18673	1.09945	0.968173	1.05429	1.26266	1.23506	1.04759	0.987195	0.925618	0.80783	0.951815	1.24288	1.32573	1.21496	1.12295	1.12192	1.09657	1.12333	1.25713	1.22554	1.03108	0.957364	1.07108	1.19724	1.22882	1.17341	1.10848	1.06562	0.951876	0.92937	1.15268	1.42672	1.39771	1.14693	1.02493	1.05903	1.03732	1.03401	1.10289	1.08266	1.05194	1.07189	1.00779	1.00711	1.16829	1.2729	1.16954
1.3381	1.21931	1.05405	1.0632	1.16772	1.27704	1.27523	1.12341	1.0686	1.17446	1.1848	1.04155	1.00343	1.12804	1.16445	1.1383	1.20867	1.23079	1.14372	1.05982	0.999406	0.97302	1.07638	1.20689	1.16663	1.10406	1.13366	1.10621	0.952337	0.867704	0.982248	1.12803	1.10317	0.942333	0.880182	0.95817	1.08768	1.16621	1.17444	1.06616	0.961974	0.992639	1.01768	0.939483	0.948375	0.980211	0.980594	1.10379	1.2238	1.14847
1.57031	1.61675	1.63621	1.43084	1.26637	1.34873	1.36766	1.24524	1.2349	1.48551	1.82235	1.86908	1.60924	1.44439	1.50569	1.52598	1.45096	1.47232	1.52698	1.58836	1.66345	1.67271	1.5818	1.44863	1.40512	1.48645	1.69745	1.7725	1.6273	1.3791	1.18422	1.20344	1.37802	1.43593	1.4046	1.44092	1.52119	1.58952	1.65951	1.54971	1.37011	1.24802	1.23786	1.33848	1.33225	1.36401	1.57531	1.7586	1.87217	1.9958
1.38942	1.35933	1.21079	1.07969	1.0036	0.970971	0.918433	0.909034	1.02104	1.20183	1.33994	1.36145	1.26768	1.06545	0.859086	0.800795	0.843692	0.898631	0.992613	1.01751	1.00602	1.0945	1.07964	0.978506	1.08367	1.24731	1.20626	1.10763	1.10182	1.06893	1.0377	1.14136	1.36717	1.39141	1.18201	1.00356	0.984943	1.09061	1.22441	1.19769	1.11289	1.15771	1.27222	1.31627	1.22962	1.13265	1.16442	1.20122	1.21657	1.33576
0.785032	0.895633	0.957608	0.931204	0.856794	0.793769	0.85428	0.854615	0.727122	0.655725	0.656751	0.6061	0.572477	0.620261	0.712477	0.777958	0.81838	0.783414	0.686031	0.649303	0.674891	0.664019	0.672682	0.655834	0.540617	0.529933	0.692656	0.856791	0.976388	0.936231	0.767823	0.710669	0.828522	0.86238	0.713051	0.550737	0.587002	0.85372	1.04712	1.05808	0.989371	0.907746	0.832635	0.839977	0.912585	0.998935	1.07344	1.12444	1.17422	1.17949
1.59719	1.51658	1.33271	1.30251	1.44861	1.47141	1.46551	1.61411	1.74085	1.79903	1.69808	1.53813	1.46069	1.42557	1.37064	1.34413	1.34613	1.32107	1.25762	1.27019	1.34964	1.38347	1.41717	1.41503	1.28946	1.1347	1.15281	1.28773	1.29649	1.16523	1.10426	1.16262	1.24156	1.23306	1.21213	1.25918	1.42909	1.51744	1.44646	1.3152	1.20886	1.23486	1.30758	1.29166	1.29866	1.45617	1.58021	1.59223	1.56516	1.5505
0.942451	0.796715	0.643016	0.566694	0.601176	0.666466	0.683794	0.605436	0.543371	0.587521	0.633563	0.578656	0.535405	0.603969	0.667817	0.62703	0.56189	0.537234	0.449545	0.380196	0.413648	0.446598	0.432039	0.434277	0.512093	0.591578	0.612451	0.572813	0.546972	0.627584	0.692756	0.64196	0.638585	0.688112	0.649723	0.608149	0.624722	0.675234	0.669818	0.663134	0.704722	0.715858	0.647396	0.574914	0.573479	0.611987	0.662296	0.712053	0.713947	0.738444
1.89927	1.76681	1.51311	1.38046	1.38344	1.33063	1.23835	1.30034	1.50211	1.58907	1.52291	1.41922	1.30729	1.30384	1.38885	1.46986	1.48276	1.45957	1.46057	1.3134	1.13101	1.17752	1.37222	1.46147	1.44024	1.41575	1.42721	1.49575	1.54956	1.48625	1.38757	1.35385	1.44153	1.57355	1.5637	1.43751	1.32847	1.39884	1.55873	1.50457	1.33664	1.38759	1.51144	1.56121	1.57973	1.60826	1.5719	1.51993	1.37824	1.16905
1.56797	1.57299	1.6686	1.67829	1.50542	1.32672	1.25977	1.33767	1.58851	1.72817	1.65956	1.50121	1.3366	1.35231	1.43883	1.43583	1.39992	1.1916	0.981799	1.03698	1.2177	1.43797	1.61644	1.59944	1.4214	1.32233	1.406	1.50992	1.39208	1.26051	1.42358	1.5484	1.42707	1.40142	1.50214	1.41839	1.19033	1.07345	1.18018	1.26011	1.17083	1.11808	1.21474	1.40333	1.51055	1.46816	1.38707	1.27627	1.15537	1.07726
0.291139	0.358355	0.368581	0.334196	0.37878	0.503931	0.543582	0.465903	0.369425	0.298699	0.298054	0.404064	0.499781	0.48694	0.447116	0.414135	0.373706	0.398936	0.366571	0.264146	0.251754	0.29648	0.256892	0.186268	0.171193	0.188201	0.171538	0.179195	0.257233	0.317485	0.326531	0.332061	0.281356	0.240617	0.306041	0.379059	0.322497	0.264871	0.389253	0.545923	0.544891	0.450779	0.348576	0.274241	0.236937	0.226095	0.26028	0.35101	0.407535	0.344531
0.8764	0.887511	0.808933	0.721475	0.6694	0.663676	0.708233	0.786076	0.805074	0.740653	0.621278	0.564693	0.610517	0.671812	0.676924	0.713312	0.753647	0.7384	0.676437	0.666196	0.658232	0.566237	0.461461	0.482253	0.51717	0.511511	0.591293	0.757726	0.851177	0.823608	0.741863	0.672648	0.65262	0.699325	0.817189	0.884	0.788047	0.625248	0.534259	0.655794	0.873286	0.834402	0.642699	0.620481	0.736745	0.744078	0.697767	0.711414	0.72333	0.677014
0	0	0	0	0	0	0	0	0	0	0	0	0	0	0	0	0	0	0	0	0	0	0	0	0	0	0	0	0	0	0	0	0	0	0	0	0	0	0	0	0	0	0	0	0	0	0	0	0	0
0.140525	0.157811	0.167784	0.162011	0.107333	0.056233	0.038113	0.02653	0.0142065	0.0288498	0.0699411	0.0990002	0.103931	0.104258	0.104726	0.0735728	0.0259888	0.00340925	0	0.00435267	0.0363991	0.112602	0.181714	0.195075	0.186408	0.145647	0.0777612	0.0483508	0.0559433	0.0780329	0.0878937	0.0963718	0.103983	0.0845103	0.0414929	0.0206409	0.0340345	0.04727	0.0408145	0.0316944	0.0500217	0.0823314	0.101368	0.0964392	0.078997	0.0817523	0.101265	0.10905	0.1096	0.121308
0.314028	0.355602	0.483979	0.531479	0.453311	0.421627	0.459013	0.472242	0.448856	0.403713	0.323018	0.29617	0.353251	0.421062	0.472682	0.456471	0.351124	0.281267	0.343419	0.425171	0.411256	0.343624	0.337218	0.379847	0.390547	0.449864	0.563857	0.582926	0.559199	0.540578	0.45523	0.371063	0.362388	0.370049	0.380584	0.39522	0.398686	0.395859	0.379898	0.39725	0.410292	0.337047	0.252247	0.257121	0.313552	0.367323	0.417463	0.45718	0.464692	0.392257
0.0537843	0.0744522	0.0805702	0.0849132	0.0942494	0.0892496	0.0641278	0.0713514	0.105587	0.121369	0.133345	0.138108	0.101126	0.0805677	0.109708	0.140768	0.155963	0.125283	0.0864661	0.0842788	0.0899951	0.0637704	0.0515774	0.0664807	0.0783257	0.102037	0.136493	0.146471	0.122741	0.0607324	0.013648	0.00508533	0.0292891	0.0759117	0.101826	0.0878743	0.0846392	0.11896	0.13954	0.101037	0.0780131	0.150203	0.2237	0.214762	0.202199	0.180674	0.107058	0.0532717	0.0565722	0.0583331
0.577174	0.423899	0.385822	0.462375	0.477565	0.477959	0.512386	0.586279	0.63235	0.58995	0.485032	0.405836	0.392855	0.432077	0.471594	0.521102	0.550238	0.518555	0.490242	0.494423	0.49286	0.481474	0.495575	0.489586	0.45615	0.478306	0.537546	0.574121	0.638723	0.671018	0.610879	0.502195	0.459828	0.51955	0.528756	0.447988	0.365238	0.332726	0.345064	0.356909	0.397758	0.473396	0.537042	0.596848	0.631744	0.606889	0.545734	0.497926	0.495951	0.470052
0.0356199	0.0161943	0.00314977	0	0	0	0	0	0	0	0	0	0	0	0	0	0	0	0	0	0	0	0	0	0	0	0	0	0.00268656	0.0147462	0.0298921	0.0313699	0.0316969	0.0288778	0.0130885	0.00208403	0	0	0	0	0	0	0	0	0.00413459	0.0178546	0.0299412	0.0210481	0.0152923	0.0263042
0.250741	0.334881	0.405381	0.396029	0.363107	0.345509	0.374983	0.385347	0.344675	0.274768	0.257189	0.284703	0.25962	0.248897	0.277451	0.261549	0.257219	0.293092	0.292417	0.255266	0.263858	0.319756	0.335836	0.321836	0.345933	0.348235	0.280412	0.216313	0.204929	0.23819	0.273045	0.318682	0.393494	0.3878	0.274274	0.16973	0.175168	0.284461	0.378583	0.365077	0.333106	0.330963	0.28614	0.231528	0.313695	0.469338	0.516831	0.430752	0.309677	0.234721
1.15412	1.18172	1.16091	1.02321	0.901019	0.840528	0.780751	0.751004	0.729418	0.745043	0.810699	0.826935	0.773255	0.768718	0.838397	0.859827	0.848319	0.825674	0.746317	0.647336	0.593506	0.601494	0.727264	0.879452	0.926361	0.897506	0.847712	0.764616	0.726765	0.709996	0.666581	0.637532	0.646066	0.692265	0.805374	0.886794	0.759924	0.572622	0.571224	0.715361	0.739785	0.683038	0.831605	1.03814	1.00414	0.859475	0.775465	0.708636	0.686727	0.815554
0.853235	0.951154	1.10473	1.16662	1.07756	0.950646	0.885628	0.939494	1.16357	1.28335	1.26725	1.25809	1.22891	1.16512	1.09878	1.06503	1.06335	1.09079	1.0826	0.983567	0.871977	0.865619	0.917468	0.939568	0.956546	0.994927	1.016	1.13147	1.21523	1.08022	1.04226	1.20868	1.30485	1.17803	1.03853	1.11929	1.19919	1.05172	0.928799	1.03421	1.2057	1.23466	1.16229	1.16121	1.19362	1.17161	1.21411	1.33634	1.40487	1.31808
1.44469	1.41158	1.3812	1.32697	1.21792	1.12748	1.10509	1.20248	1.29455	1.25227	1.14681	1.08601	1.15632	1.2372	1.23093	1.17992	1.10623	1.03051	1.013	1.03721	1.09111	1.11373	1.06834	1.02217	1.11199	1.36353	1.49259	1.29927	1.05128	0.95557	0.969568	1.05725	1.20684	1.24585	1.12919	0.948597	0.850154	0.92322	0.993378	1.00667	1.04881	1.15321	1.47531	1.8134	1.85192	1.6243	1.43578	1.35177	1.31844	1.39949
1.65652	1.54651	1.3523	1.3156	1.46194	1.48301	1.31933	1.29737	1.51597	1.76612	1.78702	1.5342	1.23984	1.10278	1.06748	1.07153	1.16409	1.28647	1.36587	1.39986	1.35361	1.28895	1.30272	1.39343	1.42942	1.32719	1.13717	1.01266	1.04376	1.16099	1.26557	1.22303	1.05246	0.977336	1.01282	1.03687	1.08973	1.23029	1.34323	1.39977	1.38753	1.47886	1.72297	1.91122	1.83371	1.67637	1.60721	1.6299	1.62145	1.51352
0.20499	0.292366	0.350639	0.322076	0.283476	0.24954	0.257905	0.343606	0.401954	0.380583	0.359789	0.341603	0.318881	0.329782	0.33933	0.322434	0.273301	0.233931	0.250888	0.310032	0.314821	0.303845	0.338743	0.321661	0.258873	0.260807	0.299461	0.285199	0.262194	0.268243	0.291697	0.320664	0.316685	0.294814	0.311355	0.341349	0.339397	0.265119	0.188559	0.204135	0.273727	0.284991	0.216726	0.186413	0.207846	0.229267	0.240596	0.261283	0.267835	0.274718
1.31117	1.45399	1.55003	1.4952	1.37488	1.30755	1.33095	1.40159	1.43712	1.50787	1.61895	1.60224	1.50614	1.46084	1.41156	1.33979	1.39749	1.57942	1.66012	1.56458	1.34887	1.07478	0.93007	0.941161	1.04209	1.14907	1.20774	1.17184	1.12985	1.16066	1.26659	1.34371	1.32411	1.25564	1.10865	0.961566	0.978528	1.09688	1.20042	1.22269	1.21164	1.26407	1.29248	1.29487	1.36186	1.4364	1.44781	1.413	1.42381	1.50425
1.85846	1.67279	1.50162	1.46191	1.6233	1.79966	1.83651	1.8081	1.77573	1.75989	1.83052	1.83227	1.6959	1.65831	1.73352	1.7518	1.67996	1.638	1.76918	1.8296	1.63584	1.50967	1.54517	1.59475	1.63601	1.65275	1.67251	1.69739	1.73644	1.78352	1.75971	1.7462	1.72975	1.57952	1.35636	1.32247	1.50447	1.61554	1.60722	1.58743	1.58339	1.55386	1.4949	1.57489	1.68893	1.73471	1.83867	1.98885	2.00028	1.83068
2.05295	1.8972	1.9271	1.95564	1.87097	1.88677	1.97253	2.03095	1.93359	1.75022	1.72827	1.84678	1.81535	1.7225	1.77005	1.86307	2.02611	2.14445	1.9357	1.61263	1.54208	1.55256	1.49895	1.476	1.51043	1.70274	2.02212	2.10889	1.86143	1.67647	1.71908	1.79057	1.8621	1.9019	1.77898	1.71995	1.91139	2.06271	1.98503	1.81461	1.78132	1.94483	2.11828	2.15221	2.08447	1.90243	1.92544	2.15905	2.22661	2.1538
2.02465	1.97103	1.77017	1.6579	1.68643	1.79715	2.00848	2.18395	2.12494	1.86853	1.6534	1.70634	1.81378	1.82761	1.88467	1.87397	1.74866	1.67482	1.6512	1.62237	1.56675	1.53625	1.52717	1.53014	1.54424	1.54572	1.61458	1.69846	1.75062	1.7862	1.85215	1.9735	1.92529	1.72211	1.61218	1.465	1.28926	1.41316	1.6637	1.69713	1.74334	1.92802	2.0275	2.07053	2.17857	2.23891	2.21968	2.27713	2.25192	2.11134
2.2714	2.18156	2.03456	1.90416	1.89193	1.84022	1.71058	1.64213	1.68694	1.73525	1.58398	1.4403	1.62881	1.99094	2.15293	2.05713	1.84709	1.66489	1.67392	1.79409	1.87697	1.85303	1.76272	1.61426	1.54558	1.63999	1.78323	1.70504	1.50972	1.52067	1.62746	1.6526	1.67061	1.82028	1.96319	1.96336	1.83561	1.55781	1.39626	1.59152	1.87785	2.04705	2.09025	1.86742	1.62594	1.52534	1.48302	1.64669	1.96114	2.05876
1.48184	1.46355	1.52644	1.5986	1.51466	1.39343	1.41259	1.50641	1.59718	1.7075	1.65097	1.34101	1.07352	1.07474	1.15356	1.12555	1.06391	1.00963	1.04928	1.20181	1.34601	1.35676	1.30257	1.29845	1.27735	1.16874	1.11598	1.11958	1.10082	1.15221	1.31005	1.44192	1.44221	1.31889	1.12595	1.05083	1.08985	1.13931	1.14039	1.09654	1.15653	1.3363	1.54332	1.6979	1.67261	1.48963	1.32892	1.2665	1.33925	1.4846
1.77486	1.70453	1.51257	1.33673	1.36515	1.48819	1.54153	1.53231	1.46694	1.42637	1.48231	1.4773	1.35958	1.29311	1.24368	1.10147	1.1109	1.20165	1.22216	1.34246	1.5161	1.54429	1.42677	1.34963	1.39504	1.45453	1.3483	1.21579	1.27664	1.45654	1.5205	1.38224	1.17822	1.13558	1.24359	1.38083	1.44016	1.42868	1.42115	1.38338	1.37797	1.40674	1.44764	1.49856	1.41653	1.36153	1.48272	1.53099	1.4011	1.30786
2.4083	2.25079	2.17258	2.21386	2.1734	2.00901	1.80924	1.73532	1.85864	1.95849	1.88112	1.77288	1.84834	2.03525	2.19933	2.26399	2.28872	2.23128	1.95613	1.75935	1.8299	2.00736	2.09306	2.07487	2.13911	2.24236	2.14767	2.03967	2.13246	2.05494	1.84159	1.83209	1.84098	1.83633	1.88441	1.85788	1.80069	1.79003	1.88612	1.92726	1.87696	1.9468	2.06799	2.1176	2.15555	2.21943	2.07769	1.99295	2.16599	2.30372
1.82381	1.71479	1.42485	1.25161	1.33245	1.48627	1.44392	1.38707	1.43358	1.48101	1.32819	1.14225	1.15562	1.29641	1.42007	1.453	1.37507	1.35832	1.46113	1.56356	1.59693	1.54814	1.48522	1.3774	1.26369	1.30626	1.40438	1.38963	1.34275	1.33119	1.35134	1.34906	1.35756	1.28502	1.13778	1.03321	1.09262	1.22816	1.26033	1.19179	1.2076	1.38135	1.57516	1.74017	1.76859	1.59995	1.42814	1.38247	1.4046	1.42343
1.07586	1.11472	1.23764	1.36385	1.46663	1.47027	1.49763	1.50006	1.26383	1.00032	1.01744	1.11631	1.05616	0.943654	0.959952	1.01723	1.03874	1.02584	0.954984	0.942724	1.04054	1.07171	1.01686	1.04351	1.09148	1.05283	0.959325	0.982574	1.09842	1.03748	0.891608	0.89999	1.01416	1.09946	1.07186	1.00928	0.978973	1.0074	1.01716	0.956318	0.876457	0.945348	1.12056	1.24382	1.37317	1.40498	1.38761	1.43543	1.49671	1.471
1.90474	1.92528	1.92021	1.84828	1.83065	1.83954	1.91012	2.08994	2.14279	1.8567	1.53675	1.49296	1.59219	1.57839	1.49098	1.49537	1.60018	1.65003	1.59752	1.55063	1.54979	1.59831	1.64283	1.75502	1.84374	1.8123	1.72494	1.61905	1.57432	1.7633	2.04432	2.01821	1.76078	1.65884	1.73079	1.80597	1.77886	1.76815	1.90845	2.05021	2.08584	2.01635	1.87791	1.70011	1.645	1.72459	1.9229	2.12945	2.14916	2.01055
0.862032	0.748989	0.692185	0.703774	0.717389	0.694531	0.689474	0.699276	0.644626	0.619234	0.647729	0.671194	0.714094	0.732264	0.728316	0.73271	0.695864	0.667417	0.680669	0.674547	0.646786	0.634866	0.618683	0.566732	0.517354	0.534132	0.57079	0.602808	0.618045	0.588462	0.566352	0.599462	0.703138	0.729103	0.657394	0.535275	0.480637	0.564628	0.699662	0.739441	0.69559	0.641953	0.619358	0.663388	0.738099	0.770641	0.772522	0.825255	0.901719	0.89101
1.5229	1.38466	1.28099	1.46569	1.67733	1.58569	1.32198	1.17953	1.26655	1.42651	1.51298	1.59504	1.66628	1.65738	1.57113	1.47747	1.4112	1.34391	1.3078	1.29286	1.32364	1.39689	1.43975	1.46312	1.44906	1.39747	1.45084	1.60713	1.7118	1.60499	1.39455	1.33977	1.50864	1.72027	1.79543	1.70786	1.56099	1.42295	1.2527	1.20312	1.35595	1.60553	1.72241	1.68977	1.67853	1.76562	1.77443	1.70697	1.62016	1.63964
1.60174	1.76468	2.15725	2.44158	2.31386	2.07677	1.91114	1.70128	1.58539	1.66781	1.69711	1.60298	1.73395	2.06196	2.21627	2.19826	2.14908	2.15346	2.18608	2.27206	2.27867	2.15996	2.00802	1.89451	1.89339	1.94962	1.85671	1.66598	1.55099	1.56964	1.6301	1.59067	1.52309	1.55014	1.67186	1.77345	1.80138	1.74532	1.57169	1.47151	1.60343	1.72779	1.68948	1.65843	1.7554	1.91245	2.06739	2.0746	1.93091	1.6427
0.449654	0.472957	0.503084	0.491927	0.473852	0.469714	0.459332	0.462536	0.483937	0.439051	0.295572	0.218001	0.253565	0.327582	0.413846	0.444515	0.388081	0.365594	0.415471	0.476401	0.519829	0.456182	0.33844	0.324415	0.387696	0.395176	0.33328	0.28356	0.292656	0.313417	0.350122	0.428412	0.484864	0.41967	0.367936	0.426341	0.466163	0.427306	0.387026	0.41566	0.489368	0.497206	0.429483	0.395579	0.360192	0.320717	0.367685	0.44693	0.470251	0.483363
1.24258	1.10473	0.940252	0.881626	0.886885	0.941085	1.02031	0.972849	0.905647	0.943031	1.05335	1.15712	1.19678	1.1844	1.13448	1.01781	0.877009	0.876539	0.975372	1.03221	1.06368	1.14507	1.24905	1.24091	1.10251	0.94252	0.848888	0.8789	0.956824	1.04833	1.11756	1.13827	1.13822	1.13922	1.18153	1.24053	1.14873	0.917103	0.776499	0.798228	0.828519	0.717554	0.669413	0.788793	0.924745	0.984166	1.02037	1.05298	1.07194	1.05225
0	0	0	0	0	0	0	0	0	0	0	0	0	0	0	0	0	0	0	0	0	0	0	0	0	0	0	0	0	0	0	0	0	0	0	0	0	0	0	0	0	0	0	0	0	0	0	0	0	0
0.120744	0.107755	0.129651	0.136662	0.0909042	0.0583018	0.0713501	0.102154	0.121946	0.115886	0.0844481	0.070955	0.0824366	0.0816432	0.0448555	0.0433481	0.109858	0.163028	0.131475	0.082169	0.0726701	0.0919262	0.103602	0.122493	0.170914	0.16524	0.0994363	0.0816342	0.116079	0.153093	0.155696	0.116397	0.0601769	0.0344285	0.0676099	0.10358	0.0870601	0.0765631	0.0976155	0.103153	0.0749564	0.0582689	0.0796539	0.103418	0.102269	0.0896636	0.0938682	0.102342	0.0943778	0.0990512
0.333336	0.354415	0.335253	0.319035	0.324673	0.305078	0.324968	0.376177	0.370069	0.302244	0.265621	0.289529	0.32056	0.41071	0.523023	0.49198	0.35585	0.279776	0.314668	0.435967	0.485957	0.372898	0.289513	0.341519	0.433274	0.444755	0.410651	0.390819	0.399525	0.400635	0.413821	0.46094	0.51915	0.516453	0.434542	0.346568	0.327217	0.366911	0.42142	0.46419	0.451039	0.414842	0.438494	0.458151	0.446296	0.44647	0.523746	0.612633	0.609445	0.518073
0.105807	0.0811559	0.0708149	0.0842218	0.0915638	0.0920902	0.0855763	0.060056	0.0692436	0.119115	0.138112	0.110879	0.0917352	0.123992	0.197414	0.220393	0.159705	0.128627	0.167015	0.212103	0.23372	0.210171	0.133478	0.0730271	0.0433716	0.036983	0.0616305	0.0884389	0.104691	0.116671	0.0871136	0.0434091	0.0437371	0.0929997	0.125101	0.118948	0.118631	0.134152	0.1332	0.0812569	0.0504871	0.0706928	0.084494	0.102064	0.145747	0.159392	0.132591	0.107668	0.114441	0.129035
0.434282	0.505959	0.564697	0.571382	0.546058	0.497401	0.441069	0.420287	0.512137	0.633569	0.71811	0.761967	0.663556	0.510783	0.522047	0.653805	0.701397	0.674347	0.590608	0.504358	0.5337	0.691422	0.837706	0.830021	0.734245	0.715876	0.763927	0.798888	0.786045	0.750737	0.667633	0.546596	0.538627	0.66963	0.800967	0.780507	0.66465	0.621233	0.661763	0.686305	0.701129	0.752461	0.828507	0.828111	0.734137	0.724839	0.800168	0.820542	0.736756	0.596708
0.00232865	0.01224	0.0262462	0.0306005	0.0303944	0.0222149	0.00786897	0.000778221	0.000537931	0.00696921	0.020744	0.0244926	0.0114849	0.00188457	0	0.000814366	0.00810395	0.021986	0.0236706	0.0101185	0.00141858	0	0	0	0	0	0	0	0	0	0	0	0	0	0	0	0	0	0	0	0	0	0	0	0	0	0	0.00196465	0.0128477	0.0337155
0	0	0	0	0	0	0	0.00476472	0.0303315	0.0658924	0.0568472	0.019456	0.00165792	0.00688667	0.0441002	0.107181	0.120771	0.0641648	0.0143812	0.000441453	0	0	0	0	0	0	0	0	0	0	0	0	0	0.00591236	0.0451782	0.130679	0.18288	0.127451	0.0407317	0.00404425	0	0	0	0	0	0.000854854	0.016072	0.0524893	0.067967	0.0349588
0	0	0	0	0	0	0	0	0	0	0	0	0	0	0	0	0	0	0	0	0	0	0	0	0	0	0	0	0	0	0	0	0	0	0	0	0	0	0	0	0	0	0	0	0	0	0	0	0	0
0	0	0	0	0	0	0	0	0	0	0	0	0	0	0	0	0	0	0	0	0	0	0	0	0	0	0	0	0	0	0	0	0	0	0	0	0	0	0	0	0	0	0	0	0	0	0	0	0	0
0.158982	0.0663523	0.0294324	0.0918727	0.187387	0.172573	0.106364	0.118841	0.125637	0.0618611	0.0189416	0.036714	0.0848384	0.10497	0.0846831	0.0538516	0.0624391	0.0662948	0.0348615	0.0324889	0.0640698	0.0595101	0.0327161	0.0669681	0.157714	0.208564	0.198249	0.162831	0.0998662	0.0958099	0.142544	0.155677	0.123576	0.0950235	0.0686948	0.0568783	0.105205	0.134592	0.0844174	0.0624084	0.0895097	0.0997203	0.0756196	0.0515711	0.112562	0.217646	0.223607	0.185819	0.189138	0.221807
0.198073	0.203541	0.175777	0.129645	0.0906859	0.121379	0.213802	0.26613	0.227984	0.163335	0.140096	0.167252	0.220069	0.223397	0.233001	0.312687	0.309451	0.184039	0.0588458	0.00821564	0.000139715	0.0121997	0.0466899	0.095591	0.158357	0.213522	0.147285	0.0750424	0.108656	0.135768	0.104951	0.17799	0.308619	0.28126	0.18485	0.142937	0.0998538	0.0617847	0.0690959	0.066191	0.0727662	0.124036	0.139866	0.109846	0.088761	0.0900807	0.116544	0.143306	0.171803	0.231324
0.419441	0.371267	0.415118	0.459941	0.515639	0.627834	0.774064	0.807597	0.778856	0.785441	0.73228	0.625879	0.53602	0.536835	0.589967	0.595221	0.513364	0.43313	0.472768	0.557285	0.541247	0.430768	0.340708	0.350829	0.448514	0.531114	0.464243	0.302547	0.238819	0.259527	0.311628	0.383383	0.45652	0.560318	0.754585	0.889325	0.725271	0.53012	0.502801	0.479675	0.385287	0.326794	0.290805	0.303453	0.339583	0.313035	0.278634	0.373059	0.508088	0.463276
0	0	0	0.010934	0.0438071	0.0695015	0.0438071	0.010934	0	0	0	0	0	0	0	0	0	0.00779803	0.0540662	0.125574	0.119006	0.0459981	0.00546003	0	0	0	0.000964521	0.0166075	0.0544402	0.0853921	0.0888887	0.0733236	0.0326175	0.00567457	0	0	0.000750096	0.0155479	0.0517291	0.0682309	0.0357495	0.00695149	0	0.00503619	0.0324115	0.0845775	0.112911	0.103822	0.0888073	0.0720577
0.0745436	0.0245883	0.00279963	0	0	0	0	0	0	0	0	0	0	0	0	0	0	0	0.00450311	0.0295837	0.0654681	0.0575334	0.0200594	0.00180106	0	0.00237387	0.0251325	0.0833784	0.124316	0.0917523	0.0508813	0.0622644	0.0645564	0.0281115	0.00407327	0	0	0	0.00958155	0.0413764	0.0744224	0.077313	0.0784945	0.0563529	0.0188637	0.00152085	0	0	0	0
0.768545	0.819986	0.906706	0.965807	0.981733	0.949019	0.889806	0.904502	0.995319	1.08207	1.13644	1.07628	0.875509	0.724571	0.774758	0.968518	1.26728	1.43715	1.42531	1.45951	1.39212	1.28887	1.19588	1.05688	1.01833	1.1162	1.16062	1.02446	0.817836	0.784382	0.955644	1.00869	0.904597	0.881382	0.974857	0.959737	0.785906	0.637569	0.681889	0.857552	0.954639	0.904777	0.923357	1.03916	1.04083	1.0228	1.13605	1.17979	1.17093	1.09567
0.690006	0.516872	0.543528	0.736862	0.919827	0.856488	0.601048	0.435166	0.548534	0.879401	0.982299	0.802751	0.701663	0.828878	0.978872	1.02258	1.02429	1.00232	0.813418	0.624444	0.604757	0.639634	0.567248	0.415562	0.327243	0.356285	0.469922	0.598219	0.681137	0.662466	0.569636	0.599012	0.699295	0.72657	0.638229	0.595838	0.573223	0.493152	0.517066	0.641573	0.671796	0.679108	0.817371	1.01797	0.966446	0.708329	0.548826	0.535071	0.430486	0.330366
2.73842	2.4633	2.25056	2.27181	2.66848	2.93358	2.57146	2.01465	1.8958	2.17202	2.33776	2.34597	2.26308	2.37634	2.62965	2.61088	2.39211	2.02274	1.81021	1.93718	2.02768	1.87046	1.68295	1.72757	1.71974	1.69207	1.85849	1.89598	1.90311	2.05314	2.1233	2.05159	2.27014	2.75471	2.85867	2.39111	1.95061	1.91344	2.19473	2.49988	2.53191	2.51976	2.64768	2.50987	2.08227	2.12454	2.63996	2.71707	2.4211	2.51617
1.48949	1.56258	1.53242	1.46439	1.58182	1.77444	1.91411	1.81017	1.55168	1.48512	1.69523	1.89734	1.7174	1.34257	1.21062	1.27931	1.29128	1.37108	1.46629	1.56178	1.61925	1.61128	1.54226	1.39304	1.11678	1.04203	1.3841	1.61032	1.31309	0.979687	1.25511	1.74962	1.73368	1.46477	1.50484	1.62306	1.65992	1.8698	2.06928	2.08656	2.06058	2.11141	2.08795	1.84595	1.75359	1.83682	1.79602	1.7803	1.88849	1.91713
0.171069	0.123992	0.157098	0.181856	0.168425	0.230115	0.275891	0.21526	0.21191	0.193571	0.117837	0.119867	0.157639	0.188241	0.277605	0.372223	0.372297	0.32862	0.270964	0.235407	0.2197	0.197125	0.213516	0.246719	0.208913	0.126351	0.0928071	0.113139	0.160727	0.270718	0.388027	0.371878	0.304055	0.306736	0.385335	0.40503	0.331433	0.206686	0.129031	0.198064	0.275998	0.227733	0.165732	0.175045	0.265502	0.421464	0.481458	0.315924	0.141556	0.13608
0	0	0	0	0.00531778	0.0318488	0.0692258	0.0884975	0.140468	0.196571	0.14852	0.0935866	0.115574	0.115715	0.0590196	0.0334845	0.0595749	0.0640698	0.0273879	0.00383971	0	0	0.010934	0.0438071	0.0695015	0.0438071	0.010934	0	0	0	0.00220427	0.0219352	0.0595101	0.0640698	0.0273879	0.00383971	0	0	0	0	0.000139715	0.0121997	0.0462264	0.0733946	0.0694879	0.0742027	0.0588655	0.0212992	0.00210643	0
0	0	0	0.00107928	0.0171545	0.0539832	0.0673677	0.0333923	0.00597718	0	0	0.00204161	0.0212992	0.0588655	0.0645564	0.0281115	0.00611488	0.0212992	0.0588655	0.0645564	0.0281115	0.00407327	0	0.0015931	0.019456	0.0568472	0.0658924	0.0303315	0.00482954	0	0	0	0	0.0091581	0.0405664	0.0692966	0.0470273	0.0126439	0.000279714	0	0.00237387	0.0335158	0.103947	0.133065	0.0704802	0.014549	0	0.000650068	0.0150353	0.0509612
0.20648	0.282069	0.290254	0.212015	0.22606	0.347026	0.331209	0.185646	0.145503	0.207492	0.272942	0.265178	0.182854	0.229013	0.390381	0.431178	0.360815	0.239626	0.128108	0.099888	0.125695	0.158658	0.220635	0.265466	0.246879	0.261739	0.29681	0.348792	0.426317	0.412268	0.277977	0.189423	0.206287	0.222437	0.273658	0.408244	0.41266	0.233171	0.0963309	0.08809	0.180203	0.279255	0.302779	0.261422	0.200948	0.130463	0.147079	0.231918	0.299575	0.428921
0.271051	0.347779	0.418022	0.422136	0.440942	0.446248	0.401524	0.341258	0.313524	0.327667	0.339789	0.347439	0.344432	0.379866	0.418678	0.441766	0.450647	0.366136	0.369632	0.466052	0.511967	0.459676	0.456669	0.455797	0.360003	0.288101	0.308697	0.358798	0.425593	0.486761	0.46929	0.439848	0.457812	0.499788	0.431999	0.304985	0.327987	0.4472	0.480841	0.436916	0.416832	0.488584	0.657509	0.70184	0.544263	0.36017	0.291139	0.369021	0.521165	0.576339
3.58714	3.62363	3.55102	3.50254	3.53816	3.55261	3.6117	3.59088	3.40604	3.31419	3.32856	3.4846	3.67098	3.66867	3.76395	4.0351	4.10248	4.2892	4.85145	4.73717	3.87544	3.42095	3.46052	3.78835	4.17778	4.03045	3.60722	3.66325	3.94403	4.01281	3.93293	4.08518	4.34558	4.18351	3.46092	2.94932	3.20994	3.76256	3.97479	3.97834	3.92991	3.9527	4.10094	3.91043	3.34837	2.90981	2.95647	3.20454	3.34044	3.45538
0.239724	0.235437	0.281319	0.364336	0.39138	0.33199	0.25581	0.195318	0.205558	0.335087	0.464541	0.431788	0.299917	0.183608	0.108946	0.0486381	0.0510955	0.150086	0.255531	0.290295	0.320534	0.254345	0.107444	0.045681	0.0659317	0.0715779	0.0713495	0.104599	0.181471	0.26461	0.227103	0.15786	0.174915	0.259895	0.370306	0.360444	0.259565	0.196411	0.181538	0.220397	0.243558	0.241896	0.21806	0.178043	0.130104	0.114855	0.139372	0.131451	0.104399	0.143533
1.21281	0.988227	0.855059	1.06152	1.26018	1.17203	0.954296	0.788257	0.677072	0.688597	0.948466	1.23202	1.29482	1.08316	0.786502	0.630926	0.709072	0.849958	0.906878	0.835562	0.693813	0.711999	0.88397	0.973626	0.972462	1.03657	1.05324	1.05293	1.03106	1.14057	1.42726	1.59996	1.36154	1.02671	1.05078	1.19791	1.31294	1.42952	1.39204	1.29061	1.16757	1.14775	1.23671	1.13851	1.01127	0.980245	1.0016	1.02262	1.0834	1.12818
0.570447	0.418433	0.307088	0.421078	0.64096	0.642021	0.556086	0.604025	0.610162	0.526645	0.44506	0.370743	0.302849	0.288548	0.410537	0.48159	0.468697	0.529465	0.567069	0.519072	0.549284	0.578354	0.525636	0.432704	0.312243	0.272318	0.359552	0.476268	0.543797	0.571362	0.60009	0.628329	0.526275	0.332646	0.270295	0.290294	0.331601	0.425656	0.508748	0.523341	0.497376	0.517182	0.618589	0.642855	0.518499	0.422626	0.483964	0.581802	0.572127	0.407537
0.240364	0.47747	0.666726	0.640087	0.503929	0.535678	0.600375	0.464016	0.325824	0.327236	0.392979	0.450274	0.47283	0.48728	0.467896	0.478252	0.54516	0.551652	0.488791	0.421091	0.346301	0.334995	0.400622	0.512396	0.579194	0.611796	0.693881	0.720849	0.656894	0.561309	0.486803	0.465183	0.478162	0.526931	0.469341	0.36699	0.339132	0.357858	0.385476	0.538337	0.711681	0.722829	0.694832	0.750748	0.845853	0.872622	0.717879	0.520352	0.41427	0.362868
0.120349	0.118567	0.0929079	0.0922082	0.119647	0.146842	0.151141	0.141631	0.124879	0.0802061	0.0378795	0.0478068	0.0757146	0.0771703	0.0782132	0.0559757	0.0470642	0.0992242	0.15287	0.167861	0.214352	0.312222	0.437953	0.507299	0.376918	0.233532	0.206777	0.182697	0.0945795	0.0369788	0.0684764	0.12683	0.124802	0.146855	0.256345	0.300593	0.265637	0.259215	0.247397	0.246647	0.3357	0.404664	0.363852	0.327478	0.360856	0.3907	0.37516	0.360604	0.333156	0.272952
0.336655	0.56228	0.679016	0.586141	0.512124	0.510425	0.50706	0.463012	0.448138	0.59878	0.865954	0.848444	0.609718	0.48988	0.543118	0.655014	0.69694	0.634929	0.564321	0.679126	0.806795	0.73388	0.613435	0.620093	0.787622	1.03842	1.2119	1.12334	0.821047	0.620522	0.579419	0.691262	0.853444	0.84789	0.744798	0.722638	0.807802	0.982997	1.06426	1.11597	1.23971	1.26829	1.06018	0.867571	0.740845	0.611057	0.573922	0.615653	0.728565	0.963807
0.512658	0.492583	0.429442	0.37875	0.409403	0.444743	0.452494	0.461806	0.471815	0.466454	0.485014	0.470329	0.406871	0.33423	0.232655	0.188346	0.234218	0.423671	0.60277	0.641668	0.566784	0.421799	0.404243	0.592569	0.746985	0.661664	0.509677	0.503007	0.576792	0.501051	0.361325	0.361759	0.520363	0.605987	0.521345	0.428606	0.420796	0.530518	0.747754	0.773614	0.607049	0.543355	0.470937	0.426068	0.556128	0.616325	0.514733	0.486443	0.550626	0.592867
0.258516	0.214377	0.212036	0.382182	0.551597	0.481045	0.323277	0.210961	0.171648	0.207456	0.279032	0.29865	0.264024	0.201363	0.187323	0.209711	0.221099	0.206825	0.192041	0.191909	0.206245	0.25606	0.264614	0.18812	0.186468	0.303177	0.366229	0.306157	0.332813	0.360462	0.261893	0.184473	0.167507	0.158295	0.184416	0.261369	0.331466	0.383632	0.363911	0.316493	0.30492	0.433799	0.564127	0.587448	0.564381	0.471082	0.309223	0.201729	0.146528	0.184546
1.11373	1.08906	1.05871	1.07703	1.25506	1.44109	1.22119	0.78344	0.68086	0.826568	0.867271	0.733088	0.617083	0.729345	1.07701	1.40048	1.29111	1.09834	1.23208	1.43698	1.44647	1.29335	1.14561	1.16637	1.19521	1.15804	1.19726	1.11151	0.928908	0.802964	0.741028	0.767625	0.798679	0.862453	1.04987	1.13347	1.02388	1.05889	1.26611	1.32532	1.29055	1.218	1.04242	0.820785	0.737846	0.899682	1.0081	0.874881	0.839657	1.01835
0.18424	0.166088	0.138328	0.100244	0.120347	0.19344	0.254704	0.303056	0.323715	0.307628	0.228716	0.19478	0.283692	0.357213	0.346408	0.262953	0.168984	0.114773	0.0779849	0.0467205	0.0867045	0.194249	0.289385	0.314345	0.275958	0.205051	0.195621	0.238141	0.259557	0.247906	0.235867	0.212812	0.158001	0.113997	0.154007	0.290198	0.402244	0.411761	0.356769	0.239523	0.0968836	0.0230858	0.0363797	0.101662	0.164061	0.199691	0.240131	0.322865	0.372267	0.29619
0.167011	0.0997784	0.0670216	0.0895255	0.141695	0.206387	0.19592	0.205649	0.29432	0.315134	0.257975	0.229557	0.19435	0.107304	0.0395808	0.0564161	0.122865	0.161941	0.17507	0.176317	0.159461	0.14898	0.14106	0.0949856	0.0867519	0.144314	0.173817	0.108109	0.0453383	0.0850154	0.188825	0.266642	0.309693	0.258296	0.119812	0.0603601	0.0961855	0.161028	0.213399	0.172294	0.160858	0.271935	0.348428	0.242156	0.130202	0.131685	0.11565	0.0490802	0.0462219	0.142148
0	0	0	0	0	0	0	0	0	0	0	0	0	0.00450311	0.0295837	0.0734344	0.0956789	0.0889354	0.0512055	0.0140445	0.000528327	0	0.00531778	0.0318488	0.0666751	0.0554377	0.0182827	0.00138966	0.00237387	0.0225818	0.0632658	0.0888338	0.0891662	0.0649654	0.0239062	0.00279963	0	0	0	0	0	0	0	0	0	0	0	0	0	0
0.117824	0.108396	0.0667563	0.0200594	0.00180106	0	0	0	0	0	0.00312627	0.0357397	0.105491	0.130839	0.0685218	0.0153438	0.0211071	0.0984823	0.212808	0.260987	0.224307	0.162291	0.075742	0.0164983	0.000358635	0.0106686	0.0572222	0.125176	0.146266	0.139754	0.157132	0.195164	0.214612	0.184952	0.122611	0.0722758	0.0708509	0.124697	0.164517	0.144062	0.102244	0.076416	0.053629	0.0782095	0.161538	0.26445	0.289796	0.229178	0.156661	0.111772
0.203567	0.179999	0.189331	0.229332	0.236069	0.229167	0.267778	0.371555	0.439847	0.483145	0.505022	0.389635	0.301182	0.329992	0.349657	0.299636	0.268554	0.318053	0.357105	0.311362	0.243744	0.266016	0.347114	0.403502	0.434173	0.349688	0.245239	0.193542	0.19875	0.273761	0.386284	0.439343	0.474716	0.422924	0.290528	0.176837	0.102846	0.124924	0.217586	0.310246	0.382874	0.473647	0.542124	0.452282	0.292902	0.298413	0.406625	0.484658	0.529375	0.626372
0.108046	0.0938825	0.101522	0.136924	0.142602	0.140567	0.234214	0.333422	0.369791	0.423117	0.460816	0.384254	0.226171	0.159046	0.153248	0.14352	0.170918	0.251968	0.306915	0.328811	0.320225	0.256575	0.187708	0.175899	0.218443	0.217089	0.195125	0.263247	0.309589	0.222589	0.122747	0.0770846	0.100109	0.233002	0.320959	0.202668	0.0729203	0.0853228	0.137528	0.0922955	0.0247708	0.00318879	0.0241749	0.0831457	0.160017	0.233473	0.325088	0.43089	0.468545	0.378542
0.181998	0.144364	0.105219	0.0847853	0.088335	0.0924187	0.120871	0.16452	0.230222	0.260202	0.186004	0.103139	0.098419	0.11958	0.146409	0.183696	0.234602	0.336937	0.413282	0.339559	0.244316	0.237705	0.256129	0.234258	0.154642	0.10833	0.140796	0.247013	0.307084	0.229844	0.142011	0.114137	0.0918819	0.0578708	0.0612634	0.0901281	0.120111	0.14848	0.152767	0.187593	0.205722	0.194854	0.236999	0.267285	0.229284	0.234033	0.254958	0.197606	0.0821806	0.0146055
0.0336804	0.102075	0.140924	0.103069	0.104728	0.16856	0.216835	0.172503	0.107571	0.0716777	0.0310866	0.00618029	0.0171545	0.0601105	0.113404	0.147787	0.13376	0.0882691	0.0924427	0.110774	0.0957095	0.0900098	0.153629	0.212052	0.189401	0.147213	0.173283	0.210416	0.194601	0.148897	0.0899493	0.0364304	0.0361647	0.0721863	0.102885	0.139886	0.141367	0.146509	0.227547	0.229093	0.128161	0.073329	0.103934	0.12001	0.101803	0.130594	0.215366	0.263825	0.212525	0.143233
0.50008	0.414352	0.37546	0.378624	0.413625	0.459097	0.532095	0.695394	0.839665	0.830028	0.727984	0.710664	0.745274	0.65728	0.507653	0.467201	0.528155	0.58048	0.603158	0.555649	0.487426	0.488612	0.545395	0.453477	0.321974	0.350508	0.451594	0.534034	0.56667	0.598966	0.562128	0.555257	0.691394	0.664131	0.494356	0.451928	0.613264	0.827119	0.797033	0.571809	0.448042	0.418357	0.316647	0.19227	0.118351	0.177551	0.314056	0.444337	0.625897	0.82374
0.650003	0.845118	1.09089	1.24202	1.06671	0.746157	0.793523	1.0465	1.15745	1.17513	1.13049	1.06694	1.02315	1.05569	1.17085	1.43702	1.59918	1.38602	1.13247	1.06953	1.0908	1.08203	1.14799	1.34029	1.32676	1.05809	0.824705	0.67037	0.570816	0.674752	0.802536	0.750808	0.702664	0.749007	0.747674	0.705023	0.856326	1.06855	1.18176	1.12264	1.05007	1.00658	1.00837	0.936602	0.701102	0.610047	0.835184	1.16119	1.2564	0.962495
0.565058	0.455811	0.315913	0.215534	0.251633	0.338443	0.427021	0.499716	0.536298	0.529134	0.525648	0.622299	0.755986	0.799496	0.741241	0.712651	0.627768	0.5564	0.633258	0.856074	0.795325	0.579108	0.646422	0.841027	0.884436	0.796933	0.727672	0.633144	0.512402	0.504581	0.606803	0.647134	0.524054	0.372929	0.404721	0.597335	0.71744	0.738493	0.645912	0.496338	0.522441	0.697657	0.799931	0.67863	0.412585	0.258698	0.334028	0.544885	0.569957	0.387545
0.940006	0.881175	0.91985	0.865894	0.704522	0.58241	0.55169	0.574316	0.691903	0.773609	0.855177	1.03412	1.11715	1.02535	0.947059	0.928455	0.90572	0.792225	0.693799	0.762869	0.753216	0.612333	0.640863	0.868275	1.0786	1.08798	0.931143	0.772133	0.719937	0.713514	0.735694	0.734533	0.799459	0.989457	1.13182	0.999351	0.651432	0.369025	0.372006	0.6581	0.963466	0.949292	0.847954	0.907656	0.895006	0.722757	0.623369	0.55911	0.45031	0.396376
1.90525	1.9575	2.20361	2.33902	2.40845	2.51606	2.52183	2.49551	2.48464	2.31829	2.20702	2.16325	2.13015	2.33045	2.36028	2.06255	1.96852	2.241	2.41178	2.33667	2.14922	1.96685	2.00815	2.34203	2.68941	2.6704	2.41447	2.12359	1.84092	1.78728	1.90935	2.10916	2.39474	2.44958	2.06634	1.89461	2.2539	2.55182	2.40532	2.25433	2.08461	2.00659	2.16364	2.24005	2.00848	1.72814	1.65545	1.64497	1.67983	1.7895
2.13612	2.21555	2.10573	1.95798	2.06788	2.24869	2.04754	1.64037	1.47743	1.59129	1.85355	2.04121	2.19239	2.35468	2.43454	2.39192	2.23588	2.1514	2.17815	2.30272	2.33458	2.07306	1.87765	1.91552	1.92473	1.73815	1.61069	1.80978	2.12119	2.31789	2.41527	2.25929	1.92926	1.89856	2.23439	2.4025	2.41423	2.33466	2.1142	1.77925	1.43957	1.32216	1.36074	1.47779	1.60829	1.61474	1.44969	1.33287	1.31611	1.27926
0.307494	0.137112	0.0621629	0.113061	0.196718	0.222471	0.191771	0.229943	0.336067	0.435575	0.488281	0.522968	0.503595	0.369487	0.202466	0.139941	0.248494	0.460071	0.520129	0.374352	0.277856	0.284579	0.410465	0.677429	0.900027	0.808408	0.468972	0.281752	0.294345	0.276646	0.243	0.234791	0.163555	0.0994782	0.0788422	0.115137	0.219645	0.340831	0.439573	0.418619	0.326866	0.339149	0.41767	0.434905	0.341005	0.243186	0.198783	0.23284	0.361849	0.448729
0.282932	0.210297	0.174188	0.217014	0.314651	0.361427	0.367588	0.415199	0.461872	0.468887	0.53675	0.508446	0.279566	0.160304	0.229252	0.378753	0.513055	0.554766	0.48151	0.458714	0.49802	0.511714	0.55102	0.560233	0.575309	0.61277	0.523131	0.380021	0.260951	0.229753	0.266382	0.323329	0.362037	0.339376	0.306017	0.276501	0.242463	0.244934	0.31255	0.31626	0.382513	0.577131	0.699361	0.702515	0.740825	0.672081	0.524294	0.512562	0.611042	0.673191
0.846848	0.947028	0.886533	0.784439	0.730104	0.76096	0.783426	0.927811	1.27912	1.42009	1.21122	1.08067	1.05227	0.974804	1.0384	1.26786	1.36764	1.3486	1.24902	1.23002	1.34028	1.49382	1.52275	1.4324	1.24104	1.28089	1.54456	1.46313	1.23845	1.19428	1.03063	0.805652	0.815496	0.973524	1.06237	1.2751	1.65191	1.82052	1.57772	1.37203	1.48834	1.57796	1.50095	1.34718	1.19254	1.09034	1.03179	1.01002	0.968426	0.924812
0.449174	0.41003	0.509779	0.731826	0.83734	0.846823	0.799279	0.69856	0.572866	0.534516	0.643147	0.638875	0.456468	0.329192	0.317863	0.318233	0.330606	0.496966	0.74769	0.754584	0.712844	0.738932	0.640535	0.50229	0.471015	0.499627	0.429329	0.327958	0.378428	0.581561	0.761278	0.791978	0.659604	0.514067	0.583257	0.731255	0.719693	0.777214	0.976868	1.09082	0.977135	0.841431	0.842365	0.753073	0.583065	0.539738	0.554978	0.521474	0.471447	0.446009
2.31194	2.43479	2.53281	2.52939	2.27735	2.07449	2.07991	2.143	2.23599	2.24717	2.25197	2.44491	2.62198	2.59129	2.42177	2.05641	1.84513	2.08011	2.54691	2.76697	2.76108	3.04753	3.31232	2.85993	2.04342	1.64322	1.86682	2.32337	2.61776	2.6607	2.57949	2.43432	2.43363	2.66596	2.84004	2.76143	2.74219	2.57105	2.28885	2.16408	2.22816	2.32988	2.31278	2.48646	2.98934	3.2097	2.8444	2.3959	2.3231	2.50044
0.402695	0.411277	0.356812	0.249396	0.141534	0.0672809	0.0543866	0.0696548	0.0476266	0.056692	0.200598	0.386693	0.370913	0.221689	0.122014	0.091324	0.157319	0.289161	0.318044	0.309255	0.358101	0.342101	0.23479	0.15981	0.147368	0.225484	0.376805	0.43393	0.332219	0.19154	0.10241	0.0769393	0.0421869	0.0108334	0.0208657	0.0871281	0.162544	0.178592	0.175159	0.167356	0.124581	0.103841	0.108675	0.121255	0.112311	0.119638	0.229979	0.347391	0.300775	0.253189
0	0	0	0	0	0	0	0	0	0.00270425	0.023639	0.0606649	0.061795	0.0249882	0.00315544	0	0	0	0	0	0	0	0	0	0.00252214	0.0229792	0.0600744	0.0623333	0.025677	0.00336089	0	0	0	0	0	0	0	0.00497992	0.0307393	0.0655541	0.055521	0.018653	0.00150386	0	0	0	0	0	0	0
0	0	0	0	0	0	0	0	0	0	0	0	0	0	0	0	0	0	0	0	0	0	0	0	0	0	0	0	0	0	0	0	0	0	0	0	0	0	0	0	0	0	0	0	0	0	0	0	0	0
0	0	0	0	0	0	0	0	0	0	0	0	0	0	0	0	0	0	0	0	0	0	0	0	0	0	0	0	0	0	0	0	0	0	0	0	0	0	0	0	0	0	0	0	0	0	0	0	0	0
0.00940374	0.0391458	0.06827	0.0480738	0.0134147	0.000436521	0	0.00497992	0.0329189	0.0872442	0.123422	0.122411	0.11052	0.111476	0.129764	0.107696	0.0464335	0.0140976	0.0337911	0.066923	0.052646	0.016422	0.00166065	0.0339365	0.132225	0.2047	0.127528	0.0314442	0.000436521	0	0.00825739	0.0385152	0.06827	0.0480738	0.0182868	0.061711	0.194183	0.271875	0.195309	0.110805	0.106383	0.184359	0.209588	0.140992	0.0809133	0.0639839	0.108803	0.150603	0.149529	0.152355
0.43546	0.393794	0.222604	0.104214	0.10915	0.11895	0.0943931	0.0812049	0.0661836	0.10698	0.272198	0.398506	0.305456	0.156039	0.135543	0.194074	0.157857	0.0984923	0.124896	0.139389	0.127993	0.185628	0.254412	0.27296	0.240202	0.158689	0.125606	0.19003	0.219339	0.151217	0.055713	0.010081	0.0263285	0.0943615	0.144682	0.134871	0.141986	0.114913	0.0443643	0.00868487	0.025677	0.0705907	0.0985895	0.0912492	0.0565063	0.051981	0.103881	0.162554	0.199859	0.204996
0.495938	0.43627	0.413962	0.330545	0.284373	0.433696	0.597077	0.530322	0.429057	0.417853	0.401648	0.334105	0.352094	0.476163	0.5069	0.419243	0.458595	0.556724	0.515785	0.452383	0.507595	0.56773	0.557717	0.485513	0.414861	0.417686	0.441501	0.465045	0.499043	0.512703	0.438623	0.283028	0.222997	0.325311	0.453517	0.490057	0.503564	0.463547	0.357451	0.359944	0.446639	0.495319	0.368399	0.252782	0.355349	0.491372	0.495182	0.543514	0.669649	0.658288
0	0	0	0	0	0	0	0	0	0	0	0	0	0.0058463	0.0330192	0.066615	0.0533801	0.0169628	0.00113132	0.00825739	0.0385152	0.06827	0.0480738	0.0163086	0.025487	0.0766128	0.1192	0.127127	0.105777	0.058025	0.0153742	0.000805813	0.00309134	0.0249882	0.061795	0.067241	0.0771658	0.156016	0.214556	0.174709	0.0836505	0.0202834	0.00125002	0.0035105	0.026375	0.0628531	0.0594676	0.0223295	0.0025496	0.0120634
0	0	0	0.0058463	0.0330192	0.066615	0.0533801	0.0169628	0.00113132	0	0.011218	0.0512708	0.104848	0.110222	0.0608081	0.0148673	0.000706903	0	0.0108118	0.0433177	0.0687249	0.0433177	0.0108118	0	0.000372423	0.0134147	0.0480738	0.06827	0.0385152	0.00832149	0	0	0	0.00497992	0.0307393	0.0655541	0.055521	0.0269104	0.040019	0.06827	0.0480738	0.0134147	0.000436521	0	0	0	0	0	0	0
1.40207	1.46874	1.41668	1.31187	1.22573	1.05452	0.821317	0.615982	0.537574	0.6597	0.899707	0.899541	0.788001	0.952901	1.12084	1.0643	1.02902	1.05712	1.0655	1.12927	1.13867	1.07229	1.15849	1.25234	1.28096	1.47441	1.56603	1.26566	0.942631	0.848379	0.803759	0.799758	0.889854	0.98828	1.10973	1.3002	1.37451	1.31976	1.15635	1.06785	1.12002	1.11044	1.03818	1.00835	0.959937	0.902397	0.89247	0.895641	0.900614	0.940158
0.754511	0.727251	0.743918	0.863458	0.925824	0.853078	0.681075	0.500095	0.509431	0.655657	0.697064	0.647212	0.738598	0.898897	0.971443	0.890704	0.769641	0.753663	0.738178	0.66625	0.560101	0.636086	0.870851	0.792547	0.445026	0.296725	0.443267	0.460982	0.380117	0.49013	0.672683	0.92306	1.0523	0.920931	0.746805	0.609067	0.462524	0.474061	0.532961	0.435046	0.317457	0.384376	0.620506	0.751033	0.623593	0.57035	0.682612	0.743576	0.645829	0.555918
2.82089	2.75198	2.56201	2.51568	2.73207	2.83279	2.48446	2.20951	2.34016	2.62345	2.48874	2.02621	1.87707	2.17653	2.45856	2.50075	2.5651	2.60966	2.64343	2.48172	2.15512	2.0812	2.28928	2.33953	2.20539	2.13831	2.17674	2.12608	1.87491	1.75946	1.93395	2.22212	2.27278	2.12037	2.23472	2.39862	2.3844	2.35042	2.35901	2.53041	2.67376	2.66478	2.57041	2.41397	2.29439	2.16186	2.0633	2.12423	2.25462	2.20541
1.36537	1.44683	1.75953	2.09288	2.11714	2.01996	2.02231	1.76761	1.37822	1.38865	1.72915	1.94481	1.91117	1.77232	1.72077	1.58252	1.28577	1.10992	1.17234	1.36203	1.64358	1.94167	1.82231	1.50687	1.49092	1.73164	1.80776	1.71063	1.54236	1.27244	1.23252	1.34403	1.33122	1.44633	1.71964	1.7716	1.58919	1.60236	1.89202	2.1587	2.43174	2.46862	1.99281	1.42296	1.35978	1.6575	1.80456	1.70623	1.64985	1.60757
0.191128	0.179751	0.164094	0.179692	0.209074	0.241578	0.256797	0.25064	0.27261	0.339888	0.39095	0.419789	0.41491	0.31907	0.240325	0.277008	0.304297	0.289976	0.300732	0.288906	0.233065	0.217926	0.270838	0.351613	0.381506	0.30906	0.177149	0.129678	0.184251	0.181471	0.157357	0.260259	0.372563	0.382583	0.376176	0.382179	0.417569	0.465051	0.482296	0.397416	0.223146	0.144564	0.239999	0.306186	0.234603	0.202938	0.216487	0.157058	0.123611	0.1217
0.0259171	0.0658847	0.094346	0.0923052	0.0583929	0.0180784	0.011623	0.0769224	0.185203	0.179792	0.0702739	0.00840772	0	0	0.00471148	0.0299926	0.0651561	0.056212	0.0209555	0.0214747	0.0568906	0.0647367	0.0292531	0.0045169	0	0.00143976	0.018653	0.055521	0.0655541	0.0307393	0.00511139	0.0116352	0.0449148	0.0686742	0.0417155	0.013062	0.0249882	0.061795	0.0694934	0.0800503	0.128445	0.114986	0.0431716	0.00483357	0	0.00554707	0.032253	0.0662839	0.0541044	0.017515
0	0	0	0	0	0	0	0	0	0	0	0	0	0	0	0	0	0.00905577	0.0401131	0.0685224	0.0465018	0.0125026	0.000276589	0	0.0058463	0.0330192	0.0675687	0.069802	0.0696088	0.0680543	0.0337911	0.00892466	0.023639	0.0697207	0.101908	0.0935105	0.0496573	0.0125026	0.000276589	0	0	0	0	0	0	0	0	0	0	0
0.115547	0.205501	0.333999	0.321858	0.262353	0.247661	0.25895	0.258607	0.232547	0.197975	0.133078	0.144022	0.230087	0.225309	0.182296	0.305879	0.447896	0.44562	0.485098	0.47348	0.288588	0.107176	0.0417728	0.123818	0.288334	0.318806	0.229948	0.252186	0.346396	0.365155	0.319466	0.275049	0.240954	0.249742	0.244181	0.249563	0.212442	0.119342	0.0467393	0.062071	0.1665	0.297593	0.331226	0.247283	0.162927	0.125461	0.169848	0.279349	0.366359	0.521276
0.468122	0.267453	0.247744	0.308396	0.25767	0.157718	0.134368	0.169954	0.174137	0.193048	0.255414	0.280844	0.326615	0.397479	0.367143	0.27824	0.258786	0.332993	0.412613	0.468688	0.554771	0.579854	0.443604	0.27966	0.254234	0.329951	0.313026	0.213432	0.15715	0.174476	0.245177	0.33352	0.392247	0.438062	0.439592	0.348591	0.396824	0.619176	0.732756	0.617844	0.531211	0.625457	0.719971	0.724464	0.632086	0.473268	0.394687	0.481469	0.61236	0.599428
3.77402	4.23616	4.34601	4.17156	4.10892	4.07016	3.96345	3.96114	3.95609	4.07803	4.19722	3.87948	3.59362	3.74628	3.94483	3.92219	3.99034	4.24744	4.5897	4.80453	4.63069	4.40456	4.33027	4.04457	3.64705	3.67419	4.15153	4.61296	4.65836	4.53757	4.50916	4.41354	4.16224	3.6576	3.47746	3.65084	3.71877	3.63116	3.60051	3.5614	3.65419	4.06457	4.40933	4.45936	4.35877	3.92833	3.39899	3.30333	3.69069	4.21604
0.409016	0.391192	0.357262	0.431831	0.458573	0.320152	0.178167	0.173024	0.332005	0.461129	0.374289	0.271045	0.238098	0.212732	0.233193	0.27173	0.227412	0.141744	0.142204	0.226001	0.278397	0.302495	0.414372	0.49618	0.385474	0.203777	0.158075	0.249528	0.281186	0.243551	0.257029	0.281492	0.302949	0.326255	0.270624	0.204644	0.242664	0.258531	0.185807	0.146078	0.262887	0.465817	0.52506	0.484877	0.399348	0.248984	0.136793	0.0958064	0.0979734	0.154923
0.856465	0.80339	0.781306	0.863911	0.936851	0.929571	0.907123	0.945377	1.02881	1.14885	1.14574	0.969597	0.776121	0.702669	0.728475	0.862108	0.97738	1.05615	1.10904	1.03504	0.758854	0.542299	0.574408	0.788439	0.991679	1.02714	0.860461	0.786686	0.786743	0.84922	1.09536	1.35502	1.47256	1.4085	1.20766	1.04243	0.935546	0.874878	0.989297	1.1567	1.23802	1.36478	1.44261	1.29547	1.13386	1.16983	1.38768	1.52485	1.35549	1.0914
0.69973	0.644741	0.495401	0.381523	0.366663	0.357911	0.452004	0.617045	0.697352	0.626926	0.367746	0.129412	0.123206	0.365284	0.626432	0.636432	0.512993	0.472856	0.501116	0.4629	0.34146	0.207174	0.139593	0.152959	0.234144	0.3246	0.389532	0.369208	0.329852	0.362733	0.536774	0.683703	0.659265	0.488564	0.34522	0.343501	0.371111	0.410576	0.467044	0.392015	0.20897	0.122374	0.22881	0.341315	0.304942	0.270277	0.358946	0.402291	0.353976	0.390785
0.404302	0.455319	0.493895	0.602231	0.81918	0.940733	0.861256	0.705308	0.707428	0.787377	0.667436	0.462763	0.423222	0.534749	0.594148	0.486258	0.374452	0.380216	0.482122	0.573252	0.612646	0.692222	0.75686	0.63902	0.520883	0.528474	0.613802	0.705182	0.731801	0.764774	0.734272	0.635599	0.583661	0.552928	0.542308	0.503112	0.438348	0.393613	0.489086	0.774527	1.00394	0.9047	0.588676	0.42203	0.464119	0.657246	0.796891	0.815535	0.848685	0.867862
0.226128	0.242482	0.281546	0.292563	0.238615	0.175741	0.137972	0.0748779	0.0468574	0.0757593	0.0957323	0.0877566	0.0640469	0.0738819	0.147302	0.283028	0.404079	0.437949	0.407394	0.306575	0.194863	0.149562	0.194434	0.333753	0.457982	0.45877	0.39753	0.333859	0.289761	0.276171	0.293564	0.305289	0.263526	0.211891	0.152799	0.143411	0.226176	0.324103	0.288416	0.202693	0.216493	0.336722	0.439282	0.450864	0.358394	0.273574	0.261587	0.325172	0.312398	0.188396
0.26495	0.469671	0.760661	0.99713	1.03617	0.844955	0.706794	0.588744	0.442517	0.459317	0.767816	1.07901	1.0268	0.698269	0.566115	0.623301	0.643025	0.761955	0.90856	0.92097	0.83058	0.830771	0.893034	0.929157	0.871965	0.812925	0.791964	0.798335	0.723447	0.627165	0.605405	0.593336	0.542049	0.597378	0.667083	0.60047	0.52148	0.631995	0.896927	0.910067	0.694281	0.671199	0.904636	1.22251	1.24835	0.959889	0.66275	0.612137	0.677461	0.709593
0.659599	0.636708	0.508	0.498493	0.523319	0.524538	0.616182	0.70098	0.629587	0.460689	0.360252	0.359809	0.464887	0.576214	0.517606	0.472086	0.536407	0.499361	0.403518	0.414768	0.41318	0.37418	0.478781	0.698709	0.856485	0.766272	0.605287	0.525968	0.473469	0.413771	0.393644	0.491292	0.666079	0.728866	0.730026	0.726197	0.631712	0.433366	0.379686	0.436274	0.423176	0.465719	0.542506	0.563913	0.530569	0.555094	0.583657	0.475353	0.327655	0.332122
0.175156	0.192796	0.214176	0.308672	0.410709	0.391971	0.380038	0.344729	0.218191	0.220822	0.317941	0.309366	0.254537	0.225871	0.19542	0.133114	0.0664677	0.0245558	0.0502184	0.154427	0.253484	0.260043	0.282831	0.381555	0.413426	0.315369	0.231537	0.226769	0.183875	0.128395	0.241333	0.43732	0.447644	0.290186	0.203984	0.160736	0.0950782	0.0926929	0.210316	0.314067	0.292746	0.229893	0.193125	0.185178	0.1714	0.183856	0.205177	0.235224	0.291697	0.344322
0.756908	0.722661	0.818032	0.889688	0.965021	1.08817	1.1463	1.2014	1.18784	1.03773	0.824286	0.666923	0.634168	0.730742	0.732405	0.750617	0.982428	1.15516	1.28282	1.31232	1.10344	0.858984	0.691417	0.830292	1.19129	1.23385	1.04224	0.972152	1.00882	1.08949	1.24251	1.33204	1.35653	1.26747	0.967742	0.60495	0.480463	0.560932	0.664428	0.808553	1.12196	1.36471	1.2321	0.994962	0.980646	0.997245	0.80261	0.672678	0.783322	0.932992
0.0621334	0.0783966	0.11293	0.263096	0.448744	0.497889	0.402741	0.234037	0.13882	0.150299	0.216601	0.284446	0.31484	0.365603	0.421896	0.353241	0.218223	0.141214	0.13495	0.208287	0.270567	0.254998	0.242641	0.287014	0.316768	0.269894	0.262245	0.328396	0.304379	0.251433	0.255682	0.258349	0.194835	0.107231	0.104518	0.184968	0.193924	0.167756	0.232985	0.293287	0.268894	0.192545	0.104681	0.0466514	0.0730086	0.18633	0.32591	0.402582	0.359229	0.274328
0.154897	0.213588	0.230817	0.236702	0.229009	0.202536	0.214267	0.297544	0.298344	0.200539	0.182111	0.261979	0.305645	0.222787	0.0806413	0.0328498	0.0921946	0.187999	0.237794	0.201011	0.115046	0.0734572	0.116579	0.180478	0.20675	0.191983	0.209884	0.336074	0.426313	0.369518	0.389726	0.460932	0.360898	0.177652	0.0618937	0.0468606	0.120045	0.241485	0.304836	0.218017	0.123186	0.0895561	0.082455	0.0892099	0.119657	0.128813	0.136955	0.182688	0.239894	0.295592
0	0	0	0.0058463	0.0330192	0.066615	0.0533801	0.0169628	0.00113132	0.00497992	0.0307393	0.0655541	0.055521	0.018653	0.00150386	0	0	0	0	0	0	0	0	0	0.000458326	0.0138876	0.0488524	0.0681064	0.0438755	0.0417324	0.066923	0.052646	0.016422	0.00101784	0.00680973	0.03535	0.0674685	0.0511512	0.0153742	0.000805813	0	0	0	0	0	0	0	0.00497992	0.0307393	0.0655541
0.118345	0.144927	0.189327	0.213625	0.270852	0.333649	0.297238	0.199372	0.098865	0.0808931	0.144398	0.166404	0.107405	0.0361152	0.00532246	0.0015753	0.0192386	0.0652678	0.105269	0.0985149	0.0512774	0.0127151	0.0243327	0.11505	0.247654	0.295637	0.247461	0.217473	0.246863	0.306594	0.259554	0.160896	0.177089	0.289448	0.301142	0.238374	0.222966	0.191669	0.176939	0.187479	0.166834	0.124724	0.0909511	0.0829243	0.0766242	0.098974	0.13728	0.163278	0.150636	0.0956286
0.348142	0.479392	0.546779	0.466002	0.359592	0.316176	0.233404	0.175103	0.223901	0.410208	0.633529	0.686424	0.635685	0.518545	0.430868	0.461799	0.495088	0.49772	0.482765	0.409666	0.268155	0.209418	0.333962	0.442211	0.404697	0.399685	0.445234	0.355415	0.223364	0.250328	0.354067	0.376075	0.33705	0.31302	0.386503	0.493603	0.5244	0.490078	0.397812	0.260954	0.164908	0.176279	0.290704	0.418969	0.486814	0.53582	0.600046	0.601912	0.433362	0.262844
0.275306	0.286552	0.226052	0.199721	0.227282	0.286087	0.298866	0.275866	0.300214	0.385267	0.454657	0.510026	0.533752	0.442067	0.314534	0.211542	0.119851	0.0958901	0.18796	0.291139	0.292427	0.238653	0.275949	0.368433	0.384013	0.348102	0.374589	0.437266	0.397901	0.301975	0.194346	0.100771	0.111354	0.177073	0.247422	0.361394	0.390895	0.277182	0.143013	0.0956867	0.141511	0.210142	0.284287	0.393558	0.466133	0.408098	0.290603	0.213705	0.231717	0.335157
0.0638386	0.0344407	0.0747714	0.162182	0.238248	0.231107	0.125435	0.0381992	0.0362473	0.0794256	0.0991478	0.0849443	0.0416794	0.0234916	0.0496253	0.0739183	0.0837931	0.124655	0.123862	0.0769902	0.127876	0.292	0.391911	0.33776	0.280787	0.262416	0.16976	0.0735247	0.0895927	0.206204	0.283702	0.247068	0.17999	0.19096	0.258259	0.326323	0.284575	0.195019	0.155684	0.188411	0.202111	0.14235	0.0907039	0.120893	0.13254	0.104651	0.149068	0.191036	0.136252	0.087431
0.208546	0.276358	0.35539	0.371393	0.294001	0.267231	0.323671	0.482717	0.604809	0.564849	0.397668	0.225696	0.168791	0.236993	0.312492	0.289344	0.218759	0.144069	0.123832	0.165476	0.174528	0.134467	0.161955	0.230327	0.235791	0.190057	0.133571	0.111251	0.14138	0.15442	0.141247	0.159364	0.178058	0.186942	0.221144	0.244365	0.33165	0.395765	0.287947	0.195678	0.205679	0.188699	0.0960566	0.0229001	0.00163939	0.00980996	0.0717933	0.213376	0.337398	0.344434
0.779659	0.696705	0.622949	0.546565	0.460675	0.420852	0.335344	0.211021	0.214755	0.303036	0.315985	0.333096	0.479267	0.553461	0.453776	0.388604	0.482396	0.671686	0.88808	1.03509	0.943452	0.701681	0.575451	0.587734	0.638971	0.627618	0.504261	0.369269	0.269309	0.251176	0.290172	0.388952	0.435372	0.458453	0.620016	0.760457	0.660941	0.467342	0.34595	0.415392	0.653086	0.79464	0.783018	0.864171	0.859393	0.686021	0.468772	0.359692	0.387913	0.408691
1.5185	1.57574	1.33348	1.07393	0.925432	0.982976	1.18948	1.15159	0.966009	0.941521	1.12379	1.31645	1.42363	1.42743	1.24911	0.987763	0.997397	1.13214	1.10034	1.13833	1.29994	1.31638	1.37289	1.35417	1.19652	1.20768	1.19746	1.0661	0.965308	0.980805	1.11561	1.13622	0.997515	0.919638	0.868393	0.759599	0.711067	0.749765	0.812289	0.883757	0.894542	0.980758	1.17875	1.14714	0.885929	0.783458	0.950208	1.09945	0.912988	0.729741
0.85385	0.729492	0.64385	0.704133	0.686328	0.505064	0.539402	0.65139	0.563766	0.380041	0.268098	0.333675	0.529332	0.669628	0.715636	0.673574	0.55474	0.606087	0.821248	0.917358	0.810406	0.711509	0.778964	0.744945	0.653351	0.588764	0.444098	0.263232	0.143569	0.242609	0.533745	0.738377	0.868074	1.0041	0.855165	0.522707	0.349459	0.346993	0.441982	0.574139	0.728648	0.928368	0.994255	0.87139	0.780163	0.769762	0.650001	0.470725	0.458443	0.555506
0.656405	0.660878	0.610822	0.598477	0.729553	0.820846	0.835694	0.821798	0.894427	1.00031	1.03427	0.967626	0.855759	0.730431	0.731084	0.850497	0.847276	0.675612	0.710813	1.08688	1.26454	1.05366	0.884038	0.896343	1.01417	1.02981	0.91035	0.81095	0.781613	0.772933	0.796436	0.843574	0.924653	0.985896	0.936963	0.772814	0.673019	0.631963	0.592344	0.587085	0.653432	0.724969	0.789524	0.910236	0.978862	0.98436	1.07771	1.18546	1.20134	1.15236
2.02472	2.12442	2.48917	2.70585	2.76221	2.80013	2.70084	2.54523	2.24345	1.97566	1.99258	2.10212	2.09559	2.10864	2.15932	2.22367	2.30896	2.44955	2.57387	2.44716	2.12302	2.00992	2.03142	1.98671	1.85975	1.83457	1.89298	1.85592	1.63797	1.48144	1.74048	2.14458	2.38636	2.47655	2.29124	2.10869	2.095	2.05492	1.87308	1.89793	2.25419	2.37986	2.22228	2.12746	1.94574	1.62064	1.52022	1.56652	1.56004	1.6656
1.7335	1.71388	1.69985	1.72037	1.67938	1.79029	2.05535	2.08454	1.85886	1.82351	1.99568	2.0812	2.11636	2.01352	1.81188	1.67077	1.54297	1.3754	1.35276	1.60683	1.77772	1.80857	1.89174	2.07619	2.32156	2.39776	2.40212	2.19735	1.78111	1.76614	2.20467	2.4818	2.29239	1.90818	1.8248	2.12821	2.37019	2.3078	2.02888	1.69905	1.5428	1.75864	2.25782	2.50311	2.22398	1.81768	1.75082	1.8773	2.00918	2.09057
0.425475	0.227829	0.174271	0.21973	0.201139	0.145978	0.242311	0.445051	0.540066	0.528311	0.462907	0.402153	0.453146	0.508926	0.470538	0.381691	0.361271	0.379324	0.327003	0.260539	0.237318	0.335294	0.484733	0.42707	0.292829	0.345644	0.407159	0.426406	0.449746	0.420254	0.340991	0.266301	0.21538	0.189099	0.18069	0.199279	0.191596	0.193685	0.308816	0.429423	0.475685	0.499501	0.462268	0.367312	0.299845	0.29529	0.360623	0.364742	0.306609	0.26541
0.397553	0.40786	0.400382	0.377878	0.388203	0.445801	0.409479	0.341694	0.423383	0.487995	0.468258	0.518466	0.528023	0.505178	0.5841	0.630331	0.585801	0.478107	0.38301	0.325877	0.349092	0.464907	0.491886	0.403722	0.325396	0.274347	0.26984	0.255575	0.206744	0.199156	0.246117	0.34844	0.485988	0.539571	0.487391	0.406681	0.361888	0.311999	0.265783	0.346016	0.47997	0.533604	0.518011	0.466472	0.380209	0.342269	0.344137	0.423609	0.570472	0.585206
0.928353	1.07388	1.22051	1.34236	1.42976	1.50937	1.50488	1.43978	1.36772	1.30845	1.3374	1.4357	1.46635	1.30314	1.17692	1.26792	1.52544	1.62503	1.34122	1.19427	1.31164	1.45618	1.61588	1.72444	1.44948	1.01229	0.957379	1.20242	1.37561	1.54168	1.82317	1.81138	1.48743	1.30091	1.28225	1.40566	1.5792	1.66206	1.45559	1.19081	1.19963	1.20467	1.03835	1.02748	1.28211	1.52851	1.55777	1.4953	1.49518	1.4005
0.392766	0.549597	0.651834	0.753935	0.859628	0.928221	0.876838	0.712724	0.630265	0.663742	0.596476	0.588595	0.706988	0.823012	0.93523	0.97893	0.831426	0.653421	0.669165	0.718906	0.641571	0.567238	0.689	0.776824	0.675198	0.536807	0.396336	0.287834	0.305325	0.423947	0.592795	0.862365	1.10719	1.01873	0.772477	0.624603	0.593821	0.620506	0.653084	0.606242	0.564163	0.681407	0.867023	0.931979	0.838275	0.829769	0.850769	0.717343	0.582181	0.594978
2.98527	3.48695	3.55392	3.09334	2.55028	2.27381	2.32153	2.56157	2.93841	3.21974	3.06816	2.90193	3.06759	3.34579	3.36343	3.16418	2.73068	2.51345	2.67401	3.01454	3.17222	3.08714	2.83173	2.46477	1.98866	1.857	2.24424	2.62444	2.71187	2.81305	2.96586	2.90517	2.83724	2.93162	2.87465	2.72066	2.89825	3.08219	2.81537	2.3634	2.28614	2.5047	2.69323	2.90271	3.01976	3.00808	2.93044	2.7119	2.44831	2.52787
0.203466	0.362468	0.551998	0.599527	0.475729	0.307103	0.205095	0.1826	0.185436	0.185668	0.184228	0.193155	0.199683	0.164763	0.204758	0.300656	0.281932	0.177765	0.0897461	0.169128	0.36643	0.373938	0.258993	0.315259	0.396796	0.319338	0.179665	0.0753851	0.0671336	0.15798	0.231567	0.216798	0.189246	0.169966	0.154947	0.137183	0.19812	0.297205	0.325519	0.253381	0.159989	0.109533	0.116402	0.177228	0.239513	0.227097	0.228977	0.379483	0.560394	0.585254
1.84392	1.70002	1.23713	0.773028	0.393043	0.417952	0.759712	0.895639	1.00389	1.0708	0.883754	0.710953	0.873004	1.0579	0.905463	0.761344	0.954664	1.38905	1.47198	1.05062	0.728803	0.795678	1.07054	1.34924	1.49704	1.24182	0.7276	0.485684	0.448308	0.767702	1.26308	1.29027	0.892055	0.618408	0.404164	0.148781	0.155431	0.494664	0.785146	0.68947	0.649029	0.750995	0.812208	0.810232	0.928904	0.817263	0.580982	0.701943	1.05209	1.11882
4.35447	3.38413	3.12775	3.67329	4.25913	4.74591	4.81057	4.06206	3.46783	2.85691	1.8091	1.79267	3.08656	3.68937	3.31173	3.78617	4.68155	4.48747	4.35844	4.65025	4.60923	4.35556	3.89728	3.31025	2.66346	2.47349	2.8996	3.40299	3.73476	4.41152	5.32092	5.35279	4.90096	4.39384	4.72059	5.46194	4.98231	3.58258	3.07253	3.22278	3.39197	3.48231	3.27511	3.11124	3.71032	4.78942	5.56276	5.7635	5.90875	5.63916
3.40176	3.18242	3.37418	3.17824	2.65313	2.39786	2.20872	2.16133	1.86996	1.43678	1.61253	2.48645	2.87426	2.28008	1.53292	0.92003	0.362844	0.201975	0.813848	2.07972	2.96384	2.85341	2.24235	1.85683	1.65114	1.19596	1.10549	1.39656	1.74291	2.5445	3.14099	3.11367	3.33002	3.72743	3.49815	2.72576	2.44591	3.08037	3.42908	2.99435	2.2716	1.6697	1.40416	1.82282	2.92855	3.57388	3.2567	2.84188	3.01766	3.07156
0.424504	0.276062	0.0984658	0.277628	0.948811	1.38728	1.02207	0.743441	0.712519	0.394975	0.088291	0.00145616	0	0	0	0.0184818	0.138857	0.330903	0.313079	0.117558	0.0126955	0.0292037	0.213275	0.551736	0.644265	0.345306	0.0772053	0.0315018	0.171763	0.41959	0.537938	0.451633	0.209352	0.099641	0.320329	0.672501	0.583997	0.243582	0.203109	0.393363	0.467658	0.441238	0.285702	0.218241	0.38444	0.520986	0.505039	0.529647	0.852111	1.02725
1.10646	2.10338	2.6107	1.79258	0.64172	0.188129	0.40795	0.853655	1.13634	1.18345	1.17298	1.29791	1.13442	0.799547	0.671353	0.744449	1.1487	1.57272	1.46873	1.39162	1.71074	1.84519	1.63406	1.1411	0.851492	0.765546	0.736261	1.09754	1.6132	1.55143	0.754392	0.321501	0.537656	1.15186	1.94982	2.03279	1.18031	0.340698	0.0373973	0	0	0.00502118	0.148378	0.691367	1.36337	1.42057	1.21835	1.20631	1.15879	1.13866
0.878678	0.6596	0.4731	0.318014	0.117558	0.0126955	0	0.0358512	0.205759	0.49778	0.602835	0.428405	0.373713	0.714628	0.961111	0.734542	0.480655	0.459573	0.58942	0.883426	1.00617	0.85508	0.425887	0.233839	0.38327	0.61865	1.03266	1.42587	1.31693	0.80631	0.478156	0.230353	0.0569209	0.102036	0.43502	0.750286	0.768072	1.01625	1.23181	0.877602	0.356226	0.186673	0.42084	0.844918	1.20009	1.08765	0.717474	0.629217	0.97206	1.17247
1.95129	1.89872	1.73966	2.0183	2.26569	2.23678	1.96133	1.42951	0.762814	0.645795	0.967531	1.12514	1.03807	1.0751	1.24267	1.71686	2.34323	2.30644	1.47429	0.979461	1.16243	1.7587	1.92898	1.50524	1.66771	2.12192	1.92652	1.39674	0.913699	0.549569	0.527767	0.811869	1.27958	1.67941	1.78079	1.66118	1.76622	1.5513	0.978039	0.753294	0.96983	1.29208	1.4104	1.29583	1.10873	1.27378	2.01303	2.93667	2.67037	1.56839
1.50288	1.78127	1.75819	1.25027	0.730058	0.738666	0.910349	0.695694	0.377724	0.55722	0.918724	0.843301	0.615946	0.725306	1.06562	1.34763	1.36867	1.22038	0.904105	0.453032	0.121206	0.171262	0.679886	1.25072	1.35138	1.3289	1.43245	1.37939	1.25448	0.901522	0.59175	0.674384	0.994725	1.26384	1.44695	1.50921	1.55641	1.59571	1.5367	1.05615	0.525124	0.395135	0.31852	0.270664	0.463921	0.598749	0.434275	0.193361	0.41171	1.19448
0	0	0	0	0	0	0	0	0	0	0	0	0.0208675	0.146345	0.336073	0.306447	0.110881	0.0109658	0.0262178	0.161833	0.345123	0.292302	0.0982024	0.00791739	0	0.0455405	0.206973	0.360152	0.279747	0.242031	0.373443	0.427376	0.457788	0.490303	0.463211	0.320474	0.346994	0.651234	0.639987	0.253459	0.0309549	0	0	0	0	0	0	0	0	0
0.288493	0.654918	0.924552	0.959837	0.977374	0.973617	0.626114	0.184955	0.0134187	0.0590597	0.232264	0.36175	0.223839	0.0825228	0.165801	0.347103	0.288602	0.0951775	0.00723443	0	0	0	0	0	0	0	0.00903866	0.104427	0.299512	0.340819	0.154009	0.0237801	0	0	0	0.0590597	0.232264	0.36175	0.223839	0.0922054	0.278135	0.704376	0.82819	0.595025	0.278821	0.0706243	0.00229815	0	0	0.0123581
1.12009	1.2417	0.928611	0.681689	0.618536	0.625029	0.591296	0.42364	0.299654	0.363715	0.288602	0.112534	0.142416	0.333188	0.402731	0.398144	0.434658	0.611606	1.00683	0.958927	0.561219	0.409503	0.353398	0.526706	0.925265	1.01666	0.733794	0.549453	0.694583	0.958571	1.0505	1.01844	0.658821	0.202135	0.0290931	0.131795	0.437532	0.650286	0.514069	0.365775	0.377829	0.26278	0.213666	0.347145	0.409875	0.565253	0.897314	0.890226	0.547528	0.499634
1.75203	1.89651	2.12572	1.73326	1.52079	2.01271	2.44548	2.775	2.74223	1.87265	1.16974	0.839061	0.641309	0.743544	1.235	1.68052	1.83309	1.7783	1.77412	2.23877	2.63031	2.54537	2.02615	1.56368	1.44138	1.35431	1.46735	1.29031	0.761599	0.674192	0.811583	0.698324	0.484601	0.416071	0.336133	0.382542	1.22796	2.52797	2.9115	2.53154	2.24938	2.28382	2.201	1.94144	1.84527	1.75211	1.64462	1.62141	1.74812	1.90118
0.0502851	0.270443	0.60007	0.614311	0.286025	0.0536347	0.0658227	0.254635	0.468376	0.532681	0.52537	0.481059	0.335548	0.117558	0.0126955	0	0	0	0	0	0.0292037	0.169803	0.348965	0.311062	0.254045	0.351704	0.299882	0.196405	0.33263	0.523023	0.514163	0.344176	0.396185	0.823874	0.958454	0.530389	0.219584	0.412097	0.703778	0.507124	0.149299	0.00863093	0.00152956	0.0685487	0.310224	0.596615	0.568523	0.308971	0.255264	0.359421
0.870087	0.79275	0.550949	0.276414	0.0889414	0.124204	0.316274	0.337205	0.239609	0.406385	0.928617	1.48044	1.24657	0.621466	0.776167	1.30333	1.1314	0.757839	0.752079	0.554621	0.180015	0.0132688	0	0.00338418	0.0782719	0.354445	0.809212	1.21669	1.33486	1.22053	1.15093	1.21391	1.27618	1.33043	1.19605	0.752997	0.417992	0.51028	0.823038	1.13281	1.04458	0.937831	0.958315	0.757352	0.605202	0.773702	0.874553	0.893859	1.03156	0.964141
1.94775	1.37781	1.2833	2.12663	2.97446	2.81392	1.92425	1.28581	1.19452	1.60383	2.40899	2.83301	2.15375	1.31738	1.5137	2.10348	2.08924	1.50058	0.901842	0.863017	1.18467	1.51141	2.00449	2.47496	2.31309	1.78248	1.70541	1.55579	0.993115	0.586769	0.663749	0.798778	0.954043	1.46061	1.9217	1.75494	1.37428	1.31888	1.77838	1.99553	1.62569	1.6034	1.75148	1.82478	2.04882	2.03016	1.9644	1.96396	1.73467	1.49893
2.52072	2.74922	3.08179	3.86138	5.03403	5.16098	4.52952	4.61996	4.24912	3.26327	3.41796	4.38032	5.13696	5.78422	5.37641	4.16719	3.36169	2.742	2.09281	2.08923	2.42168	2.77706	2.90911	3.04343	2.96183	2.9196	3.403	4.39053	5.201	5.08655	4.62584	4.68166	4.75259	4.23809	3.68615	3.84198	4.64606	4.5924	3.38061	2.85011	3.38533	3.97272	3.81726	3.61296	3.93566	3.65522	2.52768	2.1194	2.73179	2.95758
1.82026	1.86289	2.02396	1.6523	1.4871	1.66093	1.86414	1.78551	1.58272	1.90312	2.14603	1.92607	1.63924	1.43596	1.9123	2.67671	2.31132	1.13062	0.48822	0.499154	0.708709	0.9893	1.02069	0.905713	1.04362	1.51555	1.65414	1.38647	1.34464	1.65773	1.32087	0.778643	1.40741	2.73941	3.01226	2.28001	1.65065	1.35372	1.32987	1.23	1.09978	1.06423	1.02581	1.10172	1.64356	2.10636	1.99721	1.95437	1.98385	1.78983
0.423583	0.178585	0.0311165	0.0466592	0.272796	0.614787	0.800546	1.0073	1.30844	1.20177	0.851992	0.628996	0.70863	0.643652	0.397247	0.49024	0.78867	0.801648	0.46825	0.135252	0.0126955	0.0234427	0.193544	0.535224	0.657081	0.370711	0.171496	0.28039	0.365608	0.318531	0.493561	0.73233	0.698079	0.494692	0.292855	0.348643	0.583613	0.808853	0.944209	0.714752	0.257196	0.0590428	0.207272	0.545684	0.647162	0.352371	0.134268	0.307675	0.713788	0.886225
2.72027	2.80447	3.00684	2.60091	1.84516	1.50276	1.40687	1.20367	1.64757	2.82706	3.38706	3.051	2.34187	1.80438	2.02049	2.55734	2.75493	2.88962	2.86844	2.18807	1.5276	1.74086	2.49528	3.03842	2.93273	2.41115	2.06542	2.14835	2.30865	2.5282	2.21831	1.67913	1.42419	1.49568	1.49426	1.14712	1.09538	1.7719	2.2227	2.22819	2.52519	2.66452	2.24684	1.83753	1.8184	1.67806	1.67135	1.94401	2.0966	2.43266
1.16015	1.04023	0.806344	0.468086	0.361265	0.537325	0.759229	1.00581	0.977845	0.59336	0.506798	0.883762	1.34706	1.6198	1.43885	1.07697	1.01844	1.09539	1.04749	0.784779	0.480414	0.291608	0.449493	0.962688	1.20548	0.954615	0.555298	0.416611	0.638539	0.928326	1.03861	1.07288	1.14619	1.11934	0.953551	0.729324	0.867201	1.33051	1.48626	1.28905	1.44627	1.65512	1.32362	0.766896	0.49109	0.577399	0.723374	0.759678	0.823197	0.861663
4.17122	4.73944	3.64411	2.51879	2.69737	3.44114	4.01721	4.52353	5.1292	5.58902	5.63381	5.01873	3.92526	3.50403	3.95431	4.53308	4.90293	4.44935	3.56796	2.99356	2.88126	3.05919	3.387	3.68445	4.06015	4.37401	4.16129	4.20111	4.56078	4.56693	4.25692	4.0427	3.91284	3.89991	3.71891	3.21325	3.08632	3.31487	3.70523	4.05495	4.30557	3.8905	3.30461	3.46578	3.8396	4.00817	4.31605	4.91395	5.37002	5.33238
2.48011	2.57756	2.51524	2.75141	2.99741	2.82482	2.59985	2.43774	2.15055	1.84168	1.68039	1.48313	1.0812	0.895603	1.22414	1.76379	2.14602	2.0823	1.90878	1.9012	2.17578	2.42257	2.52807	2.62177	2.50973	2.10217	1.57595	1.3448	1.74026	2.37653	2.68033	2.7016	2.71939	2.85534	2.86344	2.60085	2.17227	1.86729	2.08463	2.6117	2.67974	2.2146	1.78007	1.47861	1.3024	1.51053	2.06124	2.47035	2.28399	1.85926
0.596735	0.434028	0.267293	0.293922	0.521547	0.670654	0.567752	0.474941	0.419016	0.284722	0.278423	0.456979	0.802014	0.983833	0.822451	0.51563	0.311244	0.293852	0.331863	0.259854	0.121241	0.152823	0.351482	0.371322	0.19279	0.177639	0.363257	0.507368	0.494857	0.59183	0.870931	0.850585	0.588644	0.582676	0.701279	0.600631	0.428484	0.412818	0.432806	0.298397	0.229893	0.20258	0.172713	0.260001	0.382527	0.435877	0.441372	0.617587	0.787963	0.561163
1.14478	1.47893	1.58523	1.39536	0.989667	0.556974	0.416495	0.49691	0.622946	0.791647	0.808634	0.769799	0.739165	0.770544	0.880454	0.985318	1.08677	1.24145	1.3946	1.70409	1.81279	1.46821	1.10125	1.01045	1.18277	1.30082	1.07938	0.695922	0.390371	0.428567	0.564475	0.613783	0.896094	1.20912	1.17822	1.21834	1.27413	1.12351	0.856435	0.666468	0.613294	0.756756	1.06064	1.27544	1.34429	1.19318	0.944493	0.888348	0.875024	0.83323
0.998556	0.703471	0.607139	0.427562	0.15623	0.0208982	0.0569678	0.321366	0.774012	1.04616	0.990807	0.701632	0.391978	0.278845	0.274279	0.374175	0.55975	0.701897	0.720753	0.74654	0.908611	1.03961	0.9647	0.808094	0.757744	0.647078	0.553227	0.616248	0.583022	0.335676	0.0992708	0.0112929	0.00860936	0.108247	0.321868	0.427748	0.381741	0.416282	0.50372	0.774814	0.979428	0.623734	0.181467	0.111855	0.370023	0.587094	0.511283	0.645137	1.04983	0.974586
1.66393	1.85253	2.27384	2.94532	2.96723	1.93129	1.0384	0.798812	0.933103	1.10441	1.29301	1.49444	1.33058	1.11097	1.22456	1.49707	1.72954	1.79816	1.49395	1.21359	1.24865	1.39914	1.58374	1.98602	2.04003	1.80865	1.61971	1.39351	1.43509	1.38494	1.29267	1.62202	1.83633	1.6009	1.38689	1.29004	1.39944	1.46684	1.23176	1.13585	1.11137	0.882551	1.00274	1.76081	2.4601	2.47783	1.80854	1.3319	1.31059	1.56956
0.770222	0.699582	0.658626	0.790667	1.02337	1.20396	1.34657	1.34558	1.37687	1.27106	0.957331	0.551548	0.469594	0.842048	1.15413	0.9068	0.407655	0.359108	0.882752	1.69526	2.0364	1.66656	1.34905	1.23558	0.875825	0.713924	0.757259	0.673764	0.533595	0.714444	1.17337	1.27815	0.964849	0.903133	1.02654	1.00952	0.928579	0.910074	0.90134	0.742429	0.492318	0.375156	0.611669	1.04276	1.02193	0.901218	1.31956	1.80205	1.76998	1.59414
0	0.0401046	0.20804	0.400145	0.306371	0.0931991	0.00518667	0.0294653	0.124075	0.204259	0.133591	0.0397133	0.0593876	0.202577	0.359308	0.482992	0.525844	0.351436	0.109489	0.00962072	0	0	0	0.00086413	0.0385265	0.140656	0.222518	0.26768	0.418437	0.471208	0.351729	0.239721	0.235753	0.258566	0.327774	0.391632	0.323823	0.256437	0.186632	0.0703101	0.00823395	0.00600455	0.0626427	0.178675	0.25067	0.253869	0.203217	0.0848315	0.0126935	0
0.261594	0.25473	0.373607	0.503763	0.483276	0.367761	0.252236	0.210207	0.209244	0.116874	0.0808419	0.167193	0.207039	0.176216	0.206752	0.169211	0.0589965	0.00529708	0	0	0.00750165	0.0687585	0.214561	0.321766	0.316323	0.267644	0.232442	0.125974	0.0840511	0.199744	0.32857	0.295688	0.139078	0.029656	0	0.00110771	0.0398995	0.142987	0.251046	0.343508	0.476105	0.440429	0.285053	0.158447	0.193491	0.358603	0.614483	0.814745	0.714492	0.449627
0.686764	0.914587	1.0693	0.989409	0.759917	0.574094	0.389379	0.26447	0.285747	0.36412	0.435685	0.51641	0.680041	0.971833	1.08079	0.930478	0.767501	0.657103	0.764377	0.87591	0.802151	0.791949	0.875305	0.831094	0.892149	1.10553	1.06497	0.757965	0.544342	0.604371	0.781215	0.761576	0.494792	0.20782	0.110755	0.290123	0.565175	0.615474	0.551117	0.771706	1.1363	0.936936	0.463581	0.380028	0.555444	0.664874	0.553113	0.318686	0.264301	0.373689
1.04919	1.01641	1.20998	1.35478	1.31297	1.48647	1.96653	2.35248	2.40759	2.11203	1.46077	1.21295	1.34554	1.46705	1.17964	0.860068	1.13299	1.39617	1.26356	1.10546	1.09815	1.21147	1.29357	1.23632	1.14254	1.41027	1.81328	1.93407	1.98013	2.07309	2.09587	1.83587	1.34898	1.06709	0.927511	0.786763	0.733591	1.12164	1.76568	2.25747	2.22711	1.98803	2.00338	2.29466	2.48098	2.21185	1.63888	1.38692	1.38646	1.39352
0.497901	0.375601	0.286368	0.300603	0.401725	0.423849	0.404911	0.607889	0.79858	0.710444	0.539744	0.605391	0.664592	0.623939	0.620332	0.586701	0.496622	0.259591	0.0630058	0.000601561	0.0307909	0.145721	0.385211	0.624678	0.627547	0.393026	0.259347	0.224416	0.438282	0.832562	0.920789	0.704882	0.748045	0.976961	0.981662	0.73093	0.382827	0.23932	0.405008	0.591529	0.584868	0.583335	0.756251	0.842678	0.616589	0.390075	0.416791	0.321929	0.152061	0.174864
0.495897	0.540795	0.601118	0.652049	0.734295	0.876856	1.20271	1.3953	1.06599	0.682871	0.633535	0.777153	0.910819	0.950844	1.01248	1.02828	0.810544	0.78961	1.02124	0.996352	0.651267	0.39349	0.543695	0.807841	0.925095	0.928821	0.656364	0.400953	0.583545	0.96174	1.13136	1.13689	1.30573	1.59127	1.62411	1.18638	0.864696	0.964417	0.872798	0.541928	0.394959	0.471128	0.610617	0.643862	0.529427	0.487275	0.832478	1.24868	1.28248	1.05622
2.26607	2.37947	2.24078	2.08822	2.04785	2.07526	2.14087	2.17993	1.93024	1.47887	1.06242	1.06802	1.51125	1.56291	1.21181	1.09851	1.25354	1.00299	0.649082	1.11066	2.06239	2.49951	2.40918	2.16362	1.99198	1.90893	1.86425	2.00089	1.94546	1.8989	1.88796	1.69668	1.57446	1.62307	1.45211	0.965674	0.64055	0.500301	0.592411	1.0364	1.72978	2.03181	1.5338	1.17923	1.38274	1.40102	1.14012	1.21481	1.6682	2.12401
3.68753	4.4173	4.94914	5.12091	4.8774	4.22445	3.70718	3.86936	4.38471	4.20001	3.69761	3.46522	3.39727	3.63556	3.88408	3.89946	3.77057	3.1123	2.93792	3.3566	3.16329	2.7969	2.5958	2.70062	3.38112	4.03561	4.01312	3.85715	4.05166	4.20517	3.80841	3.01997	2.39035	2.63087	3.84708	4.72825	4.88395	4.98184	4.80968	4.19689	3.54865	3.26068	3.50296	4.20395	4.67241	4.5852	3.72959	2.92161	3.07875	3.78696
0.351158	0.719305	1.52596	1.95205	1.75603	1.71176	1.95256	2.4916	2.921	2.62138	1.89521	1.68124	1.76656	1.65774	1.43325	1.33499	1.3198	1.14191	0.84822	0.803904	1.06592	1.34998	1.4711	1.50698	1.46645	1.36752	1.31408	1.37641	1.26854	1.07314	0.973409	1.01107	1.0663	1.14922	1.44884	2.05011	2.3011	1.77153	1.14328	0.865984	1.20862	1.80518	1.9969	1.88524	1.65311	1.25806	0.895251	0.81371	1.14097	1.72914
0	0	0	0.00110771	0.0398995	0.142987	0.220164	0.261646	0.440085	0.527937	0.378861	0.292106	0.441441	0.594865	0.610279	0.528898	0.443961	0.262486	0.142605	0.259338	0.436669	0.449568	0.395632	0.314022	0.22316	0.275424	0.367343	0.277126	0.158775	0.189312	0.185399	0.1021	0.132975	0.301997	0.453151	0.485256	0.447963	0.541453	0.571149	0.553467	0.592007	0.658359	0.617622	0.374474	0.231075	0.259138	0.273113	0.240035	0.198748	0.231216
1.76325	1.51562	1.68511	2.10098	2.44355	2.78139	2.8104	2.53641	2.53889	2.57576	2.29703	1.90256	1.82383	2.18711	2.54365	2.43364	2.52195	2.57385	2.34549	2.74464	2.9599	2.48925	2.21495	2.39362	2.90895	3.83176	4.12857	3.29833	2.28449	1.72703	1.64183	2.09038	2.51979	2.4224	2.3427	2.57377	2.79395	2.92937	2.76424	2.50245	2.6902	2.97783	3.06321	2.87925	2.42695	2.17835	2.51462	2.80797	2.22849	1.51328
0.878328	0.804052	0.704312	0.886542	0.922781	0.800001	0.729063	0.720925	0.641099	0.616826	0.800714	0.803698	0.599911	0.428544	0.400299	0.555782	0.567806	0.370049	0.382826	0.573538	0.752782	0.985059	1.08405	0.866918	0.718792	0.942816	1.20466	1.20655	1.11087	0.899306	0.720888	0.87844	1.01009	0.840153	0.735747	0.884493	0.936215	0.802506	0.680557	0.81978	1.03489	1.11823	0.93079	1.00077	1.33541	1.34114	0.891136	0.602877	0.786815	0.961499
3.56979	2.97201	2.72356	2.56899	2.45509	3.02197	4.30804	5.30915	5.36792	5.38711	5.5174	4.86641	4.123	4.18175	4.38162	4.03773	3.58612	3.54626	3.67269	3.54207	3.35671	3.73825	4.50534	4.77079	4.0322	3.32693	3.56946	4.20596	4.06124	3.61252	3.5283	3.82653	4.04895	3.59547	3.15977	3.24102	3.21772	2.78429	2.86352	3.69128	4.24328	4.0018	3.62545	3.56474	3.99706	4.13014	3.60924	3.22982	3.17138	3.75418
1.60882	1.70005	1.66521	1.58188	2.01497	2.72962	2.7435	2.20954	1.83473	1.7663	1.8588	1.85143	1.74214	1.26703	1.10776	1.65712	1.973	1.77434	1.75165	2.00313	2.00187	1.91823	2.16028	2.64607	2.78847	2.50239	2.31899	2.269	2.45695	2.58969	2.31686	2.01085	2.06429	2.5631	3.18574	3.11112	2.7026	2.60565	2.55973	2.56398	2.60497	2.40386	1.97728	1.43054	1.22204	1.41849	1.39872	1.1288	1.19901	1.4875
0.395962	0.624809	0.699355	0.544119	0.293556	0.124201	0.154914	0.354477	0.594541	0.674726	0.46818	0.346498	0.4239	0.576246	0.482212	0.252106	0.229401	0.317143	0.297672	0.186232	0.206582	0.439663	0.704063	0.9126	1.03711	1.11359	1.06557	0.847835	0.531028	0.392507	0.602666	0.753835	0.626908	0.482856	0.351755	0.176889	0.134444	0.278049	0.484193	0.623122	0.467432	0.199623	0.168382	0.300851	0.328186	0.222825	0.176815	0.323143	0.475135	0.473267
1.46446	0.974023	0.650192	0.718318	1.02051	1.27792	1.17641	0.710355	0.381952	0.524162	0.840752	1.17632	1.58888	1.57321	1.08875	1.02193	1.28849	1.3191	1.0299	0.963144	1.2403	1.37345	1.18327	1.0054	0.810833	0.564768	0.456955	0.761232	1.15781	1.13137	0.973521	1.22246	1.42405	1.24723	1.05356	0.992236	1.16147	1.41363	1.36184	1.12386	1.05961	0.799833	0.46523	0.452861	0.900031	1.28334	1.43361	1.6323	1.54525	1.07291
0.544094	0.530695	0.468708	0.363929	0.343941	0.346939	0.307801	0.42387	0.712832	0.729534	0.575851	0.581043	0.521626	0.370013	0.280783	0.316024	0.58888	0.78017	0.678107	0.69016	0.779972	0.692046	0.54962	0.360862	0.224846	0.228842	0.22535	0.251361	0.367066	0.622245	0.837631	0.741682	0.476823	0.327906	0.277474	0.310392	0.496789	0.906066	1.21245	1.25988	1.20033	0.965668	0.665761	0.316209	0.187077	0.429381	0.818885	1.08522	1.17875	0.907221
1.13978	1.2631	1.28142	1.26648	1.33854	1.54419	1.92272	2.13307	1.86323	1.76961	2.17799	2.18414	1.76023	1.68807	1.41302	1.22369	1.46996	1.67544	1.40739	1.03553	0.916072	0.939994	1.10622	1.37961	1.3743	1.31869	1.59029	1.84115	1.92498	1.7977	1.57364	1.56172	1.67581	1.63502	1.41855	1.24884	1.36807	1.17481	0.768248	0.822012	1.14093	1.43731	1.48831	1.41607	1.62381	1.69907	1.43096	1.13902	1.38241	2.01748
0.966993	0.886206	0.86948	0.844937	0.66558	0.416549	0.283333	0.418897	0.650192	0.661347	0.69702	0.847535	1.08692	1.31214	1.37685	1.17268	1.0436	1.36384	1.33218	0.735172	0.282298	0.298609	0.388158	0.254212	0.162884	0.366445	0.749928	1.16026	1.55358	1.68042	1.5345	1.41525	1.21917	0.92051	0.486296	0.138479	0.0777579	0.246317	0.482391	0.697294	0.838617	0.891355	0.867036	0.691706	0.638116	0.912924	1.11972	1.00892	0.945129	0.873732
0.451724	0.166048	0.153886	0.475461	0.762859	0.569024	0.184835	0.0171667	0	0	0	0.0178195	0.100642	0.261643	0.46685	0.649723	0.507915	0.308114	0.407598	0.511617	0.371113	0.146013	0.0265609	0	0.002907	0.0566974	0.249997	0.566904	0.786686	0.722582	0.480694	0.263221	0.134002	0.279726	0.668162	0.832805	0.634048	0.515509	0.625517	0.513924	0.225732	0.190135	0.462863	0.713335	0.575309	0.292389	0.314406	0.389754	0.230251	0.0568777
0.784618	0.441934	0.220865	0.186342	0.330237	0.471791	0.507771	0.503887	0.598514	0.606142	0.426023	0.150431	0.0294781	0.0924719	0.276302	0.375825	0.256177	0.15909	0.265984	0.362513	0.274814	0.181434	0.210703	0.169227	0.056854	0.0152837	0.0972981	0.289882	0.386542	0.309841	0.344873	0.518692	0.661851	0.774689	0.604752	0.307856	0.206332	0.208822	0.110143	0.0219996	0	0.020756	0.107746	0.233245	0.299197	0.405571	0.529508	0.571888	0.538922	0.405183
1.16508	0.774947	0.483665	0.412361	0.488349	0.674594	0.774416	0.740609	0.668436	0.509973	0.458691	0.603147	0.497501	0.202051	0.16847	0.379584	0.531281	0.679563	0.928826	1.02046	0.998098	0.967032	0.769437	0.600805	0.679798	0.932488	1.05639	0.97884	0.89234	0.924369	1.00496	1.10031	1.05449	0.830261	0.567126	0.419804	0.414131	0.356908	0.389034	0.582176	0.531705	0.37566	0.492155	0.683762	0.869707	1.01031	0.922993	0.824793	0.985613	1.03634
2.01257	2.05266	1.75772	1.15432	1.04363	1.31517	1.08109	0.880939	1.44444	1.93633	2.00572	2.23684	2.47844	2.06497	1.36674	1.23127	1.3011	0.938206	0.658623	0.811712	1.1636	1.70677	1.92198	1.65555	1.61478	1.63999	1.57175	1.6174	1.3532	0.955504	1.02888	1.38264	1.47377	1.42886	1.49835	1.50621	1.24433	1.0039	1.08486	1.4093	1.59888	1.7206	1.93558	1.838	1.48135	1.38182	1.267	0.805046	0.478173	0.656477
0.588499	0.508914	0.472305	0.677187	0.689573	0.428338	0.335825	0.56787	0.730747	0.586625	0.372178	0.263577	0.365921	0.609217	0.709715	0.528624	0.501061	0.609014	0.571108	0.302452	0.191754	0.392627	0.607067	0.606988	0.455684	0.31571	0.254257	0.366694	0.600219	0.810867	0.815243	0.644509	0.529006	0.346159	0.116475	0.0593249	0.271733	0.598053	0.618088	0.394233	0.251393	0.436332	0.785183	0.660824	0.231159	0.0645326	0.160983	0.297547	0.376637	0.441135
0.563432	0.715984	0.722362	0.773817	0.817849	0.742362	0.713343	0.642444	0.442618	0.298612	0.241302	0.315303	0.530297	0.753386	1.04011	1.05865	0.740543	0.659122	0.9112	1.09187	1.05189	0.913579	0.660807	0.379753	0.27242	0.520528	0.926385	1.04873	0.74792	0.372118	0.41659	0.958448	1.32947	1.16934	0.904494	1.05751	1.5191	1.72812	1.53918	1.10062	0.718267	0.447833	0.307601	0.218268	0.154305	0.339206	0.658077	0.649524	0.528153	0.660769
0.677951	0.9094	1.30168	1.62926	1.88856	2.26219	2.14551	1.76216	1.54266	1.35149	1.09379	0.906943	0.959541	1.07027	1.21374	1.48158	1.42725	1.13425	1.32725	1.81354	1.74425	1.40409	1.19248	1.06507	0.997048	1.20645	1.28959	0.865097	0.694781	1.09528	1.53539	1.64149	1.78809	1.92893	1.94016	1.61697	1.23832	1.23988	1.52589	1.73584	1.80528	1.5911	1.39043	1.33757	1.15656	0.997195	1.20787	1.6459	2.10041	2.45038
3.61278	4.32317	5.17951	5.12271	4.127	3.40839	3.68305	4.22871	3.69979	2.76091	3.04363	3.81465	4.08619	4.2554	3.96637	3.63151	3.62156	3.26888	2.94402	3.07313	2.98149	2.35229	1.93757	2.24273	2.88044	3.10766	3.07201	3.10108	3.51297	4.30187	4.50769	4.08531	3.91593	4.36322	4.7951	4.38975	4.05776	4.02514	3.90982	4.03286	4.15639	3.78878	3.19344	3.33373	3.71678	3.72461	3.55768	3.95551	4.17515	3.53511
2.07355	2.29023	2.2376	2.06933	1.92264	1.84399	1.69529	1.59825	1.38006	1.23085	1.54704	1.93474	1.85646	1.59304	1.3414	1.33321	1.34027	1.25408	1.13722	0.895105	0.710856	0.766589	0.690368	0.547164	0.669204	0.9105	1.15312	1.42761	1.58314	1.84881	2.21345	2.03715	1.42517	1.28276	1.72304	1.83531	1.76797	1.77804	1.65428	1.49313	1.62746	1.78336	1.64975	1.61332	1.92464	1.90521	1.58726	1.48455	1.61593	1.85816
0.233255	0.201708	0.194687	0.420888	0.829956	1.12623	0.993347	0.607622	0.408542	0.430321	0.375854	0.284536	0.217595	0.165196	0.213048	0.262504	0.316947	0.43436	0.552653	0.593887	0.636359	0.578009	0.44042	0.303304	0.286537	0.304724	0.339863	0.334627	0.295874	0.322989	0.362655	0.257296	0.111346	0.176206	0.490803	0.756388	0.785193	0.84406	0.881789	0.812327	0.861187	0.695179	0.488751	0.435908	0.323925	0.362193	0.537586	0.49285	0.403994	0.535939
3.10959	3.25546	2.7497	2.02747	1.74464	2.00895	2.46742	2.65966	2.47683	2.12815	1.66765	1.5986	2.11627	2.45593	2.61946	2.83279	3.0381	2.64227	1.94079	1.67895	1.60253	1.75469	2.08693	1.99216	1.97752	2.63236	2.92637	2.48955	2.15805	2.30897	2.20769	2.01431	2.01938	2.08599	1.99513	1.48065	1.20097	1.61984	1.95347	1.8904	1.98113	2.39557	2.89316	2.79473	1.98763	1.85276	2.57357	2.8563	2.30038	1.9491
0	0	0	0	0	0	0	0	0	0	0	0	0	0	0	0	0	0	0	0	0	0	0	0	0	0	0	0	0	0	0	0	0	0	0	0	0	0	0	0	0	0	0	0	0	0	0	0	0	0
0	0	0	0	0	0	0	0	0	0	0.00599356	0.0369961	0.0788973	0.0668221	0.0224497	0.00180997	0	0	0	0	0	0	0	0	0	0	0.0124594	0.051171	0.0845943	0.0762516	0.0811551	0.0784955	0.0360974	0.00574763	0	0	0	0	0	0	0	0	0	0	0	0	0	0	0	0
0.138292	0.14238	0.14982	0.157523	0.175893	0.229885	0.348228	0.450507	0.35286	0.189828	0.163517	0.175342	0.165421	0.179535	0.175366	0.157189	0.208837	0.348629	0.484164	0.524857	0.446243	0.383962	0.36553	0.385901	0.388836	0.287036	0.230704	0.221218	0.153121	0.119042	0.180033	0.200112	0.173854	0.239005	0.411644	0.469054	0.307268	0.17805	0.236562	0.332519	0.390733	0.387809	0.286594	0.139613	0.0740129	0.167179	0.325387	0.408917	0.429207	0.371167
0	0	0	0	0	0	0	0	0	0	0	0	0	0	0	0	0	0	0	0	0	0	0	0	0	0	0	0	0	0	0	0	0	0	0	0	0	0	0	0	0	0	0	0	0	0	0	0	0	0
0.222708	0.244256	0.191155	0.184078	0.221019	0.228325	0.169719	0.158172	0.272869	0.450426	0.480633	0.385263	0.352665	0.309486	0.22246	0.230739	0.330347	0.449069	0.424686	0.289613	0.205003	0.21164	0.244156	0.309251	0.338793	0.312337	0.240527	0.162032	0.142376	0.199606	0.266043	0.230189	0.176818	0.18248	0.188018	0.164057	0.202351	0.23908	0.209553	0.136507	0.141673	0.211504	0.220274	0.221674	0.26464	0.229233	0.198449	0.24943	0.309629	0.335923
0.0985886	0.167185	0.195917	0.168763	0.131839	0.124691	0.175601	0.231021	0.22778	0.174781	0.145926	0.14097	0.100538	0.0362997	0.00513638	0	0	0.0285802	0.129104	0.233882	0.192622	0.109998	0.0880126	0.0550139	0.0145188	0.000243419	0.00128445	0.0204155	0.0684704	0.111918	0.115387	0.0786854	0.0376315	0.0741441	0.175627	0.217581	0.218392	0.262611	0.275294	0.185413	0.0647468	0.018621	0.0644239	0.193775	0.30511	0.265972	0.173113	0.154949	0.203888	0.246363
0.909678	0.741838	0.723084	0.759626	0.788616	0.801071	0.68708	0.541475	0.555345	0.734933	0.94798	1.07183	0.881237	0.693236	0.778299	0.902024	0.86465	0.903868	0.940499	0.942959	1.10589	1.25071	1.11527	0.906839	0.837728	0.948468	1.0498	1.09361	1.06352	1.06787	1.16826	1.11096	0.889825	0.67721	0.654034	0.836835	0.903687	0.772649	0.706042	0.805135	0.937901	0.915017	0.784116	0.76845	0.740079	0.648356	0.650231	0.778523	0.863859	0.816341
1.32942	1.09916	1.00097	1.13157	1.37984	1.47016	1.33818	1.22489	1.38601	1.63521	1.61935	1.3859	1.20848	1.15068	1.34227	1.61779	1.50721	1.21667	1.20735	1.32552	1.16894	1.00156	1.19919	1.47287	1.33452	1.07856	1.11558	1.25856	1.30377	1.51749	1.93357	2.04821	1.74871	1.38909	1.1524	1.12183	1.03162	0.874757	0.913968	1.11708	1.11693	1.05067	1.1527	1.19271	1.03571	0.911648	0.928219	1.1078	1.46801	1.66304
1.25493	1.10281	1.04257	1.28682	1.38887	1.19669	1.07591	0.944542	0.836397	0.943625	1.13917	1.27719	1.18522	1.00726	1.13471	1.39546	1.4261	1.25168	1.09135	1.08003	1.10877	1.16713	1.24104	1.22854	1.21841	1.29637	1.32928	1.29154	1.16832	1.16692	1.41026	1.56115	1.60169	1.42994	1.03234	0.792291	0.714813	0.747197	1.01281	1.38301	1.47551	1.22125	1.03411	1.18252	1.17613	0.998931	1.031	1.08854	0.948538	0.787587
2.42696	2.59093	2.46462	2.32743	2.3452	2.35788	2.22177	2.07709	1.93904	1.84693	2.00013	2.30552	2.32942	2.11053	2.01416	2.09581	2.28774	2.41782	2.39745	2.39071	2.40096	2.33187	2.25186	2.26429	2.30424	2.17159	2.28314	2.58275	2.56176	2.51677	2.79013	2.93959	2.44746	2.13565	2.44252	2.49383	2.07238	1.80616	1.97695	2.45056	2.79207	2.55852	2.21386	1.94866	1.54295	1.35078	1.60668	1.89524	1.77636	1.4266
0	0	0	0	0.00189594	0.0257779	0.0937588	0.149241	0.113923	0.0601001	0.0705459	0.083575	0.0696466	0.0823082	0.0866194	0.0828417	0.085372	0.060201	0.0611827	0.0826526	0.0684968	0.0872184	0.162074	0.211398	0.212151	0.135232	0.0412929	0.0292855	0.105174	0.164499	0.10327	0.0256049	0.000426811	0.000660022	0.0199204	0.0878199	0.190063	0.24383	0.231574	0.214331	0.254985	0.240278	0.178089	0.152067	0.161445	0.112643	0.0593926	0.121715	0.260102	0.286774
1.32664	1.32377	1.45715	1.62633	1.7652	1.75673	1.60922	1.59309	1.6752	1.74955	1.69555	1.60822	1.64077	1.72583	1.70012	1.59687	1.53421	1.61851	1.59306	1.4386	1.57935	1.84658	1.7721	1.64614	1.6346	1.54458	1.3269	1.30204	1.60715	1.87215	1.69191	1.51862	1.58458	1.67887	1.83388	1.97985	2.01423	1.88486	1.72804	1.56414	1.49213	1.57734	1.66174	1.46564	1.05122	0.954503	1.25249	1.51037	1.46732	1.28542
1.8485	1.3039	1.11088	1.36134	1.49233	1.54879	1.72843	1.8305	1.87457	1.99702	2.24512	2.46613	2.32029	1.91375	1.86657	2.02455	2.15151	2.21005	2.05685	1.97567	2.08702	2.00711	1.6641	1.29963	1.11947	1.3408	1.76064	1.78171	1.75886	1.95746	2.05173	1.78926	1.48671	1.57967	1.7675	1.85256	2.13775	2.25708	2.03271	1.92774	1.9446	1.8058	1.69372	1.75543	1.58531	1.45779	1.75229	2.02521	2.08002	1.95922
0.0826519	0.142261	0.131575	0.0733846	0.084381	0.14869	0.131485	0.0509156	0.00640582	0	0	0.000448228	0.0161452	0.0578589	0.082166	0.0498377	0.0410048	0.0961532	0.140526	0.109171	0.0596834	0.0815505	0.133022	0.124318	0.0600077	0.0130125	0.000892687	0.0185035	0.0631394	0.10296	0.108522	0.0876229	0.0379031	0.00640582	0.00173282	0.0354622	0.128895	0.216161	0.213842	0.171156	0.129843	0.101742	0.0531046	0.0130125	0	0	0.00667615	0.038818	0.0797757	0.0651171
1.14258	1.13236	1.15934	1.17817	1.09265	1.00271	0.883352	0.86094	1.15129	1.45357	1.20059	0.669462	0.476334	0.50183	0.548137	0.639966	0.767434	0.906791	0.861938	0.706651	0.878023	1.21871	1.35796	1.36654	1.13661	0.819921	0.77257	1.02395	1.27702	1.17212	0.903989	0.764285	0.784861	0.923484	1.14733	1.34548	1.29137	1.08823	1.0113	1.00792	1.01325	0.92815	0.769803	0.626763	0.68374	0.990867	1.15922	1.0737	1.15461	1.34492
2.30727	1.95295	1.94215	2.12969	2.26213	2.31103	2.28404	2.12627	1.82927	1.80685	1.91993	1.71444	1.56456	1.70806	1.84554	1.74939	1.85122	2.25848	2.40861	2.09435	1.77032	1.93435	2.41094	2.36219	1.89239	1.72833	1.84477	1.89585	1.75477	1.48554	1.36956	1.77199	2.22927	2.14032	1.80829	1.61201	1.45327	1.46896	1.66597	1.92033	2.09999	2.09592	1.98551	1.85884	2.05436	2.37721	2.38642	2.22903	2.14481	2.27711
1.29632	1.17657	1.02744	0.847093	0.936495	1.18667	1.14844	1.23876	1.59635	1.69294	1.48636	1.23645	1.16234	1.20461	1.23983	1.24602	1.33157	1.49172	1.41977	1.18365	1.06963	1.07107	1.03848	1.07642	1.29502	1.49902	1.51895	1.47139	1.30985	1.15133	1.07374	1.06832	1.07268	0.974168	0.860614	0.72686	0.669532	0.813259	1.13222	1.31048	1.09631	0.879319	0.978931	1.02709	0.831811	0.838067	1.16921	1.43483	1.3975	1.41786
0.843688	0.737264	1.03858	1.54413	1.63356	1.3104	1.20509	1.43854	1.52028	1.33241	1.06884	0.974415	1.31133	1.84516	2.01724	1.97063	2.03693	1.93853	1.57918	1.23784	1.2065	1.4487	1.73838	1.78761	1.77471	1.64246	1.35945	1.28064	1.33625	1.55779	1.91378	1.94345	1.63592	1.34621	1.26679	1.30409	1.54582	1.71392	1.43231	1.30645	1.48567	1.43647	1.10611	0.879335	1.03631	1.43469	1.6484	1.53348	1.40733	1.39795
1.41227	1.58258	1.7654	1.73774	1.74844	2.06047	2.26282	1.95932	1.52453	1.23294	1.12772	1.34961	1.59407	1.67697	1.97406	2.44437	2.49953	2.19421	2.09379	2.32251	2.34185	2.29626	2.43369	2.67754	2.76236	2.65536	2.44712	2.20328	2.02819	2.07854	2.11338	2.29189	2.83414	3.19609	2.76194	1.94146	1.73134	2.02154	2.01073	1.77283	1.97893	2.33491	2.37585	2.12152	2.02327	1.93663	1.83765	1.908	2.17509	2.22166
1.77713	1.92986	2.17648	2.53129	2.80294	2.79111	2.58874	2.24247	1.9406	1.90849	2.09599	2.08918	1.75543	1.54571	1.73371	2.00936	2.05369	2.01292	2.08694	2.01927	1.84122	1.80977	1.8014	1.66637	1.55202	1.60064	1.9386	2.29489	2.07699	1.58671	1.51518	1.63843	1.75292	1.90207	1.8827	1.83979	1.74114	1.68148	1.82211	1.98106	1.9077	2.01332	2.36565	2.15926	1.59617	1.39358	1.60821	1.95231	2.1204	1.90807
2.12262	2.35083	2.43149	2.23102	2.00161	2.03421	2.41167	2.70788	2.42881	1.94794	1.93623	2.03318	1.84589	1.83383	2.03929	2.07994	1.9336	1.69246	1.59098	1.77788	1.91975	1.98543	2.23129	2.29221	2.09513	2.18819	2.42438	2.29634	1.89175	1.63324	1.58856	1.73656	2.14849	2.37757	2.1226	2.04068	2.17792	2.00419	1.72462	1.89782	2.31969	2.44889	2.54467	2.61005	2.42597	2.3647	2.38396	2.00617	1.50761	1.33924
0.556857	0.609214	0.576169	0.517227	0.538641	0.66095	0.630188	0.429654	0.380484	0.462246	0.428582	0.364076	0.363627	0.349202	0.310872	0.374106	0.408003	0.3479	0.347222	0.390734	0.387422	0.416285	0.418767	0.393068	0.428847	0.351537	0.206077	0.17965	0.200512	0.275203	0.345516	0.334558	0.346211	0.41835	0.533471	0.58968	0.485778	0.385126	0.330774	0.294065	0.27252	0.274726	0.36625	0.465415	0.408483	0.255074	0.166311	0.20553	0.327927	0.373641
0.0988307	0.0574054	0.0150475	0.000332887	0	0	0	0	0	0	0	0	0	0	0	0	0	0	0	0	0	0	0	0	0	0	0	0	0	0	0	0	0	0	0	0	0	0	0	0	0	0	0	0	0	0	0	0	0	0
0.0914026	0.071749	0.0253481	0.00559052	0.0560124	0.183073	0.241514	0.128947	0.0263217	0.0109625	0.0770421	0.193712	0.237744	0.17098	0.111323	0.108491	0.212406	0.303285	0.233509	0.160534	0.210033	0.295914	0.319746	0.237789	0.131834	0.140499	0.226877	0.318331	0.35574	0.278128	0.133846	0.0922182	0.151327	0.192984	0.147196	0.0910654	0.172268	0.322646	0.334077	0.249042	0.196363	0.237355	0.294485	0.227207	0.129073	0.145618	0.237232	0.291261	0.247521	0.291367
0	0	0	0	0	0	0	0	0	0	0	0	0	0	0.011403	0.0492419	0.0825763	0.0550139	0.0145188	0.000243419	0	0.00372057	0.0300744	0.074373	0.073013	0.0284507	0.00333183	0	0	0	0	0.00860974	0.0434915	0.0814866	0.0612815	0.0486113	0.113704	0.164622	0.0956033	0.0215579	0	0.00903789	0.0511798	0.13945	0.206443	0.171367	0.0970644	0.0862551	0.0668221	0.029486
0	0	0	0	0	0	0	0	0	0	0	0	0	0	0	0	0	0	0	0	0	0	0	0	0	0	0	0	0	0	0	0	0	0	0	0	0	0	0	0	0	0	0	0	0	0	0	0	0	0
0.479998	0.422236	0.333356	0.354696	0.415044	0.338141	0.240209	0.21775	0.241872	0.299794	0.266568	0.131502	0.119429	0.267199	0.389609	0.378246	0.246294	0.0963757	0.0880408	0.19676	0.255146	0.235857	0.188823	0.141386	0.166983	0.214966	0.261804	0.319211	0.372844	0.430604	0.41999	0.377904	0.353165	0.362827	0.413008	0.387956	0.320867	0.313194	0.27616	0.207645	0.208399	0.213393	0.194505	0.219162	0.197285	0.0965281	0.0533851	0.125147	0.213125	0.250262
0.563405	0.853701	1.09085	1.25464	1.39729	1.38085	1.44187	1.70829	1.74566	1.4585	1.26725	1.46039	1.84028	1.83675	1.39325	1.08954	1.16911	1.2479	1.18128	1.09922	1.0383	0.960702	0.827181	0.70758	0.801846	0.902982	0.854357	0.93955	1.15781	1.13289	0.933198	0.921821	0.994879	0.836995	0.601299	0.571033	0.825107	1.13779	1.39112	1.56273	1.36518	1.19149	1.44127	1.74259	1.60936	1.2417	0.856643	0.594414	0.618058	0.745327
1.20981	0.894808	0.758982	0.828584	0.853457	0.836039	0.947268	1.063	1.13973	1.32666	1.25403	0.853948	0.723837	1.01417	1.35169	1.37792	1.08829	0.867173	0.876501	0.924661	0.902871	0.916093	0.929728	0.91747	0.872326	0.738491	0.793336	1.14916	1.26813	1.06176	1.00754	1.04644	0.943926	0.755468	0.649462	0.603401	0.630739	0.786216	1.01944	1.17233	1.1131	1.00342	1.00442	1.11347	1.07519	0.828465	0.791668	0.948907	1.02136	1.10575
2.05731	2.00054	1.74755	1.63029	1.83899	2.19545	2.31162	2.1073	2.01565	2.16247	2.14826	1.86394	1.7215	1.79453	1.74966	1.72149	1.66122	1.37023	1.1128	1.14055	1.4102	1.69425	1.71714	1.59202	1.51978	1.4829	1.45568	1.48082	1.46108	1.44598	1.55479	1.60844	1.52503	1.49609	1.6805	1.83729	1.82794	1.73676	1.54182	1.35636	1.42054	1.56133	1.52902	1.52154	1.47377	1.27255	1.21574	1.43664	1.58283	1.5825
0.866927	0.871379	0.83696	0.813462	0.863113	0.959392	1.03842	1.26328	1.48807	1.51783	1.50213	1.43819	1.26688	1.19979	1.21132	1.1603	1.03117	0.90227	0.836322	0.661229	0.557328	0.79235	1.0372	0.961136	0.740146	0.579528	0.500757	0.572624	0.797162	0.944651	0.861433	0.792994	0.822468	0.896911	1.01934	0.88964	0.554016	0.524885	0.777342	0.972939	1.07929	1.0354	0.888721	0.751784	0.581127	0.471413	0.525085	0.608949	0.680564	0.824786
1.24152	1.02776	0.948509	0.96475	0.922181	0.819814	0.821241	0.950324	1.06768	0.930376	0.780458	0.850177	1.07441	1.21696	1.27307	1.23901	1.17681	1.08362	0.957604	0.86616	0.883522	0.90691	0.969225	0.929601	0.723624	0.587839	0.718324	1.16019	1.45232	1.4022	1.32114	1.1328	0.845691	0.783392	0.995176	1.14561	1.00996	0.743547	0.609415	0.776969	1.10067	1.16219	0.9361	0.781885	0.742127	0.685709	0.543315	0.439903	0.534837	0.779006
0.555345	0.61218	0.641826	0.652642	0.756575	0.865047	0.870621	0.968396	1.05063	0.794363	0.562508	0.594385	0.702432	0.696954	0.678192	0.792993	0.804037	0.667363	0.688256	0.719765	0.577747	0.436338	0.444676	0.552738	0.644091	0.667832	0.734439	0.842281	0.808703	0.59111	0.43693	0.549031	0.752623	0.677751	0.438092	0.472594	0.705085	0.87912	0.91222	0.857873	0.801852	0.702865	0.655287	0.639693	0.620264	0.69629	0.785269	0.916442	1.01224	0.996741
1.32371	1.19817	1.04834	0.883577	0.692976	0.700537	1.07892	1.60204	1.98594	2.09667	1.73459	1.13668	0.783204	0.826681	0.935257	0.973357	1.01999	0.949597	0.860156	0.842048	1.07822	1.38572	1.434	1.4349	1.48765	1.4764	1.48494	1.32892	1.04524	0.916674	0.796201	0.672657	0.690993	0.796268	0.837208	0.81631	0.805216	0.849828	0.916424	0.926798	0.975749	1.25407	1.4953	1.3105	1.11181	1.18914	1.13855	1.03261	1.09229	1.17569
2.09584	2.27966	2.21167	1.92818	1.71618	1.70602	2.01722	2.55439	2.9518	3.06003	2.80149	2.34899	1.89461	1.57367	1.44821	1.3989	1.61189	1.81218	1.75327	1.75403	1.9018	1.94833	1.92385	1.84108	1.75027	1.89705	2.09303	2.11113	2.04781	2.2007	2.37139	2.15613	1.87046	1.75257	2.02815	2.28663	2.26189	2.38106	2.39116	1.89747	1.60092	2.00871	2.57529	2.50803	1.86564	1.55952	1.92089	2.08145	1.73185	1.62668
0.0210229	0.00806537	0.00121169	0	0	0	0	0	0	0	0	0	0	0	0.00221509	0.0103319	0.0183138	0.0128961	0.00359857	0.000117099	0	0	0	0	0	0	0	0	0	0	0	0	0	0	0	0	0.00141059	0.00844817	0.0176862	0.0147053	0.00484964	0.000368621	0	0	1.80727e-05	0.00312122	0.0120487	0.0184223	0.0111904	0.00267469
0.026172	0.0239699	0.028193	0.0344555	0.0358365	0.029482	0.0270855	0.0261041	0.0207702	0.00924384	0.00860372	0.0257942	0.0466676	0.0521874	0.0397108	0.0157044	0.00472727	0.0126391	0.0364038	0.0614936	0.0632198	0.0402199	0.0171942	0.0104243	0.0269859	0.0510054	0.0599072	0.0633011	0.0616341	0.0425608	0.017075	0.00323832	3.52673e-05	0	0.000884385	0.00688801	0.0167213	0.0161153	0.00767017	0.0135613	0.0326922	0.032995	0.0132293	0.00247348	0.00728793	0.0251686	0.0549456	0.0836581	0.0824538	0.0654887
0.346092	0.36173	0.351595	0.388515	0.487875	0.498569	0.418527	0.416297	0.45432	0.447519	0.450994	0.468803	0.458538	0.391392	0.31044	0.299403	0.350845	0.402056	0.411611	0.43296	0.454793	0.416076	0.378522	0.381999	0.406966	0.447084	0.477036	0.442755	0.37264	0.347824	0.386122	0.421885	0.450316	0.484892	0.453369	0.408126	0.426165	0.489508	0.523994	0.51349	0.505989	0.461732	0.386604	0.420765	0.487372	0.46212	0.413793	0.439944	0.471438	0.463364
0	0	0	0	0	0	0	0	0	0	0	0	0	0	0	0	0	0	0	0	0	0	0	0	0	0	0	0	0	0	0	0	0	0	0	0	0.00277706	0.0114054	0.0184325	0.0118347	0.00300931	1.71947e-05	0	0	0	0	0	0	0	0
0.248206	0.258511	0.258784	0.269596	0.342162	0.4302	0.435629	0.351427	0.290331	0.314253	0.307532	0.208085	0.140585	0.150279	0.169595	0.185804	0.243601	0.308125	0.304019	0.263475	0.209767	0.16287	0.169319	0.204258	0.232114	0.252354	0.276037	0.295767	0.27	0.2418	0.264955	0.288275	0.294968	0.362085	0.383437	0.289442	0.228548	0.246093	0.290321	0.336508	0.359664	0.362232	0.353358	0.308555	0.28885	0.324897	0.323086	0.288737	0.29698	0.316549
0.388654	0.327195	0.326245	0.320355	0.286715	0.24302	0.270526	0.372758	0.400107	0.360043	0.325122	0.334202	0.398247	0.407393	0.340969	0.336264	0.393336	0.41369	0.305945	0.191039	0.195084	0.267481	0.313874	0.307568	0.241851	0.180195	0.219562	0.320034	0.36498	0.341684	0.321409	0.312081	0.279334	0.207868	0.22078	0.341661	0.409431	0.349487	0.27354	0.242553	0.234969	0.266549	0.284399	0.282931	0.303995	0.318558	0.299943	0.281314	0.267994	0.26622
1.11312	0.930047	0.829805	0.813808	0.863082	0.924564	0.973575	0.98776	0.925337	0.829455	0.73413	0.644925	0.644201	0.730785	0.814508	0.883122	0.959907	0.96135	0.845828	0.76144	0.771895	0.789602	0.825635	0.865949	0.862851	0.848738	0.803304	0.727559	0.758118	0.925629	1.03954	0.975489	0.832982	0.758207	0.795395	0.995634	1.11076	0.975942	0.772823	0.685046	0.712966	0.849398	1.01483	1.07752	1.05735	1.01129	0.93678	0.824004	0.754276	0.779668
1.5162	1.56107	1.70924	1.63049	1.41318	1.45083	1.64458	1.63796	1.44771	1.31027	1.24124	1.32636	1.50659	1.58362	1.57659	1.54535	1.50792	1.48835	1.54949	1.52073	1.43137	1.41154	1.52892	1.66207	1.60907	1.48857	1.47215	1.51832	1.49312	1.43468	1.38154	1.34717	1.34547	1.43655	1.55325	1.53543	1.52676	1.61444	1.59751	1.48672	1.39653	1.41916	1.51577	1.50681	1.44989	1.40754	1.38854	1.40201	1.44273	1.56144
1.91554	1.75111	1.51217	1.42273	1.44872	1.46977	1.48906	1.49143	1.52126	1.47109	1.31946	1.30598	1.44351	1.54309	1.59821	1.62972	1.53683	1.42645	1.49465	1.67348	1.83353	1.87501	1.89719	1.81966	1.624	1.53211	1.5669	1.62653	1.64258	1.59147	1.5199	1.57543	1.59416	1.5076	1.51277	1.56584	1.58238	1.5417	1.49645	1.48314	1.49815	1.5697	1.67284	1.76903	1.73705	1.67816	1.71455	1.70858	1.59343	1.54251
2.63237	2.4879	2.35367	2.32023	2.4168	2.50963	2.58235	2.52326	2.38929	2.34247	2.35664	2.30972	2.37044	2.70278	2.96922	2.71924	2.45125	2.49465	2.52145	2.57288	2.62415	2.57403	2.58785	2.63248	2.68378	2.69613	2.62788	2.48661	2.33982	2.30867	2.49922	2.65034	2.56683	2.47502	2.4562	2.58808	2.77725	2.73666	2.61501	2.75355	2.8237	2.57838	2.29673	2.23221	2.40325	2.66042	2.6579	2.50543	2.49146	2.57642
0.053175	0.0442182	0.0481817	0.0686743	0.098648	0.139924	0.164009	0.141748	0.112514	0.112047	0.127188	0.132825	0.105386	0.0837293	0.115932	0.148479	0.131201	0.0909664	0.0687668	0.0758296	0.0859395	0.0835094	0.088222	0.0927469	0.091609	0.107842	0.12386	0.11578	0.116618	0.14175	0.188662	0.207225	0.168721	0.135047	0.141558	0.156611	0.169479	0.179772	0.172511	0.140055	0.103669	0.0818635	0.100721	0.163187	0.210979	0.199105	0.169948	0.136916	0.0906521	0.0508287
1.39523	1.40014	1.36537	1.36721	1.37581	1.28137	1.14596	1.08609	1.1771	1.31978	1.38457	1.41137	1.35314	1.29587	1.42996	1.589	1.49	1.34853	1.36367	1.38072	1.30705	1.29102	1.42646	1.51993	1.40133	1.24117	1.2161	1.25156	1.2697	1.3123	1.27967	1.15837	1.13305	1.22157	1.31023	1.36394	1.421	1.44901	1.3603	1.26205	1.23062	1.21403	1.14381	1.15075	1.30329	1.49089	1.47247	1.36923	1.34602	1.31724
1.62107	1.6281	1.61488	1.60407	1.62032	1.58407	1.57053	1.58715	1.55614	1.64368	1.77757	1.77191	1.81089	1.87881	1.78235	1.5803	1.45672	1.59036	1.79158	1.80237	1.7994	1.8211	1.70205	1.56597	1.59132	1.7529	1.92433	1.86752	1.63272	1.44237	1.35357	1.39482	1.53591	1.65324	1.67797	1.7172	1.87373	2.05987	2.02644	1.79204	1.72147	1.77238	1.76835	1.77748	1.69746	1.51616	1.50197	1.57692	1.53162	1.57463
0.368899	0.373618	0.335781	0.298931	0.288009	0.334199	0.379782	0.341298	0.256626	0.247254	0.326625	0.407117	0.420691	0.428646	0.515191	0.566849	0.479735	0.350492	0.262892	0.275075	0.358369	0.394768	0.35155	0.312941	0.333703	0.372753	0.363221	0.288133	0.237039	0.277208	0.33431	0.343312	0.340821	0.326736	0.296544	0.345529	0.455393	0.48323	0.447544	0.39963	0.351572	0.369051	0.4256	0.459407	0.430452	0.338566	0.25376	0.224723	0.255161	0.281176
1.63632	1.75111	1.72652	1.56688	1.42155	1.38176	1.30575	1.32313	1.48391	1.56878	1.51641	1.43513	1.35844	1.26833	1.16569	1.14082	1.21186	1.36861	1.5833	1.66496	1.63339	1.54899	1.39035	1.33803	1.42181	1.43869	1.38137	1.27503	1.22395	1.34883	1.49452	1.45941	1.4225	1.46379	1.43915	1.3419	1.29655	1.31344	1.33153	1.30434	1.26489	1.34049	1.52158	1.56084	1.45513	1.43299	1.4631	1.51456	1.60335	1.578
2.16705	2.06308	1.89044	1.84629	1.87686	1.84591	1.90443	2.08748	2.14508	2.03897	1.98708	1.95933	1.85483	1.80284	1.79126	1.77384	1.78814	1.84914	1.94106	2.01716	2.02166	1.95613	1.89758	1.84382	1.80861	1.80944	1.7785	1.75384	1.84682	2.0446	2.11	1.91139	1.74915	1.80877	2.02572	2.18888	2.19761	2.11101	2.00979	1.83228	1.7351	1.81968	1.90467	1.99309	2.12501	2.1935	2.16212	2.03702	1.88283	1.77522
1.14844	1.11845	1.12427	1.09624	1.09416	1.09692	1.04562	1.00561	0.99497	0.998695	0.995628	0.965738	0.93647	0.848693	0.813258	0.933388	0.991549	0.968466	0.993811	1.04535	1.08914	1.12063	1.11586	1.06046	1.05941	1.06834	1.00783	0.971016	1.03799	1.10503	1.13454	1.16312	1.17093	1.11013	1.05884	1.16004	1.18042	0.989666	0.841999	0.841317	0.925927	1.04296	1.01291	0.880697	0.87719	0.912703	0.844763	0.792894	0.800102	0.884416
1.85844	1.86739	1.8474	1.70696	1.64283	1.68927	1.77791	1.98444	2.05601	1.82854	1.65056	1.66467	1.73339	1.77043	1.84354	1.98204	1.93519	1.73392	1.69429	1.85082	1.95751	1.91437	1.8877	1.9813	2.02011	1.93917	1.85812	1.71084	1.52311	1.54882	1.77135	1.92475	1.90093	1.7793	1.71898	1.74869	1.8296	1.89743	1.89358	1.81872	1.76559	1.79378	1.78096	1.67875	1.62956	1.63429	1.6291	1.68455	1.64933	1.53859
2.08424	2.179	2.10749	1.94969	1.89493	1.96748	2.06592	2.15937	2.17443	2.14756	2.09514	1.979	1.9099	2.01826	2.14247	2.04568	1.85834	1.83215	1.95637	2.00894	1.95479	1.94235	2.00692	2.07188	2.03029	1.99272	2.04873	2.08681	2.19085	2.32698	2.28029	2.03264	1.90669	1.92445	1.93874	1.90359	1.96444	2.1383	2.18323	2.0808	2.03281	1.9779	1.85553	1.85422	1.94806	2.00285	1.96095	1.89645	1.97903	2.16816
2.32857	2.24061	2.16268	2.13037	2.19885	2.18658	2.10784	2.12964	2.14694	2.11298	2.14272	2.25131	2.38967	2.44329	2.39242	2.39013	2.40531	2.42253	2.41167	2.39167	2.28885	2.22196	2.23793	2.28419	2.36649	2.35185	2.17213	2.11098	2.28102	2.49109	2.59533	2.62803	2.44614	2.08131	1.88339	2.00797	2.20894	2.1888	2.08757	2.27356	2.53179	2.52565	2.43647	2.30716	2.09766	2.06595	2.26439	2.37979	2.33918	2.33633
2.32571	2.15317	2.19625	2.21529	2.1225	2.25072	2.49778	2.51392	2.33895	2.22227	2.18953	2.18455	2.19279	2.22947	2.26753	2.27125	2.33427	2.33187	2.28462	2.27544	2.17272	2.04059	2.13876	2.41011	2.5806	2.46624	2.25915	2.24197	2.40544	2.48528	2.39269	2.34155	2.38083	2.42911	2.51668	2.49363	2.2817	2.11059	2.11023	2.22256	2.40447	2.53533	2.50175	2.35741	2.27323	2.2902	2.32537	2.32711	2.28396	2.14001
0.522387	0.484485	0.378493	0.331031	0.378702	0.448403	0.494286	0.470598	0.418434	0.377863	0.34485	0.362594	0.407052	0.445565	0.431689	0.385863	0.328936	0.322466	0.408204	0.473547	0.428621	0.384586	0.434622	0.534039	0.586861	0.552115	0.490681	0.470548	0.406064	0.359938	0.397587	0.460832	0.484707	0.497514	0.495923	0.437952	0.386444	0.389444	0.384071	0.339926	0.336811	0.38886	0.423131	0.41093	0.353453	0.295249	0.326612	0.428022	0.502743	0.472126
0	0	0	0	0	0	0	0	0	0	0	0	0	0	0	0	0	0	0	0	0	0	0	0	0	0	0	0	0	0	0	0	0	0	0	0	0	0	0	0	0	0	0	0	0	0	0	0	0	0
0.141345	0.184339	0.25994	0.313101	0.355039	0.389836	0.35165	0.272689	0.259953	0.308713	0.312906	0.235397	0.165462	0.175902	0.219434	0.225148	0.223042	0.2563	0.261692	0.224483	0.225281	0.244853	0.250201	0.256557	0.263583	0.278211	0.277751	0.254443	0.244068	0.276104	0.321092	0.335608	0.313077	0.291545	0.270061	0.233129	0.232619	0.301894	0.333442	0.303639	0.310583	0.356228	0.401951	0.387621	0.305908	0.234898	0.22372	0.282769	0.360751	0.389779
0.0232604	0.0211933	0.0209646	0.0161552	0.0170374	0.0435117	0.0680276	0.0490703	0.0222968	0.0361938	0.0705941	0.0716221	0.0589764	0.049837	0.0300559	0.0136498	0.0154824	0.0230055	0.0339026	0.0557558	0.0600801	0.0353308	0.01086	0.00910411	0.0176862	0.015335	0.0109396	0.0199197	0.0297568	0.0253891	0.0112908	0.00251858	0.00455038	0.0143195	0.019983	0.018976	0.0198555	0.013105	0.00372543	0.000140143	0.00290033	0.0116202	0.0184359	0.0116202	0.00724644	0.0246463	0.0563619	0.0621509	0.0439254	0.0368227
0	0	0	0	0	0	0	0	0	0	0	0	0	0	0	0	0	0	0	0	0	0	0	0	0	0	0	0	0	0	0	0	0	0	0	0	0	0	0	0	0	0	0	0	0	0	0	0	0	0
0.586415	0.557663	0.487781	0.467639	0.525621	0.60202	0.605441	0.56193	0.55004	0.518592	0.45624	0.433893	0.443408	0.423439	0.401623	0.450249	0.546591	0.610911	0.564364	0.524299	0.574428	0.611421	0.520322	0.474995	0.527135	0.560359	0.526616	0.467967	0.440299	0.422522	0.399726	0.378296	0.36805	0.379621	0.379137	0.338326	0.300906	0.324614	0.421822	0.460435	0.406992	0.410843	0.475366	0.543368	0.570937	0.508743	0.4154	0.383526	0.42148	0.454323
1.37992	1.29364	1.10025	1.03929	1.12889	1.15836	1.11392	1.1317	1.18104	1.15408	1.10539	1.06446	1.02866	1.04366	0.993428	0.896989	0.990239	1.26082	1.35903	1.20218	1.04703	0.998608	1.01527	1.07231	1.12891	1.15863	1.10568	1.03698	0.986905	0.948582	1.01831	1.18701	1.22481	1.0241	0.868491	0.913567	1.03369	1.10387	1.18269	1.24947	1.15774	0.980237	0.870874	0.914139	1.03072	1.04255	1.01716	1.09041	1.14084	1.02119
1.06906	1.11843	1.16141	1.18937	1.32298	1.38177	1.26561	1.11458	1.09163	1.05778	0.962036	0.950133	1.09972	1.29827	1.37385	1.275	1.19923	1.22126	1.17341	1.07451	1.06095	1.09604	1.16653	1.16526	1.02791	0.995705	1.11564	1.14112	1.07325	1.08074	1.13575	1.21012	1.18259	1.08734	1.11677	1.22291	1.26073	1.16882	1.01836	0.967108	0.978298	0.967884	0.974789	0.985974	0.988676	1.02865	1.07431	1.1051	1.13782	1.16965
1.61678	1.83173	2.06686	2.11384	1.94726	1.76874	1.67024	1.59903	1.6386	1.6913	1.71137	1.77818	1.81022	1.74045	1.71653	1.82968	1.91089	1.84936	1.67887	1.57711	1.62908	1.6436	1.59755	1.61239	1.6668	1.80002	1.98061	2.00552	1.90215	1.8335	1.75346	1.67982	1.64113	1.63559	1.63818	1.69897	1.74293	1.77751	1.81396	1.70978	1.58542	1.61647	1.64269	1.51714	1.45942	1.59034	1.71455	1.78229	1.75595	1.62935
0.973665	0.980555	1.08283	1.28446	1.49037	1.49765	1.31167	1.1022	0.952559	0.933171	1.06406	1.18901	1.19264	1.22037	1.28608	1.25689	1.18552	1.16726	1.10862	0.996995	0.914212	0.969878	1.16115	1.22398	1.13029	1.06856	1.099	1.12607	1.10946	1.08378	1.09797	1.07731	1.0531	1.11362	1.11339	1.06783	1.05789	1.04747	1.0385	1.05977	1.0186	0.923661	0.991009	1.1373	1.17273	1.11676	1.04288	1.02232	1.08882	1.08998
1.10816	1.01937	1.071	1.24191	1.38491	1.30369	1.10915	1.01313	0.9461	0.900219	0.920963	0.975731	1.07948	1.14584	1.06477	0.949343	0.930361	0.994949	1.06895	1.05767	1.05395	1.10145	1.12865	1.12417	1.12116	1.10617	1.0561	1.04584	1.01688	0.921312	0.894834	0.890154	0.897318	0.983896	1.09149	1.13062	1.10187	1.10869	1.12076	1.11261	1.13603	1.1492	1.11739	1.04486	0.968163	0.914984	0.952289	1.01127	1.03507	1.10956
1.16981	1.02004	0.981088	1.06534	1.06727	1.01899	1.07214	1.21828	1.27395	1.26513	1.21782	1.08665	0.984288	1.01074	1.05959	1.02085	0.987678	1.00686	1.0337	1.07333	1.09185	1.03505	0.967704	0.981511	1.0689	1.16522	1.16318	1.1397	1.13595	1.14246	1.21523	1.29911	1.18964	0.984442	0.978848	1.071	1.09186	1.09446	1.07583	1.06716	1.07572	1.0758	1.02279	0.934052	0.91798	0.953222	0.947506	0.926732	0.879954	0.862488
0.77675	0.911252	1.00426	0.951801	0.979131	1.13804	1.21724	1.1951	1.097	1.04848	1.02352	0.889028	0.725426	0.728798	0.843765	0.894499	0.916759	0.91053	0.876599	0.897417	0.967404	0.962134	0.936297	1.09354	1.34098	1.32982	1.02601	0.875934	1.04606	1.21379	1.12971	0.969304	0.941278	1.02232	1.07639	1.00629	0.869199	0.810084	0.853537	0.946329	1.06082	1.09666	1.00695	0.919038	0.914347	0.907467	0.89876	0.951723	0.984568	1.00037
1.9201	1.774	1.70351	1.81597	2.05172	2.11142	1.94083	1.80758	1.79576	1.76983	1.73442	1.78674	1.96076	2.12821	2.15383	2.00647	1.84658	1.74572	1.72631	1.80521	1.90195	1.93976	1.86323	1.74736	1.72933	1.85826	2.03396	2.05788	2.01002	1.9373	1.88266	1.94049	1.98246	1.88168	1.80632	1.90475	1.96024	1.91685	1.87933	1.78576	1.73205	1.76795	1.74726	1.65253	1.62882	1.62654	1.68328	1.9014	2.0991	2.06804
0	0	0	0.00130166	0.00828614	0.0180009	0.0155299	0.00531512	0.000452921	0	0.00238981	0.0108612	0.0188995	0.013065	0.00357858	9.79743e-05	0	0	0	0	0	0	0	0	0	0	0	0	0	0	0	0	0	0.000799509	0.00671586	0.0169186	0.0169186	0.00671586	0.000817218	0	0	0	0	0	0	0	0	0	0	0
0.05152	0.040273	0.0445165	0.0580468	0.0508657	0.0311963	0.0210894	0.0106407	0.002299	0.00188135	0.00976627	0.0186398	0.0141317	0.00698623	0.021121	0.0508231	0.0499482	0.0207161	0.00953954	0.017221	0.0165969	0.00634855	0.00587025	0.0286952	0.0628996	0.063045	0.0319684	0.0161989	0.0190113	0.0176261	0.0291981	0.0674572	0.102357	0.106525	0.0764475	0.0405421	0.0211282	0.0198114	0.0172574	0.00709387	0.000928525	0	0.00309925	0.0130992	0.0260772	0.0289673	0.0194747	0.00737711	0.0137367	0.0432191
0.305199	0.293543	0.323198	0.387868	0.468654	0.495446	0.455165	0.408132	0.397682	0.451225	0.514329	0.499257	0.467733	0.441281	0.412968	0.37299	0.351005	0.369937	0.434368	0.472039	0.422465	0.348398	0.32365	0.333656	0.339271	0.353165	0.367362	0.35329	0.37993	0.4569	0.504293	0.413362	0.280721	0.276942	0.367711	0.452812	0.444073	0.364237	0.383033	0.455636	0.474278	0.414056	0.346484	0.361132	0.401757	0.464154	0.553374	0.605894	0.544643	0.440236
0	0	0	0	0	0	0	0	0	0	0	0	0	0	0	0	0	0	0	0	0	0	0	0	0	0	0	0	0	0	0	0	0	0	0	0	0	0	0	0	0	0	0	0	0	0	0	0	0.00017759	0.00410744
0.369959	0.292401	0.227607	0.226858	0.278208	0.310267	0.319754	0.292397	0.228092	0.186195	0.182794	0.199136	0.229735	0.222719	0.218109	0.250387	0.274712	0.263617	0.233618	0.218325	0.190701	0.188212	0.238861	0.278615	0.258069	0.242467	0.310129	0.377264	0.399194	0.391586	0.352168	0.30316	0.281275	0.290143	0.318162	0.323214	0.276831	0.253069	0.296661	0.343422	0.333313	0.319541	0.286221	0.210048	0.159911	0.212539	0.311295	0.339655	0.331531	0.365815
0.284964	0.28917	0.322742	0.320102	0.274822	0.266883	0.326786	0.351006	0.333051	0.332542	0.342103	0.368903	0.37415	0.307292	0.267385	0.314784	0.346007	0.292007	0.23177	0.220071	0.238811	0.238793	0.224631	0.23405	0.247648	0.257765	0.264689	0.278389	0.275731	0.247072	0.271027	0.324457	0.311056	0.266494	0.255501	0.270408	0.241351	0.17768	0.164607	0.207261	0.243709	0.25993	0.25308	0.242232	0.260932	0.28509	0.302308	0.341183	0.329366	0.235601
0.81426	0.902651	0.936329	0.947758	0.960456	0.932158	0.891186	0.931624	0.994926	1.0037	0.933588	0.852724	0.869516	0.948754	1.00049	0.955891	0.903293	0.949286	1.02669	0.997708	0.926947	0.854921	0.789847	0.770111	0.783636	0.830129	0.844381	0.874433	0.871906	0.80337	0.768087	0.852783	0.926228	0.877246	0.801862	0.7513	0.751868	0.830769	0.836148	0.74204	0.719022	0.802866	0.902436	0.90872	0.885111	0.883211	0.858604	0.779624	0.774656	0.881862
1.27736	1.43103	1.49722	1.52033	1.66305	1.8408	1.89848	1.76639	1.57281	1.56027	1.57064	1.48184	1.44388	1.48651	1.58369	1.60961	1.57767	1.6229	1.58233	1.52857	1.61835	1.73154	1.72489	1.63189	1.47544	1.33322	1.33532	1.42102	1.46059	1.43889	1.41092	1.45044	1.45232	1.31	1.20717	1.26116	1.39968	1.41867	1.38336	1.39197	1.38522	1.42517	1.45171	1.44555	1.43489	1.39652	1.41372	1.47094	1.55323	1.61164
1.41276	1.36686	1.41506	1.52646	1.59397	1.66396	1.82692	1.99043	2.00858	1.85571	1.66339	1.52636	1.53566	1.55924	1.54822	1.53597	1.56587	1.60889	1.58685	1.61341	1.69547	1.73823	1.66527	1.60714	1.58141	1.45006	1.38474	1.4811	1.58885	1.58739	1.54568	1.51956	1.47335	1.47026	1.53207	1.48681	1.3643	1.35756	1.47962	1.51366	1.39196	1.32276	1.44215	1.58153	1.65204	1.70966	1.65835	1.55675	1.59452	1.69341
2.20868	2.38332	2.64381	2.68014	2.53477	2.40893	2.48212	2.66488	2.78802	2.72284	2.51191	2.41553	2.47352	2.56961	2.66078	2.6636	2.61407	2.5738	2.61376	2.67411	2.79545	2.92068	2.93817	2.82527	2.65189	2.48616	2.38934	2.40143	2.44099	2.34843	2.27383	2.29014	2.27845	2.23527	2.32797	2.42357	2.33411	2.22974	2.32856	2.51446	2.53476	2.42826	2.34493	2.42741	2.66878	2.85311	2.85639	2.72982	2.62193	2.57082
0.154554	0.133995	0.134493	0.139381	0.112892	0.104938	0.147297	0.211442	0.222209	0.188111	0.157565	0.131127	0.140299	0.172111	0.187729	0.170694	0.145273	0.131779	0.109242	0.0822088	0.0835621	0.10074	0.116537	0.120696	0.0957524	0.0904496	0.108823	0.114254	0.112362	0.100823	0.0960328	0.114381	0.127479	0.120234	0.103465	0.0779088	0.0844733	0.140375	0.173473	0.139952	0.122274	0.150088	0.146228	0.0943972	0.0742514	0.0739696	0.0637403	0.0602762	0.0816202	0.110592
1.34644	1.39049	1.36519	1.24822	1.19146	1.29923	1.41633	1.47096	1.52339	1.51462	1.47112	1.39705	1.32545	1.40936	1.63977	1.69271	1.48186	1.35333	1.33695	1.29503	1.2669	1.34774	1.44715	1.40188	1.38528	1.4337	1.40611	1.36064	1.34045	1.37587	1.41924	1.36805	1.3321	1.3535	1.35853	1.33508	1.27861	1.26407	1.33342	1.39213	1.42597	1.3703	1.29232	1.34518	1.50386	1.6155	1.60064	1.47866	1.40429	1.41837
1.61459	1.69114	1.77878	1.82376	1.81758	1.88717	1.90039	1.75616	1.74885	1.8259	1.84817	1.81197	1.7575	1.74736	1.77835	1.77311	1.79081	1.77619	1.72955	1.82176	2.04191	2.05474	1.80203	1.53249	1.48613	1.6236	1.72185	1.67042	1.61868	1.66287	1.61158	1.62082	1.79167	1.97736	1.97938	1.86618	1.86102	1.97003	1.93044	1.69273	1.547	1.61815	1.71866	1.65307	1.51268	1.50645	1.61534	1.71847	1.72329	1.69466
0.380795	0.400575	0.395584	0.356048	0.330364	0.370779	0.390015	0.332555	0.300525	0.367667	0.467285	0.450247	0.360509	0.317308	0.336393	0.344447	0.29368	0.258505	0.250785	0.216745	0.186035	0.242282	0.31727	0.343208	0.37296	0.431035	0.420222	0.344674	0.305111	0.294564	0.322619	0.350083	0.322063	0.311702	0.346924	0.327531	0.268415	0.244247	0.2701	0.302733	0.273462	0.23664	0.253883	0.318719	0.381965	0.388263	0.353199	0.294847	0.272645	0.369933
1.3328	1.53132	1.66072	1.68277	1.62098	1.51303	1.41183	1.3608	1.39353	1.34831	1.18023	1.12814	1.27291	1.43896	1.53309	1.56038	1.50814	1.4315	1.49589	1.63409	1.69456	1.59249	1.46921	1.37435	1.35854	1.40639	1.45363	1.37622	1.28483	1.28193	1.32077	1.32378	1.34642	1.37439	1.3665	1.36404	1.37327	1.46962	1.58038	1.54435	1.4695	1.43403	1.45329	1.46259	1.44939	1.40847	1.30665	1.20402	1.13965	1.15338
2.21803	2.11496	1.86905	1.74934	1.80465	1.84168	1.83924	1.85867	1.96563	2.04798	2.06321	2.08094	2.0981	2.14049	2.14236	2.17227	2.2593	2.29285	2.18089	2.03294	2.04017	2.05762	1.96656	1.95099	1.96754	2.01258	2.1364	2.10687	1.904	1.76548	1.79963	1.88036	1.97556	2.00652	1.97705	2.0203	2.03279	1.96049	1.87914	1.80056	1.71202	1.71371	1.77864	1.89355	1.93293	1.88991	1.94084	1.9975	1.93198	1.97886
0.81692	0.941442	0.984922	0.904695	0.867569	0.96275	1.05867	1.09008	1.09569	1.16621	1.19516	1.1482	1.14733	1.10115	1.00335	0.966489	0.963206	0.961766	0.979706	0.995242	1.02737	1.09383	1.16048	1.12303	1.01201	0.962035	1.00773	1.05798	0.971903	0.836048	0.891684	1.0631	1.09744	1.02414	0.945401	0.895746	0.904322	0.941602	0.920756	0.869711	0.943204	1.0346	1.01727	0.959624	0.963263	0.991899	1.04544	1.07739	1.02755	0.964064
1.47608	1.54017	1.75458	1.8858	1.7641	1.70001	1.84944	1.94364	1.86492	1.80171	1.87991	1.99624	1.97774	1.82716	1.72246	1.70453	1.77142	1.88255	1.8652	1.75645	1.82589	1.962	1.90905	1.79776	1.756	1.67622	1.66673	1.73717	1.73139	1.70934	1.68795	1.62798	1.7206	1.90767	1.94025	1.80042	1.73529	1.81008	1.87997	1.792	1.61499	1.55922	1.59625	1.53846	1.40981	1.42589	1.57141	1.69246	1.67712	1.50797
1.99491	1.99662	2.05365	2.06006	2.06516	2.05671	2.00107	1.91738	1.92176	2.06973	2.19226	2.17142	2.11527	2.05825	1.9739	1.95387	2.12823	2.32795	2.29046	2.1048	2.08015	2.20535	2.25739	2.1852	2.14642	2.11103	2.06931	2.11945	2.15334	1.97963	1.88466	2.08759	2.25602	2.17093	2.02998	1.95104	1.90927	1.87152	1.88369	1.95572	1.99763	1.94377	1.84335	1.78408	1.8617	2.03894	2.19803	2.29558	2.31383	2.28236
2.22706	2.18265	2.19141	2.25353	2.29485	2.36205	2.54509	2.65324	2.544	2.37047	2.3276	2.25302	2.14097	2.18065	2.33653	2.42892	2.40339	2.368	2.43638	2.53955	2.57216	2.50936	2.36851	2.20621	2.08433	2.1065	2.32015	2.48761	2.44228	2.2948	2.22149	2.21758	2.13841	2.05831	2.02608	1.97839	1.99474	2.10279	2.18547	2.22012	2.2411	2.29511	2.32056	2.26501	2.19237	2.26028	2.39124	2.49092	2.64369	2.7178
2.26102	2.27433	2.3177	2.32935	2.34975	2.35522	2.27468	2.31416	2.47121	2.5064	2.3948	2.2968	2.3584	2.46222	2.47494	2.48625	2.41889	2.27861	2.3125	2.51258	2.64637	2.57413	2.4831	2.42834	2.34204	2.23112	2.17714	2.24582	2.30975	2.27273	2.24577	2.34029	2.44904	2.52879	2.49288	2.31696	2.15014	2.04002	2.08148	2.27286	2.41931	2.47167	2.54417	2.44371	2.14012	2.01143	2.15876	2.41214	2.52242	2.36103
0.563744	0.546274	0.52539	0.40061	0.322268	0.364513	0.450153	0.524095	0.527329	0.487	0.474015	0.447835	0.452718	0.503476	0.499144	0.468887	0.464177	0.482491	0.526008	0.520292	0.513762	0.530044	0.476223	0.392277	0.365569	0.377038	0.396288	0.433097	0.448199	0.472417	0.591679	0.640057	0.553448	0.488466	0.495689	0.491978	0.423343	0.35794	0.348133	0.375868	0.433382	0.469485	0.430007	0.370776	0.337008	0.330755	0.312235	0.273663	0.252851	0.247186
0	0	0	0	0	0	0	0	0	0	0	0	0	0	0	0	0	0	0	0	0	0	0	0	0	0	0	0	0	0	0	0	0	0	0	0	0	0	0	0	0	0	0	0	0	0	0	0	0	0
0.329206	0.382948	0.406304	0.350316	0.283355	0.255045	0.239241	0.262868	0.308958	0.295494	0.229686	0.183984	0.178205	0.216258	0.259268	0.238263	0.193113	0.176414	0.184868	0.203067	0.193583	0.164513	0.177101	0.188228	0.196778	0.260764	0.329252	0.325456	0.310155	0.306251	0.276247	0.2552	0.243297	0.207286	0.186397	0.206489	0.249455	0.253732	0.224275	0.209305	0.223305	0.234627	0.22788	0.203306	0.203162	0.246426	0.283308	0.274579	0.271231	0.285117
0.0742136	0.0606942	0.0394757	0.0260687	0.0220267	0.019538	0.00937375	0.0056535	0.0209248	0.0534114	0.0811806	0.0835072	0.0598227	0.0413955	0.0374808	0.0334147	0.0191757	0.00577197	0.00589544	0.0159509	0.0222757	0.0224212	0.0206151	0.0162661	0.0187258	0.0175671	0.0128849	0.0172465	0.0173646	0.00808622	0.00770343	0.0169186	0.0169186	0.00671586	0.000817218	0.00051514	0.00608303	0.0212163	0.0353678	0.0371773	0.0368787	0.0399521	0.0374164	0.0235122	0.0144242	0.0189043	0.0220737	0.022076	0.0191097	0.014964
0	0	0	0	0	0	0	0	0	0	0	0	0	0	0	0	0	0	0	0	0	0	0	0	0	0	0	0	0	0	0	0	0	0	0	0	0	0	0	0	0	0	0	0	0	0	0	0	0	0
0.362921	0.399408	0.421531	0.370374	0.329971	0.372316	0.442082	0.521175	0.625007	0.639629	0.560757	0.483215	0.447164	0.441033	0.482599	0.51533	0.512134	0.487231	0.453126	0.437285	0.434012	0.421419	0.419891	0.468296	0.494067	0.459413	0.467081	0.582329	0.669973	0.60869	0.504835	0.5074	0.548389	0.525475	0.48849	0.509772	0.531948	0.468454	0.385404	0.351787	0.359135	0.393529	0.438009	0.489336	0.506459	0.433864	0.359648	0.356589	0.399817	0.425559
1.19119	1.22938	1.25348	1.20557	1.12851	1.17211	1.30469	1.34799	1.25121	1.09225	0.962059	0.951391	1.0805	1.16993	1.14561	1.06855	1.09288	1.1429	1.09681	1.07762	1.15668	1.17941	1.17224	1.25892	1.34463	1.28717	1.20462	1.2427	1.27656	1.19504	1.10311	1.05961	1.05818	1.07573	1.10473	1.13886	1.24485	1.43677	1.46447	1.2818	1.16463	1.14665	1.08209	1.01503	0.952672	0.862477	0.870546	0.942049	0.924669	0.870534
1.14275	1.04445	1.07781	1.24646	1.41182	1.44793	1.3872	1.3117	1.26659	1.25358	1.17747	1.03984	1.02137	1.11422	1.12704	1.04845	0.949758	0.987689	1.14039	1.16407	1.09697	1.08862	1.1129	1.17161	1.19022	1.13691	1.16544	1.30217	1.3057	1.18685	1.20606	1.26213	1.22998	1.16621	1.18488	1.27055	1.2883	1.24321	1.20373	1.14313	1.08804	1.06189	1.01532	1.01552	1.05556	1.10962	1.16907	1.13838	1.01861	0.981139
1.4397	1.55144	1.78228	1.89082	1.85254	1.80376	1.89095	1.96594	1.97297	1.95572	2.0282	2.14026	2.18828	2.10518	1.94045	1.79402	1.6392	1.55667	1.57874	1.65695	1.71732	1.78575	1.91072	1.94468	1.91855	2.02394	2.05417	1.9178	1.88649	1.99432	1.86145	1.6217	1.58032	1.73936	1.93735	2.00566	1.95419	1.93616	1.92262	1.82897	1.63475	1.4854	1.43125	1.3637	1.34659	1.43576	1.4532	1.50366	1.60629	1.69523
0.745039	0.853205	0.97758	1.08335	1.0951	1.03623	1.1006	1.24698	1.34207	1.3647	1.29555	1.18654	1.05581	0.976769	1.03036	1.07282	1.02589	1.02972	1.12575	1.17926	1.12681	1.04603	0.994467	0.965389	0.948427	1.01187	1.14322	1.25231	1.29048	1.2158	1.09138	1.02345	1.02028	1.08754	1.1631	1.20595	1.28855	1.27645	1.09882	0.982331	1.08466	1.19745	1.19705	1.20731	1.23555	1.15525	1.06556	1.0685	1.03412	0.889005
0.8022	0.867071	1.08606	1.30059	1.33296	1.28669	1.21437	1.12669	1.00095	0.875792	0.848569	0.971203	1.1868	1.29162	1.23556	1.13367	1.08749	1.13893	1.17386	1.11085	1.09853	1.17367	1.12885	0.988297	0.993889	1.07728	1.0753	1.01818	0.995296	1.00314	1.00914	0.907479	0.886644	1.0467	1.0799	1.01368	0.998078	1.02602	1.01856	0.992702	1.03046	1.06739	1.07877	1.06234	1.07382	1.05898	0.993627	1.00628	1.03282	1.01291
1.16503	1.18561	1.05883	0.97887	1.08552	1.2166	1.25152	1.25121	1.1628	0.995628	0.901867	0.993829	1.13534	1.17076	1.13322	1.11578	1.10299	1.08023	1.08938	1.11418	1.13126	1.1261	1.14928	1.24909	1.27475	1.19818	1.14602	1.16353	1.20494	1.20189	1.10012	1.05763	1.13569	1.17347	1.14932	1.10663	1.02557	1.00735	1.15058	1.28814	1.20689	1.05662	1.0818	1.17785	1.17418	1.05008	0.950857	0.97459	1.11191	1.2614
0.870101	0.802265	0.839098	0.935518	0.962287	0.948302	0.975738	0.991901	1.05659	1.13807	1.15218	1.11137	1.07435	1.08279	1.06028	0.95968	0.900454	0.945979	1.07868	1.21011	1.15399	0.986303	0.943017	1.06314	1.15507	1.14057	1.14925	1.20831	1.21703	1.14975	1.0031	0.926165	0.951769	0.987845	0.94235	0.87937	0.947108	1.02435	0.991089	0.962361	0.981329	1.00208	0.951835	0.881102	0.870712	0.931416	1.02038	1.02966	0.95699	0.924544
1.98943	1.94957	1.86316	1.92936	2.06647	2.10202	2.18532	2.23857	2.09108	1.98827	2.03863	2.10778	2.14944	2.1052	2.08369	2.22646	2.38492	2.40534	2.25112	2.01733	1.87183	1.93584	2.09998	2.15686	2.06049	2.03126	2.09522	2.0451	2.00042	1.9688	1.89974	1.83033	1.82857	1.91118	2.01172	2.07982	2.18165	2.19577	1.99597	1.75063	1.72023	1.86536	1.84956	1.73131	1.64757	1.61105	1.69395	1.80965	1.89867	1.99338
0	0	0	0	0	0	0	0	0	0	0	0	0	0	0	0	0	0	0	0	0	0	0	0	0	0	0	0	0	0	0	0	0	0	0	0	0	0	0	0	0	0	7.86112e-05	0.00512408	0.0249941	0.0489026	0.0436455	0.0180181	0.00352219	0.00604189
0.0368762	0.0162083	0.00742306	0.0138837	0.0223424	0.025668	0.0344944	0.0458676	0.0480731	0.0363718	0.025477	0.019868	0.0110628	0.0152166	0.0350254	0.0440691	0.0401309	0.034344	0.0275169	0.0317975	0.0426622	0.0403623	0.0279393	0.0279061	0.0381567	0.0409061	0.0250404	0.00721696	0.000563587	0	0.000949867	0.00713651	0.0170067	0.0184312	0.0166792	0.0219359	0.0329353	0.0522801	0.0572365	0.0528132	0.0605669	0.0637045	0.0562407	0.0482867	0.0397505	0.0332932	0.0261439	0.0136097	0.00338295	7.4839e-05
0.423226	0.413128	0.377112	0.32053	0.308793	0.352874	0.374355	0.36171	0.376133	0.442442	0.49448	0.477334	0.4414	0.425828	0.41998	0.392576	0.361736	0.375149	0.424454	0.438992	0.445219	0.469215	0.419823	0.366029	0.375512	0.361604	0.322852	0.331144	0.416005	0.468787	0.427556	0.371377	0.3715	0.408955	0.472138	0.468956	0.393476	0.344457	0.331135	0.329442	0.361209	0.438083	0.460529	0.423172	0.422765	0.458944	0.473643	0.435419	0.37603	0.35478
0.0222886	0.0124676	0.00314824	3.55727e-05	0	0	0	0	0	0	0	0	0	0	0	0	0	0	0	0	0	0	0	0	0	0	0	0	0	0	0	0	0	0	0	0	0	0	0	0	0	0	0	0	0	0	0	0	0	0
0.252164	0.227101	0.239112	0.265842	0.262031	0.221177	0.174123	0.153162	0.20576	0.320183	0.394273	0.374703	0.348572	0.356226	0.337233	0.268826	0.205291	0.158855	0.159635	0.199355	0.236538	0.260675	0.290219	0.289599	0.291377	0.32557	0.355135	0.352584	0.298287	0.218515	0.177045	0.200349	0.240781	0.257973	0.297217	0.351205	0.349413	0.300073	0.287531	0.299204	0.293411	0.296288	0.274496	0.231639	0.254313	0.327882	0.358666	0.304287	0.248135	0.238293
0.333478	0.350032	0.383644	0.406609	0.396971	0.358246	0.275833	0.223835	0.224346	0.213456	0.210183	0.249247	0.271984	0.269045	0.254681	0.234756	0.283805	0.31877	0.255986	0.233157	0.26862	0.267786	0.271991	0.304152	0.307857	0.275609	0.231569	0.220937	0.243783	0.259763	0.276201	0.31946	0.328213	0.290353	0.30727	0.319998	0.284364	0.251807	0.265333	0.290687	0.278036	0.233145	0.16033	0.116188	0.130629	0.191428	0.252161	0.265145	0.251494	0.268699
1.09356	1.0832	1.03718	1.01785	1.11262	1.19012	1.0612	0.910611	0.857318	0.80256	0.843262	0.994997	1.05583	0.963565	0.858897	0.843901	0.824392	0.830771	0.939236	1.02034	1.01984	0.98801	0.91285	0.817779	0.730074	0.72181	0.739279	0.695624	0.647425	0.692287	0.762932	0.819616	0.867416	0.882765	0.911605	0.914331	0.871132	0.937998	1.08051	1.08361	0.923843	0.792783	0.76665	0.773733	0.777745	0.762974	0.738895	0.744473	0.817701	0.932955
1.52474	1.56163	1.64443	1.79872	1.93125	1.94828	1.80985	1.64928	1.49515	1.46482	1.56346	1.56061	1.48017	1.43812	1.39688	1.34926	1.4016	1.47343	1.53754	1.63337	1.70743	1.67203	1.5875	1.51553	1.49307	1.50257	1.46212	1.39373	1.41164	1.43444	1.39475	1.36966	1.321	1.26884	1.31606	1.41992	1.40221	1.33598	1.37835	1.44733	1.48453	1.52524	1.55491	1.49214	1.3191	1.27371	1.42264	1.55031	1.58333	1.57721
1.75878	1.60306	1.6255	1.70915	1.72631	1.70684	1.73377	1.7882	1.8337	1.82149	1.71764	1.56317	1.50879	1.56925	1.64556	1.72748	1.72206	1.64676	1.62084	1.54676	1.47674	1.52655	1.6164	1.65507	1.60917	1.60418	1.67634	1.68505	1.64263	1.59861	1.5331	1.47573	1.44227	1.46719	1.51899	1.47971	1.42892	1.47579	1.59454	1.64081	1.54445	1.42773	1.25204	1.18608	1.31977	1.56595	1.72725	1.70867	1.63354	1.58767
2.42962	2.40165	2.61018	2.78323	2.69887	2.48161	2.41411	2.56436	2.66699	2.53602	2.3939	2.41995	2.63583	2.77945	2.6944	2.50274	2.31286	2.30012	2.55272	2.83234	2.90018	2.81678	2.69935	2.57092	2.46225	2.49494	2.49416	2.35249	2.34698	2.45681	2.41665	2.38013	2.54148	2.58286	2.43629	2.4446	2.6715	2.73613	2.61024	2.48734	2.2957	2.14419	2.15369	2.23846	2.31404	2.38866	2.49253	2.62803	2.68843	2.72285
0.14241	0.145022	0.154385	0.173029	0.16785	0.153816	0.146711	0.140518	0.13989	0.167892	0.197318	0.185259	0.138986	0.0876523	0.0686246	0.0918128	0.140838	0.183406	0.160438	0.100408	0.0677161	0.0630282	0.0699184	0.085838	0.0943342	0.108086	0.133841	0.133528	0.126909	0.143296	0.138685	0.112965	0.0997933	0.0984791	0.0882106	0.0764799	0.0943546	0.147922	0.183656	0.175817	0.174271	0.187445	0.162633	0.118627	0.120253	0.156697	0.166818	0.140631	0.100386	0.0815424
1.37097	1.26597	1.31553	1.47458	1.4977	1.39317	1.28907	1.24055	1.30828	1.45559	1.51571	1.51694	1.54695	1.56748	1.55285	1.52012	1.49107	1.40544	1.38149	1.45749	1.55935	1.56454	1.52694	1.46525	1.32178	1.21005	1.23941	1.33617	1.35966	1.412	1.49241	1.54874	1.49711	1.25622	1.02311	1.01693	1.1785	1.25789	1.2551	1.21576	1.21389	1.21137	1.21864	1.31335	1.37978	1.37443	1.3628	1.26727	1.19519	1.25554
1.93427	1.92263	1.98647	2.03542	2.03733	1.97665	1.79329	1.56241	1.46699	1.55726	1.70752	1.87917	1.94828	1.88778	1.81949	1.76495	1.68373	1.57106	1.53357	1.63297	1.80942	2.00982	2.14992	2.11993	1.94927	1.82188	1.78242	1.75673	1.75518	1.75397	1.74232	1.75552	1.79566	1.84922	1.81077	1.67991	1.54488	1.49632	1.53809	1.56291	1.56681	1.60762	1.70214	1.76902	1.71201	1.60201	1.5149	1.51285	1.54925	1.61851
0.326654	0.376666	0.376654	0.319171	0.29648	0.321895	0.3047	0.269973	0.252502	0.2601	0.293815	0.296686	0.287759	0.28885	0.311355	0.310268	0.248411	0.170193	0.145958	0.176581	0.236805	0.256086	0.240682	0.246599	0.303168	0.325522	0.27945	0.255774	0.278774	0.276073	0.216236	0.200338	0.211275	0.17162	0.137664	0.154616	0.211669	0.27724	0.273361	0.229567	0.233602	0.278884	0.298787	0.263397	0.249153	0.27943	0.278934	0.244361	0.271111	0.357068
1.5591	1.60068	1.53278	1.50756	1.60331	1.62835	1.57588	1.55651	1.45625	1.31845	1.31667	1.371	1.35856	1.32345	1.39875	1.54923	1.60296	1.5393	1.47859	1.52644	1.5374	1.39761	1.19113	1.09032	1.21428	1.3582	1.35059	1.30607	1.27407	1.24882	1.27845	1.273	1.17329	1.14963	1.25052	1.3695	1.4611	1.49423	1.4682	1.36675	1.2172	1.13225	1.14406	1.17511	1.12015	1.08657	1.1574	1.14161	1.10589	1.18125
2.06978	2.09945	2.12444	2.10268	2.03302	1.92181	1.86265	1.9221	1.95908	1.9589	2.07525	2.20263	2.26944	2.37127	2.43513	2.36993	2.23911	2.15634	2.00531	1.86058	1.89852	1.9232	1.82783	1.84224	1.95727	2.02638	2.07743	2.09036	2.03082	1.978	1.95	1.86808	1.78384	1.72915	1.80882	1.96812	1.98837	1.84047	1.76389	1.86541	2.04158	2.08724	2.05899	2.18715	2.27603	2.16208	2.0983	2.15723	2.1634	2.04084
0.941595	0.908448	0.925866	1.0248	1.1716	1.22081	1.1281	1.02316	1.01354	1.07928	1.02173	0.930582	1.01276	1.154	1.23661	1.24339	1.19214	1.10612	1.03471	1.05363	1.05102	0.949805	0.937467	0.999941	1.0403	1.02412	0.98988	1.00867	1.07238	1.17563	1.22356	1.16316	1.09912	1.14358	1.27912	1.30369	1.19128	1.09993	1.12148	1.16649	1.11845	0.970805	0.841858	0.845946	0.976903	1.01178	0.908473	0.861449	0.870361	0.887113
1.87117	1.86512	1.8262	1.77509	1.70331	1.77386	1.88212	1.83774	1.78582	1.7397	1.70756	1.78297	1.84683	1.77912	1.72593	1.75891	1.6722	1.60618	1.84516	2.08996	2.10681	2.07243	2.01354	1.86184	1.72453	1.63071	1.54126	1.52697	1.6299	1.75394	1.75984	1.65401	1.59196	1.6363	1.71852	1.83996	1.91359	1.85283	1.69294	1.57138	1.485	1.45295	1.46633	1.52311	1.62638	1.61432	1.4561	1.37234	1.408	1.50759
2.04487	2.12817	2.14483	2.08055	2.07226	2.07985	1.9851	1.88178	1.96306	2.1539	2.29763	2.32219	2.18094	1.94147	1.88706	2.05918	2.13413	2.13249	2.16131	2.15125	2.23823	2.41564	2.41739	2.2561	2.04153	1.88239	1.92899	2.04587	2.1508	2.31767	2.35312	2.29793	2.27693	2.10154	1.89908	1.94377	2.00155	1.948	1.89768	1.77951	1.62668	1.58414	1.66765	1.89336	2.13171	2.25699	2.16879	1.98473	1.89817	1.84115
2.32211	2.40398	2.38815	2.37411	2.49552	2.58039	2.55998	2.51119	2.50239	2.46799	2.40749	2.31134	2.17178	2.06516	2.22406	2.36071	2.2636	2.27353	2.44075	2.47234	2.29311	2.14616	2.12348	2.06805	1.97801	2.05116	2.22516	2.34096	2.37253	2.36091	2.34281	2.30524	2.25477	2.32711	2.33578	2.30008	2.22793	2.11305	2.07044	2.13819	2.18204	2.09968	2.08512	2.15286	2.22467	2.24862	2.19517	2.22708	2.41544	2.62692
2.67249	2.42642	2.19998	2.09934	2.12389	2.23839	2.3296	2.41876	2.55726	2.54644	2.54879	2.67188	2.77734	2.79247	2.64994	2.36799	2.16788	2.21584	2.42341	2.56052	2.57418	2.43944	2.2261	2.16746	2.22987	2.20522	2.24654	2.28747	2.27643	2.2606	2.20176	2.23452	2.39023	2.42105	2.27334	2.17646	2.15479	2.06884	2.00755	1.99747	1.98129	2.01893	2.02801	2.06164	2.10863	2.05036	2.00434	2.02166	2.08731	2.23251
0.457273	0.496003	0.460479	0.404566	0.379618	0.403629	0.438419	0.46253	0.438208	0.395237	0.402263	0.47446	0.526047	0.476913	0.423882	0.389142	0.367534	0.421096	0.452351	0.425434	0.438871	0.464199	0.466778	0.488849	0.501714	0.478442	0.450166	0.41439	0.355454	0.335128	0.404714	0.475928	0.464833	0.431331	0.426117	0.450211	0.447861	0.423275	0.431932	0.447963	0.435185	0.40739	0.378908	0.379489	0.369526	0.299688	0.249144	0.228781	0.228238	0.258723
0	0	0	0	0	0	0	0	0	0	0	0	0	0	0	0	0	0	0	0	0	0	0	0	0	0	0	0	0	0	0	0	0	0	0	0	0	0	0	0	0	0	0	0	0	0	0	0	0	0
0.301838	0.298331	0.308728	0.285783	0.256785	0.234729	0.217637	0.2118	0.230342	0.233848	0.21797	0.246154	0.289111	0.295426	0.276987	0.251634	0.237499	0.240259	0.234904	0.220263	0.200899	0.177903	0.143453	0.135468	0.150367	0.142587	0.136187	0.156394	0.177471	0.17235	0.153454	0.136621	0.145977	0.182861	0.27002	0.371145	0.379139	0.324813	0.268849	0.220244	0.194263	0.20092	0.207518	0.217105	0.276913	0.339826	0.323578	0.260744	0.210303	0.185771
0.0441784	0.0236478	0.0174885	0.0215045	0.0253477	0.0334494	0.0297597	0.0148719	0.011605	0.0207401	0.0308495	0.0507817	0.0644217	0.0471282	0.0267703	0.0334605	0.0486436	0.0547998	0.0458254	0.0296596	0.0206316	0.0343764	0.0584198	0.0635692	0.053808	0.0374768	0.0230988	0.0089343	0.00159923	0.000258063	0.00685163	0.0293836	0.0598026	0.0723536	0.0686299	0.0669797	0.0651351	0.0441924	0.0171554	0.0139281	0.0290169	0.036108	0.030174	0.022151	0.010302	0.00214875	0	0	0.000747127	0.00994475
0	0	0	0	0	0	0	0	0	0	0	0	0	0	0	0	0	0	0	0	0	0	0	0	0	0	0	0	0	0	0	0	0	0	0	0	0	0	0	0	0	0	0	0	0	0	0	0	0	0
0.420555	0.454118	0.508215	0.52509	0.496152	0.446064	0.433844	0.472161	0.459756	0.382848	0.303722	0.273704	0.361209	0.501413	0.532212	0.502504	0.494366	0.462318	0.443105	0.440321	0.403461	0.336136	0.316614	0.358516	0.377561	0.350206	0.343314	0.363964	0.405338	0.437507	0.420508	0.446402	0.578309	0.678379	0.642233	0.513817	0.398748	0.375773	0.430131	0.507159	0.497105	0.409589	0.406741	0.490395	0.520419	0.484829	0.452652	0.444532	0.395712	0.339764
1.07592	1.00839	1.08394	1.22303	1.30206	1.2408	1.13018	1.06574	1.04808	1.14346	1.28872	1.28507	1.13825	1.10606	1.07986	0.974745	0.890975	0.901182	1.0344	1.22759	1.28551	1.19261	1.11488	1.16292	1.18438	1.07514	1.03099	1.11058	1.20618	1.26336	1.24124	1.19188	1.1518	1.13283	1.0557	0.973869	0.994932	1.04763	1.00968	0.942965	0.945571	1.02798	1.17669	1.28524	1.30595	1.26357	1.20201	1.09976	0.969569	0.921859
1.03765	1.0613	0.983828	1.0223	1.14763	1.22979	1.26984	1.20123	1.10232	1.10781	1.14254	1.10913	1.10447	1.17831	1.1819	1.0472	0.936996	0.948525	1.01844	1.03752	0.989831	0.951568	0.99156	1.14286	1.25325	1.21826	1.21448	1.32224	1.32576	1.21518	1.12848	1.0866	1.11684	1.1842	1.20321	1.1732	1.07937	0.91281	0.762738	0.727618	0.809941	0.964433	1.1452	1.28781	1.36268	1.33196	1.21014	1.13335	1.14517	1.15437
2.02874	2.00767	1.92041	1.82833	1.67579	1.6196	1.69963	1.77455	1.85662	1.903	1.85542	1.8424	1.89824	1.79125	1.64381	1.68764	1.79386	1.86908	1.94196	2.01108	2.02333	1.82349	1.59137	1.65316	1.81506	1.69388	1.59024	1.73805	1.80396	1.67863	1.69322	1.79422	1.77789	1.73136	1.79104	1.77348	1.64388	1.54465	1.58125	1.66122	1.72288	1.78018	1.78099	1.65261	1.48771	1.40525	1.40328	1.51331	1.68191	1.79562
0.894725	1.02754	1.17533	1.22134	1.16611	1.19675	1.29753	1.31315	1.22741	1.14861	1.05859	0.992065	1.00733	1.05568	1.08279	1.10545	1.12852	1.10353	1.09925	1.15783	1.18603	1.1239	1.01794	1.00301	1.00759	1.05368	1.17642	1.32199	1.31356	1.12849	1.03597	1.13352	1.25348	1.24919	1.10995	1.0096	0.997299	1.12734	1.27481	1.21659	1.09207	1.05921	1.086	1.15548	1.17083	1.04407	0.94201	0.945038	1.04116	1.16238
1.18574	1.14914	1.20713	1.20708	1.07377	0.98147	0.965115	0.979848	1.00852	0.996067	1.02017	1.06689	1.07349	1.00638	0.928992	0.927178	0.955052	0.979935	1.02976	1.07821	1.13524	1.17373	1.17066	1.12234	1.05771	0.955346	0.81544	0.767451	0.847677	0.899569	0.939607	1.00578	1.01202	1.02742	1.01483	0.935699	0.913018	1.00537	1.10516	1.14963	1.07636	0.871987	0.772614	0.90269	1.07284	1.08227	1.00826	0.911932	0.829337	0.863346
1.13901	1.26608	1.25532	1.13414	0.985323	0.900219	0.866956	0.876277	0.913277	1.03984	1.19008	1.18471	1.0956	1.06354	0.980432	0.92598	0.980782	1.06789	1.18609	1.27022	1.23484	1.19844	1.12108	0.979515	0.875889	0.848313	0.891048	0.960372	0.996304	1.00232	1.07767	1.21967	1.2654	1.17811	1.12793	1.16028	1.20081	1.22624	1.14869	0.991058	0.914077	0.982949	1.01949	0.94903	0.878379	0.859484	0.857656	0.853073	0.93631	1.0125
0.909784	0.960493	0.955572	0.921974	0.939394	0.954702	1.00272	1.08993	1.08213	1.04798	1.08636	1.14267	1.16955	1.10201	1.0481	1.10274	1.07497	1.0209	1.06423	1.18539	1.29668	1.29715	1.20719	1.11935	1.11636	1.11119	1.0087	0.90666	0.867826	0.912392	1.04582	1.11049	1.05915	1.03343	1.05119	1.01861	0.942118	0.894711	0.92768	1.00697	1.04429	0.94161	0.847145	0.863072	0.860195	0.85926	0.954851	1.0376	1.0237	0.94873
1.96594	2.10064	2.12543	2.08457	2.0858	2.03537	2.00616	2.08532	2.1239	1.97627	1.84331	1.82722	1.87222	1.86945	1.78386	1.79037	1.925	2.10902	2.29901	2.43791	2.2729	1.94461	1.78071	1.78732	1.87355	2.06322	2.14238	1.91138	1.72001	1.79219	1.90757	1.88211	1.92368	2.06072	2.09624	1.98081	1.86976	1.76309	1.64451	1.61453	1.62332	1.61035	1.65879	1.78766	1.82932	1.84991	1.9148	1.87587	1.80087	1.84422
0.555478	0.616602	0.83931	1.1444	1.49993	1.63608	1.57809	1.4056	1.09727	0.807612	0.791296	1.05682	1.35678	1.50534	1.35131	1.10614	0.9448	1.03682	1.43949	1.75572	1.5803	1.23199	1.17226	1.21209	1.05743	0.7699	0.623633	0.752155	1.0916	1.24575	1.08467	1.17345	1.45497	1.52197	1.54308	1.48531	1.15609	0.853337	0.715557	0.700764	0.850656	1.14301	1.23384	1.22479	1.49407	1.80082	1.88574	1.66054	1.36068	1.46063
0.805528	1.08104	1.23925	1.15016	1.12067	1.18326	1.24605	1.35806	1.59094	1.54862	1.23436	1.05278	0.964036	0.904797	0.899321	0.881889	0.962339	1.17312	1.24759	1.12869	1.00408	0.967704	1.04309	1.11305	1.15996	1.1585	1.04317	0.867474	0.929433	1.11057	1.14447	1.12234	1.18976	1.18752	0.997622	1.01144	1.23687	1.23926	1.07599	1.03031	1.09453	1.15621	1.23358	1.29438	1.32271	1.41466	1.48208	1.35207	1.19319	1.27081
1.11021	1.37451	1.83866	2.19608	1.98186	1.6079	1.56465	1.50302	1.3853	1.51006	1.85054	1.98048	1.77025	1.63637	1.83769	2.02883	1.86451	1.8037	2.23424	2.43815	2.00802	1.43486	1.06572	0.999468	1.16877	1.4118	1.6818	1.83103	1.74095	1.51794	1.24466	1.27901	1.63703	2.01647	2.18219	1.91973	1.39214	1.16313	1.36767	1.74116	2.11039	2.38114	2.42537	2.21644	2.15396	2.25278	2.04897	1.68112	1.72319	2.11653
1.18168	1.34446	1.29205	1.17173	1.39634	1.7969	1.86823	1.60297	1.34535	1.31629	1.69927	2.12787	2.04811	1.77583	1.642	1.46329	1.32918	1.34031	1.36701	1.34334	1.28705	1.25284	1.16761	0.996449	0.815834	0.793216	0.876154	0.992372	1.21235	1.35755	1.28746	1.33046	1.43983	1.62559	2.00483	2.06618	1.91034	1.73619	1.66913	1.77854	1.69572	1.34623	1.28343	1.72075	2.08095	1.98597	1.50069	1.25246	1.49623	1.95809
1.01507	0.813431	0.728038	0.905159	1.25048	1.50932	1.44083	1.15824	0.918825	0.786996	0.641122	0.708878	1.00818	1.11384	0.878227	0.635012	0.803722	1.20414	1.31442	1.02271	0.720969	0.600188	0.699947	0.895277	0.986871	1.04524	1.10988	1.19511	1.14782	0.942299	0.908441	1.2075	1.34857	1.18039	1.0098	1.02683	1.12727	1.3155	1.63674	1.69417	1.36541	1.10583	0.935316	0.959766	1.31612	1.80352	1.9884	1.66164	1.20212	0.8701
0.551757	0.527414	0.538327	0.590183	0.521322	0.445851	0.531684	0.713288	0.815626	0.833781	0.885334	0.87893	0.725942	0.615187	0.614958	0.521278	0.36889	0.361662	0.433513	0.53575	0.705238	0.665617	0.509421	0.467673	0.466718	0.419501	0.37258	0.427417	0.533394	0.657586	0.746166	0.734639	0.66019	0.541544	0.527557	0.699045	0.775237	0.696035	0.629863	0.688071	0.841073	0.855548	0.67369	0.497089	0.488024	0.55842	0.5402	0.54192	0.755686	0.967297
1.04021	1.10846	1.21278	1.5287	1.79587	1.70878	1.52284	1.59379	1.71981	1.61461	1.55	1.48004	1.22382	0.922457	0.804069	0.893423	1.04405	1.14405	1.09555	0.881607	0.741578	0.763155	0.803124	0.851399	0.964003	1.1251	1.36051	1.66523	1.70677	1.49806	1.45135	1.43935	1.40123	1.45587	1.4037	1.34821	1.67792	1.69673	1.30615	1.09521	1.13608	1.2934	1.43678	1.53159	1.53046	1.50425	1.3337	1.14513	1.14216	1.05315
0.782765	0.736182	0.84111	0.945141	0.831325	0.690431	0.743792	0.894774	0.860866	0.517864	0.26423	0.351191	0.553438	0.65624	0.545205	0.333592	0.226175	0.276718	0.363238	0.364445	0.350785	0.529579	0.853438	0.948725	0.740885	0.703521	0.996169	1.16953	1.03062	0.647179	0.429538	0.433312	0.440197	0.483498	0.600875	0.773769	0.898593	0.843528	0.728721	0.680396	0.638316	0.544023	0.50904	0.542547	0.5912	0.548938	0.394924	0.362115	0.458046	0.466808
3.00867	2.76075	2.67456	2.96668	3.1151	2.66253	2.3729	2.56549	2.72095	2.90761	3.21585	3.45933	3.47162	3.46146	3.39405	3.10412	2.88913	2.79791	2.82426	2.95689	2.84769	2.42086	2.12221	2.43965	3.12764	3.66848	3.77891	3.49273	3.31155	3.39012	3.40261	3.17668	2.81951	2.60738	2.57143	2.70227	3.0294	3.34196	3.28313	2.79013	2.48918	2.58156	2.8921	2.92045	2.76982	2.75022	2.91645	3.12533	2.97278	2.73154
2.8096	2.75297	2.87507	2.87486	2.68952	2.85642	3.27488	3.33141	3.16654	3.22913	3.39352	3.59885	3.55015	3.13359	2.65137	2.49016	2.79687	3.06912	2.85078	2.60806	2.64061	2.87814	2.9943	2.64301	2.02952	1.84287	2.19528	2.54227	2.63104	2.39531	2.28107	2.68852	2.92798	2.70112	2.52974	2.53329	2.70018	3.04708	3.27425	2.98286	2.65211	2.52996	2.44619	2.30845	2.42577	2.7415	2.8435	2.85334	2.64741	2.60387
1.89336	1.76627	1.76794	1.98149	2.00758	2.06663	2.48155	2.80904	2.60776	2.33622	2.26785	2.2521	2.37477	2.28774	1.65468	1.35305	1.89854	2.40002	2.32158	2.09917	2.22463	2.1978	1.88233	1.71827	1.6943	1.74539	1.9045	1.98056	2.05459	2.08661	2.26315	2.48102	2.56642	2.38676	2.18827	2.38737	2.62133	2.35214	1.99419	2.1506	2.68038	2.88958	2.50502	2.14797	2.43861	2.89419	2.947	2.81612	2.5638	2.08762
0.0907711	0.151768	0.13854	0.0647865	0.0414502	0.0990064	0.150418	0.119167	0.0460775	0.00721645	0	0	0	0.0266456	0.109447	0.192261	0.1891	0.180018	0.14141	0.0613334	0.0102132	0	0	0	0	0.000273282	0.0272043	0.114782	0.227125	0.258741	0.194902	0.0757002	0.0116182	0	0.00509762	0.03575	0.0820975	0.0748604	0.0270865	0.00267879	0	0.00640461	0.0395334	0.0843083	0.0714049	0.0250765	0.0223731	0.0800654	0.141115	0.132828
0.191079	0.169095	0.136817	0.105231	0.100424	0.114788	0.202407	0.366685	0.411082	0.376427	0.451789	0.513607	0.423939	0.305023	0.285911	0.375919	0.420112	0.355321	0.267614	0.242465	0.312435	0.494721	0.577041	0.439139	0.237978	0.180941	0.202846	0.217262	0.257841	0.244664	0.208737	0.184606	0.151418	0.131923	0.120048	0.0994932	0.0916484	0.166931	0.225957	0.195856	0.146912	0.103333	0.139981	0.317791	0.434384	0.429129	0.402327	0.25773	0.0814664	0.0291344
3.60287	3.78518	3.65051	3.26956	3.07846	3.04155	3.09737	3.28577	3.50435	3.47964	3.55611	3.57528	3.49793	3.28399	3.23705	3.40488	3.36725	3.27871	3.55323	3.67066	3.30601	2.77056	2.6283	2.82063	2.82664	2.65441	2.35752	2.22219	2.6338	3.31955	3.39313	2.83747	2.58449	2.68398	2.68378	2.75265	2.89006	2.86027	2.91114	3.42118	3.82534	3.52921	3.11013	3.10071	3.18884	3.15697	3.00952	2.99892	3.06137	3.18806
1.25801	1.28374	1.45718	1.36977	1.1156	1.2081	1.53859	1.49685	1.21241	1.1402	1.13009	1.12132	1.31489	1.54858	1.39941	1.03904	0.909102	0.838472	0.693978	0.600868	0.587952	0.749342	0.993707	1.00492	0.818057	0.769414	0.846682	0.974377	1.09796	1.10251	0.87682	0.834599	0.975104	1.06878	0.988629	1.00246	1.22492	1.43674	1.41794	1.18326	0.904093	0.892619	1.15542	1.35689	1.08818	0.586291	0.530484	0.861567	1.00371	0.941367
0.78532	1.18622	1.67845	1.87959	1.71638	1.38831	1.08723	1.0561	1.25393	1.43846	1.54155	1.47221	1.16524	1.064	1.15253	1.15252	1.04218	0.876893	0.70993	0.735864	0.959278	1.26181	1.66548	2.05134	2.06086	1.75507	1.55119	1.54161	1.48803	1.33087	1.25501	1.19069	1.08133	1.26149	1.67814	1.88518	1.82867	1.60463	1.3541	1.35373	1.53133	1.51633	1.2584	1.17509	1.24616	1.20606	1.17079	1.24084	1.33757	1.3628
0.232095	0.307184	0.41897	0.411269	0.326448	0.314964	0.356225	0.328563	0.224331	0.10534	0.0431499	0.0867185	0.17163	0.177048	0.132617	0.0814585	0.081229	0.172768	0.230376	0.16452	0.0980699	0.121738	0.165191	0.189518	0.193836	0.185797	0.196959	0.194066	0.175606	0.271843	0.387503	0.367103	0.322831	0.331297	0.283411	0.23831	0.238424	0.25541	0.280157	0.332798	0.350624	0.276793	0.246107	0.413846	0.556412	0.422263	0.339731	0.342915	0.218167	0.180092
0.756426	0.783198	0.810331	0.824664	0.848415	0.810642	0.712448	0.647656	0.593423	0.598689	0.666346	0.710649	0.743343	0.855229	0.984821	0.975362	0.732017	0.535674	0.610722	0.628011	0.511979	0.418823	0.390505	0.520519	0.780556	0.928744	0.842571	0.631479	0.510949	0.644744	0.851297	0.874306	0.755061	0.698957	0.64642	0.51709	0.438628	0.433973	0.471199	0.482582	0.50453	0.640027	0.840605	0.824915	0.629706	0.624975	0.839771	0.957634	0.808637	0.625376
0.592325	0.530867	0.394603	0.360945	0.515806	0.658114	0.622226	0.477427	0.411786	0.483784	0.682286	0.864919	0.761083	0.558089	0.49147	0.55768	0.718404	0.797761	0.707195	0.714474	0.646259	0.500653	0.364221	0.290241	0.495007	0.856955	0.88185	0.655474	0.686186	0.804644	0.737526	0.594812	0.53125	0.486678	0.425373	0.443529	0.49325	0.494808	0.596848	0.720843	0.717667	0.714966	0.800141	0.817373	0.800771	0.780986	0.772429	0.790993	0.721902	0.559861
1.26799	1.40986	1.28833	1.06784	0.981636	0.973861	0.902892	0.771071	0.612519	0.638108	1.0197	1.357	1.2737	1.03598	0.946318	0.942498	0.793103	0.736641	0.911901	1.01782	1.03188	1.02706	1.12291	1.18813	1.13119	0.962999	0.840574	0.885185	1.09888	1.23451	1.08973	0.762011	0.613566	0.853344	1.06309	1.02335	1.00776	0.92923	0.800736	0.616969	0.493029	0.506581	0.706192	1.02586	1.15219	0.955	0.695236	0.689907	0.921787	1.03747
0.850856	0.883966	0.73022	0.660054	0.639259	0.578399	0.450197	0.386045	0.50427	0.616054	0.607124	0.589833	0.618571	0.757793	0.777422	0.676904	0.730512	0.797809	0.668347	0.552921	0.609924	0.764362	0.882562	0.866303	0.664015	0.531276	0.490101	0.459171	0.401948	0.407075	0.51438	0.679397	0.711809	0.583881	0.603418	0.734321	0.648627	0.465741	0.403805	0.465025	0.495058	0.473785	0.483921	0.556243	0.662107	0.746415	0.713589	0.664562	0.764173	0.736454
1.45966	1.52864	1.54905	1.67663	1.89624	1.78593	1.37497	1.28946	1.50322	1.49285	1.25326	1.07512	1.08016	1.01345	0.709013	0.649615	1.06965	1.50407	1.78787	1.67708	1.09806	0.748597	0.971893	1.23056	1.18675	1.02953	0.925461	0.951142	1.14941	1.50337	1.64487	1.60475	1.67102	1.58882	1.38565	1.45697	1.66766	1.77399	1.78498	1.6252	1.28146	1.16278	1.37483	1.43504	1.13901	0.949619	1.11028	1.33154	1.52771	1.66461
1.01423	1.16731	1.44189	1.38164	1.11746	0.975351	0.983549	1.09585	1.36869	1.75111	1.8313	1.40565	0.83374	0.675706	0.929745	1.16956	1.28408	1.2446	0.967102	0.666735	0.754714	0.907601	0.764016	0.669774	0.727655	0.668517	0.56995	0.633355	0.749771	0.804034	0.865197	0.988387	1.05837	1.12226	1.24506	1.40379	1.47577	1.41861	1.31548	1.16552	1.07816	1.10776	1.21714	1.28225	1.51919	1.8032	1.66257	1.34007	1.37329	1.7023
2.09599	2.0671	2.09403	2.02703	1.82469	1.70506	1.86771	2.07614	2.17606	2.27055	2.23962	1.89499	1.59312	1.62314	1.74098	1.607	1.70066	2.16819	2.0922	1.65017	1.42773	1.42591	1.43135	1.50265	1.66686	1.93913	2.07567	2.15447	2.24329	2.1194	2.14969	2.12237	1.72821	1.5256	1.62197	1.68887	1.53882	1.5553	1.71414	1.64057	1.35506	1.37443	1.55283	1.50114	1.59665	2.13959	2.39105	2.21391	2.08908	2.07009
1.99155	2.10018	1.65576	1.46077	1.71565	1.7525	1.50722	1.33676	1.36893	1.5274	1.47798	1.28725	1.31661	1.64984	1.8989	1.92263	1.89961	1.83498	1.79256	1.70266	1.48694	1.42205	1.51299	1.55808	1.52319	1.45435	1.50419	1.61491	1.54402	1.50751	1.63878	1.84026	1.91485	1.5833	1.18516	1.10737	1.33412	1.52595	1.43891	1.26427	1.27397	1.36191	1.24138	1.15417	1.336	1.60658	1.92222	2.15579	2.13233	2.13887
1.99628	1.57201	1.20825	1.18326	1.38238	1.50507	1.46701	1.44721	1.56034	1.58228	1.24697	0.881801	0.847353	0.868383	0.938829	1.13649	1.2946	1.27809	1.12954	0.99721	1.08655	1.30946	1.28596	1.32942	1.63675	1.5068	1.08388	0.973827	1.02357	0.905637	0.917372	1.09419	1.13381	1.0037	0.989506	1.17371	1.347	1.34604	1.28191	1.13835	0.928647	0.756884	0.700071	0.746758	0.991173	1.30476	1.55308	1.57614	1.25159	0.896147
0.345173	0.456233	0.545901	0.510145	0.363447	0.354377	0.526156	0.615321	0.629644	0.779597	0.868913	0.819651	0.733122	0.498751	0.308903	0.319711	0.399652	0.464543	0.510081	0.455835	0.386273	0.444796	0.590721	0.681939	0.628501	0.439213	0.303608	0.275742	0.35847	0.523749	0.523096	0.463587	0.669668	0.995065	0.977977	0.693357	0.511725	0.53844	0.705852	0.713726	0.50314	0.365184	0.473903	0.641771	0.631352	0.508095	0.501928	0.567594	0.667383	0.755185
1.83525	1.66962	1.36179	1.25327	1.35572	1.54045	1.62046	1.58182	1.48131	1.43913	1.65415	1.84923	1.76669	1.66577	1.56159	1.40573	1.23272	1.11728	1.06331	0.997804	0.958093	1.08454	1.26165	1.16514	1.00559	1.06204	1.30982	1.76976	2.10611	1.91271	1.51765	1.42236	1.52871	1.61044	1.73605	1.8796	1.74891	1.3797	0.93682	0.745437	0.81641	0.886409	0.759859	0.713518	1.01434	1.34273	1.38704	1.19333	1.07338	1.12841
0.961473	0.992928	1.12039	1.01252	0.667409	0.452673	0.432447	0.553676	0.756594	0.827947	0.603076	0.382943	0.435026	0.655475	0.719797	0.601727	0.493972	0.501345	0.546249	0.480537	0.410093	0.554587	0.778162	0.791058	0.525117	0.387908	0.64842	1.04763	0.993486	0.765719	0.676162	0.590768	0.511376	0.588514	0.606685	0.470635	0.365408	0.406891	0.495414	0.498462	0.470247	0.471757	0.576894	0.656569	0.534338	0.382659	0.448134	0.570505	0.53598	0.473727
3.4039	3.46322	3.34378	3.45868	3.69338	3.84904	3.77384	3.08838	2.36813	2.39655	2.82794	2.89451	2.70568	2.71611	2.69493	2.75017	2.98794	3.02407	2.84756	2.76451	2.61085	2.40723	2.41727	2.86109	3.20725	3.05894	2.81666	2.97082	3.24426	2.95406	2.58377	2.67738	2.78777	2.86134	2.99125	2.89508	2.53279	2.44734	2.51713	2.38454	2.47116	2.69259	2.8519	3.12489	3.09373	2.80556	2.95034	3.27399	3.23405	3.07659
2.6463	2.84604	2.75992	2.56836	2.6959	2.96024	2.77959	2.5579	2.65213	2.57522	2.29676	2.36307	2.7195	2.91255	2.74797	2.40463	2.10206	1.8194	1.86025	2.15197	2.40383	2.61084	2.65507	2.46505	2.37342	2.55431	2.77685	2.92583	2.92129	2.76972	2.44184	2.09144	2.19481	2.75395	2.9896	2.6275	2.50291	3.02305	3.06969	2.40198	2.16129	2.37052	2.47669	2.65203	2.7173	2.49647	2.45851	2.72416	2.73404	2.72067
2.13285	2.41276	2.49655	2.45736	2.46753	2.42576	2.30805	2.29212	2.60069	2.88253	2.64035	2.12782	1.92125	1.9361	2.12374	2.20471	1.91626	1.87207	2.26249	2.27664	2.15738	2.19847	2.1884	2.29668	2.42336	2.19082	2.28345	2.66034	2.83197	2.98902	2.9884	2.3064	1.60993	1.54081	1.92608	2.44005	2.60684	2.28409	1.97135	2.15253	2.73133	3.08087	2.79698	2.3676	2.14955	2.09108	1.99505	1.92597	2.22353	2.65542
0.103306	0.0508195	0.0260747	0.0573631	0.0861026	0.0513447	0.0131672	0.0279453	0.107505	0.167582	0.111928	0.0555241	0.074467	0.0801091	0.0348841	0.00739456	0.0256545	0.0722294	0.0806878	0.0357925	0.00535571	0	0	0	0	0.00119689	0.0206086	0.0660675	0.0839843	0.0468113	0.0544734	0.133238	0.162518	0.105071	0.085388	0.0827384	0.0395217	0.00941468	0.0385842	0.124187	0.172458	0.132819	0.103637	0.0682448	0.0219803	0.0015687	0	0	0	0
0.429011	0.285509	0.239525	0.291778	0.355439	0.319356	0.184088	0.134871	0.204874	0.257012	0.292239	0.357044	0.419164	0.359496	0.198653	0.114164	0.123729	0.169126	0.247724	0.3151	0.304514	0.210397	0.141868	0.151324	0.189959	0.248942	0.326914	0.421593	0.551398	0.566885	0.369874	0.263276	0.254632	0.188916	0.128901	0.138264	0.242058	0.32989	0.343454	0.323022	0.289921	0.262123	0.247093	0.268767	0.291811	0.233432	0.218255	0.289637	0.381062	0.386405
3.87067	4.07983	4.34388	4.30669	3.83083	3.54187	3.71917	3.88312	3.81401	3.36219	2.7886	2.61979	2.99453	3.31159	3.46115	3.37279	3.18103	3.32205	3.6193	3.71742	3.5821	3.21196	2.70583	2.7412	3.184	3.19135	2.60067	2.46585	3.07176	3.47892	3.53759	3.55307	3.2978	3.01901	3.09877	3.26871	3.25466	3.37169	3.5224	3.61212	3.44339	3.22563	3.09796	2.69027	2.50187	2.66499	2.92802	3.02802	2.74687	2.51234
1.33414	1.18487	1.08138	1.01588	0.994813	1.06176	1.21948	1.2306	0.954398	0.693629	0.691255	0.960332	1.21646	1.12922	0.909317	0.87024	0.848695	0.890989	1.14458	1.34212	1.29847	1.18741	1.2999	1.46199	1.31452	1.046	1.04738	1.23452	1.17227	0.924037	0.817732	0.838706	0.953005	1.25023	1.52706	1.57243	1.38111	1.16231	0.983853	0.794497	0.807658	1.05814	1.2425	1.17969	1.01668	0.941211	1.21659	1.37602	1.03321	0.636032
0.519718	0.63959	1.00845	1.38883	1.54058	1.65788	1.76014	1.45484	1.14938	1.08499	1.11552	1.31761	1.37601	1.37046	1.43198	1.32183	1.12934	0.982913	1.01116	1.26059	1.47403	1.52115	1.4835	1.46413	1.41635	1.51303	1.70775	1.64885	1.40285	1.25707	1.18029	1.104	1.0821	1.07957	1.19308	1.36704	1.44235	1.40698	1.29903	1.29469	1.21471	1.06455	0.814912	0.544711	0.56663	0.737348	0.816808	0.90369	1.13387	1.45885
0.171555	0.218783	0.290704	0.335763	0.324972	0.275272	0.22814	0.22688	0.203831	0.193128	0.208532	0.22006	0.244317	0.252169	0.20263	0.124731	0.130723	0.173487	0.111369	0.0503334	0.068874	0.0827384	0.0395217	0.00667937	0.00413728	0.0381357	0.136723	0.27999	0.378312	0.314993	0.155941	0.113365	0.213895	0.246907	0.201132	0.281056	0.388691	0.337616	0.189038	0.0981872	0.117211	0.166251	0.245414	0.354992	0.343591	0.242633	0.218033	0.266122	0.289554	0.237917
0.845391	0.811071	0.783898	0.718572	0.789256	1.00347	1.20238	1.01502	0.565064	0.469881	0.59987	0.582663	0.492642	0.519809	0.637325	0.730134	0.629364	0.46642	0.477218	0.618221	0.791997	0.769678	0.555355	0.497129	0.610895	0.672509	0.611629	0.586813	0.654983	0.712899	0.717622	0.6886	0.59936	0.602855	0.800214	0.976073	0.968433	0.744474	0.526361	0.515467	0.591975	0.83144	1.08732	1.03125	0.798218	0.764244	0.904044	0.759543	0.40618	0.287749
0.490105	0.425952	0.30726	0.296435	0.491224	0.666094	0.649923	0.532328	0.469766	0.428121	0.450564	0.514906	0.56778	0.590377	0.491599	0.410134	0.512235	0.546057	0.510708	0.660927	0.80139	0.720186	0.513583	0.424543	0.520346	0.552169	0.544574	0.587713	0.620556	0.5945	0.52778	0.473365	0.526841	0.635273	0.61924	0.630452	0.6248	0.562051	0.556951	0.546799	0.574245	0.584092	0.569331	0.511991	0.361037	0.226961	0.353525	0.705148	0.936708	0.953504
1.43743	1.58332	1.3257	0.828565	0.731617	1.07567	1.35676	1.36265	1.37074	1.46962	1.49156	1.31363	1.18198	1.18223	1.19647	1.20761	1.15762	0.971087	0.887481	0.999546	1.04441	0.969956	0.968197	1.08893	1.09071	1.17637	1.3498	1.29867	1.19573	1.14858	1.03338	0.944949	0.976732	1.14986	1.36637	1.30623	1.06662	0.953307	0.84169	0.636856	0.539986	0.622938	0.908079	0.985809	0.744375	0.667912	0.817654	0.759666	0.717509	1.04235
0.58078	0.794877	0.770257	0.615437	0.564438	0.593688	0.527763	0.533896	0.530449	0.391195	0.263115	0.360711	0.679967	0.920462	0.776243	0.605198	0.611137	0.546265	0.45847	0.50384	0.557666	0.54206	0.440998	0.459665	0.682405	0.861584	0.94253	0.889351	0.676977	0.438339	0.298894	0.319075	0.481294	0.692931	0.868597	0.913788	0.850616	0.645215	0.443306	0.389539	0.31655	0.284348	0.331869	0.499792	0.77845	0.781068	0.463655	0.340747	0.492013	0.631919
0.995248	1.05247	1.16606	1.1436	1.12777	1.24568	1.23044	1.02542	0.853881	0.725511	0.67538	0.740605	0.904628	1.14349	1.25602	1.17387	1.1691	1.19149	1.16326	1.2619	1.29777	1.25129	1.29046	1.29242	1.18339	1.08534	1.07079	1.1289	1.20905	1.12485	1.00797	1.2919	1.75444	1.79454	1.54338	1.32058	1.26657	1.32498	1.41164	1.40674	1.17695	1.08829	1.13298	1.08304	0.982739	0.813148	0.749504	0.82315	0.836307	0.837176
1.47546	1.54369	1.40732	1.24413	1.07223	0.973936	1.00236	0.999722	0.919707	0.792597	0.63283	0.514497	0.538043	0.748759	1.00085	1.06119	1.05613	1.22565	1.48199	1.35902	1.01636	0.946258	1.0069	0.964317	1.00636	1.11553	1.08745	0.963708	0.806448	0.789358	0.979086	1.03374	0.752921	0.568094	0.673086	0.790478	0.886136	1.04581	1.04382	0.948279	0.956635	1.06718	1.16626	1.16525	0.934538	0.645343	0.470991	0.518647	0.930289	1.22175
1.45096	1.20279	1.34273	1.65176	1.61214	1.29731	1.16373	1.25166	1.27927	1.21609	1.16518	1.19535	1.34288	1.3556	1.36036	1.64176	1.89058	1.77383	1.65318	1.71149	1.82469	2.02483	2.19799	2.13759	1.96457	1.9744	1.98334	1.75423	1.64766	1.80439	2.01343	1.89661	1.53856	1.3898	1.69272	1.8404	1.60769	1.42082	1.4142	1.55442	1.91544	2.17388	2.11893	1.95391	1.66654	1.44381	1.42066	1.44982	1.49828	1.69205
1.33734	1.31707	1.17978	1.22359	1.41861	1.48047	1.42537	1.299	1.10722	0.96451	0.878969	0.837814	0.779655	1.08722	1.6339	1.67762	1.33663	1.2634	1.2949	1.42619	1.73713	1.83056	1.53824	1.23078	1.22391	1.31115	1.24341	1.20878	1.25374	1.13493	0.988917	1.13341	1.43881	1.63305	1.78666	1.90601	1.78619	1.3699	1.14668	1.27612	1.61417	1.82427	1.87042	2.04673	2.00401	1.64166	1.25317	1.15415	1.30598	1.44193
1.05554	1.0197	1.10282	1.09865	1.18264	1.29488	1.24212	1.01597	0.698946	0.564576	0.721496	0.831505	0.910462	1.05502	1.1387	1.03061	0.941149	0.994174	1.16166	1.33894	1.39829	1.37252	1.24416	1.00672	1.00661	1.23257	1.34676	1.24864	1.27167	1.38049	1.22088	0.976093	0.888096	0.899766	0.927445	0.955295	0.897857	0.980122	1.32085	1.62549	1.52441	1.14404	0.817461	0.750385	0.768435	0.779819	0.998247	1.27532	1.24852	0.965079
1.02211	1.11447	1.0637	0.860847	0.551957	0.464692	0.502307	0.353452	0.257541	0.459209	0.64984	0.550859	0.412406	0.337285	0.246157	0.270177	0.405654	0.51825	0.52896	0.440479	0.444774	0.538812	0.503356	0.422796	0.422037	0.456718	0.479559	0.603125	0.775145	0.817542	0.750339	0.643102	0.578642	0.542336	0.575386	0.69621	1.01056	1.30597	1.10355	0.622628	0.418693	0.465664	0.525361	0.639885	0.815755	0.804251	0.691943	0.665148	0.592479	0.487878
1.33365	0.957439	1.05806	1.48348	1.69627	1.39285	1.0822	1.15887	1.3095	1.19728	1.07604	1.11335	1.26338	1.38121	1.40659	1.29214	1.11721	1.07297	1.16673	1.19424	1.0807	1.04544	1.09756	1.13302	1.14273	0.999095	0.883405	1.16454	1.46447	1.4759	1.38642	1.23863	1.02458	0.979382	1.14579	1.21292	1.22674	1.42629	1.7131	1.91217	1.65857	1.29426	1.18595	1.2754	1.2942	1.21451	0.957611	0.650164	0.544508	0.583558
0.349831	0.275079	0.174933	0.136506	0.172256	0.283403	0.423248	0.431035	0.356869	0.272122	0.196753	0.299815	0.517448	0.621817	0.552293	0.424369	0.459923	0.556791	0.529472	0.600018	0.814821	0.920149	0.833492	0.72414	0.816662	0.946242	1.00477	0.968071	0.690163	0.319749	0.152611	0.237527	0.388108	0.524153	0.624511	0.715898	0.762388	0.628277	0.38011	0.292496	0.362576	0.339209	0.338084	0.468463	0.60087	0.703958	0.753937	0.655684	0.479292	0.328717
2.31604	2.32378	2.65621	2.94684	3.03373	2.81747	2.76277	2.97067	3.06304	2.84306	2.57141	2.62306	2.8241	2.74816	2.61546	2.8111	3.032	3.12419	3.01374	2.76867	2.62862	2.82977	3.15136	3.22816	3.34478	3.63317	3.77884	3.62169	3.31521	2.92615	2.76932	2.96723	3.03254	2.95924	2.95107	2.93678	2.85183	3.14251	3.50246	3.03809	2.5202	2.70195	3.17285	3.35413	3.2117	3.14777	3.28851	3.14669	2.81697	2.51874
2.46023	2.71802	2.68045	2.38726	2.21293	2.16272	2.13258	2.1696	2.26408	2.03197	1.95744	2.4541	2.89033	3.05937	3.00551	2.75385	2.63004	2.67694	2.61677	2.50517	2.31863	2.08749	2.22791	2.74072	3.24643	3.518	3.29914	2.7853	2.5512	2.68207	2.85967	2.71007	2.37066	2.30423	2.45531	2.56348	2.49345	2.06975	1.95527	2.36463	2.58718	2.28336	2.00207	2.18946	2.60955	2.87608	2.73624	2.29104	2.00716	2.04363
1.8031	1.48952	1.51008	1.72427	1.99697	2.05581	1.96881	2.03694	2.55161	2.70146	2.1695	1.82446	1.90529	1.97866	2.02424	1.93711	1.73757	1.71883	1.96363	2.16003	1.95965	1.66909	1.71256	1.90211	1.98496	1.93638	1.78282	1.67397	1.86138	2.14394	2.20952	2.16228	2.10006	1.95173	1.62745	1.29022	1.29973	1.73948	1.97178	1.84701	1.67508	1.57327	1.81284	2.42372	2.7372	2.31646	1.69681	1.16596	0.993438	1.17764
0.152832	0.187419	0.112806	0.0588041	0.0847298	0.0854454	0.0397131	0.0418099	0.087601	0.0825355	0.0596363	0.119467	0.184582	0.12261	0.0332635	0.00172844	0	0.00688586	0.0550256	0.146109	0.171518	0.0900912	0.0193671	0.000382446	0.00975513	0.072988	0.178566	0.200838	0.148717	0.0934938	0.0663798	0.0895242	0.0830663	0.031774	0.00357606	0.00688586	0.042504	0.0906433	0.0767703	0.0257919	0.00207943	0	0	0.00485406	0.0364694	0.0869086	0.0822273	0.0308756	0.00333436	0.0119608
0.32659	0.216477	0.277989	0.398775	0.4435	0.399398	0.313601	0.244861	0.220223	0.181943	0.193216	0.37971	0.591626	0.611476	0.465573	0.392202	0.499864	0.616067	0.488761	0.36099	0.361027	0.421275	0.414741	0.340534	0.328028	0.454268	0.530181	0.41761	0.309145	0.236343	0.141326	0.0629831	0.0783752	0.150423	0.158843	0.11385	0.146507	0.228915	0.241483	0.252191	0.3388	0.373962	0.280392	0.19507	0.191105	0.149394	0.137279	0.270389	0.437437	0.460268
3.825	3.71305	3.01438	2.52722	2.58659	2.68623	2.81074	3.06939	3.13382	2.95868	2.64043	2.53209	2.71045	2.73038	2.58946	2.37843	2.46164	2.83078	3.20846	3.07522	2.66417	2.70808	3.1274	3.20691	3.04854	3.29736	3.86554	3.95779	3.94014	4.08995	3.99065	3.44543	2.8479	2.42742	2.43644	2.76649	3.29051	3.50589	3.51609	3.73332	3.80207	3.35066	3.02792	3.03737	3.20013	3.53712	3.18973	2.32439	1.91529	2.09702
1.2117	1.17988	1.06282	1.12115	1.22667	1.07262	0.897813	0.955587	1.1683	1.24613	1.20143	1.02084	0.822319	0.739878	0.749589	0.744578	0.608828	0.437059	0.621997	1.02025	1.17512	1.141	1.05429	0.985879	0.861473	0.90422	1.05338	0.936469	0.81202	0.850131	0.785846	0.615266	0.67135	1.02378	1.20757	1.10325	1.01011	0.924252	0.694448	0.55997	0.810798	1.28186	1.51424	1.28124	1.00771	0.964376	0.937948	0.943834	1.05908	1.00572
1.05009	1.06421	0.960182	0.946728	1.10398	1.33088	1.46293	1.65505	1.89132	1.7287	1.28013	0.982899	0.918591	1.03887	1.29372	1.526	1.55343	1.58108	1.62813	1.35201	0.957634	0.928165	1.03523	1.06421	1.08856	1.02458	0.990729	1.00385	1.11488	1.27456	1.3281	1.2309	1.11691	1.15123	1.2102	1.22908	1.28122	1.18532	0.979739	0.795169	0.672271	0.655098	0.617348	0.753495	1.26351	1.6901	1.65075	1.33604	1.12748	1.26101
0.346989	0.375564	0.264567	0.223586	0.214452	0.154015	0.0651292	0.0137867	0.0019908	0.0257919	0.0767703	0.0952123	0.100302	0.196015	0.263832	0.185297	0.118272	0.153688	0.211114	0.236462	0.253227	0.312251	0.324457	0.292781	0.253857	0.202735	0.0987371	0.0221249	0.00608424	0.0384362	0.101964	0.151767	0.204648	0.271094	0.342237	0.429326	0.465817	0.379856	0.238996	0.184377	0.236085	0.265493	0.268416	0.234872	0.256048	0.355774	0.312484	0.141776	0.098323	0.184503
0.639336	0.589329	0.551211	0.663715	0.880257	0.966721	0.834854	0.61243	0.46525	0.339138	0.329424	0.476478	0.577492	0.465567	0.318385	0.266305	0.258193	0.328942	0.448493	0.451659	0.390824	0.397789	0.357328	0.232985	0.202346	0.357854	0.494939	0.44811	0.473797	0.62216	0.569139	0.349005	0.265858	0.280604	0.36507	0.514716	0.536699	0.454658	0.439214	0.483963	0.649853	0.732228	0.553118	0.477753	0.59255	0.563322	0.462066	0.469392	0.419981	0.276478
0.44066	0.557603	0.542795	0.475727	0.411093	0.360396	0.317912	0.24655	0.119217	0.0269175	0.0185856	0.0887807	0.191888	0.22539	0.258182	0.37899	0.48729	0.473324	0.475813	0.525629	0.425145	0.345221	0.465638	0.514445	0.47109	0.487237	0.617056	0.752012	0.715061	0.653075	0.779755	0.945724	0.903522	0.692509	0.466285	0.447125	0.48578	0.503901	0.514048	0.407884	0.245028	0.237896	0.44212	0.752933	0.920899	0.783637	0.493523	0.321062	0.375303	0.509146
1.11532	1.2669	1.22328	1.20524	1.20008	1.08389	0.892188	0.726957	0.706888	0.824396	0.909989	0.784747	0.73657	0.75543	0.729483	0.717081	0.815576	0.97295	1.00325	0.981513	0.952194	0.842632	0.718469	0.789466	0.896899	0.909033	0.955861	1.10471	1.07091	0.976542	1.09613	1.07283	0.849998	0.975754	1.29094	1.26671	1.02642	0.78861	0.730645	0.814796	0.889514	0.84176	0.69993	0.593984	0.672354	0.736557	0.785675	0.7254	0.633744	0.647539
0.700173	0.634474	0.584177	0.554035	0.559482	0.576309	0.644369	0.725016	0.695522	0.602131	0.571411	0.537991	0.463363	0.43832	0.632593	0.957704	1.00107	0.736827	0.542437	0.60224	0.707139	0.719873	0.658905	0.556321	0.451185	0.419412	0.493568	0.711174	0.732999	0.519796	0.467367	0.688458	0.711198	0.490594	0.458521	0.534118	0.405834	0.29153	0.37526	0.554144	0.675022	0.579765	0.436304	0.407504	0.393188	0.379111	0.447389	0.566566	0.697315	0.73248
0.398063	0.451103	0.493086	0.453288	0.372397	0.340386	0.389583	0.436532	0.432826	0.438288	0.459494	0.47584	0.454356	0.41552	0.414485	0.422547	0.418523	0.39382	0.353252	0.336455	0.341243	0.342213	0.332598	0.322901	0.365567	0.444387	0.482342	0.466246	0.463578	0.450069	0.389088	0.309892	0.264931	0.281126	0.337715	0.405085	0.457454	0.448089	0.391636	0.366881	0.3824	0.437471	0.500432	0.500632	0.466832	0.462335	0.51438	0.577261	0.522947	0.414715
0.0900584	0.0703903	0.0772927	0.104109	0.116264	0.114807	0.116161	0.12948	0.136767	0.110548	0.0905983	0.111976	0.144529	0.116327	0.0661963	0.0672501	0.0922401	0.0862983	0.078652	0.10429	0.136091	0.15252	0.151509	0.141221	0.144915	0.15809	0.157717	0.14172	0.115734	0.0860013	0.0805007	0.0839143	0.0815142	0.0904549	0.116711	0.125546	0.105336	0.0980722	0.0962874	0.0783513	0.0760558	0.089889	0.0883191	0.0807183	0.0745152	0.0634607	0.0559879	0.0595359	0.0701898	0.101943
0.381818	0.391167	0.421038	0.437335	0.404088	0.375792	0.390622	0.42531	0.443513	0.447641	0.437432	0.404322	0.386287	0.38587	0.391631	0.409387	0.428582	0.462602	0.502153	0.518879	0.472658	0.425516	0.421635	0.420375	0.379303	0.354989	0.361765	0.363332	0.367968	0.439697	0.523481	0.532805	0.483269	0.442433	0.399964	0.337616	0.347577	0.405223	0.414946	0.390178	0.390433	0.42553	0.468778	0.467486	0.446394	0.461951	0.499924	0.53482	0.536244	0.474659
0.83494	0.824768	0.867158	0.941788	0.934903	0.891842	0.905005	0.920487	0.942674	0.96556	0.923501	0.846849	0.830744	0.88058	0.934915	0.900531	0.87192	0.930552	0.95981	0.932134	0.92537	0.936393	0.917808	0.877164	0.838188	0.881003	0.951991	1.03139	1.15917	1.24216	1.26088	1.22873	1.08153	0.963252	0.949175	0.934794	0.918147	0.912423	0.861212	0.830608	0.887702	1.01314	1.10768	1.09875	1.05978	1.08998	1.10646	1.05819	0.980937	0.98189
1.87845	1.90682	1.85651	1.77031	1.71861	1.73651	1.74611	1.73287	1.7148	1.71319	1.80858	2.04306	2.13245	1.99774	1.85872	1.78326	1.68108	1.56345	1.56999	1.63901	1.64301	1.57048	1.56631	1.67491	1.72986	1.64191	1.52209	1.54773	1.71921	1.84097	1.80377	1.77516	1.87538	1.98923	2.00376	1.95309	1.882	1.80758	1.80544	1.90811	2.0326	2.09215	1.96555	1.83811	1.82888	1.74284	1.69194	1.74373	1.74502	1.76685
1.00228	1.05108	1.03788	0.997842	0.969974	0.913121	0.816996	0.762303	0.817491	0.948474	1.05066	1.10395	1.12963	1.10303	1.02992	0.996435	0.970177	0.952706	0.975295	0.965672	0.913129	0.939346	1.02772	1.05699	1.02075	1.00598	1.02975	1.06139	1.092	1.04912	0.954468	0.92817	1.00212	1.06881	1.09371	1.07471	1.00416	0.926308	0.935518	0.989567	1.01836	1.0499	1.02372	0.955741	0.880724	0.869077	0.932587	0.981344	1.03088	1.12706
0.342547	0.317746	0.308045	0.257233	0.208747	0.231984	0.286896	0.30001	0.276929	0.277174	0.273305	0.275718	0.270156	0.256654	0.292269	0.350389	0.343004	0.296141	0.284629	0.290783	0.281111	0.268124	0.261892	0.239792	0.259483	0.2922	0.273972	0.244444	0.246505	0.278896	0.313426	0.293295	0.239221	0.223575	0.260741	0.29527	0.3003	0.305483	0.292531	0.26528	0.27814	0.310556	0.326049	0.321601	0.32327	0.343831	0.334469	0.295849	0.306288	0.348317
0.0722342	0.0996314	0.130466	0.129909	0.115707	0.111622	0.123583	0.127369	0.103636	0.0730092	0.052569	0.0544355	0.0588695	0.0578859	0.0512771	0.043022	0.0334797	0.0548575	0.112982	0.145418	0.126377	0.108839	0.0974889	0.0699493	0.0468568	0.0507749	0.0747771	0.0905565	0.0860848	0.0691011	0.043056	0.0296541	0.0361614	0.055015	0.0716887	0.0794799	0.0895557	0.10876	0.112922	0.0876786	0.0615928	0.0549589	0.0634743	0.0718503	0.0663276	0.0484848	0.0296549	0.0256799	0.0351619	0.0517428
0.335796	0.335449	0.350047	0.37941	0.382586	0.359803	0.357123	0.35538	0.330827	0.332511	0.389179	0.429275	0.407412	0.343271	0.304318	0.338235	0.399784	0.410452	0.371826	0.340954	0.343596	0.333879	0.33785	0.3591	0.353813	0.331896	0.308214	0.278575	0.261862	0.272938	0.322583	0.37761	0.39327	0.398174	0.372343	0.329052	0.324946	0.352656	0.371641	0.352803	0.334663	0.344817	0.343879	0.350588	0.389358	0.386324	0.34703	0.307505	0.290237	0.288654
0.780647	0.783361	0.763722	0.785094	0.840074	0.838296	0.786713	0.772637	0.809897	0.826161	0.800923	0.818953	0.849368	0.82714	0.797189	0.774818	0.778841	0.820313	0.87393	0.936528	0.958251	0.925375	0.90852	0.933489	0.973698	0.987689	0.94948	0.875535	0.838633	0.845586	0.816994	0.789009	0.797121	0.798377	0.788284	0.774754	0.76022	0.78611	0.805847	0.771227	0.755318	0.823532	0.936901	0.966025	0.912693	0.854909	0.795764	0.755063	0.81733	0.982425
1.82925	1.64411	1.4574	1.46274	1.50368	1.49949	1.54495	1.58395	1.60477	1.66313	1.65101	1.57391	1.58062	1.60601	1.56463	1.53352	1.57175	1.57024	1.50481	1.48202	1.51782	1.55416	1.62861	1.73044	1.7936	1.81047	1.80013	1.76393	1.69648	1.6636	1.69176	1.72007	1.67991	1.61793	1.62088	1.70853	1.75625	1.67435	1.6053	1.66034	1.76927	1.7928	1.66911	1.58704	1.72282	1.8656	1.73301	1.54588	1.52874	1.60013
0.953867	0.881527	0.871508	0.931355	0.883765	0.786237	0.810823	0.853602	0.855387	0.87192	0.876315	0.877867	0.902954	0.926755	0.942749	0.937191	0.888074	0.81402	0.783088	0.78201	0.766783	0.780213	0.871911	0.949265	0.978687	0.985396	0.937063	0.792585	0.672958	0.687415	0.803276	0.858866	0.819409	0.801824	0.832479	0.875216	0.898165	0.923604	0.893303	0.804374	0.754475	0.743984	0.708056	0.682314	0.683622	0.683063	0.66706	0.628257	0.622346	0.75176
0.625911	0.546679	0.386378	0.279795	0.35577	0.517622	0.565924	0.728754	0.899968	0.851572	0.693071	0.742663	1.04867	1.15771	1.0475	1.13798	1.09634	0.80808	0.645936	0.606271	0.575002	0.601546	0.705981	0.718469	0.6706	0.780041	1.17787	1.52348	1.28141	0.762419	0.512553	0.721298	1.13725	1.41834	1.29542	1.06335	1.0159	1.08097	1.26446	1.51462	1.40108	0.863468	0.420839	0.463769	0.904783	1.19075	1.29805	1.56703	1.53349	1.18795
0	0	0.00375516	0.0458606	0.133997	0.155318	0.0893963	0.0994074	0.171922	0.188558	0.254178	0.40726	0.501028	0.34832	0.118453	0.0172837	0.0705381	0.235348	0.319112	0.176661	0.0406693	0.0405884	0.127246	0.166164	0.138277	0.161394	0.144612	0.0563502	0.0205354	0.0787105	0.162227	0.171711	0.174093	0.193222	0.191571	0.173926	0.0880235	0.0180535	0	0.00109255	0.0331049	0.13039	0.241061	0.253905	0.20525	0.240276	0.314247	0.286053	0.223407	0.137845
0.727362	0.857456	0.974729	1.1205	1.22598	1.23498	1.16268	0.993179	0.61385	0.329363	0.463075	0.873145	1.02693	0.867768	0.999688	1.24218	1.21092	0.929505	0.746809	0.751542	0.590441	0.393784	0.588322	0.83562	0.771834	0.675816	0.670664	0.570548	0.327027	0.322884	0.709068	1.06277	1.07717	0.815149	0.520977	0.524466	0.769262	1.07539	1.18531	1.30983	1.46403	1.13649	0.76398	0.810246	0.970013	1.00854	1.06188	1.08989	0.889328	0.603032
1.22831	0.889147	0.80796	0.981914	1.23141	1.55866	1.93493	2.05565	1.8108	1.29314	0.911279	1.0251	1.21698	1.10735	0.888047	0.925987	0.940126	0.97921	1.0537	1.00993	0.918271	0.922585	1.07689	1.33225	1.51472	1.54752	1.50439	1.24171	1.13515	1.31368	1.36659	1.30086	1.32129	1.29545	1.07258	0.847328	0.733971	0.729643	1.01382	1.56643	1.76492	1.58309	1.61721	1.88551	2.11388	2.17955	1.66399	1.19789	1.2681	1.45599
0.7931	0.810541	1.10287	0.977375	0.670333	0.905215	1.51545	1.81658	1.75378	1.48857	1.38912	1.30984	1.15324	1.41252	1.77202	1.45758	0.950522	0.856767	0.961991	1.00926	1.2864	1.60953	1.33329	0.892256	0.988729	1.29264	1.34575	1.3515	1.31459	1.30525	1.34768	1.24611	0.968949	0.839416	0.979753	0.993575	0.850165	0.747055	0.610229	0.550957	0.678725	0.928484	1.03816	1.14731	1.27803	1.20359	1.03007	0.949509	0.765378	0.760313
1.02163	1.02944	1.0736	1.23108	1.14146	0.82033	0.732502	0.972017	1.23544	1.27282	1.14984	1.15099	1.45255	1.46742	0.93863	0.715681	1.13351	1.5861	1.91671	2.15797	2.06647	1.94217	2.03955	2.122	1.98394	1.84934	1.88828	1.66122	1.54882	1.83478	1.93412	1.60937	1.30519	1.4056	1.37495	1.15466	1.27999	1.50429	1.34788	1.01085	0.918534	1.06027	1.34221	1.32985	1.17752	1.15446	1.06635	0.93142	1.12334	1.58626
0.718857	0.976657	1.37284	1.52392	1.45376	1.47786	1.53526	1.25684	0.819722	0.522789	0.411392	0.540212	1.07007	1.37796	1.04912	0.803084	0.923182	1.1394	1.06027	1.02422	1.15373	1.10538	0.913666	0.817863	0.692912	0.625009	0.651161	0.600865	0.681036	1.07856	1.29757	1.10314	0.885886	0.829309	0.966388	1.19254	1.39377	1.36442	1.16848	1.10763	1.20059	0.956617	0.64856	0.781537	1.06481	0.966257	0.660838	0.457457	0.362272	0.519712
2.61842	1.81639	1.32057	1.28148	1.57207	1.65001	1.4753	1.38664	1.39856	1.55225	1.86166	2.09996	2.15945	2.1992	2.10994	2.09919	2.20081	2.14326	1.79754	1.59324	1.70641	1.95702	2.15643	1.93371	1.6372	1.4953	1.67167	1.85293	1.91799	1.88106	1.88205	2.03903	2.03095	1.55809	1.37922	1.91379	2.20233	1.94621	1.61882	1.66699	1.99071	2.03302	1.91781	1.905	1.71571	1.38515	1.50078	1.81719	1.85588	1.89042
0.783754	0.625328	0.622018	0.793645	1.15423	1.43339	1.23442	0.785151	0.859449	1.38931	1.57144	1.23055	1.06622	0.958489	0.605965	0.497867	0.695964	0.911747	1.19782	1.50903	1.83469	1.7632	1.20674	0.782602	0.618268	0.712308	0.9862	1.11586	0.989049	0.798909	0.740302	0.9541	1.27788	1.35759	1.2102	0.901564	0.69837	0.836464	1.04467	1.15357	1.32198	1.43733	1.20049	0.864317	0.708787	0.687312	0.808181	1.00725	1.02591	1.18182
0.292361	0.340713	0.353302	0.374359	0.390867	0.575014	0.753399	0.563644	0.356464	0.321982	0.200468	0.0531358	0.0162028	0.076884	0.158006	0.133418	0.099381	0.204738	0.312148	0.26947	0.224403	0.235282	0.302517	0.396339	0.437827	0.445673	0.464367	0.44575	0.41994	0.296031	0.110621	0.0611088	0.195061	0.327046	0.217917	0.0575393	0.000972719	0.0108246	0.104983	0.326193	0.493912	0.463871	0.337819	0.336122	0.318719	0.20941	0.192649	0.224534	0.316573	0.474052
2.39441	1.72266	1.41297	1.27702	1.22675	1.26669	1.5245	1.76602	1.71101	1.615	1.43265	1.08318	0.9512	1.25715	1.55248	1.6167	1.40736	1.10717	1.05598	1.10658	1.39265	1.76543	1.69837	1.44785	1.74154	2.34753	2.46274	2.14735	2.19862	2.42778	2.6069	2.3988	1.75624	1.22786	1.1432	1.40893	1.44451	1.25779	1.10841	1.17661	1.39727	1.64568	1.98159	2.01312	1.53684	1.18018	1.58008	2.01489	1.8105	1.29905
2.97039	2.66591	2.47239	2.67427	3.30808	3.66344	3.28908	2.64885	2.81234	3.56885	3.83236	3.6164	3.52269	3.0531	2.56154	2.32135	2.20047	2.2328	2.49178	2.98644	3.35166	3.14625	2.79175	2.46724	2.31728	2.60729	2.94964	3.0309	3.12922	3.25228	3.02349	3.00422	3.0941	2.77821	2.5488	2.49265	2.37955	2.55442	2.88525	3.00435	3.22066	3.50969	3.51455	3.46639	3.59266	3.6873	3.27191	2.71664	2.54331	2.60482
2.59172	2.76901	2.64228	2.23541	2.10547	2.46211	2.47059	2.19575	2.13374	2.31028	2.55825	2.81722	2.65424	2.13917	1.55314	1.38334	1.72613	2.13261	2.19092	2.16525	2.72662	3.65829	3.83063	3.33243	3.48424	3.82473	3.23129	2.64258	2.50123	2.54425	2.8952	3.03108	2.77912	2.48542	2.4167	2.22646	1.97967	2.20789	2.2497	1.96333	2.02337	2.2052	2.1454	2.05869	2.07555	1.95723	1.62286	1.50783	1.81476	2.03584
1.36582	1.76994	2.31635	2.27239	1.76531	1.73303	1.92391	1.88658	1.48954	1.18146	1.28076	1.17653	0.942649	0.907596	0.86939	1.0895	1.59992	1.72036	1.32912	1.23337	1.31395	1.19587	1.26836	1.57219	1.69828	1.75168	2.03312	2.20375	2.26153	2.10667	1.93082	1.93917	1.78876	1.55969	1.53808	1.62936	1.46893	1.23278	1.23592	1.31466	1.25747	1.47347	1.68741	1.58815	1.59597	1.46383	1.15373	1.12951	1.26942	1.26132
2.04453	2.08521	1.7466	1.15276	0.72022	0.728686	0.964093	0.941652	0.827085	0.997067	1.3045	1.48538	1.42038	1.10141	0.812523	0.827641	1.056	1.24269	1.4255	1.45338	1.52	1.77967	1.79572	1.52804	1.43266	1.60758	1.84937	2.18023	2.51222	2.13251	1.23651	0.983489	1.23112	1.18492	0.989141	1.01911	1.21916	1.43341	1.40334	1.17569	1.05661	0.96057	0.907702	1.11258	1.37825	1.44541	1.60341	1.91758	2.19981	1.92888
1.23083	0.912709	0.817415	0.80261	0.871008	0.951585	1.01894	1.06702	1.14663	1.27281	1.32074	1.32766	1.53053	1.66464	1.48854	1.38811	1.47416	1.39163	1.17595	0.901652	0.941758	1.5387	2.10205	1.99161	1.63621	1.75607	1.94905	1.54552	0.898288	0.834543	1.32032	1.79018	1.55876	1.08887	0.921576	0.741748	0.817254	1.18028	1.41015	1.45244	1.33279	1.05659	0.835159	0.879922	1.16447	1.49715	1.8453	2.04748	1.892	1.49175
0	0	0	0	0	0	0	0.0246775	0.101351	0.165563	0.141814	0.148674	0.160983	0.0842666	0.0163857	0	0	0	0	0	0	0	0	0	0	0	0	0.000692559	0.0308772	0.13947	0.280108	0.330785	0.27839	0.15718	0.0444645	0.00358487	0	0	0	0	0	0	0	0	0	0	0	0	0	0
0.0599878	0.142894	0.151022	0.0645573	0.00905075	0	0	0	0	0	0	0	0	0	0	0	0	0	0	0	0	0	0	0	0	0	0	0	0	0	0	0	0.00836826	0.0628721	0.149828	0.141757	0.0532286	0.00574834	0	0	0.0196838	0.0918115	0.16274	0.114597	0.0319776	0.00104057	0.0099905	0.103258	0.320703	0.444382
0.0599878	0.149374	0.218603	0.280664	0.327114	0.275966	0.21359	0.127633	0.0504187	0.0772399	0.157163	0.130675	0.0497315	0.0974405	0.319211	0.457725	0.297517	0.121071	0.155897	0.302022	0.377273	0.310215	0.213582	0.183255	0.152307	0.166271	0.186794	0.236433	0.323733	0.248819	0.150289	0.201274	0.258444	0.254994	0.286206	0.332364	0.209523	0.0565799	0.00297977	0.0110414	0.135638	0.427495	0.580739	0.388422	0.209	0.273841	0.371879	0.369453	0.353667	0.233471
1.86018	1.75507	1.47483	1.12094	0.878113	0.854414	1.04407	1.39131	1.74952	1.87023	1.45077	1.01371	0.948843	1.07907	1.36789	1.52593	1.62159	1.98834	2.18046	2.04629	1.52086	0.787685	0.381887	0.459099	0.866435	1.2846	1.55901	1.61659	1.36037	1.2302	1.49687	1.75473	1.79243	1.7088	1.55404	1.53883	1.50428	1.29306	1.23788	1.66342	2.07228	2.11351	1.82631	1.57536	1.68777	1.93033	1.84876	1.70236	1.72218	1.59345
0.202971	0.262909	0.224761	0.105542	0.0227379	0	0	0	0	0.0257729	0.10326	0.163825	0.10326	0.0257729	0	0	0	0	0.0044448	0.0487312	0.137201	0.153268	0.0679884	0.0101733	0	0	0	0	0	0	0	0	0	0	0	0	0	0	0	0	0	0	0	0	0.000506531	0.0298035	0.11085	0.163342	0.0956208	0.0217397
1.73272	1.26795	0.830516	0.459054	0.401107	0.754408	1.27768	1.54536	1.65742	1.71005	1.57618	1.26653	1.09473	1.2048	1.26328	0.99331	0.696522	0.822147	1.19389	1.25932	1.11448	1.09934	0.997177	0.594074	0.398919	0.580957	0.755788	0.703361	0.639765	0.771144	0.925191	1.07065	1.15082	1.04866	1.11965	1.33703	1.43472	1.68024	1.8151	1.29908	0.724969	0.694718	1.05261	1.44234	1.718	1.9701	1.76137	1.10888	0.681007	0.833329
0.732328	0.6896	0.40843	0.276736	0.391655	0.434222	0.362639	0.352499	0.550352	0.873132	0.96114	0.656822	0.322371	0.248579	0.271512	0.260203	0.295859	0.407854	0.505263	0.535459	0.337803	0.191871	0.181525	0.192967	0.316897	0.49436	0.539737	0.494844	0.603056	0.625595	0.441197	0.239906	0.191651	0.219717	0.372793	0.579201	0.709776	0.832883	0.71874	0.489719	0.384959	0.476068	0.771841	0.994202	1.05258	1.04411	0.853508	0.535031	0.357317	0.419041
0	0	0	0	0	0	0	0	0	0	0	0	0	0.00343208	0.0444645	0.13235	0.156266	0.0732756	0.0120238	0	0	0	0	0	0	0	0	0.000329327	0.0287564	0.108962	0.163553	0.09753	0.0227379	0	0	0.0125348	0.0750721	0.157163	0.130675	0.0430949	0.00327564	0	0	0	0	0	0	0	0	0
0.782042	0.601882	0.708124	0.812392	0.633357	0.453341	0.304613	0.117301	0.0666846	0.207015	0.373043	0.384212	0.37672	0.519674	0.749901	0.974662	1.1517	1.22091	1.09912	0.911587	0.711804	0.620612	0.886887	1.29936	1.29093	0.911067	0.590692	0.373972	0.417915	0.793859	0.989738	0.84898	0.709224	0.710622	0.899694	1.11207	1.22726	1.14099	0.877332	0.660211	0.689429	0.689629	0.494422	0.324594	0.288748	0.337366	0.401814	0.527173	0.803465	0.902077
0	0	0	0	0	0	0	0.013223	0.076884	0.158006	0.128973	0.0417519	0.00297977	0	0	0	0	0	0	0	0	0	0	0	0	0	0	0.00201501	0.0378839	0.123725	0.160208	0.0824029	0.0155934	0	0	0	0	0	0	0	0	0	0.00889795	0.0645573	0.167254	0.22454	0.212534	0.127282	0.0366486	0.00192088
0	0	0	0	0	0	0	0	0	0	0	0	0	0	0	0	0.0044448	0.0487312	0.137201	0.153268	0.0679884	0.0101733	0	0	0	0	0	0	0	0	0	0	0	0	0	0	0	0	0	0	0	0	0	0	0	0	0	0	0	0
0.767231	0.731828	0.668255	0.427189	0.247371	0.278875	0.467454	0.516037	0.342195	0.174961	0.205462	0.285754	0.349553	0.467722	0.574802	0.523596	0.339308	0.195476	0.263934	0.49991	0.659348	0.464785	0.228292	0.304241	0.540615	0.708245	0.762367	0.621298	0.442977	0.301985	0.353252	0.674232	0.885764	0.767032	0.484717	0.243748	0.256979	0.494594	0.583891	0.469057	0.359752	0.366477	0.469691	0.54912	0.518873	0.483192	0.525801	0.602659	0.448227	0.191843
0.869677	0.665783	0.748666	0.955968	0.970088	0.803385	0.582445	0.368201	0.261831	0.328141	0.497973	0.634662	0.547353	0.333811	0.326157	0.528748	0.655107	0.807163	1.02328	0.976118	0.695142	0.487182	0.443964	0.364268	0.28966	0.475424	0.949364	1.20173	0.892743	0.536956	0.544552	0.641241	0.633226	0.785465	1.07535	1.17335	0.850055	0.585877	0.670314	0.711205	0.522261	0.370167	0.345283	0.249362	0.21712	0.355684	0.469588	0.546632	0.548555	0.531863
0.67658	0.777988	0.793881	0.988774	1.29762	1.37713	1.1681	0.994951	0.866069	0.798751	0.85448	0.913946	1.08174	1.25048	1.07011	0.855046	0.694681	0.736464	0.963101	0.947353	0.647238	0.309279	0.319139	0.786086	1.15921	1.19635	1.41379	1.57739	1.42621	1.23662	1.07655	0.984667	1.0619	1.02802	0.889789	0.757544	0.793102	1.03073	1.10605	0.911176	0.80497	0.812917	0.946179	1.00589	0.945578	1.04715	1.05995	0.989279	0.899729	0.661946
0.467782	0.268944	0.115314	0.156946	0.462071	0.777003	0.851425	0.784764	0.678808	0.595983	0.773064	1.086	1.03092	0.634956	0.46712	0.467866	0.374811	0.264327	0.247487	0.399589	0.743208	0.834237	0.478824	0.124689	0.0086992	0.0543543	0.276242	0.598167	0.681391	0.518209	0.286847	0.12543	0.134294	0.331886	0.732226	1.16738	1.15144	0.873315	0.644875	0.666878	0.742773	0.502512	0.182119	0.0380179	0.0611133	0.179283	0.28053	0.34944	0.388007	0.313863
1.55374	1.52139	1.42447	1.2326	1.24172	1.69519	2.39717	2.61316	1.86595	1.23684	1.13566	1.03339	0.894519	0.87781	0.883979	0.831948	0.913374	1.13958	1.44257	1.55204	1.66821	1.8082	1.6845	1.49047	1.27368	1.17355	1.1729	1.26627	1.19768	1.02376	1.22017	1.62679	1.70585	1.42452	1.26281	1.51226	1.91204	1.94622	1.58556	1.30574	1.53174	2.00708	2.21455	1.81797	1.17878	1.06007	1.38888	1.57351	1.53687	1.45563
0.679718	1.10337	1.27818	1.37226	1.29784	0.882265	0.516573	0.330247	0.423951	0.924717	1.14251	0.696231	0.231489	0.0787362	0.180969	0.40194	0.601154	0.854308	1.1211	1.09263	0.849371	0.745635	0.685592	0.637757	0.685673	0.671276	0.763419	0.90156	0.827183	0.618941	0.617054	0.825784	0.829223	0.618161	0.668791	1.11604	1.39961	1.05504	0.571168	0.46339	0.628464	0.7787	0.907423	0.899594	0.980164	1.20636	1.43656	1.42058	1.14402	1.14664
1.67672	1.78072	2.12144	2.57132	2.38217	1.92519	1.91431	1.93675	1.57115	1.31276	1.19088	1.14539	1.25692	1.60894	2.09348	2.35596	2.25654	1.93836	1.56949	1.50929	1.79026	1.98346	1.76354	1.66729	1.83482	1.75869	1.72664	1.90977	2.02688	2.25576	2.23845	1.68086	1.38474	1.74862	2.26182	2.43285	2.23432	2.21058	2.18718	2.0984	2.11408	2.35625	2.78801	2.94761	2.61853	2.08212	1.83315	2.06052	2.50873	2.32997
0.169551	0.129375	0.355653	0.801249	1.14379	1.23781	1.17816	0.88927	0.526573	0.425031	0.477113	0.358108	0.262813	0.396945	0.507268	0.457938	0.436991	0.383915	0.28348	0.266896	0.36625	0.55553	0.733377	0.896494	0.758983	0.503938	0.418272	0.443046	0.655206	1.03124	0.996898	0.711696	0.612967	0.596799	0.500275	0.468376	0.539782	0.58799	0.468668	0.286179	0.157072	0.13297	0.190462	0.255227	0.335719	0.264241	0.104887	0.144085	0.42371	0.645846
2.0334	2.12378	1.96411	1.7944	1.66179	1.8366	2.38747	2.56374	2.32423	2.1967	2.05645	1.75773	1.62932	1.60578	1.62651	2.05274	2.83784	3.22746	3.16119	2.88792	2.78477	2.48149	1.98759	2.09552	2.19628	1.7553	1.63388	1.90977	2.04487	2.06632	2.04392	1.73569	1.57561	1.96156	2.56909	2.91381	2.79457	2.37771	2.04167	1.92493	2.04827	2.37115	2.40133	2.24489	2.30531	2.40915	2.35022	2.34583	2.08518	1.98155
1.38494	1.39125	0.840494	0.633801	0.832806	1.0345	1.1876	1.23544	1.13356	1.17854	1.40806	1.38798	1.1819	1.07156	0.775898	0.365177	0.337513	0.639232	0.775443	0.690752	0.679808	0.822941	0.93934	1.0412	1.04145	0.721528	0.330533	0.31156	0.530579	0.550167	0.452762	0.63912	0.91501	0.886446	0.757986	0.712623	0.752524	0.779443	0.652319	0.585901	0.661908	0.737329	0.692393	0.631091	0.740045	1.0387	1.23379	0.967983	0.607841	0.537964
0	0	0	0	0	0	0	0	0	0	0	0	0	0	0	0	0	0	0	0	0	0	0	0	0	0	0	0	0	0	0	0	0	0	0	0	0	0	0	0	0	0	0	0	0	0	0	0	0	0
0.711355	0.484412	0.421238	0.610886	0.885804	0.987334	0.771566	0.513127	0.626193	0.779547	0.86694	1.09112	1.17027	1.17639	1.24649	1.1066	0.770716	0.52696	0.489851	0.642367	1.03639	1.52404	1.58548	1.15258	0.828259	0.849215	0.963928	0.940756	0.685365	0.475951	0.564384	0.792642	0.881016	0.747062	0.601392	0.674577	0.808891	0.934195	0.98792	0.75984	0.377421	0.360659	0.615966	0.643846	0.460844	0.520039	1.00967	1.19365	0.875047	0.809101
0.496589	0.41914	0.333817	0.218524	0.132394	0.195596	0.289983	0.28903	0.260777	0.272867	0.299408	0.293056	0.194862	0.0649583	0.00791473	0.021697	0.136647	0.355215	0.472489	0.39312	0.364258	0.448254	0.542071	0.500552	0.256005	0.065603	0.123991	0.390168	0.548083	0.404782	0.246886	0.207573	0.350272	0.545119	0.496783	0.203088	0.0291882	0	0	0	0	0	0.0209434	0.14167	0.32037	0.289664	0.105789	0.0452244	0.122536	0.17083
1.02916	0.935099	1.09893	1.31939	1.38568	1.39724	1.53939	1.56799	1.18786	0.712247	0.724731	1.07127	1.04578	0.762296	0.834969	1.15406	1.1745	0.772684	0.513393	0.551333	0.545406	0.494049	0.825617	1.28559	1.2844	0.944402	0.813088	0.972774	1.21571	1.19904	0.857061	0.54869	0.509589	0.70734	0.859841	0.744819	0.657908	0.804513	1.00582	1.10343	1.09683	1.04699	0.995057	0.833027	0.642223	0.523042	0.475607	0.687297	1.13214	1.16929
1.36647	1.06314	0.996881	0.942232	0.754073	0.848829	1.21997	1.44823	1.28217	1.13238	1.28236	1.66133	1.94701	1.91333	1.75642	1.33185	0.99461	0.898566	0.857615	0.946819	1.01487	0.971151	0.891762	0.960076	1.28985	1.69754	1.78618	1.50184	1.36026	1.64073	1.83453	1.67628	1.40102	1.1764	1.0563	1.25263	1.48552	1.79752	2.38906	2.51488	1.84007	1.07395	0.862411	1.21442	1.56467	1.27176	0.793991	0.877052	1.0987	1.00615
0.756612	0.897598	1.11795	1.19881	0.968819	0.741851	0.794361	0.810263	0.807542	0.76378	0.699488	0.883381	1.14416	1.35614	1.61403	1.4604	1.00278	0.850764	0.886459	0.607711	0.387808	0.576973	0.979602	1.32426	1.47692	1.41897	1.24983	1.23396	1.255	1.0867	0.829973	0.925593	1.12594	1.02906	0.82993	0.691029	0.680497	0.879522	1.11055	1.4396	1.74025	1.6552	1.43577	1.33787	1.12243	0.952783	1.16283	1.48392	1.45173	1.0098
1.02925	0.937053	1.08642	1.29141	1.18141	1.24614	1.54969	1.53552	1.28318	1.23639	1.34932	1.38793	1.18058	1.11072	1.35524	1.35811	1.23829	1.63312	2.19527	2.09289	1.84814	1.98171	2.0152	2.00963	2.04294	1.85542	1.58944	1.35512	1.14958	1.24205	1.28036	0.930081	0.817286	1.40415	1.96702	1.84689	1.61828	1.73374	1.80935	1.66266	1.3471	1.04293	1.07278	1.41791	1.50701	1.33198	1.22653	1.13496	1.02218	1.17536
0.808636	0.632216	0.570427	0.531658	0.460731	0.357968	0.408015	0.756872	1.05734	1.0755	0.887626	0.7281	0.794689	0.690154	0.518158	0.559521	0.703528	0.829089	0.827162	0.882735	1.00336	0.883101	0.70124	0.681162	0.689199	0.585809	0.467897	0.52865	0.858515	1.26312	1.61809	1.73765	1.4595	1.02724	0.98673	1.20417	1.27489	0.908945	0.550112	0.543175	0.639222	0.833637	1.1366	1.1596	0.948883	0.862479	0.626409	0.449454	0.672887	1.05663
1.67796	1.52417	1.36167	1.23218	1.32544	1.52661	1.75069	2.13991	2.4859	2.18118	1.54798	1.24756	1.33948	1.41182	1.47671	1.77289	2.16233	1.99905	1.29293	0.824945	1.02314	1.47097	1.69824	1.89417	2.03761	1.97827	2.05268	2.0074	1.76142	1.70855	1.60782	1.25299	0.974229	1.20088	1.77448	1.86125	1.5198	1.35771	1.56092	1.86744	2.20279	2.45304	2.4461	2.16005	1.78527	1.65547	1.45915	1.0014	0.835124	1.01127
0.919935	0.963105	0.804006	0.666512	0.939158	1.00238	0.706569	0.664122	0.919943	1.07083	1.07136	1.23103	1.41435	1.38713	1.12414	0.847603	0.909261	1.15939	1.27507	1.29343	1.35605	1.11969	0.738995	0.853526	1.31195	1.26976	0.702525	0.425341	0.486216	0.531858	0.824212	1.30179	1.33211	1.13504	0.869441	0.664519	0.764439	1.18993	1.44033	1.17484	0.847748	0.727665	0.742607	0.915744	1.12715	1.08226	0.994353	0.989181	0.893345	0.834496
0.0832646	0.253301	0.340654	0.18525	0.0380232	0	0	0.0289777	0.222147	0.558544	0.61493	0.329453	0.176635	0.17124	0.0966068	0.0314164	0.0783366	0.252412	0.462314	0.578342	0.533311	0.437996	0.530671	0.615214	0.4328	0.272371	0.2803	0.249484	0.121305	0.027119	0.012491	0.0771027	0.164428	0.15108	0.122017	0.185145	0.231635	0.21808	0.15858	0.208503	0.412473	0.492734	0.365607	0.221526	0.149611	0.232794	0.37028	0.382341	0.229566	0.1305
1.25902	1.4168	1.74806	1.72193	1.41148	1.36336	1.58563	1.94111	2.06274	2.0972	2.12229	1.84273	1.40507	1.36646	1.44261	1.20346	0.919952	0.875577	1.05195	1.49886	2.23441	2.47441	2.03086	1.57909	1.54588	1.46067	1.24738	1.33886	1.73425	1.80001	1.57368	1.48208	1.59961	1.41736	1.20317	1.30855	1.55294	2.1128	2.70373	2.43029	2.02092	2.00669	1.90103	1.63796	1.70626	1.87257	1.59113	0.985317	0.888602	1.21524
2.70179	2.68439	2.2526	2.25516	2.99186	3.54293	3.35512	2.88484	2.80571	3.02883	3.19326	3.16853	3.27353	3.58657	3.37533	2.76791	2.50106	2.67076	2.68725	2.20543	2.07914	2.91738	3.66396	3.20509	2.27185	2.07291	2.32031	2.55123	2.56271	2.426	2.28374	2.26866	2.47781	3.3708	4.09308	3.57795	2.84318	2.67499	2.76515	3.27963	4.09846	4.20401	3.65884	3.50288	3.60836	2.98083	2.13323	1.93315	2.20385	2.4645
2.94959	2.58124	2.16503	1.91589	1.65573	1.3281	1.44652	1.77664	2.04492	2.36426	2.75266	2.64457	2.11533	1.9163	2.25559	2.43138	2.16919	2.15008	2.51573	2.64439	2.79314	3.21663	3.40139	3.00651	2.41844	2.19181	2.11803	1.78982	1.40635	1.34606	1.40926	1.32474	1.49351	1.94758	2.29449	2.38279	2.72404	3.04206	2.92339	2.82628	2.74591	2.44562	2.066	1.87642	1.80826	2.0131	2.30669	2.47969	2.66651	2.76669
2.20778	1.29778	0.764167	0.781544	1.2468	1.71615	1.53075	1.10049	1.2292	1.62375	1.59812	1.32245	1.33989	1.41643	1.14278	1.04049	1.17954	1.10021	1.1838	1.31852	1.21091	1.01353	1.0481	1.25432	1.25532	1.03485	0.85353	1.12071	1.55851	1.36841	0.77907	0.666111	0.941496	1.09539	1.15845	1.35397	1.26673	0.909994	0.971622	1.40349	1.53041	1.29674	1.17101	1.13569	0.881713	0.71455	0.939257	1.14157	1.26772	1.35636
1.58273	1.63468	1.19936	0.983004	1.22111	1.50834	1.73342	1.73613	1.4574	1.28005	1.36552	1.48417	1.63516	1.55635	1.16699	0.89336	0.83701	0.851811	0.778626	0.782351	0.979803	1.09116	1.21678	1.45976	1.67528	1.89213	1.93183	1.60395	1.40876	1.68233	1.79297	1.42734	0.887547	0.69579	0.946048	1.20846	1.2197	1.25048	1.42639	1.88996	2.2973	1.96564	1.3015	1.11207	1.3593	1.74755	1.86814	2.00085	2.16913	1.92031
1.33277	1.80685	1.97255	1.74815	1.48407	1.33483	1.18803	0.819047	0.545466	0.617984	0.793038	0.904776	1.20817	1.64967	1.89892	1.96023	1.8946	1.70092	1.59284	1.44627	1.55436	1.74879	1.43868	1.04849	1.10712	1.3701	1.46235	1.51936	1.46759	1.2308	1.30209	1.59771	1.76659	1.75454	1.62887	1.55973	1.63396	1.69601	1.49106	1.28004	1.29188	1.48564	1.76382	1.86183	1.49591	1.21007	1.3118	1.25134	0.907209	0.916904
0	0	0	0	0	0	0.00212025	0.0398626	0.130187	0.168576	0.0867067	0.0164078	0	0	0	0	0	0.00546715	0.0544049	0.1476	0.158909	0.067929	0.00952346	0	0	0	0	0	0	0	0	0	0.0207118	0.0966068	0.17124	0.120582	0.0336478	0.00109492	0	0	0	0	0.00546715	0.0544049	0.1476	0.158909	0.067929	0.00952346	0	0
0	0	0	0	0.0259664	0.106644	0.17235	0.117917	0.0891112	0.153764	0.153604	0.0609732	0.0074195	0	0	0.00546715	0.0544049	0.1476	0.158909	0.067929	0.00952346	0	0	0	0	0	0	0	0	0	0.0248485	0.110101	0.226659	0.260259	0.188094	0.0682588	0.00952346	0	0	0	0	0	0	0.00725873	0.0609732	0.153604	0.153604	0.0609732	0.0074195	0
0.104905	0.217985	0.267686	0.205234	0.0812741	0.0258413	0.0882716	0.237803	0.30164	0.190382	0.115199	0.237603	0.382405	0.335851	0.26585	0.231365	0.200331	0.169982	0.18257	0.130524	0.106658	0.209234	0.326049	0.352091	0.272018	0.192779	0.186065	0.120582	0.0350233	0.0378721	0.159084	0.328837	0.400284	0.342189	0.257726	0.174061	0.0661559	0.0089661	0.00128067	0.0876708	0.355803	0.606071	0.483708	0.266101	0.326641	0.523187	0.468124	0.389093	0.397305	0.329206
2.10556	2.11891	2.00865	1.94696	2.10468	2.18615	1.98747	1.76906	1.84895	2.07776	1.9635	1.57056	1.33018	1.51458	1.72419	1.83461	1.93197	1.8014	1.64359	1.54359	1.13825	0.767327	0.781006	0.993659	1.03576	0.984659	1.03765	1.33161	1.50837	1.55368	1.98272	2.54621	2.77021	2.83292	2.82794	2.41793	1.8611	1.45777	1.29664	1.59354	1.90409	1.77353	1.56319	1.57169	1.29023	0.924033	0.942204	1.13836	1.29441	1.47393
0.369451	0.283016	0.147303	0.145401	0.176667	0.153034	0.213118	0.279348	0.224584	0.0927553	0.0164078	0	0	0	0	0	0.00361133	0.0467869	0.139262	0.164428	0.0843615	0.073625	0.153604	0.153604	0.0609732	0.0074195	0	0.0118177	0.0768421	0.200721	0.267392	0.21808	0.0998154	0.0709315	0.146002	0.176363	0.156431	0.178678	0.130187	0.0398626	0.00228103	0	0	0	0	0	0	0.00678302	0.0592934	0.152165
0.815818	0.696185	0.736803	0.754988	0.814315	1.02157	1.11299	0.911124	0.768344	0.77803	0.773063	0.958908	1.30809	1.38342	1.19729	1.09701	1.03966	1.05478	1.23012	1.2446	1.15098	1.22264	1.24375	0.993728	0.749062	0.603508	0.543315	0.731194	1.02855	1.04231	0.945414	1.18827	1.4408	1.31923	1.24166	1.36131	1.36456	1.13245	0.955237	0.96743	0.914046	0.587973	0.312242	0.321758	0.64073	1.05139	1.59565	2.00572	1.6459	0.940317
0.45795	0.475723	0.375565	0.447586	0.603539	0.490097	0.279709	0.272248	0.361282	0.43315	0.413327	0.302501	0.261584	0.288868	0.334005	0.371634	0.486128	0.496102	0.254966	0.114694	0.172241	0.299178	0.577582	0.864024	0.792373	0.521998	0.397506	0.230925	0.0624882	0.00414146	0.0545267	0.219334	0.432264	0.558604	0.555754	0.314069	0.0796527	0.0242027	0.133812	0.302409	0.297399	0.2071	0.363085	0.608024	0.514186	0.252675	0.191828	0.237418	0.259848	0.284936
0	0	0	0	0	0.0188357	0.0926209	0.170358	0.124474	0.0360484	0.00153631	0	0	0	0	0	0	0	0	0	0.000346528	0.0302584	0.114653	0.172095	0.102624	0.0239255	0	0	0	0	0	0	0	0	0	0	0	0	0	0	0	0	0.0111689	0.073375	0.162378	0.142698	0.0497525	0.0315861	0.108653	0.172381
0.245571	0.624294	1.13644	1.24379	0.877616	0.534527	0.361484	0.242322	0.180835	0.201288	0.231417	0.309154	0.304739	0.21005	0.270667	0.515938	0.787779	0.943955	0.929156	0.671553	0.330084	0.261829	0.366386	0.464152	0.482855	0.492055	0.507635	0.587478	0.720075	0.755	0.627964	0.636727	0.73556	0.641546	0.515393	0.564695	0.765537	1.06256	1.17936	0.89108	0.62681	0.693072	0.752503	0.580558	0.452268	0.425076	0.45902	0.615799	0.643101	0.595246
0.0990133	0.17595	0.183327	0.185558	0.163826	0.0715394	0.0107046	0	0	0	0	0	0	0	0	0	0	0	0	0	0	0	0	0	0	0	0	0	0	0	0	0	0	0	0	0	0	0	0	0	0	0	0	0.00202941	0.0677471	0.248714	0.404162	0.348301	0.194415	0.0592934
0.0416153	0.126658	0.170358	0.0926209	0.0189964	0	0	0	0	0	0	0	0	0	0	0	0	0.000934141	0.0336478	0.120582	0.17124	0.0966068	0.0208726	0	0	0.00994198	0.0697238	0.160116	0.146002	0.0528273	0.00522449	0	0	0	0	0	0	0	0	0	0	0	0	0	0	0	0	0	0.00632623	0.0576384
0.00747719	0.0601704	0.153777	0.19229	0.211788	0.278354	0.26519	0.206869	0.327489	0.545551	0.531003	0.353985	0.262649	0.25107	0.271179	0.271153	0.246395	0.269761	0.37419	0.435685	0.355312	0.298915	0.335688	0.357055	0.239843	0.19812	0.255888	0.296129	0.365706	0.559574	0.882756	1.17463	0.983179	0.617369	0.485235	0.41252	0.342674	0.297168	0.247672	0.289339	0.416564	0.491171	0.553372	0.701414	0.741623	0.679282	0.632134	0.536697	0.350214	0.337651
0.914496	1.04735	1.08982	0.879066	0.638412	0.618722	0.655316	0.626715	0.682707	0.72635	0.589849	0.402232	0.318548	0.350337	0.321835	0.177009	0.141113	0.299296	0.618109	0.901452	0.809618	0.748206	0.851034	0.92862	1.05528	1.05412	0.704948	0.532972	0.677794	0.605638	0.254551	0.112853	0.259094	0.539786	0.831074	0.831442	0.501122	0.445926	0.857198	1.10194	0.794181	0.400747	0.259508	0.29179	0.407339	0.488539	0.564605	0.648891	0.53612	0.324636
0.506946	0.817367	1.01044	0.961708	0.768659	0.750715	0.85229	0.941219	0.897587	0.729193	0.763061	1.01797	1.06148	1.02383	0.935809	0.844034	0.750324	0.601282	0.369493	0.327307	0.573032	1.05195	1.47756	1.67972	1.55358	1.01717	0.525332	0.439409	0.662578	0.714892	0.688185	0.790043	0.697048	0.402839	0.287875	0.480864	0.743963	0.98825	1.16105	1.01604	0.724955	0.811709	1.22318	1.43507	1.14972	0.925211	1.03609	1.05751	0.832705	0.760788
0.496689	0.478296	0.567565	0.458182	0.24808	0.274564	0.340038	0.252511	0.337414	0.565586	0.586702	0.554735	0.725797	0.921312	0.77225	0.410669	0.436201	0.776311	0.87621	0.634297	0.288266	0.0673405	0.0637066	0.300683	0.669809	0.835058	0.788808	0.80263	1.05109	1.28583	1.08789	0.624781	0.31163	0.204586	0.216393	0.27573	0.350027	0.354424	0.321416	0.338439	0.435638	0.745938	0.957372	0.729352	0.541296	0.509203	0.460536	0.302184	0.168886	0.174122
1.26816	1.93858	2.40863	2.13365	1.5761	1.38588	1.35115	1.13834	0.940401	0.963603	1.16622	1.19868	1.11957	1.25159	1.43017	1.74294	2.0053	1.96284	1.66909	1.36508	1.4525	1.97124	2.13298	1.7636	1.30917	1.07636	1.2385	1.31914	1.27808	1.43228	1.52655	1.24413	0.887444	0.94535	1.33011	1.37972	1.22019	1.55256	1.80922	1.51933	1.15179	1.06394	1.46821	2.18363	2.55113	2.13135	1.49354	1.22624	1.40133	1.42109
0.773653	0.861228	1.03688	1.25158	1.38724	1.40039	1.13842	0.749237	0.593197	0.915679	1.2739	1.25322	1.14641	1.02842	0.898485	0.885619	0.955066	0.997569	1.04463	0.870856	0.540722	0.577913	0.778082	0.623738	0.442336	0.653089	0.967194	1.0991	1.05582	0.908658	0.753357	0.876471	0.991	0.994172	0.843442	0.576421	0.321907	0.376344	0.618696	0.795618	0.817516	0.803708	0.859323	0.910111	0.952334	0.739444	0.605059	0.828599	1.01711	0.975553
2.02639	2.61773	2.88053	2.79379	2.50989	2.02954	1.45392	1.26629	1.62603	2.47922	2.90069	2.48888	1.73754	1.54813	1.90508	2.06706	2.09087	2.30054	2.10566	1.73754	2.01223	2.4623	2.68128	2.83068	2.90363	2.24029	1.29063	1.29115	1.90352	2.15808	2.00331	1.74758	1.59282	1.73946	2.08487	2.25348	2.21993	2.02707	2.20374	2.57721	2.45873	1.94623	1.89418	2.40683	2.68893	2.56359	2.4904	2.26315	1.89066	1.7278
0.0514705	0.232106	0.477173	0.497211	0.326643	0.158353	0.12582	0.31248	0.506442	0.534403	0.678413	0.784915	0.497247	0.141257	0.0111916	0.0131894	0.078993	0.190389	0.293015	0.437156	0.56192	0.613645	0.657765	0.57767	0.370687	0.174533	0.151259	0.380858	0.6607	0.695973	0.540575	0.463019	0.69372	0.923172	0.845551	0.598663	0.470224	0.51004	0.543566	0.447631	0.367703	0.354626	0.293297	0.373953	0.523693	0.436914	0.26453	0.181111	0.286112	0.432559
2.45044	2.13847	1.51713	1.48752	1.88901	2.34859	2.38828	2.00358	1.75056	1.8943	2.34028	2.85294	2.9285	2.75848	2.64836	2.6108	2.40176	2.1831	1.99513	1.95536	1.9967	2.02917	1.98398	1.75245	1.45288	1.6101	2.0468	2.09305	1.79685	1.5286	1.50561	1.74907	2.0715	2.40755	2.74131	2.93214	2.61188	2.11666	2.01421	2.2539	2.36076	2.23317	1.91992	1.79271	2.28223	3.02201	3.18877	2.79005	2.41007	2.1422
1.41914	1.0033	0.833291	0.86054	0.760166	0.556446	0.42895	0.401282	0.318376	0.334502	0.53801	0.764678	0.718355	0.535443	0.429795	0.360687	0.338604	0.370259	0.548078	0.70437	0.558743	0.258697	0.0722503	0.16923	0.514847	0.735987	0.654022	0.611865	0.621292	0.746885	0.768473	0.571018	0.545352	0.614988	0.685448	0.905972	1.03268	0.901035	0.605923	0.532267	0.673709	0.887598	1.17037	1.28092	1.13124	1.03683	1.0109	0.878528	0.518965	0.291555
0	0	0	0	0	0	0	0	0	0	0	0	0	0	0	0	0	0	0	0	0	0	0	0	0	0	0	0	0	0	0	0	0	0	0	0	0	0	0	0	0	0	0	0	0	0	0	0	0	0
[truncated: 69 more columns]

## Sheet: S9B Fig.
1.32912	0.96499	0.603785	0.451975	0.434972	0.556526	0.68097	0.47698	0.152176	0.021773	0.0589434	0.169961	0.360313	0.680389	0.848943	0.711931	0.641333	0.75178	0.816804	0.665244	0.431194	0.315496	0.212373	0.255328	0.615009	0.865135	0.675771	0.624316	0.926879	1.05384	0.866416	0.752042	0.619388	0.443356	0.504412	0.668767	0.731214	0.897598	1.15626	1.05464	0.646775	0.44524	0.460718	0.376829	0.380952	0.547508	0.588323	0.641336	0.826119	0.863922
0.0139288	0.0732134	0.150022	0.15643	0.175374	0.244525	0.278971	0.331166	0.478405	0.565373	0.486963	0.370529	0.465027	0.590567	0.619823	0.589634	0.453607	0.224665	0.0900366	0.116293	0.164851	0.156315	0.171842	0.172124	0.191777	0.266528	0.342104	0.268086	0.144469	0.221411	0.385115	0.385088	0.349157	0.481939	0.661424	0.636201	0.399603	0.261232	0.239978	0.207033	0.213666	0.399679	0.532347	0.401024	0.258199	0.295048	0.331448	0.375497	0.471476	0.440214
0.46603	0.398253	0.193984	0.125036	0.156777	0.136704	0.149016	0.18086	0.183011	0.162053	0.0790011	0.0395242	0.0968073	0.153588	0.0968073	0.0241624	0	0	0	0.00604352	0.0528291	0.135575	0.138101	0.0710626	0.0860529	0.15078	0.114314	0.0343585	0.00180085	0	0	0	0	0.00995122	0.0653755	0.144675	0.130661	0.0933669	0.182433	0.281188	0.207514	0.104426	0.126347	0.148873	0.0737922	0.0132087	0	0	0	0
0.396573	0.267872	0.22045	0.203886	0.14753	0.0612344	0.0624547	0.139537	0.168801	0.165446	0.157497	0.0807579	0.0161304	0	0	0.0016576	0.0454878	0.183011	0.297282	0.203081	0.0570479	0.00336086	0.0167822	0.0825232	0.151785	0.110904	0.0473369	0.0803699	0.15078	0.133645	0.122217	0.199083	0.292138	0.352453	0.284046	0.2084	0.15859	0.162203	0.150072	0.140928	0.282132	0.418716	0.300896	0.113649	0.0893893	0.170112	0.20383	0.221598	0.221799	0.179728
0.349674	0.280308	0.275368	0.243959	0.135797	0.0904758	0.234185	0.411444	0.367648	0.250102	0.335504	0.576359	0.732404	0.553024	0.343112	0.361452	0.460848	0.33403	0.109215	0.0314482	0.0914357	0.172665	0.192939	0.242382	0.342963	0.493817	0.576172	0.457149	0.273041	0.330114	0.446642	0.432163	0.355982	0.445704	0.617577	0.576801	0.429019	0.348381	0.23201	0.236438	0.425665	0.412547	0.256812	0.286426	0.328881	0.328734	0.43416	0.483582	0.33626	0.284817
1.0511	1.25993	1.33572	1.24886	1.29656	1.2715	1.09396	0.961229	0.977338	1.07593	1.11214	1.0871	0.948627	0.750963	0.769277	1.08194	1.35671	1.39921	1.16546	0.844443	0.686031	0.711967	0.878136	1.32155	1.60412	1.32799	0.969881	1.00582	1.07237	0.893434	0.750233	0.921557	1.23438	1.24993	1.05094	0.920689	0.81964	0.885873	1.08654	1.32983	1.55928	1.61841	1.33357	1.05266	0.980908	1.05424	1.11467	1.00854	0.856879	0.749447
0.641299	0.603896	0.710222	0.82697	0.824137	0.818225	0.892327	0.985172	0.886016	0.595139	0.40933	0.523355	0.805623	0.835681	0.653855	0.600729	0.791594	1.00215	0.952512	0.771163	0.645271	0.517305	0.510385	0.589731	0.582407	0.579724	0.701248	0.916024	0.992375	0.718158	0.430946	0.597597	1.05064	1.13067	0.933612	0.846169	0.838338	0.812902	0.779607	0.629528	0.440685	0.443525	0.590544	0.668362	0.611584	0.534051	0.456169	0.383806	0.403733	0.611965
1.50266	1.34969	1.31191	1.19671	1.03775	0.873271	0.808195	0.925123	1.04781	1.25086	1.57983	1.77256	1.83381	1.53204	1.07822	1.17008	1.54502	1.56604	1.38438	1.36403	1.34677	1.34232	1.5408	1.68612	1.4075	1.14805	1.27842	1.54354	1.69749	1.83251	1.94919	1.64765	1.37238	1.5445	1.66173	1.45479	1.19213	1.14798	1.23478	1.25994	1.11728	1.29141	1.65528	1.57561	1.23097	1.17885	1.29331	1.26196	1.19899	1.31381
0.834139	0.965299	1.08426	1.02618	1.04021	1.17468	1.06179	0.854706	0.847777	0.917859	1.03072	1.16733	1.1605	0.999855	0.968766	1.24688	1.75901	2.02223	1.60554	1.02999	0.913372	1.02985	1.16255	1.21437	1.1923	1.3321	1.40761	1.14142	0.824871	0.717423	0.766676	0.863017	0.87044	0.86405	0.860467	0.896051	0.944467	1.01733	1.36319	1.82593	1.85253	1.45757	1.06575	0.913914	1.08561	1.29004	1.3437	1.32	1.22737	1.18335
0.718773	0.658351	0.609745	0.829041	1.10279	1.00863	0.692202	0.616002	0.872768	1.19528	1.23013	1.06587	0.782088	0.642827	0.622978	0.573997	0.489319	0.548092	0.644493	0.671934	0.805629	0.970876	0.959155	0.798029	0.725608	0.700471	0.630365	0.609058	0.723832	0.727223	0.555104	0.525255	0.709304	0.832461	0.843005	0.842055	0.741498	0.682739	0.691211	0.567325	0.453351	0.618626	0.911235	0.99988	0.861239	0.729429	0.699566	0.860586	1.11095	1.0997
1.20969	1.18707	1.17628	1.05826	0.984163	1.06895	1.20917	1.15259	1.05986	1.19124	1.43089	1.53884	1.61273	1.76033	1.79747	1.78292	1.81048	1.81233	1.73477	1.7508	1.89656	1.92107	1.75006	1.47411	1.32738	1.26885	1.1555	1.14965	1.08157	1.04963	1.35655	1.68683	1.65594	1.3929	1.1924	1.12224	1.25036	1.52904	1.7112	1.73032	1.59115	1.71008	2.01058	2.02832	1.77446	1.68574	1.68161	1.56513	1.46875	1.53598
1.36638	1.46668	1.57323	1.31715	0.797938	0.501496	0.655899	1.14116	1.46871	1.37542	1.02452	0.782454	0.906795	1.08464	0.980329	0.904406	1.23606	1.51814	1.27876	0.996219	1.08689	1.06534	0.974552	1.33254	1.72707	1.65434	1.39852	1.12385	0.811395	0.604699	0.606089	0.77194	1.00481	1.13826	1.12593	1.07004	0.950764	0.809008	0.987264	1.43773	1.5754	1.17865	0.692915	0.507854	0.582996	0.708159	0.696385	0.4994	0.334632	0.429127
0.47865	0.612385	0.655214	0.584175	0.600297	0.697083	0.63884	0.437643	0.481271	0.803582	1.08508	0.999376	0.617732	0.387884	0.399075	0.567328	0.753551	0.725239	0.664104	0.875402	1.16809	1.12044	0.815197	0.680031	0.760944	0.859816	0.813214	0.586949	0.477039	0.584944	0.65978	0.629182	0.734445	0.895272	1.07122	1.2164	1.14626	0.887006	0.652162	0.548673	0.610474	0.736891	0.72159	0.770494	0.80504	0.616253	0.648948	0.915431	0.830647	0.528086
0.709334	0.726333	0.96032	1.16826	1.10514	1.10474	1.35673	1.5009	1.30839	1.01099	0.97858	1.32784	1.7529	1.86321	1.79332	1.56473	1.36373	1.44951	1.56073	1.57646	1.56145	1.36168	1.20023	1.31937	1.56917	1.6657	1.53393	1.35563	1.34263	1.44305	1.58385	1.6146	1.34637	1.08512	1.14837	1.40155	1.73314	1.95606	1.76441	1.45984	1.33101	1.31394	1.41988	1.42017	1.34832	1.59022	2.02664	1.86458	1.43451	1.42759
0.999553	1.06184	1.1411	1.0949	1.03953	1.03714	1.03501	1.06621	1.07674	1.03009	0.979087	0.983478	1.0622	1.15615	1.2378	1.28897	1.24684	1.06999	0.972537	0.946436	0.876229	0.779629	0.77113	0.934968	0.967078	0.777498	0.732141	0.949582	1.1737	1.31633	1.38052	1.36639	1.28298	1.2051	1.11038	1.0005	1.01366	1.16769	1.24704	1.15867	1.15304	1.24538	1.24418	1.12723	1.11739	1.27198	1.53688	1.71837	1.71638	1.62628
1.28013	1.4168	1.61267	1.82421	2.03037	2.13736	2.06397	1.94039	1.90591	1.98739	1.97586	1.79805	1.70739	1.84254	2.07164	2.21827	2.24271	1.95593	1.66685	1.64106	1.72566	1.79433	1.8645	1.83591	1.68549	1.60964	1.6712	1.74972	1.86306	1.99555	2.07345	2.02942	1.85163	1.85555	2.04777	2.0019	1.66726	1.54057	1.70491	1.8648	1.85087	1.67555	1.71942	1.95372	1.96116	1.82775	1.79235	2.04189	2.58264	3.15736
0.664429	0.477731	0.442277	0.521864	0.558702	0.462122	0.359831	0.434107	0.581106	0.630108	0.586391	0.591076	0.635892	0.676676	0.69852	0.635123	0.551456	0.605898	0.687333	0.557674	0.438397	0.561258	0.642366	0.545101	0.545521	0.595441	0.555972	0.4775	0.464296	0.522788	0.517939	0.495947	0.516719	0.541282	0.552431	0.538997	0.451285	0.332516	0.398166	0.586252	0.65881	0.599431	0.59121	0.776636	0.872442	0.730605	0.627663	0.58537	0.543446	0.537276
1.3595	1.45274	1.56758	1.73881	1.74629	1.66287	1.60715	1.54821	1.43382	1.40496	1.40525	1.37876	1.49719	1.63503	1.65392	1.65924	1.5902	1.47616	1.46929	1.55834	1.55134	1.4511	1.45808	1.56169	1.57687	1.456	1.28873	1.22695	1.35937	1.48235	1.55513	1.48406	1.34325	1.36849	1.53842	1.48624	1.29497	1.18678	1.11333	1.19588	1.35336	1.35254	1.25548	1.31744	1.52479	1.67407	1.72062	1.78166	1.73389	1.62886
0.936964	0.86014	0.712594	0.687938	0.607326	0.418869	0.371523	0.484108	0.61751	0.690864	0.584976	0.417561	0.367832	0.406481	0.50491	0.593774	0.686058	0.765491	0.726399	0.606698	0.569275	0.619907	0.60886	0.499194	0.364182	0.333496	0.421307	0.422824	0.330419	0.359039	0.475132	0.528058	0.470478	0.411484	0.438705	0.559558	0.654869	0.644352	0.621601	0.628121	0.657741	0.616186	0.553339	0.52817	0.529706	0.515452	0.545278	0.626177	0.811151	0.956772
1.7219	1.66089	1.67486	1.84442	1.8935	1.81384	1.82072	1.73533	1.55908	1.50512	1.56476	1.43684	1.184	1.10248	1.20235	1.3364	1.38366	1.38319	1.27517	1.12586	1.17319	1.34786	1.49581	1.49714	1.26966	1.08807	1.14832	1.32852	1.48602	1.54142	1.53086	1.6087	1.72196	1.57925	1.30443	1.22128	1.19388	1.28887	1.51243	1.5251	1.28775	1.16153	1.26786	1.36543	1.45347	1.65777	1.77942	1.76419	1.81503	1.91096
1.25541	1.25048	1.29551	1.22494	1.24052	1.40578	1.44224	1.28855	1.23011	1.33815	1.32506	1.14624	1.14732	1.29573	1.34297	1.30324	1.18746	0.991512	0.927552	1.04222	1.18248	1.26257	1.27867	1.09176	0.826121	0.723044	0.815073	0.880142	0.840684	0.76325	0.75871	0.810124	0.866283	0.913519	0.978876	0.984268	0.880448	0.846488	0.987564	1.10892	1.00655	0.853889	0.825056	0.969047	1.18796	1.30103	1.33062	1.36399	1.40021	1.47331
1.62347	1.66222	1.68312	1.79862	1.82888	1.86882	2.18515	2.2937	2.01818	1.77629	1.74631	1.71126	1.71007	1.86431	2.03796	2.00072	1.82084	1.67656	1.75537	1.89511	1.8194	1.5673	1.44926	1.54204	1.76755	1.93391	1.78849	1.52823	1.40449	1.45008	1.49245	1.43756	1.44439	1.44864	1.37891	1.40288	1.44598	1.43988	1.52455	1.73765	1.79308	1.7358	1.80845	2.03009	2.19433	2.16934	2.05243	2.1	2.38861	2.66741
1.04033	0.854966	0.765296	0.730296	0.669876	0.6232	0.59848	0.52154	0.429313	0.428372	0.483908	0.51754	0.526873	0.612159	0.740484	0.753164	0.720688	0.663297	0.511686	0.391168	0.409294	0.417152	0.365116	0.415865	0.521058	0.535074	0.510947	0.544029	0.616702	0.651493	0.478719	0.344127	0.403884	0.461417	0.428912	0.414848	0.444763	0.498903	0.615853	0.678675	0.625957	0.533051	0.490514	0.456564	0.48169	0.695629	0.945419	0.928159	0.757326	0.612291
1.4505	1.69357	2.03102	2.14537	2.00514	1.74658	1.61531	1.74934	1.78046	1.59261	1.44899	1.35442	1.36199	1.5698	1.74291	1.71565	1.53875	1.30034	1.15983	1.18727	1.31172	1.36323	1.45595	1.5788	1.45963	1.30061	1.26433	1.21032	1.15546	1.17407	1.24727	1.2825	1.24108	1.3398	1.48839	1.29132	0.934896	1.00665	1.45814	1.71762	1.59282	1.41807	1.42583	1.48323	1.56696	1.77858	1.97334	1.86863	1.659	1.58871
1.16751	1.08241	1.07732	0.997202	0.813044	0.734649	0.809831	0.805224	0.62556	0.586466	0.691956	0.829292	0.940666	0.944199	0.883725	0.724867	0.558427	0.581266	0.709825	0.765465	0.726289	0.638466	0.639408	0.651432	0.529261	0.42677	0.430736	0.430158	0.470697	0.624754	0.670672	0.485043	0.334525	0.39385	0.496404	0.448102	0.33208	0.318516	0.468072	0.65977	0.730983	0.708217	0.680452	0.63618	0.603956	0.677924	0.662559	0.501221	0.373107	0.447739
1.65479	1.59424	1.55625	1.65394	1.82142	2.07717	2.2441	1.95903	1.65778	1.59267	1.59717	1.5961	1.574	1.49891	1.49374	1.54004	1.38564	1.18909	1.29872	1.57814	1.69954	1.53779	1.23247	1.02898	1.12683	1.28997	1.23462	1.08888	1.11924	1.1474	1.09888	1.16252	1.33612	1.43688	1.4509	1.4005	1.21868	1.0682	1.06103	1.11716	1.21384	1.3477	1.47795	1.54698	1.50502	1.41699	1.44558	1.67309	1.81897	1.7691
[truncated: 69 more columns]

## Sheet: S9C Fig.
0	0	0	0.0105702	0.229246	0.861586	1.39885	1.26272	1.07157	0.971452	0.545795	0.137048	0.0102077	0.098494	0.432353	0.819305	0.787385	0.379148	0.079383	0.00471964	0.109159	0.369989	0.497111	0.265321	0.0529946	0	0.00101436	0.165336	0.747421	1.37235	1.17178	0.66902	0.551122	0.511018	0.616797	0.891764	0.873579	0.690818	0.600626	0.642024	0.940031	0.856663	0.34597	0.0463889	0	0	0.0452012	0.253549	0.604247	0.762105
0.926377	0.903023	0.922109	0.9505	1.02461	1.23475	1.4307	1.47328	1.35482	1.1233	1.01534	1.05524	1.04019	0.98393	1.02565	1.17427	1.26407	1.21417	1.12955	1.10214	1.18077	1.26454	1.25121	1.21458	1.17604	1.14111	1.15911	1.19269	1.21257	1.22657	1.23626	1.13958	0.969051	0.896045	1.0347	1.16639	1.08325	0.966128	1.02129	1.1445	1.16593	1.12581	1.10823	1.08583	1.06784	1.07867	1.08461	1.06301	1.04204	1.01983
1.11011	1.13454	1.16528	1.1627	1.12382	1.10576	1.10403	1.12388	1.11962	1.05415	0.957297	0.943412	0.995604	1.01392	1.01156	0.981464	0.966019	1.03217	1.06548	1.02698	1.02523	1.08996	1.16539	1.18339	1.13859	1.12857	1.1345	1.06825	0.958174	0.876464	0.809381	0.800591	0.868365	0.903645	0.917558	0.935759	0.956561	1.02341	1.0809	1.05651	0.924232	0.812877	0.769834	0.771405	0.803594	0.847142	0.844502	0.838838	0.917127	0.960868
0.321137	0.392317	0.455801	0.490469	0.462656	0.434532	0.442605	0.451135	0.430334	0.362575	0.301581	0.271263	0.278437	0.327029	0.363508	0.345332	0.351146	0.408538	0.434366	0.397804	0.386573	0.384351	0.362832	0.327065	0.332554	0.378579	0.370855	0.373275	0.410068	0.372576	0.327457	0.371662	0.451649	0.485364	0.447745	0.417711	0.413426	0.407647	0.427077	0.439994	0.396971	0.3368	0.281581	0.285284	0.317798	0.295408	0.281909	0.331738	0.379371	0.374299
0.529273	0.592092	0.673439	0.669398	0.582091	0.515196	0.483722	0.434352	0.398255	0.425685	0.487651	0.505541	0.506577	0.546166	0.558079	0.502576	0.450489	0.483797	0.5601	0.620657	0.668017	0.69159	0.644107	0.508207	0.429031	0.492284	0.588347	0.620324	0.578842	0.549092	0.57386	0.615669	0.642587	0.604934	0.534563	0.515297	0.537969	0.528123	0.554858	0.671428	0.720742	0.661626	0.638887	0.605954	0.5205	0.450538	0.411229	0.39774	0.4657	0.564728
0.470602	0.426547	0.361934	0.327412	0.373696	0.431805	0.394927	0.357601	0.389945	0.391369	0.356689	0.315218	0.276563	0.290998	0.37962	0.43726	0.40324	0.353148	0.374341	0.433825	0.453954	0.43868	0.396799	0.351613	0.340313	0.373402	0.419564	0.434745	0.458268	0.444734	0.363803	0.302282	0.28926	0.336192	0.429405	0.481752	0.467945	0.418986	0.346113	0.326712	0.372437	0.408681	0.417381	0.410892	0.396946	0.423691	0.483612	0.514871	0.487413	0.435038
0.536243	0.565947	0.63565	0.620085	0.54093	0.541863	0.641943	0.667821	0.659983	0.661494	0.639778	0.590782	0.546981	0.578555	0.635134	0.541727	0.4195	0.461021	0.530511	0.513783	0.476963	0.475821	0.518934	0.517616	0.473646	0.493631	0.570927	0.567292	0.455257	0.414378	0.495617	0.543129	0.49299	0.390362	0.398294	0.526364	0.589744	0.523427	0.527032	0.617858	0.588307	0.391067	0.30993	0.436135	0.601763	0.708908	0.7908	0.807124	0.773294	0.755833
0.633087	0.701499	0.716463	0.71733	0.762502	0.75321	0.68908	0.673108	0.669922	0.580942	0.511155	0.566454	0.616319	0.650781	0.699688	0.648534	0.537242	0.477639	0.477603	0.522857	0.524934	0.502679	0.518429	0.587794	0.618846	0.542139	0.472067	0.471064	0.53448	0.590527	0.581725	0.541406	0.550744	0.58693	0.581794	0.581492	0.673182	0.79917	0.832817	0.72123	0.544839	0.430883	0.448076	0.56462	0.665885	0.687759	0.677419	0.743966	0.786163	0.725383
0.63861	0.607764	0.621501	0.707814	0.801371	0.829313	0.856468	0.897737	0.898221	0.857742	0.821573	0.858721	0.901969	0.875224	0.808118	0.730927	0.663625	0.662765	0.725865	0.760653	0.729991	0.750741	0.781584	0.713979	0.699757	0.796295	0.819695	0.706031	0.613489	0.639338	0.752079	0.848318	0.891674	0.862801	0.808215	0.749956	0.763355	0.844544	0.905452	0.839214	0.732728	0.726913	0.762058	0.771949	0.861192	0.941539	0.886217	0.802245	0.761924	0.780361
0.912099	0.916117	0.875228	0.776634	0.725036	0.766785	0.811	0.83166	0.804491	0.787805	0.839797	0.866728	0.818237	0.825661	0.903981	0.996113	0.984914	0.913464	0.841053	0.742496	0.723358	0.801795	0.788329	0.734914	0.776329	0.822792	0.819644	0.809986	0.759131	0.691081	0.71184	0.77028	0.831229	0.919944	0.929837	0.875953	0.862951	0.863929	0.870108	0.837428	0.777653	0.741667	0.713124	0.702685	0.782193	0.899296	0.969721	0.999332	1.04224	1.03801
1.01709	0.929134	0.873942	0.842335	0.855277	0.850562	0.854445	0.890719	0.924562	0.951946	0.909938	0.851045	0.827843	0.802267	0.743761	0.715623	0.851363	1.00743	0.96868	0.827788	0.743236	0.771441	0.816729	0.795827	0.744593	0.733296	0.814111	0.865458	0.778972	0.670436	0.640715	0.666346	0.731765	0.777153	0.727182	0.674714	0.768132	0.877875	0.869941	0.822507	0.876896	0.930273	0.856353	0.796303	0.847401	0.844446	0.744548	0.677633	0.739999	0.893147
1.0013	1.03092	1.04332	0.912372	0.807497	0.860016	0.872084	0.794021	0.787427	0.947233	1.16201	1.19181	1.02613	0.921009	0.960096	0.973034	0.925202	0.938818	0.973672	1.01281	1.06069	1.0666	1.00863	0.923717	0.895968	0.94783	1.08237	1.13023	1.03764	0.879381	0.755115	0.767371	0.87869	0.915618	0.895642	0.918795	0.969984	1.01355	1.05818	0.988166	0.873649	0.795793	0.789318	0.853475	0.849505	0.869754	1.00449	1.12137	1.19378	1.27261
0.544063	0.6065	0.704431	0.743888	0.687102	0.606176	0.564718	0.599065	0.741947	0.818322	0.808055	0.802219	0.783613	0.742936	0.700632	0.679111	0.678043	0.695538	0.690319	0.627168	0.556013	0.551959	0.58502	0.599113	0.609938	0.634412	0.647848	0.72148	0.774886	0.688796	0.664594	0.770711	0.832036	0.751169	0.662218	0.713711	0.764661	0.670625	0.592246	0.659463	0.768814	0.78728	0.741129	0.740441	0.76111	0.747074	0.774173	0.852113	0.895809	0.84047
0.921201	0.900087	0.880718	0.846136	0.776603	0.718933	0.704654	0.766759	0.825462	0.798508	0.731261	0.692491	0.737322	0.788898	0.7849	0.75237	0.705387	0.657101	0.645934	0.661374	0.695741	0.710168	0.681226	0.651781	0.709056	0.869452	0.951746	0.828478	0.670347	0.609316	0.618242	0.674155	0.769536	0.794412	0.720024	0.60487	0.542098	0.588688	0.633424	0.641899	0.668772	0.735343	0.940725	1.15631	1.18087	1.03573	0.915521	0.861952	0.8407	0.892381
1.05628	0.986124	0.862293	0.838885	0.9322	0.945634	0.841267	0.827263	0.966655	1.12616	1.13949	0.978277	0.790583	0.703186	0.680675	0.683256	0.742279	0.820315	0.870942	0.892619	0.863124	0.821894	0.830673	0.888517	0.911467	0.846277	0.725113	0.645719	0.665552	0.740298	0.806989	0.77986	0.671096	0.623195	0.64582	0.661159	0.694863	0.784488	0.856507	0.892556	0.884754	0.942988	1.09864	1.21868	1.16926	1.06893	1.02483	1.0393	1.03391	0.96509
0.836065	0.927129	0.988371	0.953406	0.876688	0.833752	0.848676	0.89372	0.916373	0.961486	1.03232	1.02166	0.960383	0.931498	0.900076	0.85431	0.891103	1.00711	1.05857	0.997651	0.860103	0.685331	0.593056	0.600128	0.664487	0.732699	0.770114	0.747219	0.720444	0.740092	0.807636	0.856811	0.844313	0.800657	0.706928	0.61314	0.623955	0.699423	0.765447	0.779644	0.772596	0.80603	0.824146	0.82567	0.868387	0.915914	0.92319	0.900993	0.90789	0.959181
1.30906	1.20975	1.22881	1.24701	1.19301	1.20309	1.25778	1.29503	1.23295	1.11602	1.10202	1.17759	1.15755	1.09835	1.12867	1.18798	1.29194	1.3674	1.23429	1.02829	0.983301	0.989986	0.955799	0.941163	0.963124	1.08575	1.2894	1.34473	1.18694	1.069	1.09617	1.14175	1.18736	1.21274	1.13436	1.09672	1.21879	1.31528	1.26574	1.15708	1.13585	1.24012	1.35071	1.37235	1.32916	1.21308	1.22775	1.37671	1.41979	1.37336
1.29101	1.25682	1.12874	1.05716	1.07535	1.14595	1.2807	1.39259	1.35496	1.19146	1.05429	1.08804	1.15655	1.16537	1.20175	1.19493	1.11503	1.06795	1.05289	1.0345	0.999035	0.979584	0.973795	0.975689	0.984681	0.985625	1.02953	1.08302	1.11628	1.13896	1.18102	1.2584	1.22765	1.0981	1.028	0.934149	0.822091	0.901094	1.06085	1.08217	1.11164	1.2294	1.29283	1.32027	1.38916	1.42763	1.41537	1.452	1.43593	1.34629
1.44835	1.39106	1.29733	1.21418	1.20638	1.17341	1.09075	1.0471	1.07567	1.10648	1.01002	0.9184	1.0386	1.26951	1.37281	1.31172	1.17779	1.06161	1.06737	1.144	1.19684	1.18158	1.12399	1.02933	0.985537	1.04573	1.13707	1.08721	0.962669	0.969647	1.03775	1.05378	1.06526	1.1607	1.25182	1.25193	1.17047	0.993335	0.890319	1.01483	1.1974	1.30529	1.33284	1.19075	1.03678	0.97263	0.94564	1.05001	1.25052	1.31276
1.53565	1.43521	1.38534	1.41166	1.38586	1.28104	1.15365	1.10652	1.18516	1.24882	1.19949	1.13047	1.17859	1.29777	1.4024	1.44363	1.4594	1.42277	1.24732	1.12184	1.16683	1.27999	1.33463	1.32303	1.364	1.42983	1.36946	1.30059	1.35976	1.31033	1.17428	1.16823	1.17389	1.17093	1.20159	1.18467	1.1482	1.1414	1.20268	1.22891	1.19684	1.24137	1.31865	1.35028	1.37448	1.41521	1.32483	1.2708	1.38114	1.46896
1.16295	1.09343	0.908548	0.798083	0.849631	0.947713	0.920708	0.884459	0.914117	0.944361	0.846918	0.728352	0.736879	0.826652	0.905501	0.9265	0.876806	0.866126	0.931683	0.996998	1.01828	0.987168	0.947045	0.878293	0.805788	0.83293	0.895499	0.886091	0.856199	0.848828	0.861678	0.860223	0.865645	0.819389	0.7255	0.658824	0.696703	0.783135	0.803643	0.759943	0.770021	0.880814	1.00439	1.10961	1.12773	1.0202	0.910646	0.881526	0.89564	0.907647
0.549672	0.47759	0.44137	0.448759	0.45744	0.442865	0.439641	0.445891	0.411044	0.394853	0.413022	0.427985	0.45534	0.466926	0.464408	0.46721	0.443715	0.425576	0.434027	0.430123	0.412421	0.40482	0.394501	0.361375	0.329889	0.340588	0.363962	0.384379	0.394094	0.375231	0.361133	0.382245	0.448354	0.46491	0.419185	0.341316	0.306476	0.360033	0.446137	0.471502	0.443541	0.409339	0.394932	0.423007	0.470647	0.491397	0.492596	0.526221	0.574978	0.56815
0.966801	0.995408	1.08989	1.03967	0.901109	0.925118	1.04866	1.04444	0.923125	0.835487	0.79147	0.84575	0.96067	1.00979	1.0053	0.985386	0.96152	0.949039	0.988025	0.969687	0.912707	0.900065	0.974911	1.05981	1.02602	0.949185	0.938711	0.968151	0.952086	0.91482	0.880935	0.859021	0.857933	0.916014	0.990424	0.979061	0.973534	1.02944	1.01865	0.948002	0.89049	0.904921	0.966523	0.960815	0.924514	0.897513	0.885397	0.893985	0.919953	0.995649
1.22144	1.11659	0.964228	0.907199	0.923773	0.937196	0.949495	0.951008	0.970028	0.938038	0.841348	0.832754	0.920451	0.983944	1.0191	1.03919	0.979952	0.909572	0.95306	1.06709	1.16914	1.1956	1.20974	1.1603	1.03554	0.976946	0.999126	1.03715	1.04739	1.0148	0.969157	1.00457	1.01651	0.961314	0.964616	0.998451	1.009	0.983057	0.954204	0.945718	0.955293	1.00092	1.06668	1.12802	1.10762	1.07007	1.09328	1.08947	1.01605	0.983574
1.67852	1.5864	1.50081	1.47949	1.54106	1.60026	1.64663	1.60895	1.52352	1.49367	1.5027	1.47279	1.5115	1.72342	1.89331	1.73392	1.56303	1.59071	1.6078	1.64059	1.67328	1.64132	1.65013	1.67859	1.7113	1.71918	1.67566	1.58558	1.49198	1.47212	1.59362	1.68998	1.63673	1.57819	1.56619	1.65028	1.7709	1.74502	1.66745	1.75579	1.80052	1.64409	1.46451	1.42336	1.53242	1.69641	1.6948	1.59758	1.58867	1.64284
1.03367	1.03815	1.02972	1.02283	1.03319	1.01007	1.00145	1.01204	0.992267	1.04809	1.13346	1.12985	1.15471	1.19801	1.13651	1.00767	0.92887	1.01408	1.1424	1.14927	1.14738	1.16122	1.0853	0.998537	1.0147	1.11773	1.22704	1.19082	1.0411	0.919721	0.863098	0.889399	0.979369	1.05418	1.06995	1.09496	1.19478	1.31347	1.29215	1.14269	1.09769	1.13015	1.12758	1.13341	1.08238	0.966772	0.957723	1.00552	0.976631	1.00406
1.32901	1.38943	1.34384	1.24321	1.20829	1.25456	1.31733	1.37691	1.38652	1.36939	1.33596	1.2619	1.21784	1.28694	1.36614	1.30442	1.18497	1.16826	1.24747	1.281	1.24647	1.23854	1.27971	1.32113	1.29461	1.27065	1.30636	1.33065	1.39699	1.48379	1.45402	1.2961	1.2158	1.22712	1.23623	1.21382	1.25262	1.36348	1.39213	1.32681	1.29622	1.2612	1.18317	1.18234	1.24217	1.27711	1.25039	1.20926	1.26192	1.38252
1.4848	1.42872	1.37903	1.35842	1.40209	1.39426	1.34406	1.35796	1.36899	1.34733	1.3663	1.43554	1.52377	1.55796	1.52552	1.52406	1.53374	1.54472	1.53779	1.52504	1.45948	1.41682	1.42701	1.4565	1.50899	1.49965	1.38505	1.34606	1.45448	1.58844	1.6549	1.67576	1.55977	1.32714	1.20094	1.28038	1.40852	1.39568	1.33113	1.44973	1.61438	1.61047	1.55361	1.47115	1.33757	1.31735	1.44388	1.51747	1.49157	1.48975
0.879901	0.824886	0.701571	0.662699	0.719834	0.738626	0.710286	0.721624	0.753086	0.735893	0.704846	0.678747	0.655924	0.665487	0.633456	0.571962	0.631422	0.803956	0.86658	0.766565	0.667633	0.636759	0.647381	0.683755	0.719844	0.738797	0.70503	0.661226	0.629297	0.60486	0.64932	0.75689	0.780994	0.653012	0.553791	0.582533	0.659127	0.703881	0.75414	0.796718	0.738231	0.625045	0.55531	0.582898	0.657233	0.66478	0.648589	0.695299	0.727453	0.651156
1.03094	1.168	1.31793	1.34788	1.24167	1.12783	1.06502	1.01962	1.04485	1.07845	1.09125	1.13385	1.15428	1.10979	1.09454	1.16669	1.21847	1.17924	1.07052	1.00564	1.03878	1.04803	1.01867	1.02813	1.06283	1.14777	1.26293	1.27882	1.2129	1.16913	1.11809	1.07113	1.04646	1.04293	1.04458	1.08334	1.11137	1.13342	1.15666	1.09023	1.01094	1.03074	1.04746	0.967401	0.930595	1.01407	1.09328	1.13647	1.11968	1.03895
0.620854	0.625248	0.69046	0.819033	0.950328	0.954973	0.836384	0.702813	0.607396	0.595034	0.678497	0.758171	0.76048	0.778166	0.820065	0.801449	0.755943	0.744297	0.706909	0.63573	0.582944	0.618439	0.740406	0.780464	0.720727	0.681362	0.700772	0.718035	0.707442	0.691072	0.700116	0.68694	0.671504	0.710097	0.709948	0.680895	0.674563	0.667913	0.662197	0.675758	0.649508	0.588969	0.631914	0.725198	0.747789	0.712101	0.66499	0.65188	0.694279	0.695023
0.706614	0.649995	0.682918	0.791901	0.88308	0.831293	0.707246	0.646017	0.603278	0.574022	0.587249	0.622172	0.688326	0.730641	0.678947	0.605346	0.593241	0.634426	0.68161	0.674417	0.672048	0.702335	0.719682	0.716825	0.714903	0.705345	0.673415	0.666876	0.648409	0.587471	0.570588	0.567603	0.572172	0.627378	0.695983	0.720938	0.702604	0.706955	0.714651	0.709453	0.724383	0.732781	0.712503	0.666252	0.617346	0.583436	0.607224	0.644836	0.66001	0.707504
0.745924	0.650428	0.625587	0.679308	0.680542	0.649755	0.683649	0.776833	0.812328	0.806707	0.776538	0.692896	0.627628	0.644495	0.675642	0.650944	0.629789	0.642024	0.659133	0.684403	0.696218	0.659997	0.617053	0.625857	0.68158	0.742997	0.741695	0.726724	0.724336	0.728489	0.774885	0.828375	0.758568	0.627726	0.624159	0.682916	0.696222	0.697881	0.686	0.680468	0.685927	0.68598	0.652179	0.595595	0.585347	0.607819	0.604174	0.590928	0.561099	0.549962
1.22435	1.13118	1.08624	1.15795	1.30827	1.34634	1.23756	1.1526	1.14506	1.12853	1.10595	1.13931	1.25027	1.35705	1.37338	1.27942	1.17747	1.11315	1.10078	1.15109	1.21277	1.23688	1.18808	1.1142	1.1027	1.18491	1.29695	1.3122	1.28168	1.23532	1.20047	1.23734	1.26411	1.19985	1.15179	1.21456	1.24994	1.22228	1.19835	1.13868	1.10443	1.12733	1.11414	1.05373	1.03861	1.03716	1.07334	1.21242	1.33849	1.31868
0.814505	0.91249	0.954699	0.969431	1.06044	1.17378	1.21056	1.12633	1.0029	0.9949	1.00152	0.944892	0.920687	0.947869	1.00984	1.02636	1.00599	1.03483	1.00897	0.97469	1.03194	1.10411	1.09987	1.04057	0.940807	0.850125	0.85146	0.906108	0.931341	0.917501	0.89967	0.92487	0.926066	0.835317	0.769751	0.804173	0.892504	0.904613	0.882095	0.887584	0.883284	0.908755	0.925679	0.921752	0.914951	0.890483	0.901454	0.937941	0.990413	1.02766
0.90084	0.871572	0.902308	0.973342	1.01639	1.06102	1.16493	1.26919	1.28076	1.18329	1.06066	0.973276	0.979211	0.994246	0.987217	0.979407	0.998472	1.0259	1.01185	1.02879	1.08111	1.10838	1.06186	1.02479	1.00838	0.924628	0.882973	0.944416	1.01313	1.01219	0.985596	0.968944	0.939477	0.937503	0.976918	0.948061	0.869939	0.865643	0.943475	0.96518	0.887581	0.843451	0.919582	1.00846	1.05341	1.09016	1.05744	0.992657	1.01674	1.0798
1.40836	1.51972	1.68582	1.70898	1.61628	1.53605	1.58272	1.69925	1.77777	1.73621	1.60171	1.54025	1.57723	1.6385	1.69664	1.69843	1.66685	1.64118	1.66665	1.70514	1.78251	1.86236	1.87351	1.80153	1.69097	1.58529	1.52355	1.53127	1.55649	1.49747	1.4499	1.4603	1.45285	1.42531	1.48442	1.54538	1.48834	1.42179	1.4848	1.60333	1.61628	1.54837	1.49524	1.54783	1.70174	1.81928	1.82137	1.74066	1.67186	1.63927
1.02954	1.07835	1.13424	1.16291	1.15897	1.20335	1.21178	1.11981	1.11515	1.16428	1.17848	1.15539	1.12066	1.1142	1.13396	1.13062	1.14191	1.13258	1.10284	1.16164	1.30202	1.3102	1.14906	0.977189	0.947627	1.03528	1.09793	1.06513	1.03214	1.06032	1.02762	1.03351	1.14245	1.26086	1.26214	1.18996	1.18667	1.25618	1.23094	1.07936	0.98644	1.03181	1.0959	1.05407	0.964553	0.96058	1.03001	1.09578	1.09885	1.08059
0.242812	0.255425	0.252243	0.227033	0.210656	0.236426	0.248692	0.212053	0.191629	0.234442	0.297963	0.287099	0.229878	0.20233	0.2145	0.219635	0.187264	0.164835	0.159912	0.138207	0.118624	0.15449	0.202306	0.218845	0.237816	0.274848	0.267953	0.21978	0.194553	0.187828	0.205717	0.223229	0.205363	0.198756	0.221215	0.208849	0.171154	0.155743	0.172228	0.193037	0.174372	0.150893	0.161888	0.20323	0.243559	0.247574	0.225216	0.188008	0.173851	0.235886
0.849858	0.976442	1.05895	1.07301	1.03361	0.964777	0.900251	0.867712	0.888581	0.859743	0.752568	0.719353	0.811669	0.91755	0.977568	0.994972	0.961662	0.912788	0.953847	1.04197	1.08053	1.01544	0.936834	0.876352	0.866266	0.89678	0.9269	0.877541	0.819268	0.81742	0.842182	0.844102	0.858543	0.876373	0.871343	0.869778	0.875662	0.9371	1.00773	0.984748	0.937019	0.914403	0.926685	0.932618	0.924197	0.898105	0.83318	0.767741	0.726694	0.735446
0.941215	0.982084	1.1188	1.20247	1.12488	1.084	1.17929	1.23935	1.18916	1.14885	1.19872	1.27289	1.2611	1.16508	1.09832	1.08689	1.12954	1.2004	1.18934	1.12	1.16427	1.25107	1.2173	1.14633	1.11971	1.06883	1.06279	1.1077	1.10402	1.08996	1.07632	1.03808	1.09714	1.21642	1.2372	1.14803	1.1065	1.15419	1.19875	1.14266	1.02979	0.994233	1.01784	0.980995	0.898959	0.909216	1.002	1.07919	1.06941	0.961554
1.42008	1.39176	1.39735	1.43695	1.4633	1.50616	1.62287	1.69183	1.62217	1.51152	1.48419	1.43663	1.36518	1.39049	1.48988	1.54879	1.53251	1.50995	1.55355	1.61934	1.64013	1.60009	1.51027	1.40678	1.32907	1.3432	1.47943	1.58622	1.55731	1.46327	1.41653	1.41403	1.36355	1.31248	1.29192	1.26151	1.27194	1.34084	1.39356	1.41565	1.42903	1.46347	1.47969	1.44427	1.39796	1.44126	1.52476	1.58833	1.68574	1.733
1.44173	1.45022	1.47787	1.4853	1.49831	1.5018	1.45044	1.47562	1.57576	1.5982	1.52704	1.46455	1.50383	1.57003	1.57814	1.58535	1.5424	1.45295	1.47456	1.60214	1.68745	1.64139	1.58334	1.54843	1.49339	1.42267	1.38825	1.43204	1.47281	1.4492	1.43201	1.49228	1.56162	1.61247	1.58958	1.4774	1.37103	1.30081	1.32725	1.44928	1.54266	1.57605	1.62228	1.55822	1.36464	1.28258	1.37653	1.53809	1.60841	1.5055
0.91802	0.989268	1.13646	1.20567	1.18127	1.15016	1.20576	1.25358	1.25806	1.24706	1.29327	1.36473	1.39535	1.34236	1.23732	1.14395	1.04523	0.992608	1.00668	1.05655	1.09504	1.13868	1.21837	1.24002	1.22335	1.29056	1.30983	1.22288	1.20291	1.27167	1.18695	1.03407	1.00769	1.1091	1.23534	1.2789	1.24608	1.23459	1.22596	1.16624	1.04239	0.947163	0.912629	0.869558	0.858649	0.915505	0.926627	0.958803	1.02425	1.08096
0.742877	0.756001	0.675159	0.624173	0.692176	0.77576	0.798027	0.797832	0.741459	0.634859	0.575072	0.633712	0.723946	0.746531	0.722594	0.711473	0.703318	0.688803	0.694641	0.710455	0.721347	0.718057	0.732835	0.796481	0.812838	0.764019	0.730758	0.741921	0.768323	0.766379	0.70149	0.674393	0.724172	0.74826	0.732863	0.705642	0.653953	0.642336	0.733665	0.821376	0.769569	0.673747	0.689808	0.751049	0.748711	0.669583	0.606311	0.621444	0.709005	0.804329
0.554817	0.511562	0.535048	0.59653	0.613599	0.604682	0.622176	0.632483	0.673732	0.725686	0.734685	0.708663	0.685055	0.690437	0.676084	0.611937	0.574171	0.6032	0.687814	0.771626	0.735839	0.628913	0.601311	0.677909	0.736527	0.727281	0.732813	0.770477	0.776036	0.733133	0.639625	0.590566	0.606893	0.629896	0.600886	0.560727	0.60392	0.653171	0.631964	0.613646	0.625741	0.638973	0.606934	0.561832	0.555207	0.593914	0.650639	0.656558	0.610221	0.589532
0	0	0	0	0	0	0	0	0	0	0	0	0	0	0	0	0	0	0	0	0	0	0	0	0	0	0	0	0	0	0	0	0	0	0	0	0	0	0	0	0	0	5.01262e-05	0.00326735	0.0159374	0.0311826	0.0278304	0.0114892	0.00224591	0.00385259
0.023514	0.0103352	0.00473329	0.00885289	0.0142466	0.0163671	0.0219952	0.0292473	0.0306537	0.0231923	0.0162453	0.0126688	0.00705414	0.00970284	0.0223338	0.0281005	0.0255893	0.0218993	0.0175461	0.0202756	0.0272034	0.0257369	0.0178154	0.0177942	0.0243305	0.0260836	0.0159669	0.00460187	0.000359369	0	0.000605679	0.00455057	0.0108443	0.0117526	0.0106355	0.0139874	0.0210011	0.0333362	0.0364966	0.0336761	0.0386203	0.0406209	0.0358617	0.0307898	0.0253468	0.0212293	0.0166706	0.0086782	0.00215712	4.77208e-05
0.972245	0.995765	1.04857	1.14695	1.23146	1.24231	1.15405	1.05166	0.953375	0.934036	0.996936	0.995119	0.943826	0.917011	0.890717	0.860349	0.893727	0.939528	0.980407	1.04152	1.08874	1.06616	1.01226	0.966374	0.952053	0.958108	0.932315	0.888705	0.900128	0.914666	0.88936	0.873357	0.842331	0.809071	0.839183	0.905405	0.894111	0.851883	0.878898	0.922884	0.946609	0.972562	0.991483	0.951461	0.841119	0.812178	0.907141	0.988548	1.00961	1.0057
1.12148	1.02218	1.03649	1.08983	1.10077	1.08836	1.10553	1.14024	1.16925	1.16147	1.09525	0.996748	0.962074	1.00063	1.04929	1.10152	1.09807	1.05005	1.03352	0.986287	0.941641	0.973401	1.03069	1.05535	1.02608	1.0229	1.06891	1.07447	1.04742	1.01935	0.977578	0.940996	0.919659	0.93555	0.968581	0.943535	0.911144	0.941035	1.01675	1.04626	0.984813	0.910389	0.798362	0.756298	0.841549	0.998521	1.10138	1.08953	1.04162	1.01237
1.54924	1.53141	1.66437	1.77472	1.72093	1.58239	1.53935	1.63516	1.7006	1.61708	1.52646	1.54308	1.68073	1.7723	1.71807	1.59586	1.47479	1.46667	1.62774	1.80603	1.84929	1.79611	1.72123	1.63934	1.57004	1.59089	1.59039	1.50006	1.49654	1.56658	1.54097	1.51768	1.62057	1.64695	1.55349	1.55879	1.70348	1.74469	1.66441	1.58604	1.46385	1.36724	1.3733	1.42735	1.47554	1.52312	1.58935	1.67575	1.71427	1.73622
0.874196	0.807241	0.838843	0.940263	0.955003	0.888351	0.821973	0.79103	0.834219	0.928154	0.966488	0.967273	0.98641	0.9995	0.990171	0.969302	0.950776	0.896176	0.880901	0.929364	0.994315	0.997625	0.973648	0.934313	0.842831	0.771581	0.790308	0.852006	0.866984	0.900357	0.951631	0.987549	0.954627	0.801021	0.65238	0.648441	0.751467	0.802088	0.800312	0.775226	0.774035	0.772428	0.777061	0.837452	0.879811	0.876401	0.868987	0.808073	0.762107	0.800591
1.23338	1.22596	1.26667	1.29788	1.2991	1.2604	1.14348	0.996268	0.935423	0.992981	1.08879	1.19825	1.24232	1.20374	1.16019	1.12541	1.07363	1.00178	0.977878	1.04126	1.15377	1.28156	1.37089	1.35176	1.24294	1.16171	1.13656	1.12017	1.11919	1.11841	1.11098	1.1194	1.145	1.17915	1.15463	1.07119	0.985088	0.954124	0.98076	0.996582	0.999074	1.0251	1.08537	1.12801	1.09166	1.02151	0.96597	0.964663	0.987874	1.03204
0.20829	0.24018	0.240172	0.203518	0.18905	0.205255	0.194291	0.172147	0.161007	0.165852	0.18735	0.189181	0.183489	0.184184	0.198535	0.197841	0.158398	0.108523	0.0930697	0.112596	0.150998	0.163292	0.15347	0.157243	0.193314	0.207568	0.178191	0.163094	0.177759	0.176037	0.137882	0.127745	0.134719	0.109433	0.0877812	0.0985904	0.13497	0.176781	0.174308	0.146382	0.148956	0.177829	0.190521	0.167954	0.158872	0.178178	0.177862	0.155816	0.172873	0.227683
0.994155	1.02067	0.977373	0.96129	1.02234	1.03831	1.00485	0.992504	0.928571	0.840704	0.839573	0.874216	0.866282	0.843892	0.891908	0.98786	1.02212	0.981529	0.942818	0.973329	0.980315	0.891182	0.759522	0.695236	0.774283	0.866049	0.861198	0.832811	0.812408	0.796307	0.815199	0.811722	0.748147	0.733056	0.797389	0.873259	0.931664	0.95279	0.936192	0.871503	0.776146	0.721974	0.729504	0.749307	0.714262	0.692846	0.738015	0.727942	0.705168	0.753223
1.31979	1.33871	1.35464	1.34077	1.29635	1.22544	1.18771	1.22562	1.2492	1.24909	1.32328	1.4045	1.4471	1.51203	1.55275	1.51118	1.42776	1.37498	1.27868	1.18639	1.21058	1.22632	1.16551	1.1747	1.24805	1.29212	1.32467	1.33291	1.29495	1.26126	1.24341	1.19117	1.13746	1.10259	1.15339	1.25497	1.26788	1.17357	1.12474	1.18947	1.30181	1.33092	1.31291	1.39463	1.4513	1.37864	1.33798	1.37555	1.37948	1.30134
1.19314	1.18929	1.16447	1.13188	1.08611	1.13109	1.20013	1.17183	1.13872	1.10931	1.08882	1.1369	1.17762	1.13445	1.10053	1.12156	1.06628	1.02418	1.17656	1.33265	1.3434	1.32148	1.28393	1.1872	1.09964	1.03982	0.982776	0.973665	1.0393	1.11839	1.12216	1.05467	1.01511	1.04338	1.09581	1.17324	1.2202	1.18145	1.0795	1.00198	0.946906	0.926467	0.935002	0.971205	1.03706	1.02936	0.928477	0.875068	0.897805	0.961308
1.3039	1.35702	1.36764	1.32666	1.32137	1.32621	1.26579	1.19991	1.25174	1.37343	1.46508	1.48073	1.39067	1.23797	1.20327	1.31303	1.36082	1.35977	1.37815	1.37174	1.4272	1.54033	1.54144	1.4386	1.30177	1.2003	1.23001	1.30454	1.37145	1.47785	1.50046	1.46527	1.45188	1.34004	1.21094	1.23944	1.27628	1.24213	1.21005	1.1347	1.03725	1.01012	1.06337	1.20729	1.35928	1.43916	1.38292	1.26556	1.21036	1.174
1.48069	1.53289	1.52279	1.51384	1.59126	1.64538	1.63236	1.60125	1.59564	1.5737	1.53513	1.47382	1.38483	1.31684	1.41816	1.5053	1.44338	1.44971	1.55634	1.57648	1.46219	1.36849	1.35403	1.31869	1.26127	1.30792	1.41886	1.4927	1.51283	1.50543	1.49388	1.46993	1.43775	1.48387	1.4894	1.46664	1.42063	1.34738	1.32021	1.36341	1.39137	1.33885	1.32957	1.37276	1.41856	1.43382	1.39974	1.42009	1.5402	1.67505
1.7041	1.5472	1.40281	1.33864	1.35429	1.4273	1.48546	1.54231	1.63063	1.62373	1.62523	1.70372	1.77096	1.78061	1.68973	1.50994	1.38234	1.41292	1.54528	1.6327	1.64142	1.5555	1.41946	1.38207	1.42187	1.40615	1.4325	1.4586	1.45156	1.44146	1.40395	1.42483	1.52412	1.54378	1.44959	1.38781	1.374	1.31919	1.28011	1.27368	1.26336	1.28736	1.29315	1.3146	1.34456	1.3074	1.27806	1.2891	1.33096	1.42356
0.686056	0.643	0.691171	0.779858	0.830256	0.791194	0.720656	0.679565	0.668306	0.729122	0.821747	0.819421	0.7258	0.705274	0.688567	0.621543	0.568127	0.574636	0.659584	0.782771	0.819699	0.760462	0.710902	0.741529	0.755216	0.685557	0.657406	0.708157	0.769116	0.805577	0.791474	0.76	0.734443	0.722343	0.673161	0.620984	0.634415	0.668019	0.643818	0.601278	0.60294	0.655487	0.750312	0.819531	0.832732	0.805713	0.766459	0.701258	0.618242	0.58782
1.29362	1.28019	1.22454	1.16583	1.06856	1.03273	1.08377	1.13154	1.18387	1.21344	1.1831	1.1748	1.21041	1.14218	1.04817	1.07612	1.14385	1.19181	1.23829	1.28236	1.29017	1.16274	1.01473	1.05413	1.15737	1.08009	1.01401	1.10826	1.15029	1.07037	1.07968	1.14408	1.13367	1.10399	1.14205	1.13085	1.04821	0.98494	1.00828	1.05927	1.09859	1.13513	1.13564	1.05378	0.948633	0.896051	0.894795	0.964954	1.07247	1.14497
0.570518	0.655209	0.749446	0.778786	0.743566	0.763102	0.827365	0.837324	0.782654	0.73241	0.675009	0.632587	0.642323	0.673149	0.69044	0.704883	0.7196	0.703661	0.700933	0.738284	0.756265	0.716654	0.649083	0.639566	0.642485	0.671876	0.75014	0.842962	0.837588	0.719576	0.660585	0.722783	0.799276	0.79654	0.707756	0.643771	0.635924	0.718844	0.81288	0.775756	0.696355	0.675402	0.692483	0.73679	0.746576	0.665748	0.600669	0.6026	0.663893	0.741187
0.756085	0.732746	0.769722	0.76969	0.684685	0.625831	0.615402	0.624797	0.643079	0.635139	0.650507	0.680299	0.684505	0.641716	0.592369	0.591212	0.608986	0.624852	0.656624	0.687519	0.723881	0.748422	0.746468	0.715654	0.674446	0.609173	0.519963	0.489363	0.540519	0.573607	0.599137	0.641331	0.645308	0.655134	0.647103	0.596645	0.582183	0.641073	0.704699	0.733058	0.68634	0.55602	0.492654	0.575597	0.684094	0.690107	0.642916	0.58149	0.528824	0.55051
0.726289	0.807312	0.800451	0.723184	0.628288	0.574022	0.552812	0.558755	0.582348	0.663051	0.758853	0.755425	0.698606	0.678165	0.625169	0.590448	0.625392	0.680938	0.756308	0.809952	0.787392	0.764181	0.714855	0.624585	0.558508	0.540924	0.568174	0.612378	0.63529	0.639126	0.687174	0.777721	0.806877	0.751219	0.719218	0.739852	0.765692	0.78191	0.73246	0.631945	0.582858	0.626774	0.650073	0.605146	0.560096	0.548047	0.546881	0.543959	0.597035	0.64562
1.25358	1.33947	1.35527	1.32922	1.33	1.29785	1.27922	1.3297	1.3543	1.26016	1.17538	1.16512	1.19382	1.19205	1.13747	1.14162	1.22747	1.34481	1.46595	1.55452	1.44931	1.23997	1.13547	1.13968	1.19466	1.31561	1.36608	1.21879	1.09676	1.14278	1.21636	1.20012	1.22663	1.31401	1.33666	1.26306	1.19224	1.12423	1.04862	1.0295	1.0351	1.02684	1.05772	1.1399	1.16646	1.17959	1.22096	1.19614	1.14832	1.17596
2.29736	2.4136	2.32773	2.08482	1.96297	1.93943	1.97503	2.09516	2.23453	2.21878	2.26754	2.27977	2.23044	2.09402	2.06409	2.17111	2.14711	2.09066	2.2657	2.34058	2.10807	1.76664	1.67593	1.79857	1.8024	1.69258	1.50327	1.41697	1.67943	2.1167	2.16362	1.8093	1.64799	1.71143	1.7113	1.75522	1.84284	1.82384	1.85628	2.1815	2.43922	2.25039	1.98316	1.97715	2.03336	2.01303	1.91901	1.91225	1.95208	2.03286
2.17049	2.20831	2.13215	2.20542	2.35507	2.45432	2.40638	1.9693	1.51003	1.52815	1.80323	1.84567	1.72527	1.73192	1.71842	1.75364	1.90525	1.92829	1.81573	1.76278	1.6648	1.53497	1.54136	1.82437	2.04509	1.95052	1.79603	1.89433	2.06869	1.88365	1.64753	1.70722	1.77761	1.82452	1.90736	1.84604	1.61502	1.56054	1.60504	1.52049	1.57572	1.71692	1.81851	1.99258	1.97271	1.78896	1.88127	2.08765	2.06218	1.96178
1.6874	1.81477	1.75985	1.63771	1.71903	1.88759	1.7724	1.63104	1.69112	1.64208	1.46452	1.5068	1.73408	1.85718	1.75224	1.5333	1.34037	1.16014	1.18618	1.3722	1.53279	1.66479	1.693	1.57183	1.51341	1.62875	1.77065	1.86565	1.86275	1.7661	1.55703	1.3336	1.39951	1.75605	1.90631	1.67542	1.59597	1.92764	1.95738	1.53161	1.37814	1.51155	1.57925	1.69106	1.73268	1.59187	1.56766	1.73705	1.74335	1.73482
2.46812	2.60149	2.76986	2.74614	2.44271	2.25846	2.37152	2.47606	2.43199	2.14389	1.77814	1.6705	1.90945	2.11163	2.20699	2.15065	2.02837	2.1183	2.30783	2.3704	2.28412	2.04809	1.72536	1.74792	2.03027	2.03495	1.65831	1.57234	1.9587	2.21832	2.25574	2.2656	2.10283	1.92506	1.97592	2.08428	2.07532	2.14995	2.24605	2.30325	2.19567	2.05681	1.9754	1.71544	1.59531	1.69932	1.86704	1.93081	1.75154	1.60198
[truncated: 69 more columns]

## Sheet: S9D Fig.
0.944882	1.04576	1.19033	1.34648	1.49865	1.57761	1.52345	1.43223	1.40678	1.46692	1.45841	1.32717	1.26025	1.36001	1.5291	1.63734	1.65537	1.4437	1.23033	1.21129	1.27374	1.32442	1.37622	1.35511	1.24409	1.1881	1.23353	1.29149	1.37515	1.47295	1.53044	1.49794	1.36671	1.3696	1.51149	1.47763	1.23063	1.13712	1.25842	1.37644	1.36616	1.23675	1.26913	1.44207	1.44756	1.34909	1.32296	1.50715	1.90628	2.33049
0.490425	0.35262	0.326451	0.385195	0.412386	0.341099	0.265596	0.320421	0.428923	0.465092	0.432824	0.436282	0.469361	0.499464	0.515587	0.468794	0.407037	0.447222	0.507331	0.411627	0.323587	0.414273	0.47414	0.402346	0.402656	0.439503	0.410371	0.352449	0.342703	0.385877	0.382298	0.366066	0.381398	0.399528	0.407757	0.397841	0.3331	0.245435	0.293892	0.432721	0.486277	0.442449	0.436381	0.573246	0.643962	0.53927	0.463287	0.43207	0.401125	0.396571
1.00347	1.07229	1.15706	1.28344	1.28896	1.22739	1.18626	1.14276	1.05832	1.03702	1.03723	1.01768	1.1051	1.20684	1.22078	1.22471	1.17375	1.08957	1.08451	1.15023	1.14507	1.07108	1.07623	1.15271	1.16391	1.07469	0.951231	0.90563	1.00337	1.09414	1.14786	1.09541	0.991468	1.0101	1.13553	1.09702	0.955839	0.875983	0.821768	0.882693	0.998937	0.998327	0.926685	0.972423	1.12547	1.23565	1.27001	1.31507	1.27981	1.20228
0.691586	0.634881	0.525976	0.507776	0.448276	0.309173	0.274227	0.357327	0.455793	0.509937	0.431779	0.308208	0.271502	0.30003	0.372681	0.438273	0.506389	0.56502	0.536166	0.447812	0.42019	0.457562	0.449408	0.368462	0.268808	0.246158	0.310973	0.312092	0.243887	0.265012	0.350702	0.389767	0.347266	0.303722	0.323814	0.413017	0.483368	0.475605	0.458813	0.463625	0.485488	0.454816	0.408427	0.38985	0.390983	0.380462	0.402477	0.46219	0.598722	0.706207
1.27096	1.22592	1.23623	1.36139	1.39762	1.33882	1.3439	1.28087	1.15078	1.11095	1.15497	1.06055	0.87393	0.813757	0.887469	0.986417	1.0213	1.02095	0.94122	0.831015	0.86595	0.994875	1.10408	1.10506	0.937156	0.803119	0.847594	0.980597	1.09685	1.13774	1.12995	1.1874	1.271	1.16567	0.962822	0.901441	0.881218	0.95133	1.11635	1.1257	0.950509	0.857345	0.935822	1.00784	1.07283	1.22362	1.31342	1.30218	1.3397	1.4105
0.926636	0.922999	0.956236	0.904149	0.915646	1.03763	1.06454	0.9511	0.907961	0.987705	0.978042	0.846052	0.846851	0.956399	0.991268	0.961943	0.87648	0.731849	0.684639	0.769274	0.872807	0.931917	0.943803	0.80584	0.609772	0.533689	0.601617	0.649646	0.620521	0.563366	0.560014	0.597964	0.639416	0.674281	0.722522	0.726502	0.649871	0.624805	0.728935	0.818506	0.742949	0.630268	0.608985	0.715267	0.876849	0.960311	0.982152	1.00678	1.03352	1.08747
1.1983	1.22691	1.24234	1.32758	1.34992	1.3794	1.61289	1.69301	1.48965	1.3111	1.28898	1.26311	1.26223	1.37607	1.50425	1.47676	1.34399	1.23749	1.29567	1.39881	1.34292	1.15684	1.06972	1.1382	1.30465	1.42744	1.32011	1.12801	1.03668	1.07032	1.1016	1.06109	1.06613	1.06926	1.01779	1.03548	1.0673	1.0628	1.12529	1.28259	1.3235	1.28122	1.33484	1.49844	1.61967	1.60122	1.51493	1.55004	1.76307	1.96886
[truncated: 69 more columns]

## Sheet: S9E Fig.
1.11241	1.2314	1.27148	1.156	1.06396	1.05103	1.2056	1.43078	1.38537	1.16128	0.997486	0.889167	0.938011	1.12801	1.25745	1.247	1.14221	1.0966	1.08277	1.06751	1.08047	1.11301	1.19441	1.25603	1.13557	0.952049	0.836178	0.846054	0.900893	0.983301	1.05676	1.11254	1.13398	1.05929	1.0314	1.03788	1.00736	1.02171	1.22213	1.42034	1.36108	1.13819	0.999448	1.08598	1.27022	1.45403	1.58058	1.59388	1.56038	1.51869
1.14736	1.19237	1.19357	1.23528	1.25317	1.24937	1.35706	1.52515	1.50929	1.37815	1.35571	1.37152	1.28324	1.3135	1.41231	1.31718	1.13532	1.11282	1.11623	0.983641	0.888141	0.936958	1.06687	1.22823	1.30174	1.29691	1.31	1.30365	1.15954	1.0042	1.11766	1.40578	1.55617	1.47167	1.28948	1.09733	1.00966	1.08778	1.18576	1.22155	1.27279	1.32668	1.30626	1.24142	1.26409	1.25323	1.09522	0.968332	1.06691	1.30103
0.823837	0.939653	0.990343	0.996186	0.943308	0.943683	1.08608	1.19376	1.13605	0.965033	0.772966	0.743625	0.855837	1.00202	1.0681	0.990243	0.932589	0.955221	1.00756	1.22172	1.45822	1.37491	1.09246	0.869795	0.809409	0.858651	0.896488	0.976594	1.08707	1.10421	0.970463	0.864729	0.925943	0.995144	0.981345	0.922989	0.959163	1.11041	1.11754	1.05329	1.14345	1.15018	0.963508	0.966619	1.15095	1.25119	1.16845	1.10443	1.12121	1.23714
1.29468	1.3259	1.31504	1.29824	1.28149	1.26001	1.14795	1.00813	0.988178	1.05706	1.18165	1.33122	1.46064	1.57682	1.48446	1.16929	0.921211	0.847284	0.837228	0.893483	1.03506	1.13706	1.04923	0.953197	1.20218	1.68755	1.85121	1.56596	1.24679	1.18167	1.27077	1.33729	1.36928	1.37647	1.31113	1.27609	1.25172	1.28462	1.39011	1.43666	1.48334	1.63187	1.79272	1.72898	1.52029	1.40102	1.3958	1.39816	1.36216	1.218
1.72657	1.5385	1.37202	1.51761	1.65695	1.57718	1.39283	1.20466	1.08433	1.11356	1.15513	1.1895	1.25404	1.33749	1.39166	1.33603	1.32649	1.42861	1.43238	1.31864	1.36435	1.42282	1.34532	1.30891	1.23337	1.07004	1.06867	1.27595	1.4548	1.37098	1.18685	1.21547	1.35414	1.37042	1.36695	1.40029	1.40021	1.40038	1.45989	1.32458	1.09458	1.11608	1.31887	1.43986	1.42859	1.31125	1.20752	1.09438	1.00076	1.11886
1.00172	0.975713	1.01238	1.13429	1.1804	1.08465	0.885596	0.774448	0.8457	0.979284	0.982076	0.92139	0.974925	1.01727	0.919955	0.764324	0.769928	0.961758	1.11563	1.06537	0.899926	0.786336	0.791281	0.877723	0.984167	1.12388	1.28532	1.30488	1.1619	0.989213	0.809392	0.803886	0.927157	1.06334	1.2833	1.34399	1.09189	0.88325	0.878488	0.898525	0.965824	1.16657	1.28879	1.18135	1.1198	1.17482	1.13186	0.941802	0.742091	0.642492
0.960681	0.985002	1.01323	0.942173	0.901134	0.986462	1.0809	0.970987	0.850129	0.904745	0.889438	0.810958	0.809792	0.895834	1.09756	1.36227	1.52624	1.44652	1.13649	0.896574	0.870153	0.973921	1.19815	1.43253	1.43005	1.26056	1.13762	1.0421	0.958178	0.988681	1.06017	1.0434	0.93294	0.906521	0.987201	1.05813	1.0403	0.97212	0.841607	0.741564	0.874824	1.13496	1.26424	1.18963	1.0883	1.02915	1.0681	1.23025	1.31648	1.12419
1.68682	1.48164	1.36467	1.26983	1.21383	1.19028	1.25016	1.32343	1.27962	1.25087	1.28321	1.19824	1.11775	1.23062	1.31116	1.24254	1.21529	1.31851	1.32887	1.21255	1.19977	1.32144	1.38736	1.243	0.963154	0.891456	1.13674	1.34023	1.30197	1.25345	1.26827	1.32394	1.30081	1.25857	1.28925	1.40824	1.55876	1.61652	1.42989	1.2619	1.26044	1.30584	1.33974	1.38634	1.40997	1.44206	1.34996	1.19293	1.20027	1.20333
1.44114	1.30629	1.13037	1.11429	1.08347	0.914205	0.861967	0.916472	0.976768	1.03339	1.12693	1.12459	0.981631	0.91723	1.08369	1.27693	1.25975	1.19676	1.22505	1.25107	1.26214	1.29274	1.35132	1.38564	1.22566	0.960992	0.894259	1.12552	1.37224	1.36219	1.29005	1.24101	1.18199	1.19445	1.22277	1.31478	1.49748	1.51475	1.30061	1.0869	0.946351	0.895881	0.924347	0.947881	1.06771	1.21107	1.22236	1.12708	1.04356	1.08415
1.07385	0.957946	1.01625	1.2042	1.28063	1.17803	1.00152	0.920073	0.928616	1.03314	1.11269	1.14432	1.13223	1.07665	1.04074	1.17559	1.40358	1.42647	1.23349	1.0725	1.11286	1.19435	1.07577	1.00061	1.1206	1.20483	1.14691	1.05201	1.02103	1.09589	1.08913	0.979472	0.971663	1.08177	1.11792	1.07915	1.17808	1.3251	1.3815	1.35457	1.23199	1.10865	1.01228	1.00092	1.13046	1.12044	0.913877	0.767873	0.808954	0.958871
1.10558	1.2159	1.27925	1.31517	1.20516	1.09824	1.23465	1.25758	1.1442	1.17287	1.3276	1.50917	1.56447	1.42376	1.33483	1.36781	1.50536	1.62404	1.52834	1.33997	1.27634	1.38774	1.53739	1.46506	1.27641	1.27094	1.41887	1.38112	1.19597	1.23024	1.39416	1.30798	1.05185	0.905162	0.867878	0.909224	1.09518	1.27514	1.32854	1.33791	1.38701	1.53095	1.51976	1.32758	1.24483	1.13328	0.900698	0.811447	0.97007	1.27711
0.92857	0.943203	1.02001	1.17864	1.16137	1.04253	1.02787	1.02513	0.996757	1.08658	1.23242	1.34766	1.27385	1.07904	0.90793	0.913737	1.09766	1.14989	0.988157	0.960417	1.08384	1.13626	1.13489	1.09047	1.02433	1.03279	1.0734	1.02361	0.9334	0.987313	1.16908	1.16557	0.915101	0.69077	0.646814	0.784418	1.00468	1.15122	1.15578	1.03741	0.967959	1.08232	1.051	0.832189	0.796626	0.784842	0.754175	0.771598	0.836769	0.963046
1.23737	1.18774	1.14441	1.1625	1.28027	1.29348	1.23	1.33022	1.41161	1.26394	0.997376	0.81577	0.779367	0.801088	0.826645	0.894395	0.908151	0.84396	0.871654	0.888558	0.880789	0.926307	1.01525	1.02385	0.942777	0.945157	1.0281	0.96407	0.697	0.544298	0.726443	0.988614	1.0656	1.00615	1.06402	1.23673	1.37827	1.49232	1.43274	1.17434	0.988901	0.958837	1.06954	1.23556	1.26086	1.19416	1.10159	0.996504	1.02854	1.12179
1.15433	0.944513	0.793554	0.879903	1.00951	0.953467	0.794253	0.753751	0.910118	1.11249	1.14608	1.04456	1.03839	1.08705	1.05841	1.00156	1.04346	1.13803	1.1078	0.979582	0.937302	1.03103	1.13476	1.12584	1.17836	1.27174	1.18238	1.00786	0.836898	0.763685	0.864654	0.942399	0.929322	1.0165	1.17743	1.22667	1.02816	0.86792	0.917378	0.980335	0.946195	0.894198	0.89308	0.844304	0.771545	0.722366	0.747922	0.824448	0.842372	0.890506
0.667235	0.647127	0.713136	0.859895	1.03382	1.08915	0.889985	0.742803	0.829538	0.93387	0.909491	0.808008	0.602172	0.496231	0.655	0.832008	0.809447	0.723682	0.687779	0.707989	0.786038	0.912055	0.977529	0.975128	0.96307	0.958412	0.958662	1.0518	1.21856	1.1697	0.932178	0.803401	0.924712	1.07124	1.01071	0.948251	1.05651	1.15027	1.11119	1.06867	1.05771	0.96684	0.820645	0.821568	0.957802	1.13306	1.2467	1.12017	0.87684	0.850421
1.62343	1.60982	1.41689	1.28992	1.3035	1.24198	1.11641	1.14386	1.30234	1.32342	1.09305	0.849973	0.865886	1.10939	1.34781	1.44946	1.54482	1.58443	1.39217	1.11309	1.0365	1.08047	1.09424	1.19058	1.37232	1.48455	1.39797	1.256	1.3367	1.53606	1.65462	1.62407	1.31627	1.04069	1.00083	1.11362	1.34323	1.55176	1.61042	1.47303	1.20829	1.09559	1.25876	1.44495	1.47094	1.26593	1.02963	0.991204	1.0197	0.985857
1.25962	1.07747	1.03857	1.12237	1.2813	1.32869	1.23846	1.19947	1.29089	1.35928	1.19453	0.943823	0.874819	1.01164	1.16924	1.32481	1.29157	1.14705	1.22604	1.48437	1.62479	1.44662	1.20587	1.12702	1.08671	0.990331	0.916304	0.964735	1.08064	1.2568	1.27816	1.15818	1.05847	0.991461	1.06121	1.22601	1.18753	1.08484	1.22448	1.4428	1.43018	1.2809	1.25503	1.30294	1.35085	1.31763	1.17544	1.08372	1.07382	1.0114
2.27544	2.14556	1.95793	1.93558	1.82583	1.71322	1.77109	1.89046	1.82494	1.66445	1.55553	1.5452	1.53281	1.47014	1.44777	1.59671	1.76827	1.76689	1.6928	1.66878	1.71085	1.77832	1.84934	1.88553	1.76177	1.64864	1.7224	1.78695	1.74843	1.77409	1.76671	1.71854	1.87883	1.99478	1.60299	1.19148	1.24667	1.51529	1.69739	1.79615	1.85462	2.01008	2.15884	2.17772	2.0412	1.83707	1.88062	2.13676	2.12383	1.80016
1.35542	1.36041	1.30878	1.36018	1.37691	1.29038	1.29678	1.39656	1.42168	1.34037	1.1639	0.941276	0.819976	0.95663	1.30272	1.59212	1.64056	1.56098	1.50474	1.44316	1.49758	1.58943	1.5946	1.68166	1.76478	1.78144	1.89097	1.84233	1.652	1.52507	1.47762	1.42674	1.40619	1.45631	1.37564	1.15234	1.05855	1.07794	1.09413	1.09434	1.19575	1.4991	1.83664	1.87657	1.63279	1.41209	1.33938	1.37678	1.47126	1.51084
2.01845	2.0126	2.10409	2.20912	1.95323	1.51364	1.35021	1.63724	2.14098	2.2601	1.98144	1.69	1.59159	1.65705	1.77903	1.88178	1.90072	1.75433	1.53522	1.54688	1.64788	1.65709	1.68586	1.80612	2.02016	2.09897	1.92664	1.78487	1.68638	1.715	1.98434	2.30207	2.35963	1.9924	1.64976	1.61389	1.69053	1.77394	1.85141	1.95881	2.15719	2.28878	2.3968	2.37265	2.08233	1.66382	1.48335	1.59096	1.77815	1.88327
1.38837	1.44941	1.64935	1.84824	1.71374	1.40733	1.29329	1.38862	1.54489	1.60182	1.52222	1.41926	1.33559	1.3777	1.55319	1.6242	1.47051	1.41922	1.41373	1.28221	1.24372	1.35185	1.41009	1.36908	1.26799	1.24183	1.26385	1.21484	1.30177	1.49049	1.69052	1.8588	1.84415	1.6868	1.55477	1.44073	1.31792	1.2121	1.18242	1.35442	1.68858	1.90996	1.78665	1.45447	1.24071	1.22817	1.35165	1.43337	1.55884	1.69208
1.60282	1.32525	1.14362	1.0951	1.14642	1.16853	1.30356	1.46725	1.39829	1.30251	1.24303	1.14812	1.12414	1.13822	1.24769	1.42739	1.53125	1.58441	1.60773	1.64277	1.6375	1.44688	1.20146	1.15629	1.37531	1.55118	1.40056	1.30229	1.45885	1.55562	1.55422	1.49194	1.22653	0.948356	0.835287	0.898749	1.20382	1.51686	1.46668	1.38625	1.57535	1.57593	1.33048	1.17873	1.221	1.23849	1.1093	0.990482	1.14243	1.40068
0.508993	0.431905	0.374349	0.256351	0.19201	0.320924	0.493334	0.534988	0.456258	0.436926	0.523211	0.481345	0.324278	0.271051	0.375879	0.429642	0.378909	0.264825	0.225057	0.335822	0.450408	0.343006	0.193019	0.168711	0.210507	0.235425	0.268644	0.31402	0.381907	0.411315	0.361574	0.262802	0.196271	0.237957	0.396548	0.51872	0.415143	0.250185	0.23071	0.288726	0.336517	0.386589	0.392796	0.3954	0.449979	0.473262	0.463062	0.455371	0.423172	0.385456
0.440615	0.448101	0.478062	0.504713	0.532468	0.584743	0.69552	0.826232	0.886163	0.790457	0.631118	0.477781	0.396763	0.375659	0.372705	0.453102	0.605665	0.641716	0.529538	0.436352	0.370638	0.30921	0.303913	0.353848	0.380038	0.3525	0.344303	0.408452	0.454572	0.384847	0.313927	0.320025	0.374315	0.401124	0.40557	0.415927	0.426401	0.436036	0.466041	0.425721	0.308624	0.241882	0.257058	0.293879	0.372956	0.55377	0.739242	0.707913	0.517947	0.333718
0.318451	0.384204	0.385408	0.395105	0.411444	0.382234	0.410955	0.410967	0.326085	0.3015	0.347459	0.427016	0.512529	0.551525	0.438805	0.324364	0.363804	0.414599	0.49596	0.547789	0.496873	0.45381	0.49095	0.539143	0.553248	0.609427	0.778152	0.760565	0.550051	0.551536	0.643568	0.627165	0.539341	0.378591	0.29085	0.358989	0.512275	0.592332	0.535888	0.424777	0.323488	0.332722	0.513994	0.675748	0.624049	0.490966	0.498391	0.562587	0.495752	0.381039
0.351963	0.280935	0.185566	0.195762	0.375996	0.523228	0.539665	0.478376	0.357329	0.314816	0.302678	0.240254	0.17624	0.197522	0.324169	0.486838	0.536765	0.527414	0.586881	0.572979	0.422822	0.348265	0.393557	0.369211	0.297349	0.276326	0.275258	0.261054	0.286538	0.328874	0.380904	0.388663	0.302605	0.239806	0.28224	0.321988	0.357102	0.435863	0.473782	0.501352	0.498334	0.425247	0.324177	0.279829	0.289611	0.300882	0.292311	0.299383	0.241886	0.199858
0.2381	0.173571	0.215507	0.301171	0.352459	0.327877	0.256817	0.275638	0.337236	0.360905	0.427737	0.526936	0.548378	0.5176	0.528133	0.455192	0.304366	0.229186	0.325873	0.429424	0.462477	0.478179	0.404729	0.24063	0.150427	0.14239	0.174248	0.269198	0.36973	0.353035	0.293874	0.301433	0.342083	0.362776	0.341698	0.32164	0.312564	0.321615	0.331834	0.36253	0.383183	0.335957	0.317743	0.354109	0.36078	0.323916	0.271438	0.228418	0.285122	0.408804
0.567877	0.54933	0.509968	0.472673	0.496856	0.511194	0.470261	0.394423	0.424985	0.516621	0.47707	0.392804	0.388168	0.330038	0.256718	0.345976	0.537572	0.627049	0.719765	0.807376	0.701064	0.519396	0.491963	0.5308	0.472986	0.420909	0.523664	0.71712	0.67494	0.469718	0.383748	0.44304	0.523876	0.515211	0.482586	0.475419	0.443297	0.464291	0.57158	0.645902	0.562359	0.508721	0.59481	0.587191	0.474684	0.419851	0.467209	0.589117	0.739319	0.822061
1.15159	0.941385	0.708976	0.601043	0.615894	0.64873	0.74734	0.851978	0.795667	0.680956	0.585218	0.464311	0.393002	0.441366	0.542163	0.552837	0.475448	0.449583	0.482195	0.470987	0.518997	0.614475	0.493255	0.311731	0.357406	0.544727	0.626516	0.496758	0.318307	0.240238	0.273383	0.315973	0.385204	0.470775	0.492579	0.482905	0.501229	0.492324	0.54884	0.648114	0.670506	0.580924	0.449923	0.376616	0.402332	0.44927	0.420924	0.410446	0.495529	0.597835
0.361367	0.351758	0.475617	0.589095	0.554832	0.503592	0.497464	0.498553	0.4481	0.379346	0.384787	0.446315	0.475727	0.462499	0.371504	0.261233	0.220953	0.275283	0.349548	0.340615	0.293091	0.376691	0.537898	0.643444	0.655974	0.551745	0.456177	0.422385	0.483915	0.557763	0.511261	0.463891	0.544143	0.594862	0.559924	0.482441	0.430187	0.404812	0.415957	0.488463	0.488825	0.346234	0.215932	0.202472	0.30338	0.396204	0.390068	0.353194	0.438537	0.550795
0.524095	0.456217	0.400955	0.358508	0.315473	0.29628	0.338337	0.441738	0.508114	0.451104	0.408259	0.427973	0.427302	0.427519	0.415755	0.331675	0.278307	0.37217	0.43223	0.336154	0.29592	0.422901	0.575868	0.69014	0.686771	0.565013	0.476085	0.403463	0.32095	0.269839	0.284965	0.36051	0.447403	0.437173	0.351447	0.303605	0.265045	0.211731	0.209007	0.273007	0.359753	0.439529	0.424589	0.405719	0.423916	0.479401	0.60146	0.659603	0.634648	0.607791
0.299473	0.248193	0.283581	0.376019	0.425192	0.430789	0.475827	0.524003	0.471337	0.347321	0.314173	0.399384	0.430922	0.350453	0.226517	0.225942	0.400384	0.590437	0.671958	0.655747	0.545734	0.425378	0.411178	0.499254	0.569781	0.552938	0.413046	0.279282	0.227007	0.29167	0.409919	0.500138	0.521276	0.504965	0.445016	0.397019	0.429495	0.491901	0.494559	0.490319	0.457421	0.371324	0.365909	0.428611	0.37874	0.28562	0.301459	0.435578	0.628822	0.727859
2.701	2.6075	2.28429	2.0905	2.21068	2.17807	2.06562	2.13702	2.20578	2.20587	2.19062	2.12153	2.12838	2.21606	2.32902	2.46685	2.64895	2.64102	2.40454	2.39903	2.72904	2.82101	2.71809	2.60318	2.46665	2.27263	2.02113	1.92565	2.16488	2.58533	2.74221	2.54934	2.36644	2.31285	2.54497	2.79142	2.81989	2.72947	2.56664	2.41907	2.44153	2.63767	2.94793	3.19865	3.12314	2.83042	2.61523	2.53649	2.63641	2.65384
2.32734	2.52364	2.5657	2.42055	2.32089	2.31377	2.10312	1.75003	1.6478	1.70336	1.61822	1.64629	1.88038	2.15265	2.35288	2.47624	2.62053	2.70837	2.46378	2.24364	2.24073	2.29467	2.44475	2.71047	2.7258	2.58647	2.41855	2.0555	1.66735	1.69212	2.10338	2.44289	2.45296	2.40326	2.40562	2.35856	2.50969	2.59848	2.4478	2.3633	2.49225	2.71818	2.80245	2.73277	2.58814	2.33458	2.12253	2.33404	2.69173	2.52663
0.856344	0.920351	1.02582	1.26859	1.39768	1.25469	1.08545	1.14361	1.32109	1.43105	1.48447	1.45576	1.42304	1.51433	1.57046	1.59125	1.64841	1.58205	1.35446	1.30903	1.4686	1.51543	1.35	1.18647	1.20362	1.30706	1.27365	1.0741	0.981647	1.13524	1.41033	1.42887	1.23302	1.13076	1.20348	1.4231	1.60758	1.60722	1.47172	1.25971	1.2246	1.41262	1.41273	1.19638	1.22042	1.4372	1.37289	1.21009	1.21594	1.27141
1.27029	1.35566	1.34597	1.30961	1.39821	1.45899	1.36506	1.19475	0.983454	0.900815	0.967941	1.17246	1.37542	1.41471	1.39315	1.4172	1.50269	1.50925	1.45051	1.35081	1.30065	1.36063	1.43019	1.3789	1.25408	1.16519	1.2475	1.43789	1.47145	1.32445	1.13329	1.04985	1.25423	1.541	1.61629	1.50489	1.39755	1.37926	1.40475	1.46366	1.46877	1.37555	1.36678	1.50594	1.61977	1.58774	1.54467	1.43462	1.22815	1.10195
1.44088	1.30216	1.43701	1.50647	1.30888	1.14849	1.23077	1.49857	1.64056	1.66856	1.67847	1.63847	1.44174	1.24987	1.28198	1.42712	1.44038	1.54674	1.71787	1.66833	1.5296	1.39977	1.24094	1.21813	1.39961	1.49144	1.39913	1.28603	1.125	1.02648	1.20396	1.3452	1.2563	1.15005	1.11369	1.10804	1.21158	1.42549	1.63822	1.76298	1.79215	1.72173	1.50917	1.34379	1.27601	1.158	1.15068	1.21488	1.17296	1.20365
1.5813	1.5065	1.62559	1.68721	1.63954	1.63428	1.59939	1.65885	1.83865	1.85213	1.71132	1.59491	1.52521	1.38507	1.35439	1.5421	1.70197	1.77945	1.94327	2.07158	2.09794	1.87508	1.46515	1.31341	1.59345	1.85236	1.78847	1.53387	1.34923	1.31685	1.47228	1.64292	1.56609	1.48919	1.75469	1.92825	1.80328	1.88122	2.26	2.35627	2.07185	1.96468	2.01378	1.85407	1.70362	1.66251	1.62661	1.59153	1.55876	1.64292
1.44553	1.0986	0.888826	0.860684	0.833775	0.804508	0.778249	0.798161	0.830503	0.756622	0.626437	0.620317	0.781283	1.06329	1.21998	1.16107	1.00758	0.9232	0.918389	0.873903	0.903476	1.1143	1.28015	1.20524	1.0465	1.06962	1.06959	0.862965	0.79855	0.990028	1.04355	0.911686	0.814597	0.845397	0.892823	0.921975	0.951665	0.967491	0.994757	0.92342	0.689893	0.567272	0.649143	0.724316	0.753864	0.807158	0.903543	0.99031	1.11489	1.1725
0.791486	0.773607	0.731955	0.69125	0.666701	0.601455	0.51351	0.524182	0.62832	0.703798	0.746147	0.705989	0.669812	0.736337	0.809783	0.874385	0.903334	0.880246	0.914374	0.882676	0.815739	0.763236	0.668674	0.60666	0.599458	0.501429	0.469612	0.61131	0.815481	0.912181	0.759324	0.542608	0.554775	0.663485	0.681329	0.624153	0.563488	0.535124	0.534792	0.51063	0.502152	0.591413	0.625453	0.520995	0.507529	0.665029	0.830488	0.82338	0.647549	0.455646
0.449502	0.434201	0.42239	0.451843	0.513181	0.567369	0.628051	0.598717	0.518332	0.542499	0.581632	0.465645	0.356718	0.39482	0.436004	0.37162	0.288609	0.333488	0.535964	0.722637	0.769665	0.737367	0.6208	0.408032	0.282792	0.296819	0.34015	0.331591	0.277393	0.30725	0.396909	0.377846	0.348678	0.412711	0.476396	0.508465	0.56607	0.587175	0.510687	0.472341	0.564328	0.699982	0.647305	0.476979	0.45167	0.43793	0.337061	0.345544	0.489722	0.584508
0.411208	0.328112	0.250556	0.226331	0.218858	0.202519	0.182598	0.200698	0.235201	0.264416	0.3308	0.452194	0.494361	0.428281	0.372778	0.344131	0.357443	0.465407	0.473149	0.406532	0.4335	0.419244	0.356838	0.345356	0.402092	0.467067	0.472906	0.425405	0.365846	0.410869	0.489135	0.50365	0.530399	0.565595	0.601785	0.592033	0.519674	0.524731	0.560847	0.503293	0.492051	0.472334	0.388213	0.391212	0.399841	0.330996	0.313554	0.304875	0.271868	0.281437
0.750023	0.676621	0.491908	0.462792	0.576715	0.630991	0.587245	0.546695	0.558228	0.507505	0.470541	0.576392	0.692265	0.611318	0.437646	0.370654	0.428389	0.472494	0.523398	0.59166	0.57515	0.584647	0.682095	0.601543	0.483375	0.521061	0.561718	0.57112	0.555115	0.502575	0.531079	0.606104	0.675525	0.817297	0.876791	0.736586	0.626477	0.61098	0.581114	0.610085	0.789701	0.828733	0.583859	0.426051	0.501913	0.678744	0.792669	0.814755	0.756297	0.748006
0.776065	0.655003	0.507222	0.37917	0.298551	0.286937	0.299478	0.29337	0.333059	0.43101	0.421491	0.310392	0.290752	0.436699	0.539724	0.533492	0.500756	0.564737	0.688942	0.802945	0.885026	0.776868	0.546416	0.484234	0.552169	0.513349	0.380755	0.287358	0.298595	0.359442	0.370784	0.392879	0.469433	0.519796	0.543558	0.5817	0.515194	0.354399	0.323032	0.478032	0.591401	0.551465	0.449665	0.408583	0.469785	0.548135	0.530252	0.502909	0.525369	0.488268
0.668883	0.728266	0.763374	0.755833	0.857926	0.840416	0.730395	0.732893	0.76251	0.689469	0.642002	0.64264	0.608298	0.529596	0.536497	0.706752	0.935884	0.902903	0.715546	0.637515	0.68453	0.72351	0.658124	0.588596	0.654248	0.728204	0.646576	0.583696	0.494689	0.331965	0.34986	0.542021	0.710061	0.78422	0.738644	0.745111	0.834936	0.811348	0.663737	0.531702	0.412246	0.336472	0.340383	0.426261	0.542132	0.561978	0.485167	0.503435	0.574341	0.602306
1.56932	1.9067	2.16147	2.26982	2.05656	1.63084	1.47551	1.71894	1.89922	1.93062	2.12703	2.28547	2.14315	1.82445	1.71594	1.77599	1.83044	1.85336	1.71761	1.37697	1.08438	1.10406	1.29942	1.42368	1.51882	1.54918	1.63264	1.69858	1.63771	1.63865	1.69027	1.72146	1.90397	2.13192	2.05485	1.6855	1.46767	1.46619	1.47682	1.51604	1.87432	2.14714	1.95174	1.94076	2.15904	2.00378	1.63737	1.3796	1.2219	1.30443
1.55432	1.4796	1.35658	1.36479	1.42248	1.3639	1.38179	1.61309	1.73322	1.61798	1.5008	1.49172	1.56366	1.56918	1.43902	1.316	1.41612	1.61925	1.58833	1.38699	1.2528	1.2512	1.35463	1.43293	1.40494	1.32478	1.26133	1.26965	1.36838	1.27979	1.17032	1.21971	1.36004	1.4557	1.45478	1.2831	1.04942	1.03794	1.10709	1.08112	1.24304	1.41795	1.34444	1.19351	1.06515	0.920923	0.860061	1.04912	1.34094	1.43202
1.78342	1.96501	1.85981	1.67993	1.59174	1.49057	1.70072	2.15387	2.273	2.17358	2.09808	1.90492	1.61285	1.43301	1.37433	1.47143	1.76607	2.10645	2.1661	1.95261	1.80634	1.73891	1.65805	1.60266	1.65969	1.71659	1.71165	1.87484	1.94988	1.91363	1.99639	2.00834	1.91412	1.88621	1.93788	1.89834	1.8729	1.8957	1.87273	1.74452	1.69923	1.80242	1.99393	2.14298	2.07649	1.82705	1.6441	1.62916	1.74507	1.81375
1.82316	1.72472	1.39461	1.15352	1.17437	1.30351	1.53824	1.80881	1.84169	1.74139	1.62455	1.63132	1.58567	1.41784	1.26124	1.32067	1.60096	1.78396	1.62013	1.37212	1.35266	1.57301	1.62873	1.46054	1.50186	1.57494	1.59998	1.5567	1.51994	1.50228	1.52619	1.72532	1.87026	1.82929	1.67555	1.54885	1.60794	1.51183	1.27071	1.27617	1.43593	1.47373	1.40701	1.46737	1.52772	1.38381	1.31273	1.5811	1.94474	1.9206
1.7342	1.63402	1.48008	1.4184	1.32022	1.13316	1.18753	1.36554	1.41524	1.36063	1.18488	1.13496	1.2996	1.36746	1.19433	1.033	1.09723	1.29721	1.35732	1.40046	1.45587	1.44617	1.37847	1.37002	1.4504	1.49234	1.41915	1.24989	1.05879	1.10687	1.33162	1.35802	1.1709	1.05817	1.12475	1.33456	1.60465	1.79578	1.75752	1.69923	1.71778	1.66476	1.58314	1.46797	1.50123	1.62821	1.72209	1.8036	1.87234	1.83928
0.326732	0.322761	0.48072	0.533471	0.356969	0.169535	0.159753	0.296244	0.371665	0.373189	0.408468	0.407727	0.293244	0.189477	0.190455	0.227602	0.242369	0.280483	0.331776	0.317933	0.268762	0.260746	0.290145	0.336763	0.321237	0.242627	0.16862	0.178636	0.229653	0.252382	0.223635	0.227646	0.303749	0.399289	0.379549	0.248817	0.188728	0.212845	0.234276	0.255496	0.298218	0.328429	0.286388	0.221721	0.236176	0.340959	0.405068	0.340277	0.222967	0.216001
0.545301	0.632271	0.697716	0.639082	0.486746	0.359453	0.322398	0.323754	0.388412	0.46082	0.460879	0.421851	0.428851	0.402783	0.333258	0.311062	0.35732	0.44168	0.463824	0.384397	0.250928	0.195055	0.291835	0.411112	0.437447	0.445957	0.398319	0.336591	0.37388	0.366009	0.275596	0.235082	0.285505	0.302395	0.243339	0.218706	0.29603	0.41416	0.45634	0.479189	0.493913	0.377217	0.257048	0.292533	0.416916	0.480489	0.510401	0.595153	0.51226	0.262993
0.589267	0.539863	0.453818	0.40132	0.4677	0.510143	0.46692	0.491058	0.626005	0.68643	0.65469	0.521501	0.319354	0.229914	0.268703	0.321393	0.293933	0.243048	0.266504	0.392098	0.501473	0.559398	0.597597	0.629072	0.584173	0.55423	0.611743	0.606568	0.509924	0.418204	0.420108	0.51328	0.58939	0.67684	0.636742	0.490131	0.481446	0.555339	0.57865	0.549413	0.520439	0.482563	0.468773	0.517428	0.563069	0.568366	0.520657	0.468236	0.460491	0.493896
0.222397	0.192048	0.224908	0.367536	0.559002	0.65042	0.593735	0.468522	0.411046	0.351481	0.27587	0.232678	0.246157	0.27338	0.297345	0.290814	0.240236	0.221194	0.270351	0.307703	0.296965	0.292024	0.303635	0.30715	0.289651	0.271276	0.335833	0.390986	0.363556	0.366385	0.343835	0.307865	0.317179	0.298385	0.210664	0.148618	0.142676	0.161142	0.195914	0.253911	0.274913	0.237931	0.19381	0.189019	0.211518	0.286317	0.344144	0.321014	0.324883	0.350188
0.202026	0.29776	0.392504	0.428929	0.331112	0.240472	0.274779	0.296383	0.252943	0.277368	0.360383	0.392614	0.442256	0.553306	0.539393	0.417146	0.36524	0.402984	0.425961	0.384049	0.291649	0.226297	0.23378	0.275119	0.309755	0.287821	0.214489	0.239312	0.357749	0.428194	0.411731	0.316557	0.214623	0.197444	0.285691	0.365291	0.340138	0.24358	0.219637	0.239133	0.213183	0.204568	0.18838	0.171601	0.221483	0.324166	0.416528	0.487494	0.525091	0.490374
0.419515	0.516217	0.518585	0.433177	0.389012	0.447748	0.625245	0.711827	0.629765	0.520291	0.453615	0.496574	0.556111	0.508211	0.511517	0.535233	0.465159	0.298523	0.234541	0.347001	0.528494	0.524873	0.389297	0.335863	0.348743	0.412234	0.478525	0.469235	0.441436	0.488166	0.558836	0.579657	0.535555	0.45004	0.40264	0.44867	0.449639	0.475232	0.620096	0.676453	0.527864	0.42518	0.462116	0.491977	0.461975	0.473826	0.515347	0.486023	0.385241	0.427915
0.577209	0.608518	0.683468	0.686127	0.535894	0.449339	0.466897	0.418329	0.328454	0.334406	0.351782	0.317696	0.290437	0.310501	0.336049	0.434449	0.509408	0.423412	0.329241	0.357699	0.427172	0.433335	0.412341	0.439681	0.386671	0.27382	0.25943	0.300786	0.331873	0.403751	0.449932	0.366624	0.278957	0.280598	0.285463	0.250608	0.292557	0.360619	0.315526	0.2477	0.243403	0.306867	0.392217	0.45795	0.585929	0.765314	0.74648	0.62905	0.598968	0.625903
0.466664	0.589908	0.656949	0.555983	0.484212	0.493488	0.508738	0.491367	0.468482	0.537223	0.598558	0.525823	0.420671	0.362029	0.419165	0.545124	0.56992	0.517426	0.442765	0.306287	0.182669	0.177233	0.321349	0.508308	0.514722	0.388558	0.321835	0.372152	0.537314	0.629678	0.591127	0.496443	0.43489	0.471577	0.603264	0.64506	0.599195	0.518407	0.368282	0.284674	0.248419	0.204555	0.233292	0.303684	0.374164	0.434958	0.471918	0.553439	0.658968	0.639537
0.34422	0.367014	0.404294	0.341765	0.241459	0.326303	0.511515	0.613124	0.587606	0.528156	0.434577	0.340868	0.320851	0.307939	0.304256	0.343231	0.348162	0.284616	0.193452	0.149916	0.289059	0.497429	0.453758	0.252558	0.169796	0.200166	0.277122	0.446452	0.532565	0.408501	0.330744	0.459429	0.610149	0.573949	0.412072	0.320737	0.342229	0.39665	0.505459	0.628317	0.619111	0.481593	0.397434	0.367228	0.285407	0.236834	0.324135	0.431733	0.420671	0.354106
0.485237	0.44296	0.443445	0.432808	0.368556	0.294746	0.241134	0.218641	0.225039	0.211269	0.197929	0.245822	0.302581	0.307695	0.335515	0.328043	0.321668	0.331729	0.333754	0.416386	0.561359	0.582295	0.541262	0.417668	0.350056	0.456	0.510458	0.395453	0.278859	0.279748	0.328273	0.340938	0.320964	0.294035	0.251165	0.267134	0.387749	0.48833	0.469996	0.350944	0.267447	0.289305	0.363138	0.447162	0.534901	0.497472	0.356091	0.364137	0.429862	0.366998
2.2879	2.43302	2.52917	2.46966	2.28529	2.36137	2.71547	2.94251	2.80266	2.50676	2.22947	2.14605	2.36114	2.49867	2.22953	2.09516	2.31441	2.42192	2.46188	2.60802	2.62708	2.5439	2.59354	2.58207	2.37675	2.38955	2.47678	2.34633	2.25646	2.40014	2.45902	2.23077	2.18759	2.37675	2.40544	2.2708	2.38366	2.69562	2.76031	2.60491	2.36534	2.25106	2.48837	2.8332	2.81294	2.50582	2.3348	2.55547	2.78156	2.5942
2.18016	2.10468	1.98308	2.04856	2.26891	2.49833	2.64004	2.64399	2.58283	2.62687	2.63566	2.52067	2.37286	2.28711	2.0888	2.0318	2.26168	2.2894	2.19341	2.36833	2.49353	2.48502	2.43176	2.47391	2.6119	2.63059	2.33561	2.02618	2.079	2.42182	2.56416	2.37503	2.18368	2.21612	2.41817	2.54744	2.50832	2.52718	2.6057	2.74867	2.91631	2.87871	2.74345	2.65814	2.49569	2.30331	2.15295	2.1333	2.37178	2.54865
0.74196	0.792733	0.746342	0.8088	0.946219	1.10635	1.28484	1.32347	1.24341	1.19863	1.1192	1.0727	1.20037	1.29622	1.14988	1.09278	1.23517	1.32038	1.35762	1.54115	1.79412	1.87757	1.57065	1.17893	1.2483	1.6082	1.59127	1.24347	1.17555	1.39597	1.59876	1.58743	1.47009	1.34054	1.31402	1.37046	1.39389	1.42111	1.42893	1.33701	1.2898	1.48877	1.57215	1.40277	1.32087	1.26657	1.13407	1.14794	1.31119	1.45635
1.25316	1.20278	1.18731	1.05318	0.911718	0.92125	0.983871	1.09417	1.24856	1.38248	1.37295	1.17548	1.05729	1.04931	1.12854	1.18511	1.11526	1.11423	1.30395	1.62479	1.83765	1.685	1.26803	0.998406	1.03638	1.15012	1.18053	1.26162	1.29039	1.23856	1.23385	1.26146	1.37527	1.45404	1.42534	1.41651	1.37808	1.34809	1.4339	1.59524	1.72147	1.62378	1.35784	1.29547	1.37365	1.34157	1.37619	1.49338	1.51741	1.5702
1.75381	1.59312	1.32214	1.045	1.02409	1.21574	1.40823	1.5125	1.59041	1.64202	1.6484	1.61168	1.48938	1.25705	1.08247	1.10309	1.20637	1.3542	1.49603	1.43282	1.22195	1.12927	1.21758	1.29639	1.36208	1.52069	1.57372	1.47686	1.40397	1.38873	1.52181	1.83838	2.05595	1.97214	1.71836	1.65199	1.7252	1.66922	1.53879	1.47844	1.53505	1.62626	1.58037	1.44848	1.34301	1.41965	1.74233	1.92409	1.79469	1.68305
2.26421	2.00766	1.66912	1.39165	1.37793	1.52281	1.65601	1.79983	1.91406	1.91473	1.86235	1.81466	1.75271	1.63363	1.4759	1.3828	1.41655	1.5529	1.69376	1.68768	1.60089	1.60899	1.58627	1.43346	1.37079	1.60796	1.89492	1.88754	1.69616	1.69077	1.87873	1.97904	2.11024	2.1969	2.11671	2.08589	2.21878	2.17811	1.91788	1.64764	1.61592	1.86586	1.91226	1.71856	1.56975	1.71933	1.95208	2.02158	2.00581	1.99596
0.808574	0.909959	1.01271	0.986966	0.900948	0.891759	0.966321	1.02501	0.975097	0.854769	0.64546	0.517175	0.64833	0.816888	0.828909	0.811818	0.848771	0.956415	1.05854	1.02991	1.02319	1.03896	1.01939	1.00027	1.06471	1.17074	1.16193	0.93215	0.745675	0.811226	0.99472	1.06762	1.02082	0.861789	0.743467	0.76081	0.848395	0.9207	1.00329	1.08271	0.979368	0.771364	0.771973	0.950152	1.16294	1.21018	1.0725	1.00463	1.15748	1.27982
0.825793	0.639336	0.563877	0.579157	0.537556	0.468577	0.464359	0.553057	0.62389	0.57206	0.514472	0.544713	0.591411	0.582712	0.516341	0.483926	0.550612	0.524219	0.496846	0.473074	0.380983	0.307292	0.314728	0.339775	0.402248	0.533536	0.600149	0.598851	0.670992	0.717668	0.648849	0.562677	0.548428	0.552987	0.452991	0.359159	0.376913	0.449317	0.518139	0.614735	0.70162	0.679845	0.497332	0.338748	0.353346	0.424331	0.527153	0.629178	0.615894	0.589991
0.386601	0.28012	0.234955	0.263858	0.333695	0.398878	0.431477	0.381571	0.357433	0.324871	0.237155	0.259415	0.401417	0.45118	0.420338	0.502488	0.586296	0.480018	0.341048	0.304135	0.271662	0.258737	0.35009	0.424345	0.362382	0.265136	0.265614	0.322937	0.339622	0.251458	0.194163	0.302014	0.391335	0.325563	0.281481	0.307983	0.308328	0.276202	0.239127	0.253939	0.285861	0.262551	0.221088	0.246712	0.335513	0.406296	0.449016	0.424458	0.389493	0.387218
0.328559	0.299243	0.234032	0.219326	0.300724	0.383941	0.372064	0.392998	0.455276	0.423019	0.368412	0.383349	0.384413	0.34035	0.295584	0.276748	0.240906	0.154491	0.120781	0.188034	0.315454	0.435737	0.462825	0.368104	0.345554	0.460749	0.615944	0.680321	0.591899	0.468845	0.413676	0.428452	0.426862	0.411919	0.388858	0.299044	0.210136	0.247356	0.341358	0.30236	0.193921	0.172256	0.242371	0.313314	0.356297	0.363661	0.301141	0.247144	0.227733	0.19211
0.557844	0.701931	0.716643	0.645276	0.624561	0.650468	0.696601	0.593326	0.42027	0.400114	0.480478	0.462004	0.40355	0.464633	0.576451	0.562188	0.505893	0.497718	0.455643	0.360908	0.365889	0.48346	0.553599	0.53131	0.521508	0.508049	0.426101	0.342442	0.334493	0.374992	0.439691	0.468113	0.494261	0.505301	0.51302	0.566209	0.519565	0.427519	0.46485	0.64174	0.793281	0.786358	0.730173	0.776137	0.818107	0.71217	0.622072	0.681393	0.714124	0.609229
0.31966	0.363327	0.399787	0.363243	0.355313	0.348831	0.280796	0.23754	0.303634	0.371654	0.34799	0.32307	0.274779	0.293204	0.387929	0.389006	0.301323	0.247091	0.240063	0.282644	0.325998	0.327094	0.394905	0.537752	0.601685	0.533621	0.447521	0.431663	0.43325	0.391897	0.35339	0.411779	0.507531	0.482432	0.401753	0.394559	0.491299	0.455846	0.350779	0.313328	0.345902	0.36914	0.371246	0.365109	0.366698	0.366209	0.301577	0.21316	0.268306	0.354293
0.591246	0.721412	0.866646	0.912773	0.82012	0.68934	0.69201	0.768379	0.709451	0.600821	0.548678	0.551246	0.500284	0.403147	0.386445	0.460109	0.533335	0.612296	0.661381	0.550751	0.369053	0.307839	0.334848	0.327888	0.354978	0.443017	0.431317	0.404363	0.472863	0.595159	0.684699	0.69258	0.682977	0.615481	0.526636	0.469156	0.483166	0.514346	0.550455	0.570329	0.592288	0.596521	0.536336	0.459395	0.449745	0.530435	0.517907	0.482648	0.55006	0.627847
0	0	0	0.0237756	0.260667	0.733898	0.81984	0.387451	0.378583	1.12585	1.74022	1.76894	2.20835	2.41972	1.77357	1.20874	0.713627	0.359335	0.576964	0.918188	0.881702	1.13703	1.4373	1.14634	0.463848	0.0793165	0.0707307	0.411259	0.870928	0.982212	1.22621	1.5638	1.17429	0.415033	0.0614102	0.183254	0.658514	1.13458	1.21305	0.993124	0.795225	0.928409	0.917903	1.12205	1.50421	1.2394	0.501673	0.0834103	0	0
0.960636	0.768399	0.281319	0.199661	0.733798	1.39221	1.38267	1.06251	1.41905	2.09562	2.75419	3.80945	3.6406	2.50705	1.22482	0.340099	0.0801593	0.484484	1.34628	1.77981	1.51186	1.57858	2.10577	2.42726	2.28948	2.80613	3.39118	2.77444	2.24981	1.96566	1.49364	1.17292	1.07638	0.776894	0.420179	0.962663	2.21696	2.54825	2.02652	1.7211	1.75778	2.50005	3.37384	3.14628	2.79149	2.41191	1.23231	0.268101	0.0752526	0.411259
0.0435869	0.323386	0.787948	0.773538	0.301422	0.0352992	0	0	0	0	0.0081964	0.189573	0.644307	1.01713	1.04362	0.966892	0.521695	0.121627	0	0.0420374	0.327407	0.813171	1.00385	1.00096	0.868858	0.391957	0.0643163	0	0	0	0.132002	0.542133	0.87615	0.562538	0.143041	0.000817314	0	0	0	0	0	0	0	0	0	0	0	0.137861	0.678663	1.40823
0.672322	1.51101	1.57705	0.69606	0.112257	0.165164	0.656595	1.23595	1.44193	1.43019	1.85059	2.67694	2.64821	1.49352	1.38821	2.22311	2.07438	0.878102	0.154613	0.216293	0.680649	0.959706	0.922313	0.947643	0.602995	0.165164	0.0139795	0.203029	0.874901	1.94077	2.8325	2.88641	1.84034	0.615749	0.0788903	0.0784992	0.430871	0.853335	0.671289	0.209396	0.0474604	0.301422	0.773538	0.82243	0.620046	0.813773	0.787948	0.318624	0.114781	0.421028
1.19566	1.27106	1.68042	1.45499	1.08692	0.889643	0.421028	0.180653	0.491107	0.870511	0.612989	0.194826	0.266233	0.733898	0.81984	0.363675	0.0544176	0	0	0.0600761	0.382435	0.946276	1.22824	1.18609	1.01542	1.0001	0.702515	0.290594	0.399957	0.830806	0.71676	0.245312	0.0209039	0	0	0	0	0.105191	0.657853	1.65849	2.11635	1.53661	0.694169	0.582218	0.868425	0.772951	0.922873	1.51558	1.40816	0.603663
0.72157	0.958861	1.0834	1.62802	1.57809	0.660508	0.0908753	0	0	0	0	0	0.070754	0.566731	1.44367	1.57127	0.731802	0.128637	0	0	0	0.0868308	0.450748	0.860291	0.652229	0.196036	0.0102749	0	0	0	0	0	0	0	0	0	0	0	0	0	0	0	0	0	0	0	0	0	0	0
0	0	0.0369002	0.309961	0.780854	1.00695	1.32276	1.78309	1.19584	0.324871	0.00814499	0.0784992	0.430871	0.853335	0.671289	0.209396	0.0129785	0	0	0	0	0	0	0	0	0.0784992	0.430871	0.853335	0.671289	0.209396	0.0129785	0	0	0	0	0	0	0	0	0	0	0	0	0	0	0	0	0	0	0
0	0	0.0017616	0.15382	0.582847	0.874858	0.521695	0.121627	0	0	0	0	0.11547	0.545965	1.17515	1.36648	1.0181	0.733409	0.885422	0.689885	0.223334	0.015939	0.029931	0.37594	1.22489	1.84183	1.64653	1.43989	1.41222	1.43281	1.71539	2.3494	2.53103	1.5427	0.459937	0.0805729	0.293008	0.769713	0.959977	0.930403	0.915134	0.501284	0.111115	0	0	0	0.0321598	0.293008	0.766008	0.794812
0	0	0	0.218387	1.22206	2.49756	2.07443	0.740724	0.385409	0.794812	0.766008	0.293008	0.0329771	0	0	0	0	0.110298	0.501284	0.877028	0.774046	0.78635	1.06461	1.13365	0.96942	0.460772	0.0920335	0	0	0	0	0	0	0	0	0	0	0	0	0.0868308	0.450748	0.860291	0.652229	0.196036	0.0102749	0	0	0	0	0.00699262
0.448479	1.26226	2.03625	1.91309	0.934607	0.204028	0.141606	0.769835	1.61449	1.41696	0.51961	0.142711	0.521479	1.27155	1.49742	0.889626	0.398773	0.618934	0.987749	1.01277	0.991837	0.7762	0.81228	1.15176	1.59823	2.40421	2.78511	2.10002	1.36538	1.27983	1.22276	0.820494	0.563936	0.825474	1.15326	1.71815	2.4124	2.4965	2.31847	1.75347	1.12448	0.961642	0.81953	1.15965	1.81268	2.17441	2.69182	2.80264	2.40764	1.84507
0.960636	0.768399	0.283563	0.211864	0.632772	0.866025	0.470844	0.128729	0.293008	0.907449	1.55006	1.91485	1.75309	1.72997	2.21854	2.02221	1.01856	0.634408	0.988287	1.18414	1.21474	1.14552	1.02451	0.54381	0.132819	0.0369002	0.309961	0.78905	0.970427	0.952507	0.908023	0.644027	0.724806	0.866025	0.591653	0.626461	1.06443	1.22539	1.0619	0.799659	0.898223	0.94293	1.11401	1.58191	1.34051	0.527136	0.0753635	0	0	0
0.599514	0.892037	0.592945	0.173029	0.21982	0.680649	0.849408	0.421028	0.0753635	0	0	0	0	0	0	0.00474877	0.171051	0.612989	0.870511	0.541648	0.460553	0.813961	0.857678	0.780034	0.900288	0.592945	0.159421	0.00723133	0.165164	0.673726	1.28354	1.34647	0.801001	0.223334	0.015939	0.0321598	0.293008	0.775466	0.990848	0.979636	0.903146	0.450748	0.0876482	0	0	0	0	0	0	0
1.02171	0.619496	0.756623	1.02227	1.03418	0.939973	0.480958	0.10126	0	0	0	0	0	0	0	0	0	0.0517551	0.519562	1.43421	1.6243	0.755568	0.127318	0	0	0	0	0	0	0	0	0	0	0.0218914	0.379239	1.36262	2.19223	1.81623	0.818944	0.172727	0.101318	0.470844	0.933074	1.04946	1.24726	1.39668	1.21875	0.991318	0.947698	0.595734
0	0	0	0	0	0	0	0	0	0	0	0.0868308	0.47649	1.12884	1.39444	1.01	0.36472	0.051358	0	0.120809	0.521695	0.985156	1.08413	1.0261	0.605574	0.165164	0.00452186	0	0	0	0	0	0	0	0	0.0167043	0.230518	0.749529	1.19512	1.21553	0.810075	0.2733	0.3029	1.1041	1.74102	1.1041	0.277158	0.00556608	0	0.0151217
1.04357	0.483482	0.0965696	0	0	0	0	0	0	0	0	0	0	0.0107784	0.202644	0.661813	0.856964	0.567098	0.715767	1.35662	1.44113	0.771278	0.178757	0.00666142	0	0	0	0	0	0	0	0	0	0	0	0	0.0151217	0.223334	0.689885	0.845187	0.411259	0.071548	0	0	0	0	0	0	0.00945761	0.196036
1.69668	0.529554	0.38388	0.899042	1.21111	1.13988	0.671156	0.219504	0.414547	1.27997	1.6763	0.919155	0.1994	0.00257891	0.00945761	0.196036	0.652229	0.860291	0.533341	0.528427	0.856964	0.753029	0.663416	1.01548	1.35431	1.65883	1.43509	0.649344	0.116287	0	0	0.0237756	0.260667	0.736607	0.979262	0.95662	0.928146	0.516231	0.287338	0.806357	1.90714	2.85153	3.00434	2.47852	1.58004	0.624233	0.111115	0	0	0
0	0	0	0	0	0	0	0.0321598	0.293008	0.840555	1.21584	1.17682	0.723504	0.216293	0.0144255	0	0	0	0	0	0	0	0	0	0	0	0	0	0.0420374	0.327407	0.794812	0.766008	0.293008	0.0329771	0	0	0	0	0	0	0	0	0	0	0	0	0	0	0	0
0	0	0	0	0.0536002	0.363675	0.81984	0.790675	0.633673	0.85005	0.725412	0.25292	0.0227088	0	0	0	0	0	0	0.0081964	0.189573	0.642546	0.90535	0.788179	0.886846	0.766008	0.384224	0.493749	0.863313	0.642546	0.189573	0.135333	0.531915	0.875666	0.572709	0.148361	0.00167636	0	0	0.132002	0.542133	0.87615	0.562538	0.143041	0.000817314	0	0	0	0	0
0	0	0	0	0	0.00699262	0.183254	0.632772	0.866025	0.470844	0.0965696	0	0	0	0	0	0	0	0	0	0	0	0	0.029931	0.284724	0.758271	0.80144	0.336308	0.0455797	0.0121612	0.272895	1.06325	1.68922	1.13882	0.317161	0.0191757	0	0	0.0369002	0.309961	0.780854	0.780854	0.309961	0.0377175	0	0	0	0	0.0394177	0.318624
0	0.133676	0.542133	0.87615	0.562538	0.143041	0.000817314	0	0	0	0	0	0.0420374	0.327407	0.794812	0.766008	0.293008	0.0329771	0	0	0.0957523	0.510262	1.18465	1.42072	0.956793	0.309232	0.0352992	0	0	0	0	0	0.0257417	0.271261	0.901629	1.40691	1.22817	0.562841	0.116287	0	0	0	0.126319	0.531915	0.875666	0.572709	0.148361	0.00167636	0	0
0	0	0	0	0	0	0	0	0	0	0	0.0218914	0.25292	0.725412	0.825457	0.373006	0.057595	0	0	0	0.0868308	0.450748	0.860291	0.652229	0.196036	0.0102749	0	0.029931	0.284724	0.758271	0.80144	0.336308	0.0455797	0	0	0	0	0	0	0	0	0	0	0	0	0	0	0	0	0
0	0.0396387	0.318624	0.787948	0.773538	0.301422	0.0352992	0	0	0	0	0.0218914	0.25292	0.732405	1.00871	1.00578	0.92362	0.470844	0.0965696	0	0.0321598	0.293008	0.766008	0.794812	0.327407	0.0428548	0	0	0.0420374	0.327407	0.794812	0.766008	0.293008	0.0329771	0	0	0	0	0	0	0	0	0	0	0	0	0	0	0	0
0.882223	1.1396	1.42816	1.47745	1.31812	1.26256	1.27111	1.25597	1.28517	1.31739	1.25593	1.17708	1.17865	1.26723	1.3412	1.41848	1.47922	1.42309	1.28923	1.15331	1.18502	1.26244	1.16926	1.11337	1.29264	1.40627	1.32812	1.2175	1.13155	1.0936	1.08899	1.15138	1.37799	1.61132	1.60694	1.44301	1.33688	1.30418	1.38658	1.46489	1.40723	1.34144	1.29175	1.23204	1.2526	1.33239	1.46766	1.62057	1.65048	1.56905
1.3196	1.20805	1.15744	1.10516	1.05652	1.02725	1.09653	1.25692	1.37443	1.36651	1.3033	1.29659	1.34508	1.3849	1.45742	1.44416	1.34657	1.38725	1.48461	1.42032	1.21498	1.0401	0.966664	1.06321	1.17874	1.11403	1.01636	1.00923	0.992654	1.00964	1.10418	1.16348	1.08362	0.919478	0.830844	0.90299	1.04017	1.16873	1.25513	1.26718	1.28139	1.31091	1.30134	1.20028	1.13724	1.23705	1.34496	1.31624	1.27128	1.28573
1.20085	1.34856	1.42909	1.28986	1.07208	1.03578	1.22717	1.40072	1.29665	1.08185	1.03346	1.12415	1.25396	1.45169	1.6512	1.65368	1.46557	1.31177	1.21823	1.18045	1.3122	1.53437	1.63474	1.54571	1.3744	1.13638	0.952811	0.976909	1.1375	1.23072	1.18468	1.171	1.21608	1.2428	1.18514	1.16829	1.32606	1.51448	1.49742	1.3582	1.39255	1.47518	1.36911	1.27967	1.33827	1.34114	1.32029	1.35839	1.36744	1.33563
1.32574	1.24854	1.13863	1.1886	1.39191	1.52084	1.39887	1.19214	1.14483	1.2947	1.47703	1.56203	1.49366	1.38141	1.32511	1.3948	1.43198	1.27942	1.16924	1.24736	1.38116	1.45679	1.42839	1.38145	1.41757	1.45463	1.43173	1.37077	1.33373	1.32086	1.28762	1.27603	1.37905	1.53397	1.53876	1.46932	1.54529	1.65975	1.56228	1.40208	1.35937	1.37324	1.39325	1.45031	1.51701	1.47043	1.3512	1.36164	1.49998	1.57142
1.11869	1.14873	1.24486	1.37384	1.44763	1.46827	1.44156	1.45458	1.50966	1.55674	1.50824	1.40849	1.28475	1.26693	1.38735	1.49811	1.44297	1.31662	1.25624	1.32894	1.42889	1.57035	1.64276	1.55963	1.47323	1.47738	1.50918	1.48869	1.46405	1.4494	1.39208	1.42096	1.52385	1.48058	1.34725	1.30412	1.31557	1.32672	1.40245	1.47504	1.45838	1.51079	1.63219	1.70426	1.71674	1.66077	1.59877	1.6424	1.70767	1.62772
1.27158	1.33577	1.25342	1.17073	1.20873	1.25394	1.16215	1.01814	0.939724	0.891006	0.87498	0.890514	0.928028	0.917359	0.92583	1.00785	1.19006	1.31523	1.31397	1.27114	1.22145	1.17587	1.1012	1.0561	1.04679	1.15398	1.32376	1.43741	1.43212	1.17136	0.853733	0.761863	0.813738	0.926108	1.06706	1.17949	1.28403	1.29278	1.2205	1.14851	1.09071	1.0881	1.10871	1.0759	1.03958	1.09876	1.26189	1.38288	1.39853	1.37827
1.71116	1.53092	1.29122	1.11807	1.08112	1.18172	1.29535	1.28007	1.22596	1.32546	1.48688	1.52116	1.39531	1.19179	1.11564	1.15514	1.15719	1.164	1.23307	1.28091	1.23103	1.11435	1.10752	1.25442	1.33477	1.26977	1.20744	1.2692	1.37064	1.34121	1.24256	1.22407	1.22432	1.25561	1.30782	1.32029	1.27572	1.33114	1.42948	1.34741	1.19853	1.17689	1.18286	1.11226	1.02364	1.07622	1.28248	1.4356	1.49193	1.57483
0.918802	0.911679	0.895525	0.798064	0.781572	0.821347	0.758799	0.660831	0.650581	0.757094	0.846269	0.830089	0.799136	0.722383	0.613425	0.623187	0.834595	0.998601	1.02405	0.990932	0.894336	0.850015	0.85774	0.860354	0.845823	0.837518	0.869481	0.962106	0.981634	0.874369	0.704405	0.725402	0.94099	1.10158	1.09485	1.05192	1.07097	1.11089	1.10206	1.0867	1.01665	0.889338	0.790207	0.780262	0.836457	0.883975	0.864678	0.845698	0.955414	1.03408
1.27964	1.20327	0.937467	0.811372	0.947382	1.07811	1.07133	1.12683	1.19258	1.17757	1.09128	1.03628	1.04465	0.952087	0.782723	0.756803	0.866021	0.940804	0.950304	0.912754	0.929295	0.980613	0.988984	1.01827	1.07731	1.0756	0.939424	0.828521	0.831236	0.902484	0.99219	0.952757	0.853705	0.930689	1.11509	1.24051	1.17301	1.05193	1.04303	1.0697	1.03858	1.01489	1.0957	1.15717	1.09992	1.00247	0.972852	0.967413	0.928386	0.852921
1.38039	1.36297	1.3294	1.20073	1.09011	1.00978	0.954643	0.940639	1.04985	1.30475	1.43734	1.34547	1.20425	1.15683	1.14813	1.14809	1.2118	1.22416	1.14806	1.10559	1.09008	1.13879	1.22227	1.32565	1.32761	1.20197	1.15078	1.30772	1.46537	1.48849	1.50513	1.47799	1.21044	0.917593	1.00129	1.29166	1.49942	1.56177	1.4983	1.27792	1.11454	1.12059	1.20114	1.26332	1.34638	1.41383	1.43659	1.43898	1.52508	1.4842
0.872202	0.797614	0.769933	0.76855	0.75223	0.713693	0.74245	0.829908	0.798712	0.657233	0.588836	0.579629	0.567398	0.657365	0.850928	0.929248	0.81469	0.755873	0.80676	0.736884	0.66924	0.716938	0.697674	0.581663	0.528394	0.653506	0.900887	0.997183	0.875964	0.755933	0.70621	0.735969	0.785055	0.779199	0.836274	0.923289	0.934628	0.904557	0.874732	0.74577	0.536729	0.475104	0.606344	0.696104	0.661413	0.653467	0.670537	0.646346	0.639527	0.678588
0.866171	0.850017	0.799837	0.828416	0.843537	0.726206	0.589583	0.592221	0.726237	0.900172	1.05315	1.11205	1.17015	1.19465	1.13886	1.07408	1.01072	0.913875	0.824201	0.795944	0.823422	0.871915	0.966866	1.11053	1.13496	1.01227	0.829357	0.807641	0.913407	1.02926	1.06857	0.929304	0.748542	0.721652	0.791656	0.899845	0.91969	0.860449	0.868868	0.939	1.04142	1.12062	1.13775	1.08914	1.00683	0.880168	0.731586	0.715982	0.826416	0.830881
1.34155	1.33059	1.20782	1.03619	0.957989	0.953946	0.892769	0.900678	1.0902	1.31876	1.33526	1.31581	1.39709	1.44333	1.39175	1.35331	1.3296	1.35207	1.38875	1.43667	1.50592	1.49744	1.36381	1.19042	1.11923	1.20408	1.29918	1.32549	1.29362	1.26643	1.25071	1.2083	1.12845	1.09427	1.20577	1.34871	1.46341	1.48261	1.4304	1.40862	1.40481	1.43441	1.58189	1.69502	1.58937	1.37996	1.24534	1.31483	1.45747	1.36529
0.676707	0.700216	0.759717	0.729735	0.780115	0.914258	0.914096	0.837679	0.783596	0.678581	0.613747	0.636275	0.685617	0.690138	0.627901	0.709301	0.939005	1.08645	1.15763	1.1173	0.935197	0.776456	0.767959	0.816889	0.87264	0.967461	1.02893	0.978791	0.881133	0.762923	0.723367	0.754632	0.728649	0.67428	0.761177	0.882812	0.877902	0.845415	0.849012	0.873528	0.857437	0.780288	0.729234	0.791998	0.901766	0.91255	0.875497	0.854088	0.838438	0.821198
1.03183	0.905503	0.804787	0.803445	0.878841	0.914506	0.909394	0.859631	0.790182	0.721965	0.695794	0.697446	0.74695	0.827503	0.929526	1.07037	1.11701	1.01856	0.907084	0.891393	0.882641	0.813743	0.722711	0.714732	0.8338	0.979142	1.01199	0.918429	0.801722	0.846536	0.93767	0.758153	0.54812	0.667752	0.869592	0.859824	0.781394	0.738677	0.690413	0.752353	0.875442	0.928218	0.920382	0.940638	0.960136	0.944817	0.952487	1.01279	1.05027	1.00781
1.17235	1.14247	1.04429	1.03008	1.15225	1.18742	1.03224	0.888977	0.947047	1.14111	1.29071	1.30665	1.09402	0.866133	0.808451	0.889261	1.01348	1.1089	1.16275	1.1403	1.11042	1.00451	0.915491	1.00039	1.13372	1.14338	1.04738	1.05156	1.17789	1.19406	1.13718	1.11597	1.0817	1.00231	0.927902	0.890487	0.994042	1.15932	1.1336	0.974571	0.924021	0.97015	1.07366	1.18974	1.23679	1.23869	1.31319	1.32121	1.23916	1.17543
1.22677	1.12816	0.973666	0.839904	0.838914	0.896492	0.955515	1.02409	1.02562	1.01887	1.05509	1.04072	0.884168	0.764983	0.794565	0.961847	1.09767	1.13111	1.09898	1.10324	1.22755	1.26526	1.08969	0.950716	0.91211	0.915008	0.954641	0.984417	0.964579	0.956832	0.941666	0.884923	0.789147	0.822636	0.973605	1.01245	0.935512	0.816724	0.743704	0.790658	0.897111	0.964921	1.1286	1.33997	1.36316	1.26276	1.1844	1.17213	1.12624	0.926189
0.837306	0.683844	0.604459	0.608186	0.67117	0.807295	0.937497	0.931919	0.823735	0.821289	0.929677	1.04178	1.06102	1.05982	1.0901	1.11959	1.09345	0.957147	0.834584	0.776295	0.687894	0.620351	0.586426	0.59931	0.685831	0.855931	0.960351	0.898111	0.752238	0.645145	0.699617	0.852866	0.955402	0.933165	0.844634	0.772883	0.715439	0.696068	0.802251	0.931087	0.891601	0.78346	0.65906	0.637046	0.722061	0.774736	0.771123	0.729687	0.701934	0.757709
0.787006	0.598222	0.512309	0.550928	0.657546	0.775608	0.846176	0.886661	0.901676	0.802222	0.768035	0.887895	0.955679	0.960576	0.984329	1.00273	1.02489	1.04392	1.00335	0.909547	0.873631	0.895046	0.859369	0.83987	0.895376	0.945368	0.961831	0.940643	0.959724	0.975293	1.00659	1.03081	0.960861	0.914094	0.984532	0.99582	0.94293	0.935676	0.935523	0.896197	0.82497	0.824801	0.889099	0.968918	1.04109	1.04143	1.04752	1.05155	0.978011	0.958015
0.881537	0.806815	0.681553	0.5803	0.540432	0.57422	0.584234	0.570607	0.629168	0.645933	0.609311	0.606094	0.644943	0.637114	0.617408	0.702699	0.827652	0.816117	0.701556	0.55745	0.512254	0.56837	0.593756	0.571492	0.631158	0.73392	0.858455	0.875535	0.770747	0.710629	0.687398	0.625701	0.642323	0.703683	0.739584	0.781532	0.775041	0.768134	0.781727	0.703178	0.601348	0.559358	0.561984	0.58504	0.656659	0.692861	0.726768	0.738232	0.689326	0.667776
0.808574	0.838094	0.768029	0.722535	0.791588	0.815255	0.758132	0.735599	0.759282	0.670054	0.614129	0.730103	0.916185	0.95967	0.877513	0.873759	0.922492	0.897471	0.883191	0.879659	0.84224	0.829871	0.826985	0.790261	0.713163	0.650783	0.708381	0.82328	0.892688	0.843854	0.741953	0.690817	0.644301	0.609211	0.568333	0.575436	0.650877	0.686019	0.631695	0.574176	0.606465	0.664809	0.696416	0.739915	0.805058	0.806991	0.743464	0.725796	0.775477	0.748044
0.773644	0.781422	0.919558	1.05244	1.03796	0.940518	0.798886	0.751124	0.840182	0.823937	0.712539	0.689117	0.709935	0.753967	0.872469	0.918458	0.826753	0.747158	0.692641	0.660944	0.781748	0.969122	0.966432	0.833245	0.80722	0.847292	0.883649	0.993211	1.05575	1.01763	0.961525	0.917811	0.88378	0.868233	0.886714	0.941898	0.924653	0.802767	0.716623	0.684113	0.710901	0.712386	0.682909	0.68105	0.720663	0.780428	0.798506	0.782148	0.780645	0.897653
1.47151	1.38502	1.34796	1.35893	1.27783	1.15743	1.20687	1.36087	1.44647	1.45453	1.37986	1.31068	1.3147	1.36634	1.38388	1.37671	1.35682	1.30669	1.2915	1.38927	1.42297	1.232	1.09419	1.1334	1.18567	1.20481	1.31724	1.45261	1.48168	1.45773	1.42387	1.46789	1.53115	1.49592	1.43763	1.52374	1.58594	1.49232	1.37078	1.23612	1.20144	1.27385	1.35344	1.38894	1.36735	1.39535	1.50002	1.53112	1.36555	1.14955
1.27908	1.27885	1.32514	1.39906	1.4928	1.62508	1.69291	1.61879	1.53477	1.47135	1.34917	1.30547	1.39178	1.50031	1.47748	1.34165	1.3907	1.567	1.51105	1.31416	1.22742	1.32061	1.50207	1.6871	1.77848	1.71409	1.58362	1.55728	1.6178	1.6861	1.73085	1.71131	1.60977	1.56749	1.62937	1.67797	1.68068	1.68242	1.57003	1.41024	1.27485	1.22148	1.269	1.40484	1.67258	1.83085	1.70445	1.53116	1.46659	1.45328
1.33207	1.3264	1.44268	1.50918	1.51179	1.47132	1.33377	1.15574	1.05923	1.1178	1.37218	1.60699	1.52277	1.37682	1.43355	1.49437	1.35123	1.17324	1.13014	1.15788	1.26612	1.43853	1.4478	1.379	1.46347	1.61924	1.49707	1.21673	1.16767	1.32694	1.49701	1.55654	1.45257	1.44604	1.72791	2.07182	2.08268	1.78959	1.63271	1.6319	1.60731	1.50019	1.37694	1.42775	1.51994	1.43457	1.4648	1.67125	1.83729	1.80521
1.36449	1.49868	1.48479	1.46495	1.48607	1.41751	1.25138	1.18762	1.31722	1.51899	1.70595	1.87133	1.86835	1.71174	1.60445	1.515	1.40545	1.37006	1.33961	1.34356	1.4179	1.43199	1.2883	1.19248	1.29668	1.44857	1.4869	1.41762	1.32536	1.27277	1.25621	1.22319	1.14271	1.05996	1.02973	1.08114	1.17373	1.22004	1.27401	1.37018	1.41754	1.41934	1.4872	1.61736	1.52272	1.27365	1.29679	1.5116	1.52344	1.40826
0.632187	0.679281	0.68526	0.700038	0.692102	0.637468	0.632248	0.611465	0.519736	0.4853	0.538683	0.565127	0.571373	0.575511	0.580654	0.571652	0.601967	0.669515	0.645126	0.574296	0.601242	0.634314	0.649759	0.694706	0.713596	0.683988	0.651338	0.591079	0.600018	0.68683	0.76688	0.759191	0.624113	0.480016	0.460175	0.538499	0.592023	0.600859	0.56748	0.528542	0.447447	0.338714	0.293521	0.381178	0.497777	0.475984	0.365304	0.364665	0.463113	0.606183
1.18802	1.37012	1.45275	1.4259	1.53524	1.70184	1.68302	1.5576	1.45517	1.25462	1.02582	1.03201	1.21658	1.32968	1.47018	1.54574	1.40494	1.30413	1.24741	1.22005	1.16065	1.04073	1.04773	1.13342	1.11526	1.11489	1.27869	1.41441	1.39075	1.27586	1.08908	0.967123	1.09286	1.38178	1.54693	1.53436	1.424	1.34141	1.40197	1.46466	1.40453	1.32381	1.32041	1.36167	1.38643	1.32535	1.2735	1.23425	1.25602	1.33971
1.3838	1.30346	1.27856	1.35615	1.51901	1.7159	1.77201	1.7107	1.59356	1.46192	1.39569	1.52961	1.75555	1.8904	1.8371	1.63121	1.37297	1.17614	1.13631	1.19557	1.28221	1.36967	1.40405	1.46009	1.52223	1.42644	1.35224	1.38944	1.31911	1.2389	1.43634	1.67237	1.62784	1.50074	1.49243	1.55046	1.56744	1.54785	1.44872	1.44486	1.58306	1.67153	1.68564	1.60869	1.39627	1.16706	1.1148	1.32535	1.54775	1.53895
1.45354	1.49663	1.48276	1.43473	1.36244	1.22132	1.13944	1.20762	1.25007	1.29939	1.40324	1.41303	1.43439	1.44601	1.36498	1.30007	1.32272	1.40728	1.59956	1.63052	1.35235	1.09791	0.982249	0.961371	0.989299	1.10211	1.19362	1.30317	1.56123	1.74231	1.55138	1.16486	1.03211	1.16625	1.32212	1.46081	1.60354	1.64565	1.54906	1.55627	1.59322	1.43207	1.23358	1.16798	1.24435	1.33508	1.38728	1.41652	1.45611	1.38122
1.30742	1.21641	1.23111	1.24434	1.29962	1.30197	1.23267	1.31081	1.48721	1.59751	1.68098	1.71989	1.65448	1.5511	1.59181	1.60378	1.44328	1.38651	1.53922	1.57168	1.40535	1.33975	1.39621	1.40765	1.31894	1.18082	1.05148	1.03551	1.14317	1.24748	1.2514	1.25432	1.32072	1.51281	1.72667	1.7019	1.54703	1.38046	1.27372	1.3232	1.44085	1.55627	1.66326	1.73962	1.80501	1.78775	1.61093	1.35042	1.33688	1.43748
1.29936	1.31795	1.47433	1.66178	1.83166	1.78879	1.55244	1.42111	1.43496	1.49892	1.61799	1.61522	1.46964	1.35526	1.37762	1.44738	1.44227	1.47785	1.53806	1.43301	1.23464	1.11599	1.2511	1.51365	1.50979	1.35097	1.40348	1.56617	1.60957	1.54224	1.39595	1.38559	1.55225	1.61798	1.52872	1.45714	1.42473	1.44159	1.5018	1.55809	1.46719	1.40227	1.47828	1.50186	1.45577	1.42038	1.42667	1.44272	1.3199	1.24885
1.33467	1.32859	1.43238	1.7015	1.82381	1.71468	1.53121	1.48104	1.52966	1.55958	1.52289	1.45581	1.50309	1.60262	1.64767	1.63055	1.54176	1.49411	1.58582	1.73416	1.67446	1.47848	1.42175	1.56523	1.73004	1.81696	1.82247	1.7134	1.54766	1.43041	1.46503	1.62413	1.65698	1.47828	1.31271	1.33544	1.43015	1.52294	1.60678	1.61648	1.58123	1.61515	1.80256	1.94609	1.97444	1.93392	1.79411	1.79085	1.9405	1.99784
1.24557	1.17142	1.07736	1.09605	1.12648	1.11167	1.05876	0.985347	1.00603	1.12716	1.23243	1.33293	1.44287	1.37378	1.23305	1.23165	1.21772	1.06245	1.00029	1.17674	1.37107	1.42238	1.40425	1.45234	1.42341	1.24205	1.20395	1.32987	1.31128	1.06511	0.871838	0.991898	1.20868	1.15725	1.04708	1.11664	1.18301	1.14243	1.01636	0.923997	0.986914	1.21999	1.48894	1.56707	1.35829	1.09644	0.994816	1.10704	1.25505	1.30328
1.55358	1.59933	1.49001	1.41662	1.4333	1.39709	1.33195	1.36336	1.42929	1.40969	1.37151	1.33825	1.28088	1.31396	1.44117	1.49682	1.39002	1.27915	1.28582	1.38884	1.48756	1.55948	1.65279	1.76309	1.68581	1.43705	1.25795	1.18396	1.16344	1.23163	1.30152	1.30608	1.39498	1.52722	1.55687	1.48533	1.37633	1.29029	1.26046	1.29364	1.35562	1.44018	1.49975	1.50195	1.35875	1.20124	1.18177	1.19314	1.15084	1.0835
0.592086	0.748751	0.831026	0.784064	0.725893	0.773591	0.91271	1.01191	1.06286	0.992806	0.825657	0.785043	0.847453	0.804977	0.755174	0.813719	0.909631	0.970573	1.0484	1.13599	1.20826	1.27339	1.28422	1.24807	1.09114	0.877175	0.835521	0.948977	1.06735	1.09922	0.996813	0.938655	1.02726	1.09258	0.996657	0.958946	1.0525	1.06451	0.962742	0.923973	0.888238	0.798357	0.842962	1.03037	1.13728	1.0421	0.861486	0.910626	1.08636	1.11402
1.10522	1.07233	0.984753	0.875907	0.84501	0.891526	0.946675	1.01911	1.10701	1.11198	0.902146	0.667299	0.660389	0.75765	0.84137	0.965621	1.18519	1.28341	1.19454	1.17144	1.1193	1.02072	1.05814	1.17199	1.20607	1.13401	1.12005	1.22322	1.21339	1.03238	0.988462	1.09543	1.16945	1.14242	1.09466	1.04892	0.992337	0.97522	1.03491	1.09014	1.12435	1.18203	1.2474	1.21612	1.12589	1.08948	1.11194	1.02488	0.897335	0.947656
1.35915	1.44193	1.36227	1.25892	1.31696	1.4019	1.39032	1.34784	1.34365	1.33058	1.23723	1.24067	1.38537	1.43306	1.32091	1.27971	1.35776	1.44473	1.44515	1.38426	1.34443	1.30637	1.30538	1.3251	1.27056	1.16565	1.19661	1.35667	1.41632	1.2732	1.21096	1.39045	1.5755	1.63041	1.59291	1.5807	1.60745	1.47538	1.26496	1.23806	1.25068	1.21825	1.27048	1.40438	1.50369	1.46932	1.44761	1.4742	1.42404	1.41518
0.751427	0.717463	0.723375	0.757629	0.799147	0.761257	0.617564	0.533286	0.565365	0.604652	0.608634	0.584649	0.532342	0.55979	0.679792	0.776111	0.80777	0.815491	0.81065	0.794364	0.854837	0.921273	0.820043	0.640475	0.557116	0.57322	0.625159	0.631257	0.563745	0.510726	0.568796	0.751882	0.900797	0.880685	0.82927	0.826127	0.717655	0.649178	0.800836	0.994786	1.00837	0.890073	0.829835	0.873742	0.89078	0.941475	0.873594	0.697966	0.614792	0.624742
1.04968	1.10886	1.0734	1.02695	1.02083	1.00789	0.970495	0.946117	0.977711	0.936602	0.901106	0.895132	0.80619	0.728552	0.72717	0.781391	0.809545	0.873932	0.978185	0.992169	0.910927	0.917681	0.93204	0.856361	0.848522	0.891145	0.847457	0.79269	0.801652	0.862589	0.885743	0.876711	0.886797	0.898665	0.84967	0.85022	0.875735	0.851688	0.824599	0.845237	0.852217	0.832848	0.856532	0.824241	0.807798	0.904632	0.968249	0.976164	0.981251	0.85507
1.33109	1.37198	1.43265	1.45445	1.38259	1.30032	1.25134	1.29785	1.41434	1.39298	1.21825	1.07412	1.10549	1.2235	1.38098	1.50579	1.56887	1.63106	1.6002	1.45383	1.37149	1.44807	1.51841	1.57835	1.53184	1.4908	1.48123	1.35286	1.24719	1.30378	1.42298	1.51466	1.50704	1.46407	1.32988	1.15174	1.1282	1.18576	1.18646	1.23437	1.35618	1.43303	1.46874	1.45127	1.42802	1.40982	1.40305	1.40127	1.47897	1.57263
0.735921	0.774649	0.705733	0.611011	0.59373	0.678489	0.724194	0.741767	0.844557	0.912687	0.902222	0.934237	0.98847	0.923663	0.739324	0.651779	0.720447	0.837745	0.908063	0.799797	0.688358	0.709298	0.740873	0.723487	0.704753	0.689779	0.703767	0.764661	0.822174	0.827057	0.812359	0.846602	0.900703	0.874414	0.767753	0.749658	0.770955	0.762494	0.822252	0.936665	0.961846	0.859542	0.786017	0.810712	0.733797	0.71849	0.865435	0.923843	0.889617	0.88322
0.721258	0.656818	0.700819	0.826011	0.864969	0.872842	0.845587	0.741143	0.630316	0.590973	0.637317	0.745984	0.8425	0.846696	0.723051	0.612639	0.606481	0.647355	0.753222	0.860624	0.894416	0.876868	0.807128	0.663583	0.540098	0.529905	0.591068	0.674711	0.701666	0.648398	0.651646	0.80636	0.940145	0.949042	0.857459	0.714038	0.625622	0.644317	0.703642	0.733943	0.736903	0.719249	0.682788	0.716777	0.815152	0.887254	0.899754	0.853539	0.828677	0.890114
1.32225	1.38327	1.4214	1.53725	1.64362	1.56197	1.36738	1.24084	1.23501	1.11194	0.907233	0.89804	1.04566	1.07994	0.981641	0.932667	1.0182	1.11202	1.13037	1.13716	1.15019	1.09886	1.06467	1.14281	1.24885	1.25196	1.17548	1.07295	1.04693	1.10521	1.15408	1.1503	1.13446	1.03942	0.915456	0.952788	1.06516	1.02177	0.96087	1.05019	1.14541	1.14046	1.20766	1.25885	1.14588	0.99598	1.0429	1.1723	1.24687	1.29798
0.809351	0.863808	0.917795	0.938151	0.897263	0.826594	0.809605	0.93997	1.11179	1.16795	1.13972	1.13686	1.06528	0.91782	0.813214	0.774759	0.795285	0.84305	0.881622	0.896878	0.90746	0.917922	0.897408	0.804877	0.766144	0.831998	0.876163	0.936727	1.09639	1.17955	1.05204	0.947936	1.04567	1.19656	1.15029	1.00698	0.954937	0.888017	0.810997	0.801834	0.930739	1.07487	1.06629	0.999528	1.03018	1.087	1.0211	0.949348	0.969364	0.996775
0.681157	0.769602	0.810955	0.777855	0.771617	0.811955	0.910411	0.94857	0.828162	0.646442	0.551746	0.546116	0.62325	0.716875	0.801582	0.907222	0.926648	0.910371	0.927122	0.887071	0.700281	0.612432	0.74271	0.850474	0.7839	0.78665	0.924791	0.986119	0.924677	0.851144	0.826707	0.817758	0.871139	0.931796	0.945761	0.897184	0.838416	0.806926	0.795534	0.784342	0.747783	0.740466	0.803068	0.90533	0.952789	0.897653	0.924493	1.09055	1.14372	1.03938
0.848954	0.921914	0.939824	0.867966	0.873226	0.940141	0.932313	0.84253	0.773129	0.785783	0.806191	0.896547	0.964125	0.84293	0.708482	0.752345	0.918916	1.0035	0.931044	0.793815	0.659965	0.600468	0.689581	0.843483	0.966273	1.06651	1.07215	1.02852	0.990624	0.867162	0.774665	0.853703	0.941131	0.958524	0.949318	0.932713	0.939818	0.831368	0.721567	0.781171	0.899676	0.913886	0.874991	0.879267	0.80317	0.767331	0.873752	0.9513	0.953594	0.900952
0.52821	0.569698	0.61595	0.706646	0.782443	0.695709	0.551583	0.492334	0.465831	0.491846	0.672486	0.860627	0.838362	0.728996	0.651429	0.57352	0.477789	0.428741	0.489084	0.656237	0.75047	0.686897	0.586203	0.541352	0.559954	0.603434	0.659276	0.667	0.658216	0.701707	0.728578	0.68496	0.668459	0.633081	0.500402	0.421486	0.488828	0.567229	0.563757	0.548451	0.53003	0.555533	0.643538	0.72249	0.703542	0.556207	0.429878	0.449183	0.536303	0.569288
1.16546	1.071	0.880268	0.737257	0.700054	0.714206	0.778175	0.808284	0.853429	0.910664	0.939895	0.98195	0.977408	0.925824	0.881418	0.851611	0.838343	0.861895	0.888294	0.824924	0.722963	0.72422	0.724069	0.65198	0.544959	0.495926	0.51382	0.582908	0.67699	0.769332	0.870586	0.88384	0.838716	0.833124	0.832209	0.825459	0.805989	0.720329	0.682793	0.689745	0.612637	0.485123	0.425622	0.473248	0.579198	0.677411	0.710443	0.693893	0.728491	0.724479
0.659377	0.588981	0.535815	0.49687	0.607456	0.786761	0.833971	0.772885	0.682741	0.637955	0.661969	0.670453	0.627425	0.609214	0.641498	0.713184	0.785849	0.767595	0.676398	0.654418	0.772225	0.970229	1.08142	1.02256	0.879891	0.757537	0.646222	0.606214	0.627193	0.653393	0.705619	0.77331	0.808963	0.791808	0.739116	0.761727	0.860257	0.860456	0.737733	0.72471	0.857028	0.941993	0.883269	0.730732	0.671836	0.773271	0.863687	0.773004	0.695823	0.6835
1.32638	1.43947	1.45873	1.44817	1.40526	1.38677	1.46181	1.46077	1.33441	1.24941	1.29666	1.35695	1.42867	1.46407	1.3373	1.17711	1.1285	1.2013	1.29788	1.30135	1.26524	1.29168	1.34255	1.38375	1.49304	1.69614	1.8453	1.67237	1.42368	1.39763	1.44963	1.46074	1.46943	1.4693	1.40757	1.30509	1.24433	1.29907	1.38338	1.36316	1.3702	1.3759	1.29615	1.27573	1.3117	1.291	1.25674	1.2365	1.19915	1.11353
1.80451	1.74146	1.58389	1.44236	1.46205	1.65026	1.89654	1.81851	1.49988	1.32001	1.2489	1.21167	1.25806	1.35192	1.44055	1.41999	1.28173	1.1854	1.21691	1.32928	1.46747	1.56849	1.59325	1.52059	1.47015	1.55393	1.63092	1.54095	1.44488	1.5902	1.92781	1.98711	1.76614	1.59108	1.5166	1.48227	1.37306	1.37204	1.48268	1.47907	1.38572	1.37112	1.44681	1.4777	1.54384	1.55957	1.52827	1.56935	1.56258	1.4148
1.35987	1.38326	1.31253	1.26625	1.31038	1.46966	1.67233	1.74822	1.65854	1.55676	1.51031	1.56637	1.60005	1.63217	1.63551	1.41848	1.18498	1.13011	1.2399	1.42115	1.49288	1.40371	1.27251	1.29557	1.50218	1.58457	1.46843	1.39031	1.49714	1.5949	1.50132	1.415	1.46306	1.53271	1.63785	1.77654	1.79846	1.71097	1.70445	1.68377	1.60009	1.60529	1.63127	1.54959	1.54744	1.60165	1.632	1.60918	1.50662	1.32522
1.65341	1.74264	1.63701	1.44197	1.3789	1.43932	1.53506	1.58486	1.59022	1.53912	1.39839	1.25808	1.32933	1.43634	1.4543	1.36315	1.29427	1.37557	1.60212	1.7683	1.67916	1.46205	1.25103	1.1538	1.13706	1.18387	1.24668	1.27603	1.38117	1.57717	1.64845	1.5699	1.47192	1.42821	1.51929	1.51367	1.29881	1.15246	1.21528	1.31589	1.42801	1.50854	1.50191	1.47461	1.46489	1.45377	1.43638	1.36994	1.27158	1.22521
0.800859	0.717737	0.650958	0.596536	0.529687	0.473071	0.492168	0.627425	0.742141	0.709167	0.653375	0.634548	0.563387	0.499352	0.456936	0.458989	0.554019	0.621413	0.521606	0.400203	0.39985	0.451271	0.506879	0.606918	0.645181	0.648252	0.660075	0.612289	0.56527	0.56136	0.526628	0.521616	0.554053	0.576713	0.563253	0.564734	0.61826	0.619798	0.60799	0.650268	0.660556	0.589574	0.558604	0.614854	0.684452	0.68254	0.575832	0.567632	0.710706	0.833239
1.42864	1.34027	1.38556	1.51246	1.47694	1.40692	1.47356	1.5267	1.43157	1.24997	1.16381	1.21159	1.29447	1.3986	1.52206	1.4928	1.36669	1.32904	1.3226	1.27224	1.25994	1.30679	1.36685	1.47656	1.62633	1.66253	1.54311	1.44138	1.39509	1.27145	1.20986	1.25792	1.15504	1.04625	1.13544	1.30064	1.41795	1.38841	1.24481	1.08757	1.06242	1.22809	1.3728	1.28654	1.20715	1.28053	1.32788	1.23597	1.1642	1.18375
1.65146	1.73846	1.73473	1.58575	1.41191	1.28834	1.31708	1.47644	1.61776	1.66495	1.68922	1.84127	1.87217	1.68606	1.56731	1.65006	1.7714	1.89856	2.05894	2.09952	1.97199	1.83105	1.78158	1.81001	1.73398	1.70179	1.88929	2.07723	1.97027	1.70386	1.7083	1.83474	1.76863	1.62921	1.64087	1.89291	2.04482	1.8981	1.87628	2.10087	2.07069	1.86109	1.86636	1.88337	1.73395	1.61633	1.60582	1.61221	1.60336	1.66235
1.46632	1.53677	1.69665	1.82685	1.68593	1.4467	1.3254	1.28768	1.25277	1.35767	1.6828	2.01791	2.11289	2.06307	1.97017	1.82949	1.5839	1.37102	1.37422	1.43418	1.41444	1.56419	1.77472	1.91267	1.99019	1.93754	1.71725	1.52241	1.51017	1.48897	1.34332	1.32267	1.45257	1.50158	1.35455	1.16609	1.21235	1.56641	1.81356	1.71753	1.56767	1.57572	1.60596	1.49114	1.36481	1.24947	1.17444	1.2344	1.29539	1.2974
1.36642	1.61483	1.88746	2.01634	1.97745	2.06365	2.18462	2.132	2.03979	1.99714	1.91267	1.83808	1.81466	1.76099	1.70422	1.69909	1.70335	1.73687	1.72304	1.67655	1.75134	1.93581	2.11152	2.15598	2.10659	2.042	1.97442	1.92095	1.84444	1.79388	1.71264	1.64441	1.69828	1.81647	1.87791	1.92959	1.89839	1.77811	1.69354	1.80475	1.95455	1.93761	1.98665	2.05554	1.9476	1.84013	1.85674	1.79958	1.66036	1.78048
1.60606	1.58888	1.71773	1.799	1.87077	1.95719	1.78715	1.54046	1.65636	1.88224	1.98017	1.95093	1.79777	1.76619	1.81259	1.76048	1.6706	1.67171	1.7361	1.82304	1.85716	1.77702	1.73008	1.80725	1.83418	1.73601	1.67764	1.66343	1.64408	1.74405	1.88495	1.9627	1.93652	1.89511	1.7558	1.61758	1.59899	1.57014	1.63104	1.81214	1.86002	1.81129	1.7935	1.70476	1.6549	1.74902	1.822	1.87275	1.9443	2.03959
1.81831	1.94425	2.12167	2.2322	2.12915	2.04067	2.05113	1.91888	1.788	1.72876	1.62016	1.65976	1.90436	2.1918	2.22676	1.95973	1.68186	1.57749	1.5148	1.63678	1.83702	1.83924	1.80772	1.88947	2.08391	2.0849	1.83786	1.65858	1.64368	1.68815	1.63477	1.60078	1.81804	1.96502	1.8205	1.67084	1.6985	1.75274	1.91164	2.07677	2.02789	1.99375	2.11471	2.13902	1.97011	1.81152	1.7662	1.84776	1.98498	2.06545
1.36363	1.55624	1.70993	1.81294	1.88381	1.69031	1.29488	1.10621	1.15736	1.19476	1.24201	1.31459	1.38734	1.46087	1.51719	1.55556	1.51401	1.36401	1.22342	1.31583	1.48296	1.52386	1.47137	1.41869	1.42882	1.51336	1.54533	1.53872	1.5884	1.61163	1.43418	1.25145	1.22542	1.2965	1.35681	1.49227	1.69831	1.7644	1.73925	1.65988	1.52974	1.4918	1.61473	1.76149	1.72034	1.46282	1.17886	1.01889	0.985471	1.10537
2.15246	1.83574	1.63292	1.64787	1.73233	1.73247	1.70975	1.55909	1.41927	1.45311	1.54581	1.4827	1.39235	1.49428	1.69547	1.80676	1.77972	1.68988	1.66408	1.72816	1.86461	1.83136	1.6739	1.67825	1.76496	1.83345	1.82909	1.73625	1.73712	1.81799	1.82042	1.70365	1.55636	1.4948	1.48192	1.50907	1.71165	1.89939	1.86074	1.76904	1.7706	1.78883	1.77665	1.83984	1.87027	1.88749	1.90923	1.80829	1.72506	1.84158
1.20442	1.07245	0.987646	1.04952	1.16075	1.27481	1.24867	1.07324	0.99957	0.963622	0.849667	0.818162	0.852724	0.802523	0.748331	0.847445	1.06461	1.22516	1.16109	1.02821	1.05515	1.17924	1.29004	1.34271	1.33576	1.33065	1.19207	0.955072	0.899626	1.11105	1.27043	1.12141	0.924692	0.894093	0.963375	1.01466	1.05418	1.10572	1.17121	1.21854	1.18358	1.15899	1.2742	1.33475	1.25628	1.19277	1.18125	1.10761	1.12979	1.22746
1.12584	1.14985	1.15495	1.17193	1.18606	1.21194	1.2326	1.29078	1.41119	1.39393	1.26443	1.14485	1.07172	0.979234	0.946095	1.08292	1.27048	1.22985	1.04462	1.02716	1.1817	1.28534	1.37624	1.48112	1.46489	1.44767	1.36461	1.26657	1.24747	1.27484	1.30705	1.27656	1.23086	1.32908	1.40825	1.32123	1.29108	1.29149	1.2256	1.25093	1.43147	1.49391	1.32278	1.20004	1.27085	1.34833	1.36022	1.38987	1.34774	1.21058
1.81827	1.93095	1.97209	2.07337	2.26262	2.30696	2.02234	1.83808	2.06094	2.17607	1.94746	1.78148	1.86639	1.92311	1.82619	1.74243	1.66506	1.6196	1.7054	1.88517	2.00372	1.93226	1.67948	1.47927	1.61615	1.9631	2.11055	1.99654	1.81785	1.61758	1.4489	1.47183	1.57168	1.67057	1.75631	1.78249	1.80618	1.84492	1.88329	1.97617	2.02317	1.90736	1.79589	1.86856	1.86065	1.85484	2.05165	2.19719	2.04127	1.83193
0.550686	0.483199	0.445942	0.513146	0.530001	0.463299	0.42989	0.368748	0.280453	0.234802	0.26231	0.33999	0.429389	0.51682	0.63129	0.709015	0.681774	0.626706	0.539049	0.43598	0.527764	0.800381	0.927417	0.809179	0.633988	0.470697	0.36727	0.39761	0.554506	0.680529	0.599048	0.485295	0.495681	0.52655	0.521616	0.518318	0.548582	0.55859	0.586381	0.617876	0.570205	0.461328	0.419808	0.478997	0.572018	0.600776	0.563365	0.523501	0.560823	0.659581
0.708218	0.893328	0.990855	0.942004	0.826461	0.788729	0.824424	0.879627	0.916414	0.888724	0.822889	0.733246	0.669729	0.646234	0.725807	0.814938	0.765983	0.766647	0.78256	0.693757	0.740323	0.918297	0.940729	0.864388	0.91356	0.958111	0.925862	0.882002	0.796413	0.719206	0.729473	0.79762	0.86488	0.880148	0.827326	0.862837	0.989944	0.965959	0.818806	0.668924	0.574017	0.590918	0.665973	0.786465	0.931252	0.984918	0.963638	0.952236	0.858189	0.732858
2.13279	2.03658	2.02624	2.0301	1.91504	1.81158	1.7276	1.64435	1.76061	1.89724	1.79722	1.57699	1.43948	1.44289	1.55561	1.62978	1.64261	1.61557	1.69282	1.92272	2.10563	2.10286	2.07366	2.00395	2.04551	2.18721	2.06931	1.8249	1.71585	1.72758	1.69389	1.65285	1.64875	1.71534	1.72075	1.65752	1.7048	1.80545	1.82437	1.74468	1.66648	1.50012	1.35199	1.42903	1.55178	1.77509	2.12542	2.27363	2.054	1.79932
0.742782	0.906898	1.13725	1.12407	0.974478	0.889139	0.836577	0.860279	0.914817	0.802548	0.692198	0.730436	0.834992	0.851482	0.760517	0.657647	0.633163	0.646432	0.686954	0.714406	0.716049	0.711575	0.714907	0.608699	0.468104	0.452937	0.491139	0.534888	0.628636	0.763201	0.857892	0.786836	0.645363	0.562923	0.552859	0.647839	0.741099	0.710228	0.655564	0.661909	0.747954	0.777091	0.70701	0.654392	0.647211	0.668598	0.720267	0.84905	1.03437	1.11147
0.678603	0.771111	0.844453	0.871172	0.893764	0.845241	0.742033	0.693271	0.688967	0.713242	0.789097	0.760812	0.542557	0.422699	0.540365	0.707527	0.7563	0.773091	0.829811	0.878719	0.970309	1.05817	1.01297	0.818677	0.649479	0.621097	0.627182	0.650819	0.733379	0.728798	0.625897	0.624515	0.673759	0.636646	0.513221	0.418907	0.473905	0.616103	0.702811	0.633252	0.538652	0.638335	0.799777	0.763574	0.65764	0.670163	0.754581	0.824361	0.867259	0.823639
1.1637	1.0681	1.11482	1.1905	1.33355	1.5444	1.52388	1.37314	1.42387	1.43167	1.31154	1.26476	1.31901	1.30947	1.24556	1.29875	1.36547	1.32592	1.28309	1.34888	1.43563	1.37882	1.30037	1.31863	1.30999	1.29434	1.24512	1.12816	1.04751	1.09031	1.21853	1.29426	1.40094	1.40783	1.06492	0.799279	0.893072	1.04304	1.1638	1.36726	1.52877	1.48019	1.31421	1.19621	1.23446	1.37356	1.44324	1.4689	1.36046	1.24243
0.918867	1.13695	1.38415	1.53044	1.54696	1.41111	1.27503	1.20666	1.13278	0.978169	0.794968	0.772252	0.901818	0.966276	0.981977	0.993484	0.97505	0.914787	1.00991	1.20782	1.30302	1.24136	1.08607	0.908122	0.816245	0.818121	0.868993	0.87034	0.914176	1.06017	1.14298	1.10468	1.06894	1.04768	1.00096	0.964852	1.01829	1.18009	1.18299	1.05889	0.980562	0.974442	0.951558	0.909581	0.938311	1.06325	1.18484	1.17956	1.0671	0.998336
0.861133	0.819103	0.82121	0.963835	0.962015	0.852527	0.889284	0.975788	0.99876	0.968831	0.905826	0.852664	0.820482	0.841473	0.892564	0.990424	1.12184	1.20188	1.21229	1.21408	1.11975	0.997508	1.04228	1.12024	1.06716	1.01407	0.925433	0.762836	0.666611	0.706068	0.783728	0.834949	0.957614	1.07018	0.984726	0.932417	1.00295	1.055	1.08288	1.05172	1.06093	1.06718	1.01883	0.98666	0.93998	0.935908	0.959221	1.02147	1.08996	1.12545
0.77802	0.88169	0.935245	0.929765	0.885659	0.788849	0.732523	0.799701	0.839942	0.779096	0.727504	0.736935	0.759014	0.729593	0.723016	0.763985	0.788417	0.822189	0.932328	1.04873	1.04607	0.912776	0.726907	0.684319	0.824341	0.849683	0.75714	0.766891	0.858162	0.854629	0.722153	0.639137	0.665412	0.667685	0.634568	0.660982	0.732443	0.787311	0.790397	0.804835	0.817593	0.80955	0.880284	0.985489	0.944575	0.832175	0.842768	0.946396	0.979737	0.948793
0.463995	0.394075	0.358445	0.42971	0.62004	0.707862	0.53199	0.344701	0.386068	0.488703	0.444032	0.365916	0.347814	0.338794	0.356925	0.402935	0.442494	0.44456	0.442362	0.491607	0.555543	0.567572	0.450596	0.297915	0.284763	0.349228	0.35861	0.367079	0.402432	0.42379	0.407511	0.383984	0.341054	0.364148	0.493949	0.557627	0.504799	0.452946	0.409309	0.35154	0.290613	0.28622	0.366655	0.445423	0.43741	0.405612	0.366127	0.393405	0.49379	0.579024
0.532842	0.479058	0.48544	0.489613	0.517339	0.611131	0.681993	0.657153	0.623916	0.642519	0.727554	0.770045	0.717783	0.709133	0.734088	0.643204	0.478647	0.451798	0.548731	0.65036	0.626143	0.513238	0.469058	0.531717	0.5416	0.480151	0.527753	0.696029	0.743751	0.65623	0.517469	0.463869	0.514121	0.5287	0.478264	0.477831	0.542744	0.586967	0.550522	0.512431	0.524462	0.511531	0.478014	0.540559	0.705292	0.847295	0.850211	0.67518	0.48992	0.422405
0.983031	0.924398	0.80132	0.750742	0.772113	0.740578	0.757582	0.777276	0.71274	0.623665	0.535082	0.528317	0.680061	0.814787	0.817095	0.818634	0.810604	0.76335	0.732203	0.767236	0.827765	0.822583	0.807445	0.814328	0.854211	0.877721	0.758289	0.616475	0.5915	0.674873	0.74619	0.79008	0.782223	0.777303	0.731384	0.58701	0.556177	0.747177	0.897576	0.870655	0.808689	0.880261	0.997544	0.912729	0.680711	0.554334	0.585177	0.693885	0.815179	0.830306
1.52357	1.43926	1.33211	1.34555	1.4348	1.49423	1.51688	1.55798	1.57594	1.60618	1.67449	1.68544	1.68411	1.69467	1.55281	1.37879	1.27717	1.26921	1.29146	1.31547	1.42078	1.4902	1.51192	1.52735	1.50278	1.59023	1.85148	1.98677	1.82895	1.68204	1.61228	1.50826	1.384	1.4151	1.54362	1.51722	1.39466	1.39316	1.35131	1.30726	1.32437	1.33239	1.39462	1.42082	1.32994	1.44774	1.7606	1.83386	1.82053	1.82594
1.99367	2.0293	2.00752	1.97678	1.86733	1.86631	1.92486	1.96267	1.97719	1.92654	1.82516	1.76783	1.82807	1.86775	1.78422	1.74852	1.75537	1.70711	1.61053	1.6318	1.80392	1.89996	1.85612	1.73152	1.65795	1.74668	1.81646	1.78336	1.76609	1.82821	1.98595	2.07686	1.99243	1.89708	1.95906	2.01632	1.93809	1.85888	1.83381	1.84751	1.87938	1.86563	1.7939	1.80278	1.84911	1.85236	1.81604	1.89231	2.0943	2.06367
1.76787	2.03209	2.17375	2.11047	1.90285	1.74806	1.66117	1.63443	1.74483	1.84279	1.91365	1.93543	1.87084	1.94849	2.13545	2.07346	1.80147	1.7638	1.94026	2.02792	2.08492	2.165	2.06656	1.92272	1.81939	1.69392	1.62955	1.712	1.96719	2.09134	2.0132	2.02072	2.07893	2.00247	1.87622	1.81606	1.71523	1.68439	1.93626	2.18742	2.23239	2.17694	2.08781	1.98462	1.87563	1.86805	1.98487	2.03536	2.02727	2.14563
1.7287	1.76704	1.88626	1.91545	1.77122	1.60405	1.60551	1.73316	1.72149	1.51175	1.34759	1.41004	1.54919	1.55408	1.60277	1.74765	1.66345	1.48367	1.43127	1.42405	1.38807	1.36474	1.32371	1.30259	1.33577	1.41368	1.51374	1.55405	1.52686	1.51932	1.69036	1.9025	1.92717	1.8327	1.78206	1.76195	1.83698	1.93021	1.91022	1.81669	1.68818	1.5246	1.42849	1.38684	1.36448	1.48535	1.65666	1.60258	1.55608	1.60629
0.591657	0.614646	0.556433	0.440642	0.408478	0.388494	0.281508	0.226655	0.294107	0.379516	0.372785	0.318663	0.317077	0.349296	0.422347	0.52262	0.625409	0.673305	0.552342	0.425627	0.482096	0.555608	0.49784	0.469122	0.475704	0.44188	0.445777	0.518299	0.599273	0.568324	0.450461	0.35564	0.27645	0.231886	0.298165	0.389862	0.417287	0.377195	0.313252	0.233944	0.250824	0.418252	0.548312	0.4727	0.346729	0.321287	0.387738	0.439647	0.429371	0.412444
1.57321	1.56669	1.47247	1.4012	1.39567	1.41702	1.43236	1.5361	1.70115	1.71411	1.53544	1.53913	1.60689	1.57614	1.52258	1.42128	1.31305	1.27255	1.23592	1.2177	1.21646	1.26281	1.33286	1.50485	1.65488	1.71266	1.73784	1.6919	1.61715	1.46169	1.34187	1.42011	1.58441	1.77292	1.86848	1.77991	1.66428	1.56357	1.3977	1.24354	1.22768	1.26663	1.3076	1.51323	1.81008	1.93829	1.9026	1.83888	1.75719	1.71231
1.62779	1.66367	1.68211	1.70384	1.75922	1.71584	1.65744	1.52221	1.42272	1.4622	1.49013	1.42571	1.37726	1.4077	1.48796	1.62035	1.74399	1.85097	2.03345	2.04753	1.73028	1.53321	1.57396	1.62636	1.7017	1.80543	1.79299	1.74253	1.73363	1.61002	1.44025	1.35454	1.41169	1.48919	1.60927	1.85573	1.91719	1.70374	1.48878	1.43078	1.4959	1.64478	1.79415	1.75243	1.72361	1.87618	1.93595	1.78556	1.72352	1.78019
1.60962	1.44371	1.40219	1.47027	1.45491	1.37572	1.33821	1.37034	1.42148	1.42637	1.38744	1.38097	1.33702	1.267	1.40007	1.6209	1.67811	1.61243	1.64686	1.6613	1.57226	1.56566	1.65523	1.63247	1.48262	1.3495	1.29713	1.27418	1.31876	1.49135	1.56125	1.50715	1.37757	1.22344	1.19103	1.26004	1.35127	1.42335	1.47685	1.48808	1.33171	1.1323	1.05468	1.23114	1.52332	1.60191	1.40175	1.15435	1.03522	1.18426
1.92431	2.10883	1.93299	1.63571	1.49817	1.52995	1.59377	1.6469	1.76771	1.83665	1.69276	1.44493	1.3385	1.43345	1.57682	1.66065	1.72982	1.8298	1.81785	1.60038	1.42317	1.41319	1.4193	1.47061	1.54586	1.57149	1.58447	1.59188	1.50085	1.42554	1.47653	1.56833	1.56456	1.51083	1.56403	1.80341	1.9272	1.6861	1.40965	1.43932	1.63489	1.70887	1.616	1.5856	1.6925	1.68865	1.47204	1.26543	1.29327	1.4656
1.57835	1.52731	1.50505	1.60941	1.75472	1.81977	1.68809	1.5153	1.51031	1.47775	1.37024	1.3281	1.34062	1.33303	1.28937	1.32755	1.44552	1.49983	1.5103	1.54338	1.57106	1.48682	1.44375	1.49227	1.43875	1.3548	1.38549	1.41934	1.47267	1.60673	1.71455	1.67573	1.54459	1.41015	1.30639	1.38763	1.48906	1.37033	1.21371	1.15013	1.14748	1.22546	1.48753	1.63461	1.55082	1.46501	1.45183	1.47482	1.64978	1.83342
1.62256	1.68787	1.65249	1.6337	1.79626	2.08447	2.09144	1.8893	1.77225	1.74954	1.68617	1.62792	1.62785	1.60892	1.54474	1.61788	1.76398	1.77307	1.69347	1.76847	1.85343	1.79503	1.69052	1.63067	1.6156	1.6581	1.70338	1.71701	1.65441	1.55505	1.34332	1.21534	1.28807	1.36014	1.38264	1.51161	1.62513	1.61529	1.6135	1.73899	1.8558	1.78736	1.69085	1.52693	1.40434	1.55554	1.65574	1.47778	1.42423	1.60258
1.47378	1.45716	1.47146	1.563	1.59325	1.43955	1.18751	1.10339	1.17445	1.12315	0.99455	1.05261	1.24916	1.38773	1.52751	1.60479	1.50466	1.34656	1.21121	1.10973	1.10668	1.16605	1.22579	1.27925	1.31251	1.3971	1.494	1.38876	1.29858	1.38274	1.37922	1.20599	1.13478	1.26704	1.45472	1.56094	1.49193	1.41778	1.52547	1.54848	1.41036	1.47618	1.64692	1.54041	1.30278	1.25807	1.3357	1.33174	1.22423	1.13878
1.61763	1.62627	1.67413	1.69432	1.55844	1.3795	1.35082	1.44764	1.53521	1.4906	1.36744	1.22349	1.1432	1.24506	1.39599	1.55723	1.61487	1.5854	1.56103	1.51458	1.44403	1.38661	1.29485	1.21256	1.21657	1.44932	1.72579	1.74406	1.66262	1.57638	1.39297	1.2239	1.26634	1.45469	1.60852	1.60461	1.44031	1.20377	1.20629	1.51311	1.74928	1.78284	1.76938	1.58374	1.50153	1.78756	1.96014	1.78366	1.74613	1.85201
1.18287	1.14969	1.16737	1.25265	1.18336	1.01199	1.00088	1.08089	1.11541	1.10401	1.059	0.981523	0.952948	0.953794	1.02974	1.12511	1.14779	1.19087	1.25192	1.17795	1.07374	1.02775	0.979012	0.972623	1.03461	1.11253	1.12764	1.13959	1.15975	1.11524	1.06613	1.08476	1.08178	1.01328	0.983744	1.07693	1.19157	1.14479	1.05883	1.07809	1.1079	1.10018	1.09132	1.02185	0.958682	0.935877	0.929063	0.919117	0.966128	1.0659
0.916162	1.01825	1.04933	1.06701	1.17282	1.25249	1.18475	1.10137	1.14731	1.14889	1.03572	0.990283	1.08222	1.18884	1.27342	1.20639	1.07134	1.12904	1.23657	1.17259	1.08104	1.11284	1.16788	1.13646	1.13483	1.23668	1.26408	1.19854	1.24222	1.37797	1.46285	1.35663	1.21072	1.18586	1.218	1.181	1.10641	1.10797	1.11151	1.10493	1.08762	1.0446	1.03808	1.03457	1.04456	1.0721	1.09824	1.08597	1.13993	1.28771
1.28548	1.44274	1.58049	1.72092	1.88645	1.88831	1.65894	1.46101	1.47062	1.52449	1.48784	1.35667	1.25881	1.33011	1.5856	1.67882	1.52423	1.37437	1.38877	1.5044	1.56258	1.63265	1.67644	1.51661	1.3963	1.46503	1.54213	1.61651	1.66092	1.57079	1.42723	1.41676	1.5303	1.63335	1.60345	1.46895	1.43961	1.4429	1.39818	1.46135	1.53455	1.47615	1.51153	1.6885	1.76962	1.83962	1.95559	1.9007	1.69935	1.54069
0.727379	0.710138	0.776761	0.88893	0.860203	0.765907	0.774102	0.759529	0.614977	0.477719	0.441534	0.420538	0.448479	0.536793	0.5579	0.533396	0.519269	0.486744	0.43686	0.419888	0.474492	0.586207	0.654868	0.66368	0.671332	0.698188	0.752661	0.755313	0.701023	0.719703	0.845034	0.932732	0.917154	0.848607	0.846411	0.904743	0.933989	0.856105	0.72723	0.678136	0.707035	0.697479	0.675841	0.650253	0.596759	0.552607	0.502164	0.427516	0.421736	0.565177
0.792712	0.858582	0.85248	0.79903	0.753679	0.768263	0.828813	0.863754	0.913876	1.01484	1.07709	0.976903	0.831	0.764881	0.881552	1.07654	1.08389	0.958596	0.843623	0.753337	0.804887	0.886097	0.892908	0.92633	0.990639	0.943833	0.903749	0.926614	0.991578	1.07444	1.16223	1.13405	0.958428	0.807773	0.884839	1.00428	1.00872	0.942481	0.794447	0.728581	0.711997	0.678742	0.755332	0.925736	1.00018	0.973893	0.962914	1.00979	1.02685	0.928998
1.60206	1.46156	1.37352	1.45838	1.71725	1.91956	1.7837	1.50689	1.50487	1.58548	1.50348	1.36303	1.35954	1.46114	1.51148	1.48669	1.44844	1.3955	1.3312	1.25965	1.29578	1.54501	1.76905	1.7488	1.6701	1.66467	1.53942	1.43801	1.50204	1.58953	1.58059	1.54061	1.53431	1.44064	1.18686	1.09183	1.29578	1.54977	1.6887	1.67969	1.45895	1.30976	1.56554	1.95146	2.06669	1.94385	1.82447	1.68749	1.59127	1.60176
0.678104	0.706135	0.790408	0.828989	0.808417	0.788569	0.790579	0.816237	0.799571	0.795461	0.872152	0.891934	0.854615	0.848864	0.845432	0.810299	0.780467	0.79634	0.852017	0.941538	0.978038	0.871659	0.818922	0.821565	0.737498	0.684302	0.679499	0.672373	0.661001	0.701705	0.773648	0.870533	0.985279	0.967857	0.813838	0.728766	0.760145	0.753231	0.706402	0.717951	0.731527	0.750318	0.804876	0.767512	0.661039	0.647834	0.677797	0.721432	0.80259	0.871695
0.917288	1.03602	1.18977	1.18704	1.04471	0.865329	0.773121	0.853376	0.914179	0.886139	0.873521	0.899529	0.849114	0.795938	0.784036	0.707182	0.657006	0.736324	0.862539	0.889077	0.823828	0.834469	0.848562	0.73498	0.639869	0.647658	0.676831	0.743698	0.799696	0.863979	0.956002	0.988436	0.915998	0.764856	0.703233	0.789967	0.850502	0.836136	0.804417	0.772273	0.775206	0.835582	0.848659	0.716381	0.566071	0.595288	0.787147	0.91994	0.848684	0.748904
1.09045	1.03913	1.08267	1.15491	1.28298	1.33475	1.20313	1.00667	1.02204	1.27186	1.39692	1.28405	1.14541	1.07491	1.101	1.16316	1.12644	1.0568	1.06022	1.07819	1.08237	1.06535	1.04158	1.07123	1.12741	1.1072	1.13207	1.34305	1.55699	1.4215	1.14332	1.12727	1.29987	1.33674	1.15839	1.13053	1.26823	1.26932	1.17111	1.1889	1.21928	1.17455	1.21013	1.23314	1.14858	1.11291	1.18723	1.25056	1.26224	1.2196
1.31441	1.17791	1.04895	0.981789	0.973283	1.02447	0.991037	0.890696	0.885435	0.917431	0.882793	0.846148	0.849618	0.93047	0.992663	0.948616	0.991041	1.05957	0.963347	0.943627	1.0372	1.07951	1.15152	1.23539	1.20152	1.03519	0.984093	1.05226	1.078	1.11568	1.11062	1.05621	1.06154	1.00707	0.867406	0.775084	0.791042	0.827203	0.931622	0.978368	0.868124	0.818169	0.848159	0.788063	0.779247	1.04478	1.3009	1.19855	0.937105	0.772395
1.05045	0.904308	0.974835	1.0153	0.888648	0.784798	0.807565	0.914494	1.03119	0.962888	0.829361	0.935896	1.14514	1.14547	0.935698	0.784482	0.750204	0.807056	0.90561	0.942923	0.84238	0.774514	0.821593	0.910079	0.949457	0.944412	0.81756	0.675051	0.748248	1.01447	1.16857	1.17663	1.14614	1.03405	0.935148	0.946351	0.967942	0.924123	0.844809	0.802077	0.774743	0.741367	0.743043	0.726742	0.6615	0.669889	0.789193	0.929454	0.942963	0.818417
0.652096	0.747875	0.825958	0.817919	0.774344	0.674951	0.569752	0.608577	0.696427	0.785001	0.90687	0.936552	0.821683	0.729999	0.757305	0.839557	0.917478	0.947638	0.902106	0.840181	0.754928	0.6559	0.65705	0.765001	0.919917	1.1206	1.21746	1.162	1.09801	0.982489	0.839329	0.772684	0.77704	0.783831	0.761227	0.736346	0.802491	0.865799	0.810344	0.706436	0.638582	0.688454	0.785686	0.804367	0.773391	0.788257	0.793372	0.845123	0.947574	0.921457
0.575577	0.592348	0.601543	0.572858	0.560807	0.545789	0.542576	0.593177	0.691722	0.720934	0.641546	0.599855	0.633398	0.649333	0.584261	0.574251	0.654003	0.627988	0.521579	0.469809	0.427839	0.448376	0.529555	0.627691	0.754755	0.833653	0.809456	0.693871	0.652067	0.688418	0.648052	0.573224	0.595409	0.606483	0.567365	0.540907	0.519132	0.478565	0.494445	0.516184	0.49393	0.553805	0.707547	0.848276	0.890141	0.797334	0.663607	0.56983	0.56004	0.647052
0.915323	0.768533	0.669352	0.691221	0.748438	0.830925	0.854734	0.789998	0.756066	0.727149	0.736352	0.821337	0.802409	0.691472	0.604765	0.569416	0.526551	0.509426	0.553197	0.627725	0.679825	0.71218	0.711743	0.738157	0.777894	0.736857	0.713496	0.77466	0.826454	0.788757	0.733563	0.74245	0.668628	0.556906	0.599528	0.683382	0.694447	0.689641	0.654496	0.585159	0.528863	0.572678	0.703179	0.828291	0.871396	0.868753	0.884133	0.857108	0.774081	0.756853
1.02444	0.933625	0.794301	0.716937	0.732002	0.758367	0.78663	0.831246	0.855427	0.784768	0.661633	0.631512	0.639349	0.577453	0.537017	0.654661	0.952062	1.16987	1.05054	0.872462	0.842333	0.801614	0.718306	0.722375	0.758115	0.696216	0.593328	0.603571	0.683871	0.745422	0.765565	0.729849	0.663835	0.656811	0.757035	0.82965	0.796169	0.714999	0.713855	0.817955	0.946466	0.906442	0.703247	0.525812	0.50907	0.636092	0.751219	0.765878	0.728681	0.767918
1.3856	1.41743	1.48907	1.54915	1.56412	1.60602	1.73682	1.70352	1.50244	1.40453	1.37555	1.33351	1.36903	1.44477	1.35962	1.22498	1.15437	1.12271	1.1917	1.27693	1.24257	1.13818	1.11761	1.21627	1.38633	1.4646	1.47003	1.46926	1.41984	1.33734	1.36253	1.39735	1.35806	1.36132	1.38721	1.31326	1.28134	1.38603	1.54218	1.55175	1.38712	1.14555	1.08579	1.32145	1.45054	1.36843	1.32858	1.35144	1.42434	1.51473
1.60503	1.66254	1.72005	1.76779	1.82511	1.91767	1.93854	1.79782	1.69831	1.67396	1.597	1.62086	1.85366	1.8941	1.62825	1.42425	1.46143	1.60351	1.76114	1.84235	1.87497	1.9222	1.91433	1.83562	1.78269	1.68933	1.53831	1.46187	1.47359	1.51744	1.59891	1.59867	1.47488	1.39262	1.43352	1.50332	1.5346	1.63016	1.7993	1.84175	1.79113	1.83359	1.9877	2.01258	1.8989	1.83277	1.76616	1.68764	1.64817	1.70629
1.27447	1.30597	1.43152	1.55231	1.57022	1.51719	1.46621	1.50202	1.68846	1.78932	1.6101	1.36992	1.3768	1.59991	1.7658	1.80984	1.74442	1.5832	1.40206	1.40121	1.60579	1.82983	1.83613	1.63971	1.57866	1.70231	1.80043	1.77155	1.70755	1.68941	1.72646	1.7479	1.74314	1.62391	1.57267	1.79914	1.91543	1.83908	1.80068	1.78975	1.74847	1.60088	1.49897	1.45654	1.51831	1.7039	1.79745	1.68883	1.58522	1.54842
1.38977	1.44428	1.53557	1.44762	1.27683	1.34129	1.52753	1.59521	1.58611	1.46089	1.36218	1.49097	1.61498	1.57963	1.58577	1.64453	1.63518	1.61571	1.64913	1.6526	1.57571	1.46766	1.42667	1.46685	1.5257	1.60075	1.69107	1.67381	1.48701	1.412	1.55556	1.71164	1.61212	1.36519	1.17228	1.12378	1.27394	1.46995	1.53753	1.5704	1.55058	1.42091	1.43516	1.62771	1.72138	1.56442	1.43833	1.56826	1.78988	1.81688
0.644172	0.740508	0.702149	0.571883	0.539348	0.621831	0.69638	0.648607	0.501308	0.508679	0.611185	0.633574	0.621265	0.58382	0.534916	0.480587	0.433146	0.412749	0.409921	0.474941	0.581488	0.678876	0.717483	0.658837	0.653109	0.693664	0.683094	0.679917	0.770923	0.743847	0.565271	0.497706	0.607868	0.662176	0.610297	0.580417	0.593522	0.583012	0.559924	0.516677	0.489201	0.493843	0.549032	0.59545	0.638131	0.753433	0.861698	0.776935	0.693723	0.704316
1.0697	1.21738	1.39438	1.48244	1.55397	1.59971	1.60876	1.67692	1.74075	1.74017	1.69063	1.57281	1.52841	1.57345	1.60389	1.48697	1.40932	1.44379	1.46701	1.43607	1.34073	1.219	1.25564	1.39898	1.45427	1.49367	1.55745	1.52852	1.40514	1.33097	1.29413	1.2997	1.27731	1.26611	1.33217	1.32776	1.18894	1.09801	1.22005	1.40177	1.44192	1.33463	1.2577	1.28768	1.3231	1.37622	1.42011	1.43517	1.47628	1.58264
1.58396	1.37538	1.06863	0.959143	1.0748	1.0673	0.955028	1.15664	1.52224	1.59468	1.56712	1.61784	1.61922	1.48393	1.34268	1.3027	1.1309	0.898811	0.839903	1.12802	1.44576	1.39582	1.35608	1.62594	1.81316	1.81859	1.67967	1.58478	1.40473	1.27111	1.42122	1.46443	1.28717	1.22266	1.30157	1.3192	1.28427	1.43457	1.49317	1.40007	1.48282	1.45971	1.24953	1.1507	0.949326	0.723017	0.686927	0.821285	1.03228	1.09892
1.18994	0.887696	0.822443	1.00813	1.11008	0.950041	0.801014	0.882521	1.09693	1.2284	1.32526	1.3626	1.3908	1.48358	1.43922	1.12319	0.884854	0.818689	0.874228	1.05045	1.19535	1.0841	0.972504	1.14154	1.31279	1.34573	1.21059	0.903758	0.710266	0.894953	1.15321	1.0108	0.721175	0.693543	0.797177	0.874803	0.991205	1.03054	0.972008	0.982122	1.00722	0.932148	0.859618	0.886618	0.998455	0.956706	0.830929	0.949575	1.23647	1.37462
1.36268	1.57628	1.72148	1.55253	1.4173	1.53445	1.68401	1.58463	1.38768	1.28986	1.26252	1.24706	1.3319	1.42748	1.65636	2.01912	2.04555	1.81514	1.64271	1.51037	1.4144	1.30849	1.28461	1.38123	1.38868	1.23731	1.07435	1.06258	1.25045	1.56573	1.81502	1.83934	1.64657	1.5321	1.53253	1.41034	1.2694	1.38047	1.62266	1.5459	1.34516	1.32952	1.36647	1.13498	0.962438	1.22039	1.64687	1.84096	1.84872	1.81101
1.16857	1.03111	1.01653	1.08466	1.13961	1.2456	1.39838	1.53119	1.46202	1.30141	1.24574	1.50546	1.7828	1.68974	1.47341	1.56704	1.65424	1.48689	1.20543	1.17019	1.42367	1.61008	1.55018	1.4889	1.57846	1.74507	1.65013	1.33596	1.21994	1.20762	1.09204	1.03316	1.14267	1.23973	1.2195	1.08373	0.9525	1.06196	1.28871	1.3788	1.38655	1.32006	1.11871	1.02184	1.26388	1.42921	1.3287	1.32534	1.52224	1.85463
1.03664	1.01846	0.858918	0.930298	1.19196	1.31971	1.32856	1.27883	1.13533	0.886681	0.76773	0.755014	0.764368	0.809687	0.830656	0.865388	1.04919	1.16603	1.03186	1.03697	1.17946	1.27527	1.27313	1.22142	1.21397	1.24988	1.21545	1.11476	1.13014	1.22749	1.18242	0.955222	0.805987	0.808018	0.842131	0.801571	0.802066	1.04761	1.22879	1.07361	0.803916	0.72756	0.755419	0.616843	0.48037	0.446532	0.545515	0.777236	1.08485	1.42734
1.60152	1.45652	1.39319	1.3814	1.37668	1.37598	1.38133	1.43345	1.355	1.24605	1.19438	1.20318	1.21396	1.1868	1.09872	1.10704	1.29573	1.37384	1.22276	1.11894	1.19982	1.29057	1.27609	1.30736	1.49755	1.74992	1.77786	1.49962	1.16475	0.942534	0.903591	1.26823	1.7516	1.9125	1.79299	1.62352	1.32656	1.0786	1.00393	1.00153	1.091	1.21607	1.29162	1.25348	1.27906	1.49815	1.58943	1.49472	1.31447	1.35787
1.07213	1.07267	1.19066	1.21149	1.23901	1.22432	1.22257	1.14893	1.01683	1.01166	1.15502	1.09574	1.04722	1.29065	1.38492	1.14706	1.04066	1.02399	0.983752	0.99868	1.03268	0.938056	0.858464	1.02793	1.41308	1.57839	1.36255	1.25663	1.39567	1.36282	1.30844	1.45584	1.55304	1.47532	1.3803	1.33906	1.1959	1.05204	1.06838	1.27018	1.30355	1.14888	1.20257	1.46842	1.65565	1.65532	1.55515	1.4243	1.42429	1.53533
1.68865	1.69742	1.46402	1.18647	1.15156	1.15889	1.18574	1.26989	1.13256	0.846863	0.701458	0.772018	1.04634	1.35519	1.3978	1.35367	1.23505	1.11441	1.18088	1.34096	1.39347	1.27927	1.13928	1.19488	1.2917	1.32735	1.34202	1.3789	1.31337	1.23319	1.22352	1.10953	0.901992	0.835662	0.934117	1.03971	1.00752	0.942701	1.08785	1.16029	1.03367	0.977622	1.02737	1.00962	0.864823	0.797451	0.966704	1.21089	1.30387	1.39039
1.2009	1.35956	1.50003	1.49886	1.45096	1.44931	1.589	1.75294	1.78457	1.60983	1.45224	1.51462	1.6466	1.65017	1.42381	1.10556	1.04128	1.06085	1.09436	1.44007	1.86969	2.09092	2.06039	1.83649	1.59229	1.45075	1.41604	1.35335	1.2693	1.35939	1.55413	1.50061	1.3134	1.23064	1.41339	1.60036	1.49103	1.2798	1.21353	1.42121	1.75412	1.80628	1.58291	1.40167	1.43201	1.5835	1.48774	1.20702	1.14484	1.30476
0.785269	0.702271	0.813905	0.921815	0.92687	0.896954	0.887943	0.730189	0.444674	0.297284	0.315643	0.388685	0.555044	0.765904	0.821886	0.762727	0.691002	0.629515	0.697341	0.789278	0.812914	0.796417	0.658222	0.513573	0.480285	0.515241	0.632758	0.786734	0.807564	0.660903	0.518043	0.490448	0.519584	0.526485	0.497719	0.446914	0.456627	0.49109	0.499588	0.514208	0.61506	0.752517	0.901942	1.07751	1.14214	1.05259	1.01281	1.0183	1.08088	1.23798
0.845237	0.980703	1.11362	0.963535	0.655655	0.526301	0.526014	0.539499	0.637615	0.749941	0.672778	0.576301	0.650337	0.695112	0.594413	0.540771	0.562056	0.553512	0.526628	0.524354	0.517136	0.620131	0.769772	0.764252	0.735556	0.695922	0.580305	0.487194	0.465432	0.437604	0.328206	0.351285	0.528077	0.601327	0.522965	0.395864	0.324361	0.381328	0.59284	0.767223	0.730491	0.6505	0.695194	0.72846	0.622736	0.473048	0.436009	0.534971	0.602818	0.530535
0.477056	0.68717	0.741952	0.735753	0.760566	0.736845	0.728644	0.600546	0.419341	0.283629	0.262398	0.460104	0.829555	1.01253	0.750755	0.512224	0.518847	0.58093	0.628714	0.544415	0.428985	0.486338	0.680313	0.863914	0.928449	0.922728	0.754999	0.515789	0.405413	0.426906	0.492781	0.524124	0.600691	0.742707	0.787055	0.788642	0.848085	0.880444	0.827301	0.764225	0.792767	0.756157	0.620742	0.58894	0.778085	0.971659	0.834439	0.582863	0.522246	0.50125
0.959792	1.11441	1.19328	1.27417	1.22721	1.09621	1.15582	1.30977	1.46548	1.50725	1.35845	1.15383	1.09396	1.20907	1.37292	1.3471	1.12847	0.986679	1.05871	1.18868	1.27966	1.25537	1.23955	1.22203	1.20632	1.27927	1.54762	1.61444	1.26528	0.865151	0.887555	1.18844	1.41413	1.5626	1.50459	1.28665	1.16317	1.09054	1.09941	1.33787	1.58803	1.44035	1.15942	1.24782	1.52033	1.75302	2.10314	2.19829	1.99037	1.87847
1.29236	1.52538	1.38933	1.07828	1.0109	1.13683	1.27055	1.44453	1.52498	1.40525	1.07848	0.821775	0.809404	1.00793	1.2379	1.21662	1.12252	1.10744	1.02898	1.03787	1.24054	1.39218	1.37026	1.24661	1.2665	1.27387	1.04668	0.8084	0.802148	0.921784	0.93793	0.813548	0.86097	1.04961	1.1388	1.27835	1.37915	1.15892	0.961054	1.03521	1.19263	1.26632	1.1564	0.960077	0.960108	1.15469	1.48322	1.75056	1.64566	1.37627
1.13478	0.973006	0.872217	0.961499	0.979044	0.917694	1.01374	1.16757	1.09325	0.904996	0.875359	1.02312	1.25472	1.3104	1.08767	0.869332	0.786279	0.580363	0.361521	0.403007	0.513863	0.675813	0.905996	0.852329	0.64509	0.615829	0.676704	0.725138	0.977926	1.17932	0.999491	0.729337	0.626304	0.678893	0.889978	1.00964	0.931361	0.789504	0.685415	0.574469	0.426935	0.412698	0.495967	0.672854	0.922926	0.939059	0.707834	0.545111	0.629172	0.877218
1.46205	1.44252	1.29035	1.28588	1.2464	1.15825	1.23949	1.41147	1.53627	1.5997	1.58344	1.49713	1.4276	1.34404	1.15408	0.926901	0.915166	1.04806	1.19994	1.51969	1.72336	1.36749	0.999513	1.19504	1.54294	1.46637	1.31169	1.44784	1.59543	1.4336	1.12261	1.04972	1.27465	1.57328	1.59977	1.43572	1.27764	1.17984	1.29303	1.36903	1.17662	1.0203	1.10663	1.23395	1.26314	1.13125	1.14671	1.45083	1.55469	1.39719
0.973085	0.992862	1.21136	1.40472	1.31106	1.12951	1.11719	1.27015	1.42106	1.374	1.23866	1.12861	0.969651	0.985721	1.12543	1.1918	1.15023	0.981302	0.887708	1.10747	1.3614	1.2457	1.11068	1.32039	1.52277	1.48403	1.37746	1.30562	1.23411	1.14667	1.15776	1.18711	1.22109	1.24394	1.2187	1.18227	1.15583	1.09662	1.07885	1.28527	1.58332	1.64593	1.38722	1.14515	1.23316	1.45336	1.4733	1.30238	1.14044	1.25714
0.494951	0.573634	0.678539	0.776266	0.790173	0.77421	0.713162	0.639175	0.715465	0.803651	0.714433	0.545541	0.460012	0.569024	0.730916	0.656424	0.458958	0.340528	0.402291	0.548653	0.521468	0.409447	0.411987	0.621595	0.952444	1.01173	0.751761	0.531901	0.535251	0.590052	0.469965	0.41101	0.491479	0.558985	0.590282	0.559549	0.483776	0.364342	0.276988	0.325834	0.422164	0.483376	0.50731	0.522614	0.572257	0.556589	0.526776	0.560543	0.545413	0.530957
[truncated: 424 more rows]
[truncated: 69 more columns]

## Sheet: S9F Fig.
1.16915	1.03577	1.0627	1.18438	1.53138	1.94397	2.12133	2.18547	1.98594	1.54394	0.913627	0.609592	0.790111	0.980883	0.910452	0.773423	0.683038	0.798598	1.15299	1.6257	1.84121	1.86614	1.82077	1.5841	1.71549	2.29339	2.33352	1.67297	1.25824	1.24414	0.999102	0.733075	0.92056	1.36735	1.77611	1.89992	1.80309	1.79466	1.51249	1.16936	1.17938	1.41022	1.6774	1.70921	1.41139	1.11608	1.10544	1.22774	1.21017	1.15146
[truncated: 25 more rows]
[truncated: 69 more columns]
