# Supplementary material for: Thalamic spindles and Up states coordinate cortical and hippocampal co-ripples in humans
Source: PLoS Biol. 2024 Nov 19;22(11):e3002855. doi: 10.1371/journal.pbio.3002855 (PMC11575773; doi:10.1371/journal.pbio.3002855)
Supplement: S11 Data — (XLSX) [file pbio.3002855.s029.xlsx]

## Sheet: S11A Fig.
0.957233	1.17066	1.03748	1.1007	1.09178	1.00392	1.17382	1.10479	1.15341	0.995193	0.925695	0.786351	0.984038	1.19468	1.16355	0.979565	0.829453	1.25998	1.22969	0.885186	1.00649	1.14886	1.05499	1.17377	1.17104	1.12972	1.06667	1.04661	1.08802	1.16371	1.03526	0.97398	1.0631	1.00543	0.943209	1.03554	1.14844	1.16775	1.19613	1.28317	1.27099	1.05438	1.0511	0.836116	1.13427	0.968246	0.97185	0.894725	0.968364	1.02646
0.798054	0.617889	0.622066	0.852169	1.07861	0.890133	0.888546	0.913419	0.88801	0.888684	0.923874	0.866622	0.904404	0.923897	1.15997	1.00667	1.12962	0.735661	0.879539	1.00725	1.12562	0.877058	0.789954	0.959091	0.926765	0.771657	0.859883	0.944784	0.739769	0.743981	0.944944	0.924534	0.897326	0.874511	0.866395	0.836606	0.709804	0.761306	0.759793	0.858819	0.845703	0.863815	0.76309	0.84638	0.845812	1.0483	0.88444	0.883297	0.792681	0.79081
0.861349	0.815488	0.884601	0.971789	0.816416	0.89456	0.885267	0.805537	0.724544	0.788042	0.783802	0.7929	0.998422	0.861007	0.755894	0.86912	0.924024	0.911096	0.836027	1.10053	1.06416	0.926833	0.881117	0.819203	0.801995	0.93841	1.07647	0.835988	0.729632	0.811335	0.862728	0.920549	0.859412	0.860971	1.04019	0.835507	0.988909	1.02226	0.680985	0.852625	1.01485	0.919028	0.803374	0.759803	0.852479	0.885788	0.715971	0.733672	0.847234	0.731723
1.04731	0.97341	0.957457	0.98557	0.819832	0.873809	0.992894	0.945871	0.973602	1.14666	1.12034	1.06347	0.961637	0.828472	0.85926	0.894502	0.997722	0.964662	0.853038	1.04318	0.776863	0.850768	1.06054	0.973887	0.97817	0.999742	1.00387	0.739806	0.944416	0.87866	0.953569	0.964188	0.899093	0.955513	0.960946	1.06098	0.766071	0.938455	1.0275	0.831346	1.08231	0.997796	1.11881	0.826518	0.871657	0.916357	0.919469	0.899092	0.993769	0.972536
1.05536	1.01135	1.05522	0.908722	0.863538	1.01612	1.10475	1.07963	0.96807	1.1199	1.13029	0.953772	1.00757	0.878728	1.12614	1.10701	1.03533	1.22383	1.07826	1.12629	1.02642	1.03338	1.02363	1.12306	0.971691	1.16484	0.985998	0.947514	1.13073	1.09895	1.14259	1.10778	0.979496	1.08937	1.09218	1.07558	1.16474	0.943551	1.20988	1.06012	0.97751	1.24117	1.12713	1.15593	1.23078	1.13288	1.11895	0.979286	0.920736	1.1161
1.19183	1.04846	0.982576	0.877788	0.798259	1.04516	1.1743	1.15685	1.11186	0.950106	0.89401	0.905951	0.975182	0.987658	0.897755	0.993775	1.0167	0.920881	0.849172	0.944386	1.01748	1.17038	1.07153	0.993932	1.24237	1.10329	1.00112	1.04209	1.27396	1.001	0.846911	1.08161	1.14421	1.10357	1.1593	1.07468	1.00446	0.984733	0.884121	1.08718	1.06479	1.00046	1.08618	1.06991	0.840674	0.880078	1.04697	1.01903	1.13781	0.910292
0.878281	0.862859	0.651299	0.837399	0.732531	0.694073	0.671746	0.807071	0.964436	0.989075	1.04208	1.03431	0.920444	0.603001	0.67092	0.70312	0.897345	0.934614	0.794588	0.532939	0.747911	0.87895	0.724658	0.704229	0.95333	0.883873	0.974477	0.846643	0.740558	0.90384	0.796159	0.820732	0.922309	0.760445	1.02161	1.04974	0.965947	0.914164	0.941473	1.0325	1.00043	0.971145	0.980776	0.949952	0.842041	0.940143	0.844377	0.99396	0.778561	0.971944
0.787724	0.775679	0.66238	0.777542	0.806594	0.483272	0.692922	0.743303	0.835981	0.879496	0.899002	0.945673	0.677142	0.51011	0.779735	0.889493	0.813471	0.770013	0.678732	0.716824	0.884187	0.939232	0.750985	0.526368	0.600083	0.750813	0.85139	0.76681	0.786436	0.831944	0.95198	0.876979	0.751695	0.679272	0.953522	0.900551	0.741198	0.689147	0.607235	0.801926	0.870772	0.73367	0.762322	0.796628	0.829467	0.899701	0.970348	0.738293	0.691185	0.673064
0.824305	0.74492	0.606206	0.762154	0.707612	0.762656	0.871123	0.994623	0.8312	0.70089	0.674779	1.01245	0.663487	0.688758	0.838022	0.760332	0.741084	0.754123	0.945912	1.04497	0.70127	0.800513	0.896415	0.891662	0.933552	0.759294	0.844791	0.927631	1.0005	0.908736	1.02077	0.726314	0.610664	0.746901	0.848289	0.70051	0.52938	0.715571	0.786109	0.833424	0.809696	0.759091	0.781266	0.913517	1.01803	0.950706	0.922958	0.898464	0.763336	0.867592
0.847439	0.827753	0.747742	0.85822	1.05878	0.910594	0.972096	0.807531	0.739386	0.858193	0.929984	0.967711	0.824446	0.886813	0.913378	1.03378	0.987913	1.02628	1.04191	1.02397	1.12804	0.869714	0.718417	0.816925	1.00524	0.868327	0.959794	0.870268	0.975714	0.7906	0.778167	0.867055	0.951517	0.961195	0.991292	0.782833	0.973226	0.722399	0.660134	0.699658	0.931803	1.1264	1.06372	0.7091	0.893826	0.939512	1.00136	0.826149	0.922965	0.847319
0.915916	0.714533	0.919336	1.03859	0.923278	0.745457	0.739064	1.0537	1.17175	1.28893	1.18225	0.994799	0.935352	1.06647	0.937943	0.967784	1.16762	1.07824	1.09296	1.22206	1.11063	1.06486	1.13176	1.23683	1.04339	0.986257	1.05065	1.10552	0.966332	0.931657	1.00102	1.17202	1.00846	0.99832	0.944226	0.970097	0.967883	1.03911	1.07123	0.995073	1.12061	1.11054	1.03434	0.765176	0.939345	1.06327	1.00544	0.925968	1.08104	0.971273
0.979227	0.911468	0.893972	0.804512	0.87772	0.89962	0.875131	0.809962	1.04484	1.03125	0.891021	0.865629	0.78459	0.737394	0.786391	0.886805	0.958489	0.725116	0.718323	0.750435	0.851613	0.849449	0.939787	0.99209	1.01698	0.737088	0.789354	0.828419	0.870692	0.731899	0.879258	0.822746	0.844412	0.887486	0.925476	0.943922	1.02371	0.852062	0.799947	0.789588	1.04744	1.06256	0.975967	0.901824	0.911114	0.969375	0.884961	0.83827	0.804783	0.83137
0.823161	0.862978	0.981961	0.735738	0.929874	0.822705	0.636687	0.848117	0.94963	1.13816	0.961054	0.856011	0.906836	1.2865	1.12098	1.05139	0.824458	0.825322	0.903456	0.936028	0.868251	0.799923	0.801645	0.814011	0.775088	0.810873	0.764104	0.840252	0.967134	0.917693	0.949407	1.23514	0.909205	0.948299	0.953552	0.906488	0.987865	0.967546	0.983535	1.02192	1.01888	0.870972	0.877985	1.04056	0.947542	0.882723	0.907209	0.909432	0.823057	1.03116
0.959716	1.01161	1.01405	1.1577	1.24385	0.991013	0.952502	1.04161	1.05262	0.86704	1.07485	1.10012	1.17232	0.959599	0.90279	1.10615	1.3011	1.20469	1.1158	1.0943	1.15791	0.988277	1.00121	1.07598	1.04879	1.11792	1.10979	1.08115	0.988668	1.26296	1.08879	1.06539	1.13954	1.14638	1.01076	0.953172	0.929973	1.01425	0.859084	0.869216	1.12694	1.03568	0.85101	1.05785	0.998687	0.909146	1.13091	1.39171	1.11914	1.13517
1.0354	1.11587	0.886925	0.938358	0.933341	0.985854	1.02407	0.946945	0.970488	1.13011	1.00819	0.80553	1.04328	0.97217	1.03616	1.04023	1.09606	1.07341	1.1848	0.984192	0.855352	1.0034	1.11478	1.1279	0.946153	0.720061	0.875084	1.11148	1.13978	1.0075	1.15136	1.09403	1.14937	1.00185	1.13796	1.08244	0.899986	0.931157	1.14738	1.18344	1.01944	0.92592	0.853672	0.855241	0.8803	1.13241	1.07577	1.00027	0.8651	1.02922
0.945733	0.90306	0.889468	0.848087	0.874326	0.952406	0.978184	0.910304	0.97269	0.937342	1.12446	1.02327	1.0464	1.10005	0.862736	0.873457	0.9399	1.11704	0.942248	1.01709	1.07173	0.947941	0.774621	0.986809	1.172	0.933624	0.941863	0.994247	0.984926	1.00339	0.919162	1.07991	1.09534	1.07486	0.746772	0.805512	1.07745	1.04461	1.08229	1.11505	0.99761	0.921171	0.93374	0.825236	0.850722	0.80232	0.8117	0.855045	0.82426	0.976321
0.892448	0.859312	0.870227	0.979893	0.94957	1.14571	0.912865	0.921243	0.919826	1.02301	0.920438	0.998665	0.898856	0.996742	0.971675	0.646397	0.709172	0.766637	0.791654	0.965126	0.873351	0.736796	0.770326	0.746319	0.979825	0.897391	0.986172	0.963361	0.78839	0.748667	0.906256	0.877195	0.779024	0.748881	0.875002	0.877191	0.654662	0.839271	0.817512	0.72649	0.842456	0.916482	0.79946	0.88354	0.82441	0.837152	0.889167	0.909084	0.792591	0.787688
0.643667	0.810074	0.82441	0.871278	0.831366	0.707321	0.806819	0.965946	0.932543	0.800224	0.725989	0.783664	0.879203	0.836956	0.935441	0.774633	0.6888	0.663407	0.726401	0.73756	0.731524	0.734864	0.579384	0.723911	0.662263	0.815487	0.913716	0.835411	1.02627	0.823183	0.762187	0.650956	0.795626	0.789141	0.941255	0.957546	0.735398	0.70371	0.90554	0.896785	0.787578	0.871628	0.747751	0.880889	0.96733	0.779584	0.719397	0.892251	0.772555	0.773738
0.65918	0.701657	0.710456	0.773732	0.922564	0.882909	0.851686	0.892819	0.886163	0.969205	0.959362	0.906427	0.703935	0.640826	0.814638	0.875445	0.857757	0.825246	0.670229	0.916021	0.893417	0.937534	0.849274	0.750429	0.909817	0.907765	0.881907	0.771157	0.677147	0.681724	0.639905	0.822949	0.956717	0.892358	0.801543	0.809558	0.692626	0.62834	0.743306	0.964705	0.840905	0.851566	0.7826	0.863428	0.894471	0.786612	0.814047	0.877541	0.867143	0.898773
0.961096	0.843589	0.761659	1.11183	1.11898	1.02518	0.87676	0.978947	1.01967	1.00319	0.997383	0.961429	0.890873	1.08897	0.955887	0.78705	1.11078	1.26858	1.10368	1.03161	0.976384	1.063	1.14416	0.988935	1.13607	0.835931	0.8801	1.02022	1.11798	1.1655	1.04547	0.927877	0.82988	1.03104	1.08908	0.875596	0.975139	0.898383	0.849718	1.002	0.988243	1.02794	1.1087	1.1363	1.06634	0.910979	0.867323	0.952076	1.02848	0.901475
0.977607	1.04	0.956957	1.05999	1.00466	0.879991	1.01782	0.985118	0.924447	0.913146	0.975432	0.746494	0.762531	0.809157	0.97538	1.11985	1.02309	0.822399	0.704549	0.973385	0.915304	0.982495	0.942382	0.873284	0.848948	1.00661	0.953979	1.25261	1.25556	1.07102	0.959399	1.01757	0.988816	0.992203	0.824685	0.935396	1.08116	1.03518	1.01256	0.819393	0.853254	0.828268	0.933605	1.03284	0.858114	0.914688	0.985899	1.06177	1.10214	1.13699
1.19112	1.04609	1.01753	1.15711	1.03226	1.03962	1.10544	1.06073	1.1134	1.16473	0.976994	0.889602	0.973315	1.00374	1.02855	0.87565	1.14916	1.0789	0.889707	1.08263	1.12149	1.1842	1.07952	1.14008	1.00666	0.946064	0.950877	0.951805	1.00984	1.24689	1.02812	0.937803	1.04859	0.987384	1.00834	1.0483	0.912995	0.833768	0.95649	0.975863	1.12199	1.03203	1.03178	1.04911	1.03136	1.06184	1.04531	1.01406	1.18871	1.1025
0.694406	0.715953	0.841392	0.99767	0.914206	0.740741	0.867885	0.881855	0.835546	0.766965	0.753895	0.877625	0.833088	0.657073	0.827219	0.846494	0.780696	0.79573	0.868692	0.862813	0.811607	0.820176	0.767434	0.802382	0.805606	0.890242	0.833971	0.776278	0.796151	0.826013	0.72105	0.574366	0.726149	0.974381	0.848457	0.913178	0.856787	0.862256	0.847249	0.787405	0.678243	0.787996	0.90959	0.904544	0.890677	0.710191	0.714055	0.847648	0.838874	0.77106
0.667949	0.741091	0.920361	0.816731	0.591666	0.561428	0.80395	0.837792	0.78927	0.819923	0.798503	0.934195	0.760551	0.659392	0.678197	0.620175	0.754225	0.738216	0.802171	0.628532	0.821076	0.829771	0.862133	0.715157	0.717619	0.748019	0.676227	0.615069	0.769689	0.672792	0.686637	0.70773	0.805208	0.701437	0.758089	0.984817	0.814694	0.708291	0.711906	0.72249	0.795998	0.70564	0.739172	0.773859	0.722074	0.681821	0.885561	0.945119	0.665948	0.700676
0.880907	0.715061	0.826406	0.941257	0.790649	0.638587	0.698066	0.631337	0.702212	0.784529	0.788964	0.843106	0.747531	0.776955	0.696898	0.693807	0.756572	0.712777	0.733765	0.713702	0.594415	0.708943	0.772627	0.774069	0.780259	0.860229	0.747386	0.787558	0.884041	0.788901	0.616982	0.758187	0.785155	0.822749	0.714728	0.814549	0.806545	0.848472	0.798627	0.818232	0.805892	0.713275	0.809924	0.816172	0.726443	0.871883	0.847556	0.722922	0.998151	0.858465
0.708071	0.728425	0.866742	0.785425	0.743615	0.676823	0.678533	0.768529	0.823304	0.80643	0.729931	0.838228	0.832098	0.883392	1.09458	0.889086	0.813594	0.735428	0.924818	0.963	0.842495	0.931352	0.898684	0.961207	0.808679	0.884103	0.91744	0.945356	0.900859	0.810908	0.834281	0.916638	0.763306	0.762522	0.773408	0.882245	0.900149	0.84052	0.711912	0.878628	0.929138	0.712027	0.690929	0.90893	0.96135	0.95637	0.894363	0.702469	0.934663	0.959798
1.07658	1.03998	0.857142	1.05241	0.898388	0.740276	0.751811	0.90184	0.968561	0.868384	0.988937	1.00958	1.04336	1.16921	1.00011	0.895284	0.930326	0.984295	1.10369	0.986313	0.891042	0.991332	0.980763	1.13879	0.903305	0.889953	1.13127	1.02774	1.16993	1.0777	0.971517	0.96371	0.909548	0.818328	0.894328	0.999395	0.982751	0.90122	1.08452	0.967325	0.925156	1.0884	1.01591	0.903903	0.758863	0.899865	0.99658	1.05005	0.945369	0.942061
0.976457	0.696769	0.831709	0.916575	0.824635	0.790881	0.691695	0.725411	0.818972	0.601381	0.682863	0.643352	0.919301	0.707536	0.782285	0.892492	0.827309	0.793365	0.808596	0.895114	0.801013	0.708054	0.758064	0.751929	0.833546	0.749353	0.822624	0.839909	0.701694	0.740404	0.901405	0.692261	0.74545	0.748928	0.662531	0.687538	0.806758	0.66405	0.83185	0.950468	0.875555	0.888884	0.860476	0.709931	0.674363	0.78157	0.710321	0.812277	0.710282	0.776778
0.732336	0.759944	0.735316	0.85811	0.856845	0.779329	0.736127	0.777597	0.894178	0.703036	0.649443	0.773716	0.856436	0.781488	0.653712	0.736834	0.947185	0.824177	0.780836	0.871552	0.78458	0.720861	0.686661	0.815222	0.777273	0.885184	1.02076	0.730797	0.811684	0.958775	0.838489	0.923922	0.826238	0.827702	0.811816	0.923609	0.777174	0.771557	0.8967	0.931304	0.757034	0.776873	0.801747	0.838146	0.767736	0.916227	0.984411	0.875705	0.882805	0.820025
1.04433	1.0786	0.929002	0.910529	0.994921	0.926435	0.982722	1.00481	0.972995	0.886369	1.11525	1.27811	0.889941	1.0499	1.06427	1.08466	0.97548	1.00692	1.06781	1.06622	1.07372	1.0013	0.947083	0.923716	1.11938	1.03775	1.06707	1.19257	0.963911	0.979791	1.03927	1.0214	1.18412	1.05045	1.06957	1.10148	1.00712	1.00819	1.14733	0.899689	0.838473	1.00675	1.1244	1.15224	1.07881	1.02852	0.938472	0.93956	1.09536	1.14264
0.858592	1.05167	0.838824	0.918629	0.831468	0.928211	0.820662	0.737916	0.711673	0.83996	0.963928	1.00248	0.951565	1.01873	1.12525	0.95561	0.96747	0.976964	0.948891	0.881024	1.01948	1.14945	1.26186	0.94762	0.864406	0.877324	0.816502	0.944182	1.08486	0.894861	0.834655	1.04808	1.026	0.824038	1.00954	0.876784	0.801193	0.983366	1.15159	0.94192	0.829681	0.873052	0.997065	1.09339	0.873224	0.979979	0.972277	0.83807	1.03035	1.08186
0.928384	0.839004	0.864469	0.984189	1.05422	1.04521	0.922108	0.909329	1.12613	1.11816	1.06422	0.9595	0.983651	1.1033	0.976455	1.06064	0.932692	1.02477	1.10571	0.980558	0.825245	1.02743	1.01304	1.11864	1.03239	0.954338	1.1533	1.10144	1.05925	0.969247	1.01594	0.966849	1.00008	0.851812	0.870491	0.923876	0.974854	1.06834	1.02751	0.846531	0.945258	1.12639	1.01986	0.989672	0.924371	0.98711	0.782141	0.760156	0.801228	0.846546
0.753795	0.878181	0.718932	0.64838	0.726039	0.857081	0.809651	0.765434	0.826575	0.94545	0.867588	1.00547	0.922205	0.871184	0.772796	0.862606	0.823828	0.796876	0.957937	0.833875	0.763951	0.828395	0.833895	0.833341	0.92687	0.840782	0.918826	0.76223	0.705872	0.700606	0.946074	0.943019	0.812916	0.925093	0.807678	0.945652	0.935342	0.814574	1.00361	1.04751	0.821483	0.778735	0.810636	0.844571	0.630859	0.870445	1.0702	1.03026	1.18182	1.11683
0.991839	0.931398	0.995743	1.09013	0.918365	0.836224	1.00586	1.08007	0.889584	1.06285	0.853733	0.977947	0.906118	0.882854	1.00249	0.941163	0.993927	0.941929	0.901291	0.878931	1.07189	0.938659	0.848858	1.07654	1.11619	1.12378	1.0102	0.867748	1.09634	0.879943	0.86343	0.67468	0.72285	0.714451	0.859618	1.17021	0.833837	0.759306	0.932067	0.894643	0.889958	0.984505	0.927932	0.845943	1.00732	0.69763	0.831075	0.878313	0.949764	0.947527
0.780109	0.821142	0.74459	0.801739	1.06686	0.976477	0.885369	0.940725	0.927138	0.72997	0.752788	0.984128	0.944898	0.828777	0.813322	0.990604	1.03419	1.08174	1.00704	0.845943	0.874631	0.909129	1.07248	0.853701	0.989084	1.10929	0.858025	0.657195	0.797805	0.8471	1.05083	1.24644	1.14409	1.1161	0.934649	0.980886	1.03	0.893548	0.90087	0.726946	0.766278	0.900829	0.927163	0.993828	0.926556	0.881631	0.941628	0.747289	0.815373	0.788043
1.01469	0.849142	0.816049	0.83689	1.00441	1.0921	1.08126	1.11962	1.21396	1.12237	0.960291	1.02123	0.982908	0.915414	0.985261	0.790225	0.866004	0.949717	0.963092	1.03169	0.923636	0.877877	0.928516	0.959696	0.901232	0.816079	0.991563	1.1125	1.11961	0.964689	1.06899	0.942283	0.992888	0.966863	0.902372	0.922037	0.927724	0.817321	0.845632	0.679821	0.728986	0.856617	0.953746	0.877582	1.00619	1.04068	0.925936	1.02021	1.17223	1.06037
0.868855	0.918377	1.0607	0.779577	0.804193	0.834744	0.771514	0.879205	0.960344	0.852676	1.00821	0.979977	0.805985	0.958849	0.975156	0.985303	1.07269	1.14624	0.845218	0.713977	0.667123	0.871979	0.878619	0.876525	0.716779	0.838505	0.969016	1.05156	0.997355	0.840113	0.982131	1.04759	0.930054	0.818744	0.971088	1.04193	1.21886	0.84269	0.823614	0.970443	1.00742	0.891133	1.03472	1.02716	1.03068	0.917358	1.01701	0.960531	1.12029	1.12733
0.732335	0.85142	0.93667	0.922391	0.924087	1.05133	0.82137	0.971233	1.00694	0.946926	1.02454	0.998655	1.075	0.907043	0.79195	0.689435	0.835573	1.00205	0.963122	0.834004	0.848651	0.956348	0.848707	1.01315	0.821188	0.878268	0.965867	0.865677	0.910183	0.85241	0.768155	0.76278	0.73058	0.812993	0.906895	0.819283	0.971603	0.864681	0.858094	0.845838	0.89459	0.837663	0.885471	0.832305	0.746884	0.772273	0.768332	1.05955	0.933883	0.791453
0.790489	0.824938	0.921615	1.09247	0.867324	0.936607	0.824298	0.774443	0.898618	0.853175	0.807108	0.974529	0.922485	0.880247	0.762081	0.65172	0.809556	0.980846	0.908578	0.912278	0.862611	0.822715	0.873243	0.859753	1.16428	0.934544	0.832921	0.716859	0.862267	0.833904	0.681394	0.814797	0.849917	0.888091	0.870577	0.745131	0.796426	0.938871	0.78992	0.762161	0.853977	0.886153	0.727979	0.865712	0.905897	1.06436	1.13763	0.930006	0.944259	0.801603
0.944063	0.705342	0.758226	0.868134	0.892319	0.800725	0.994646	0.992032	0.845861	0.865678	0.810859	0.847611	0.825775	0.81433	0.886734	0.910511	0.942836	0.810627	0.824172	0.966875	0.904306	0.961673	0.936468	1.0552	1.00894	0.836073	0.893569	0.949187	0.899972	0.872863	0.879795	0.976554	0.868917	0.816065	0.838737	0.892383	0.843464	0.86384	0.876921	0.777289	0.774851	0.764926	1.06792	1.0522	0.807272	0.812475	0.767811	0.824438	0.872843	0.769778
0.858678	0.817932	0.786768	0.601158	0.684307	0.752316	0.731031	0.756514	0.824072	0.824052	1.01163	0.783928	0.586544	0.750054	0.847934	0.723224	0.886686	0.83514	0.81008	0.865022	0.818517	0.889886	0.88594	0.72524	0.850332	0.886777	1.00494	0.781851	0.822782	1.00259	0.772455	0.771469	0.572531	0.603875	0.767311	0.92592	0.808988	0.936178	0.854903	0.67348	0.975959	1.16566	0.958807	0.752276	0.853441	0.931725	0.898524	0.887986	0.791689	0.774606
0.828622	0.865195	0.761721	0.758438	0.817799	0.963637	0.970759	0.885822	0.841395	1.12193	0.796308	0.984578	0.972126	0.711428	1.01111	0.996218	0.981177	0.748975	0.806878	0.914378	1.09221	1.01603	0.828315	0.930188	0.885696	0.73827	0.816747	1.03857	1.066	0.861829	0.779113	0.802064	0.861981	0.785726	0.805699	0.762939	0.853416	0.957593	0.958496	1.19031	1.00564	0.825204	0.823848	0.973762	0.88387	1.08571	0.966698	0.80962	1.07821	1.14202
1.1181	0.871608	0.70081	0.886712	0.936752	1.11305	1.16344	0.761777	0.826211	0.910992	1.06872	0.950534	0.894934	0.823934	1.07681	1.02747	0.971708	0.839197	0.900055	0.94389	0.89016	0.842947	0.897236	0.916202	0.936992	0.916621	0.967489	0.956974	1.03218	0.908957	0.759345	0.906136	1.07498	0.954932	1.11419	1.24694	1.0937	0.998645	0.862806	0.965356	0.896457	0.8663	0.974552	1.05649	1.011	0.952337	1.08715	1.1518	1.04426	1.06596
0.558201	0.677738	0.853855	0.929972	0.864461	0.729516	0.732128	0.851393	0.705455	0.810936	0.761985	0.699504	0.818435	0.69423	0.666711	0.72774	0.665066	0.821214	0.891607	0.840337	0.774772	0.940386	0.760367	0.668943	0.8529	0.843957	0.662487	0.707212	0.860102	0.637452	0.654432	0.847532	0.995803	0.724131	0.823156	0.785015	0.910529	0.877447	0.760098	0.777315	0.991009	0.852188	0.700131	0.7671	0.874042	0.814951	0.903918	0.848271	0.758705	0.938765
1.11566	0.841453	0.6297	0.875343	0.93054	1.02215	0.938632	0.917066	0.921658	0.931076	0.847371	0.946192	0.920116	0.97887	0.596056	0.71582	0.829362	0.824757	0.743956	0.92147	0.891979	0.817319	0.743677	0.819669	0.697445	0.692645	0.69968	0.886162	0.969692	0.882906	0.790009	0.73209	0.703387	0.898791	0.925457	1.01194	0.855264	0.804086	0.818799	0.922567	1.06485	0.960936	0.734846	0.934342	0.911036	0.758238	0.847048	0.984545	1.03226	0.847923
1.21428	1.25273	1.05867	1.04492	0.883205	0.965958	1.1674	1.04782	0.836781	0.889654	0.943958	0.999293	1.11721	0.90247	0.841051	0.933514	1.03244	0.869679	0.907181	0.91072	0.850054	0.836514	0.958268	1.02102	1.15591	0.983719	0.992537	0.959317	0.988311	1.1454	0.961992	0.91507	0.885612	0.964413	0.99304	0.899868	0.80713	0.93859	0.981033	1.10968	0.941903	1.17233	0.92477	0.914188	1.05249	0.898145	0.945254	1.06014	0.825416	0.935608
1.06861	1.1148	1.0045	0.905989	1.05407	1.1722	0.899521	0.790792	0.887863	0.994822	1.00472	1.0392	1.07879	1.08542	0.968458	1.07383	0.890384	0.917245	1.03117	0.93008	1.10833	1.1223	1.20258	1.01757	1.04254	0.89659	0.853814	0.895408	0.951315	0.848275	0.930184	0.978083	1.21107	1.01283	0.927408	0.859516	0.884338	1.10548	1.00088	0.830589	1.02209	1.06555	1.00454	1.00135	1.04789	1.04108	1.00566	0.809141	0.874259	0.98802
0.757304	0.756265	0.834402	0.81389	0.673152	0.623158	0.805678	0.863447	0.864689	0.850927	0.852308	0.9276	0.711238	0.671499	0.642486	0.887113	0.834921	0.822294	0.752719	0.81167	0.797332	0.846202	0.814372	0.743424	0.795755	0.857589	0.940443	0.786443	0.841077	0.787416	0.739114	0.735084	0.857512	0.80577	0.733675	0.928989	1.06559	0.991505	0.740875	0.777627	0.783081	0.692448	0.778056	0.710214	0.666418	0.612619	0.795294	0.959354	0.970434	0.915548
0.811137	0.832171	0.854382	0.776078	0.883776	0.81023	0.877041	0.753302	0.736102	0.768371	0.806114	0.96072	0.848129	0.869688	0.860029	0.738558	0.822601	1.01613	1.05483	0.978881	1.03392	0.903422	1.12188	0.977473	0.85774	0.778857	0.747876	0.876209	0.852797	0.898237	0.847208	0.845799	0.805969	0.921184	0.822205	1.00638	0.871608	0.836021	0.913497	0.855552	0.925749	1.0141	1.05766	0.905807	0.705055	0.805997	1.023	0.900645	0.889883	1.01001
1.03867	1.05064	1.08654	1.06313	1.06879	0.946	0.800392	0.894936	0.843792	0.89773	0.963552	0.904612	0.738078	0.739741	0.872815	0.904444	0.959586	0.981435	0.892777	0.966144	0.829047	0.777406	0.90215	0.860963	0.928022	0.953404	1.03677	0.853215	0.950431	0.951515	1.00345	1.08482	1.04733	1.06243	0.948214	0.843644	0.884358	0.876536	0.94138	1.07468	0.728305	0.877467	1.07735	1.05427	0.978381	1.0145	1.11982	1.04856	0.882723	1.187
0.667981	0.735429	0.855271	0.826705	0.804848	0.872225	1.03129	0.951575	0.78083	0.878335	0.827856	0.743017	0.9035	0.824695	0.818749	0.888983	0.767077	0.838218	1.01656	0.951802	0.847701	0.907523	0.892167	0.976267	0.954436	0.889524	0.956424	0.906197	1.0043	0.895886	0.805795	0.985649	0.905348	0.926765	0.905097	0.960386	1.09459	0.932982	0.906675	0.628677	0.728839	0.826887	0.920216	0.987113	0.857509	0.855407	0.785303	0.796706	0.808544	0.913011
1.03683	1.03678	0.856774	0.812252	0.887419	0.875122	0.847268	0.819035	1.10325	0.977004	0.884105	0.919238	0.987256	1.01971	0.958669	0.833132	1.05564	0.97809	0.987341	0.90168	1.07618	1.06742	0.88523	0.566146	0.828073	1.03012	1.01704	0.952885	1.06534	1.03196	0.927135	0.881752	1.01565	1.09587	0.992527	0.911981	0.892345	0.920097	1.05704	0.999732	0.940466	1.01474	0.892129	0.903263	0.860426	1.13929	1.04099	0.944994	0.921064	0.998221
0.981641	0.939064	0.939171	0.961366	0.832487	0.853609	1.06713	1.06965	0.933737	0.872395	0.854048	0.7776	0.939286	1.04017	1.04286	0.996367	0.938017	0.967209	0.944766	0.816546	0.903223	0.90404	0.844245	0.858917	0.813426	0.936927	1.02253	0.833206	0.896797	0.888729	0.960359	0.905317	0.848125	1.03852	0.99006	0.91704	0.816624	0.887561	0.980688	0.893281	0.900998	0.990411	0.960616	1.02735	0.890899	0.949481	0.943157	0.815995	0.836928	0.83548
1.00072	0.93283	0.734111	0.622471	0.705563	0.98459	1.03731	0.890274	0.901424	0.86002	0.853045	0.974276	0.861692	0.89479	0.934751	1.01723	0.927171	0.786907	0.839968	0.901499	0.849531	0.87084	0.970094	0.704531	0.912047	1.16509	0.949937	1.0001	0.808651	0.70115	0.868799	0.909836	0.835404	0.808849	0.924494	0.848975	0.769575	0.955494	0.896286	0.993093	0.995366	1.00345	0.955774	0.649547	0.738161	0.703512	0.895279	0.856787	0.941214	0.888488
0.903037	0.73745	0.797391	0.891869	0.884792	0.894649	0.862769	1.02253	0.797672	0.752102	1.00073	0.959212	0.984193	0.794367	0.779943	0.775286	1.04078	0.990071	0.821301	0.900588	1.15818	1.06053	0.868045	0.85085	0.941445	0.916753	1.00132	0.783996	0.895077	0.886278	1.04232	0.811951	0.750785	0.932466	0.762569	0.933078	0.879687	0.909469	1.0736	0.961111	0.826973	0.79578	0.77596	0.610877	0.741021	0.611219	0.775417	1.00353	0.874406	0.808936
0.944748	0.950202	0.908808	0.900838	0.962515	0.902439	0.884597	0.882896	0.935161	0.779559	1.0079	0.939928	0.848387	0.843104	0.945158	1.00233	1.0711	1.01911	0.74887	0.853367	1.10501	0.965696	0.778524	0.892059	0.957418	0.938351	0.761079	0.854862	0.932867	0.841143	0.929284	0.881334	0.946543	0.879785	1.06258	1.11007	0.84511	0.694802	0.78676	0.846619	0.805078	0.718965	0.863557	0.952515	0.798004	0.756651	0.881779	0.960682	0.939036	0.84503
0.957363	1.12952	0.848321	0.733542	0.844343	0.88889	0.889941	0.753074	0.712111	0.775091	0.68947	0.716453	0.882907	0.953625	0.886535	1.01741	0.854776	0.871687	0.801015	0.934693	0.930844	0.793944	0.798801	1.00262	0.870547	0.935554	0.929831	0.812705	1.00724	0.97498	0.766362	0.882121	0.914815	0.830714	0.793952	0.775327	0.852852	0.821543	0.723085	0.812699	0.909558	0.736494	0.860587	0.811468	0.790348	0.895879	1.00322	0.838066	0.692848	0.912583
1.00998	0.911423	0.854804	1.03556	0.98273	1.25626	0.971884	0.890892	0.958328	0.990211	1.0129	1.04096	1.18475	1.30867	0.948023	0.896998	0.980762	1.02081	0.985487	0.828756	0.778104	1.05743	1.06786	0.933959	1.1097	0.954759	0.95086	0.968859	0.805085	0.812716	0.848343	0.88022	0.78037	1.05095	1.17162	1.10419	1.04618	0.964152	1.06785	1.061	1.16345	0.880828	0.999607	1.16701	1.12659	1.01646	0.875574	0.972452	1.04053	1.09
0.879167	0.733797	0.897524	1.06048	0.991828	0.978062	1.04659	0.954538	1.07612	1.32609	1.04803	0.885764	1.05954	1.06959	0.907464	0.963512	0.879673	1.01679	0.994143	0.931456	0.837649	0.847477	0.913548	1.13152	0.871479	1.20576	1.27232	1.08832	0.964904	0.881645	0.79981	0.956236	1.05459	1.11008	1.19488	0.93138	1.11467	1.12502	0.898701	0.823634	1.10106	0.828852	0.923631	1.0904	1.19664	1.02584	0.843766	0.963454	1.13759	1.09018
0.882222	0.750333	0.830323	0.756668	0.992345	0.878868	0.820049	0.828697	0.873804	0.924656	0.79647	0.802906	0.910961	0.798355	0.820889	0.745101	0.752664	0.70767	0.799187	0.745706	0.773934	0.882153	0.857747	0.819246	0.714971	0.759445	0.885038	0.785897	0.888832	0.994817	0.739495	0.603803	0.728467	0.858584	0.798636	0.83979	0.834379	0.962573	0.885199	0.826803	0.704192	0.71649	0.758129	0.686058	0.622951	0.663857	0.738233	0.852934	0.876601	0.869531
0.828178	0.894752	0.72069	0.953541	0.816359	0.775402	0.895706	0.937854	0.807191	0.981123	0.892956	0.998798	0.875263	0.832825	0.924483	0.833945	0.924864	0.92313	0.768256	1.06922	0.925255	0.806002	0.834409	0.915959	0.937129	0.830486	0.911806	0.988683	0.9615	1.06282	1.05826	0.937171	1.00326	1.03881	0.863107	0.680648	1.00222	1.06863	1.26131	1.07207	0.969285	0.856198	0.756412	0.814841	0.971729	0.948236	0.92742	0.895522	0.92607	0.899289
0.816769	1.00507	0.993863	1.10456	0.998578	0.812562	0.865776	1.05188	0.869598	0.836615	0.952296	0.857764	1.02249	1.12546	1.12323	1.10992	1.12443	1.11749	1.12732	1.11117	0.975896	0.779073	0.986159	1.16228	1.33217	1.13687	0.970054	0.913193	1.06982	1.24396	1.06859	1.14922	1.0902	1.12077	0.934253	0.94235	1.17711	0.899691	1.05298	1.21544	0.974078	1.0722	0.985022	0.979413	0.890193	1.00933	1.02411	1.22176	0.986037	1.01155
1.01279	0.782141	0.820645	1.08848	1.02066	0.911413	0.883587	0.809861	0.933868	0.949104	0.998485	0.954742	0.785075	0.807683	0.923102	0.954617	0.885543	0.901936	1.03353	0.910456	0.853063	1.02002	1.09553	1.06317	1.00271	0.948316	0.980493	0.996831	0.946718	0.957646	1.0041	0.981805	1.00102	1.06477	0.986821	0.987428	0.911384	0.829151	0.945296	0.859945	0.936278	0.941569	1.04649	0.995755	1.05084	1.09976	1.06344	0.97304	1.00031	1.05661
0.907254	0.854378	0.752797	0.742738	0.717991	0.746922	0.676425	0.789674	0.910977	0.754299	0.677333	0.813407	0.910604	0.861137	0.805119	0.777884	0.758602	0.851068	0.822819	0.738063	0.797215	0.746175	0.715647	0.898664	0.849316	0.783038	0.849959	0.748077	0.932857	0.810764	0.686191	0.786077	0.818541	0.639757	0.759814	0.750577	0.913778	0.853259	0.735677	0.629291	0.767171	0.928307	0.815173	0.948397	0.814044	0.747398	0.840172	0.935842	0.925838	0.733901
0.838606	0.946219	0.838102	0.844294	0.765427	0.910037	0.850024	0.743085	0.787893	0.951802	0.657102	0.708911	0.588476	0.739486	0.887774	0.715348	0.682007	0.641959	0.82158	0.93276	0.916713	0.984625	0.819064	0.90526	0.906123	0.692371	0.787781	0.903158	0.805232	0.8388	0.829792	0.83778	0.949931	0.966819	0.961403	0.878311	0.892018	1.07246	1.01338	0.828826	0.822256	0.827094	0.858585	0.761084	0.838651	0.806214	0.914051	0.888763	1.04337	0.983629
1.15091	0.848324	0.86715	0.983375	0.918912	1.12568	1.02029	0.882588	0.956778	0.787101	0.98666	0.845529	0.809806	0.920901	0.931733	0.928944	1.03541	1.06981	1.22598	1.15536	1.12412	0.920748	0.90011	1.07111	0.995162	1.15056	0.977524	0.97451	1.0503	0.967716	1.10017	1.04627	0.988776	0.994834	0.894069	0.766145	0.936646	0.939877	0.842226	0.951505	0.776818	0.929248	1.01577	0.97851	1.14477	0.961464	1.00852	1.07088	1.01967	0.872066
0.659741	0.769023	0.662224	0.581014	0.530118	0.577013	0.753426	0.841416	0.74979	0.758148	0.823919	0.788212	0.787154	0.648662	0.761263	0.787616	0.722019	0.763448	0.887512	0.731705	0.65203	0.754375	0.784941	0.801579	0.804389	0.862561	0.923922	0.761238	0.879422	0.70723	0.810072	0.857536	0.820481	0.723916	0.94078	0.854168	0.763145	0.872418	0.976392	0.971788	0.83822	0.774071	0.936501	0.930815	0.881902	0.80635	0.905651	0.69751	0.807375	0.810256
0.967595	0.835648	0.71119	0.830839	1.00452	0.888163	0.755345	0.790047	0.914844	0.769756	0.61491	0.882093	0.765283	0.719972	0.910146	0.907963	0.783503	0.793738	0.705232	0.833255	0.819429	0.79263	0.795996	0.902178	0.82313	0.693432	0.753815	0.854951	0.747925	0.829717	0.981547	0.85518	0.857886	0.96801	0.942201	0.972791	0.91994	0.860887	0.925268	0.837919	0.734293	0.905128	0.797507	0.86215	0.97124	0.93802	0.787744	0.841749	0.811768	0.83131
0.956989	0.787634	0.911988	0.91406	0.918768	0.871911	0.72885	0.953744	1.03508	1.01633	0.832379	0.912909	0.760816	0.771924	0.870092	0.853255	0.898626	1.1078	0.794351	0.864353	0.968595	0.949299	0.921063	1.19284	1.1065	1.02166	0.87972	0.934571	0.867421	0.710953	0.926958	0.998144	0.908412	0.811179	0.951972	1.07766	1.02018	1.05825	0.935787	0.803702	0.983457	0.88899	0.827251	0.935363	0.880444	0.903216	0.940961	1.06632	0.945018	1.0026
0.830237	0.769046	0.727087	0.876789	0.794019	0.712552	0.693615	0.803674	0.836032	0.844426	0.735729	0.787341	0.889218	0.799983	0.776913	0.677317	0.803002	0.776344	0.643002	0.921369	1.08782	0.875966	0.983916	1.06811	0.995454	0.832202	0.626363	0.864051	1.03657	1.05567	1.01966	0.901637	0.992694	0.972806	1.0157	0.961935	0.876764	0.939184	0.863651	0.886484	0.837861	0.962419	0.92115	0.904756	1.08155	0.802728	0.930946	0.869568	0.914578	0.900522
0.733415	0.867186	0.823957	0.788286	0.984326	0.864879	0.889622	0.832219	0.913632	0.825952	0.878629	0.818667	0.853116	0.853209	0.837703	0.765382	0.817184	0.815715	0.81214	0.803348	0.878541	0.682213	0.79207	0.806956	0.624716	0.765509	0.900048	0.861012	0.888027	0.911853	0.626946	0.772005	0.87116	0.900673	0.699956	0.889932	0.867191	0.706647	0.807531	0.758952	0.902792	0.845597	0.727238	0.748889	0.920983	0.8918	0.929236	0.854032	0.759461	0.799282
0.715742	0.767304	0.923709	0.891949	0.766352	0.763952	0.784674	0.82048	0.736355	0.80699	0.82285	0.885442	0.973034	0.87525	0.925697	0.733945	0.648153	0.689714	0.892594	0.7194	0.662273	0.899917	0.798705	0.834897	0.763281	0.900659	0.814284	1.01773	0.893817	0.844054	0.725474	0.776308	0.639092	0.749498	0.782335	0.699596	0.597005	0.679509	0.810598	0.70305	0.843424	0.852016	0.795033	0.804827	0.786832	0.708544	0.689587	0.800748	0.825783	0.927704
0.781622	0.90042	0.860598	0.907243	0.856184	0.782796	0.7427	0.716654	0.859715	0.87091	0.786385	0.834077	0.740658	0.843347	0.920125	0.848022	0.753529	0.708879	0.70353	0.829157	0.789359	1.00912	0.710643	0.683395	0.879053	0.99598	0.801109	0.653153	0.759187	0.709116	0.719875	0.701875	0.790948	0.907079	0.831426	0.870503	0.918788	0.94292	0.886938	0.963543	0.833585	0.767794	0.938648	0.711629	0.829092	0.863898	1.02636	1.001	0.7195	0.690136
1.02093	0.76885	0.878198	0.970378	0.909359	0.906027	0.820135	0.848884	0.980762	1.0367	1.11156	0.926984	0.766831	0.808885	1.02511	1.00021	1.07689	1.03879	1.03592	0.75017	0.841351	0.941309	0.965141	0.934545	0.804883	0.809049	0.893977	0.878147	0.857939	0.876233	0.75076	0.689226	0.790641	0.862487	0.899973	0.906136	0.933895	0.856913	0.884056	0.659411	0.859492	0.873022	0.889049	0.782301	0.881487	0.873454	0.782757	0.701845	0.743603	0.893888
1.01476	0.790069	0.803324	0.893237	1.01194	1.11445	0.971241	0.931696	0.95553	1.00606	1.1373	0.88684	0.884622	0.843044	0.885349	0.898531	0.986902	0.858799	0.778369	0.873882	1.08447	1.07935	1.0068	1.05229	0.914064	0.75866	0.964849	0.940878	0.984285	1.02487	1.06168	1.02754	0.811823	0.914914	0.994234	0.825133	0.995524	0.877721	0.762833	0.807988	0.978577	0.938897	0.973248	0.89088	0.997124	0.873896	0.805748	0.938793	0.872765	1.1455
0.837082	0.722485	0.680124	0.757395	0.871552	0.952999	0.760845	0.742188	0.936037	0.78169	0.721374	0.801908	0.782878	0.652763	0.704097	0.727209	0.857024	0.773084	0.77329	0.843373	0.734447	0.819219	0.819897	0.668502	0.708461	0.79833	0.866617	0.888101	0.898829	0.82681	0.809244	0.60513	0.692001	0.782089	0.778474	1.00634	0.709676	0.728626	0.847733	0.907782	0.628199	0.709258	0.883443	0.785704	0.740626	0.812779	0.612269	0.689909	0.826732	0.687032
0.953132	0.845592	0.781458	0.940768	0.897112	0.798295	0.699478	0.946382	0.765325	0.786242	0.784244	0.956228	0.818323	0.816395	0.787528	0.77375	0.655223	0.854796	0.90759	0.831518	0.937596	1.00292	0.863087	0.962807	0.800641	0.714147	0.834423	0.727222	0.709362	1.01513	0.97042	0.954463	0.82519	0.785251	0.740065	0.759517	0.860688	0.985166	0.947256	0.770573	1.03945	0.692624	0.654567	0.910071	0.939638	0.912848	0.744942	0.76628	0.689793	0.695303
1.06799	1.03102	0.826307	0.889145	0.960675	0.905686	1.07444	0.987826	0.910638	0.979951	0.893722	0.858437	0.804945	0.876039	0.986184	1.10458	0.915632	0.95803	0.966626	1.07546	1.08051	1.03741	0.891821	1.00942	1.01881	1.07027	0.90536	1.01476	1.18627	0.958897	0.817525	0.88748	0.79657	0.955549	0.966375	0.920783	1.01946	0.869509	1.14019	1.0053	0.796445	0.940353	0.942841	0.860251	0.892109	1.15279	1.01184	0.925885	1.0886	1.00354
0.894679	1.05241	0.893086	0.809738	1.01606	0.916197	1.0048	0.945722	1.00556	0.870266	0.780213	0.700679	0.876627	0.987342	0.871022	0.946385	0.857488	0.972355	0.843648	0.875589	0.859671	0.867394	0.917389	0.868641	1.01867	1.0051	0.972864	1.13215	1.03368	0.897665	1.08708	0.978273	0.949941	0.906947	0.782179	0.999996	1.08354	0.916207	0.835401	0.917105	0.80467	0.785016	0.915117	0.930435	0.911973	0.964371	0.811378	0.792879	0.809723	0.838763
0.788421	0.886958	0.77816	0.831337	0.88589	0.816066	0.970629	0.837219	0.693129	0.760332	0.769343	0.810196	0.717334	0.736408	0.789118	0.675609	0.669174	0.744995	0.948664	0.923748	0.751957	0.836025	0.89483	0.825479	0.658258	0.695786	0.821525	0.710904	0.861174	0.854343	0.841977	1.0821	0.859205	0.843991	0.875182	0.848789	0.761654	0.771741	0.821724	0.875661	0.923538	0.688714	0.851526	0.819101	0.617805	0.733212	0.788088	0.815915	0.916252	0.912243
1.01594	1.04495	1.05861	1.09179	1.11367	0.993302	1.03885	1.10491	0.736734	0.82095	0.842324	0.841627	0.914961	1.02525	0.978783	1.05718	0.872311	1.04762	1.03484	1.13511	1.09925	0.853766	0.998393	1.10937	1.01276	0.960389	0.881611	0.829689	0.817576	0.866968	0.891721	1.03194	1.18709	0.999787	0.894525	0.782342	0.873141	0.926797	0.828479	0.992949	0.853722	0.927139	1.05915	1.00577	0.906658	0.909763	0.907399	0.965743	0.853099	1.10147
0.902119	1.06061	1.05291	1.10324	1.22549	1.03695	0.956851	1.06076	1.0402	1.23336	1.03811	0.861028	1.0038	1.08175	1.18008	1.06766	1.03819	1.1095	0.95522	0.84172	0.953646	1.14829	1.18261	1.1265	0.918546	1.01761	1.05099	0.920399	0.915421	1.06837	0.90028	1.04565	1.08783	0.996416	1.05676	0.950106	0.884216	1.11903	1.11002	0.850801	0.946446	1.0602	0.944346	1.01104	1.24921	1.25046	0.998089	0.870426	0.878894	1.03343
0.851108	1.03493	0.948046	0.920289	0.881618	0.767316	0.928724	0.889362	0.613223	0.685444	0.911554	0.939996	0.941214	0.994788	0.871992	0.801268	0.82694	0.792577	0.8619	0.854207	0.922726	0.725667	0.61817	0.844329	0.765754	0.833023	0.986794	0.882542	0.851789	0.772871	0.795744	0.834686	0.947747	0.865246	0.878642	0.726886	0.835679	0.878195	0.78106	0.967185	0.862126	0.87714	0.821338	0.785569	0.793653	1.00612	0.747556	0.847105	0.910407	0.748383
0.794897	0.865913	1.01759	0.945528	0.805287	0.847275	0.995042	1.02224	0.839563	0.922066	0.966926	0.892174	0.843308	0.895294	1.00544	0.917039	1.11074	0.907044	0.952428	1.01137	0.828057	0.894259	0.717667	0.787947	0.941049	0.86845	0.797792	1.01634	0.928078	0.936146	0.893496	0.734117	0.902107	1.03164	1.0007	0.85725	0.894581	0.952781	0.954713	1.02412	0.734975	0.721961	0.713228	0.810067	0.98886	1.0574	0.911815	0.846792	0.81554	1.01893
0.927904	0.936134	1.18097	1.00705	0.859397	0.911178	0.914756	0.978277	1.21898	1.21933	1.092	1.06515	1.13527	1.00527	1.08987	1.01691	0.850066	0.954096	0.90429	0.99066	1.03822	1.00267	1.14664	1.0935	0.986602	0.926936	0.847034	1.11538	1.00009	1.08663	1.15066	0.914753	0.863618	0.990551	1.06878	0.95943	0.808114	0.91301	0.946705	0.966417	1.2244	1.04059	0.991797	1.00118	0.955496	1.21758	1.13861	1.15683	0.950144	0.874549
0.955438	0.94612	0.993619	1.00298	1.03914	0.983578	0.970785	0.925604	0.960277	0.929662	0.866758	0.913121	0.856449	0.860961	1.13513	0.960678	1.16169	1.07502	1.10781	0.946287	0.885551	0.893586	1.04775	0.940509	1.0968	1.08888	1.09291	1.22593	1.03241	0.949281	0.871326	1.0296	1.10176	1.01284	1.11355	1.1547	1.23329	1.0042	0.929249	1.02142	1.15713	1.16449	1.1127	1.14071	1.1169	0.958659	0.928515	1.1263	0.99198	0.924476
0.915285	0.896489	0.777898	0.836685	0.916129	0.957081	1.00353	1.0503	0.991598	0.856351	0.868852	0.743188	0.749415	1.06388	0.900155	1.09586	0.918105	0.865116	0.928361	0.86364	0.977143	1.01926	0.783956	0.840204	0.993116	0.915759	0.836671	0.785019	0.859464	0.876462	0.91472	0.838176	0.7701	0.721579	0.786485	0.91025	0.705325	0.813172	0.881706	0.790396	0.859706	0.973877	0.939908	0.942662	0.762211	0.759994	0.910946	1.05843	0.808952	0.852844
0.923359	0.752397	0.788111	0.917063	0.74024	0.79062	0.776576	0.948215	0.94894	0.831378	0.729476	0.810834	0.901015	0.879563	0.892332	0.886652	0.805646	0.801767	0.960061	0.887507	0.748764	0.816399	0.885054	0.855618	0.805299	0.75668	0.720501	0.963138	0.881723	0.934381	0.973867	0.724289	0.704629	0.674125	0.806578	0.893147	0.828609	0.954928	0.697264	0.755479	0.946857	0.92064	0.879489	0.824586	0.981034	0.88356	0.809069	0.766994	0.844556	0.838935
0.742602	0.733915	0.771302	0.641162	0.822199	0.89628	0.764031	0.853151	0.787417	0.83309	0.960651	0.772683	0.730707	0.923634	0.97595	0.866334	0.926195	0.718325	0.775841	0.779007	0.943053	0.820412	0.810054	1.03814	1.14514	0.983923	0.849231	0.68364	0.781949	0.745504	0.748662	0.81649	0.872584	0.962672	0.9025	0.754891	0.79858	0.887384	0.673154	0.725606	0.846623	0.895929	1.09039	0.689579	0.806166	0.789322	0.804172	0.935081	0.757085	0.783703
1.1802	1.0267	0.853772	0.930804	0.908053	0.841229	0.892215	1.00548	0.902553	1.07996	0.974719	0.978187	0.863616	0.789345	0.861893	0.952678	0.921075	0.870665	0.810739	0.818169	0.858668	0.980318	0.972463	1.07301	0.894464	0.719731	0.722895	0.964324	1.01782	0.941675	0.853157	0.840995	0.962745	0.952128	0.766689	0.889988	0.98243	0.893073	0.87717	0.866642	0.893881	0.869101	0.663449	0.888858	0.856016	0.776311	0.801631	0.82509	0.997074	0.96117
0.928763	0.894613	1.08329	0.864781	1.00024	0.936588	0.764641	1.13767	0.966419	1.02727	0.937678	0.88489	1.05656	1.01251	0.726506	0.952762	0.961736	0.916188	0.939599	1.00014	1.00382	1.22291	1.12898	0.948258	1.11866	1.00424	0.96951	1.05381	0.933891	0.990322	1.05749	1.10072	1.07208	0.815606	1.00753	0.887411	0.668072	0.796012	1.09102	0.937453	0.863898	1.03605	0.894288	1.01977	0.865948	0.949176	1.10733	0.921882	0.814277	0.975711
0.846278	0.805388	0.733619	0.737884	0.875669	0.987127	0.883679	0.891265	0.912101	0.834039	0.824259	0.917363	0.925115	0.893654	0.871607	0.806768	0.629004	0.732054	0.761882	0.617553	0.776922	0.769825	0.640567	0.605865	0.625556	0.623732	0.707892	0.832039	0.828227	0.788807	0.835681	0.781069	0.75769	0.755763	0.730969	0.619893	0.79482	0.765178	0.773569	0.803654	0.798831	0.871679	0.810667	0.66708	0.701612	0.690493	0.910746	0.858615	0.855656	0.938263
0.843325	0.945367	0.865891	0.932416	0.899364	0.957326	0.971087	0.865027	0.782048	0.894648	1.05304	0.932256	0.970423	0.80214	1.05787	0.788264	0.862667	0.740577	0.827431	0.876134	0.714206	0.886217	0.903553	0.883804	0.842672	0.914965	0.921921	0.946728	0.949087	1.03282	0.893796	0.854301	0.909127	0.90441	0.856171	0.802417	1.00105	0.801602	0.877523	0.956025	1.01623	1.01189	0.943127	0.803754	0.739336	0.951706	0.983333	0.878213	0.911413	1.07869
1.07939	0.979218	1.01328	0.987053	1.04962	0.960585	1.00758	1.10251	1.09237	1.20933	1.17676	1.09806	0.970403	1.31873	1.13361	1.23718	1.25909	1.21974	1.10169	0.685841	0.921817	1.31588	1.18164	1.18981	0.900519	0.890448	1.02058	1.08335	1.26211	1.00532	1.20915	1.04835	1.15917	1.13719	1.11465	1.06874	1.16853	1.16911	1.12736	1.12222	1.21882	1.06087	1.09545	1.25239	1.31186	1.25198	1.20612	1.19301	1.31846	1.21833
1.16478	1.0586	1.18791	0.94298	0.991527	1.27015	1.23531	1.22701	1.10137	1.21378	1.19548	1.00765	0.993169	1.09313	1.20028	1.00146	1.10895	0.982292	1.00547	1.08843	0.96244	1.13437	1.07999	1.17519	0.99074	1.10978	0.904198	0.833579	0.761247	1.08331	0.916687	1.05304	1.00936	0.96423	0.975572	0.946088	1.0056	0.997764	0.989361	1.11945	1.09017	1.07099	0.87925	1.0562	0.972685	0.949712	0.793381	0.799238	0.942397	1.07471
1.1735	1.01343	0.967068	0.974644	1.00017	1.35033	0.950995	1.08326	1.04255	0.917628	0.946656	1.13207	0.98113	0.928916	0.863161	0.961127	0.863475	1.07054	0.852752	0.731743	0.909048	1.01077	0.989196	0.986508	0.915113	1.04125	1.02568	0.808529	1.00354	0.950494	0.930856	0.938045	1.0228	0.919645	1.00914	0.940396	0.929098	0.917689	1.01424	0.972039	1.03409	0.988937	0.859193	1.14015	1.10491	1.04128	1.06543	0.88375	0.854064	0.817899
0.887308	1.10205	1.03349	0.797624	0.722065	0.626381	0.926263	1.02722	0.944046	0.879154	0.879102	0.958347	0.987122	0.924966	0.964859	0.848189	0.865468	0.945613	1.02828	0.841819	0.729871	0.763227	1.08396	1.18674	1.14196	0.880175	0.816513	0.800462	0.896451	1.00505	1.08967	1.04501	0.933551	0.882847	0.785097	0.950157	0.861211	0.987068	1.05985	0.955845	1.02421	0.826653	0.891502	1.00314	0.909184	0.949873	0.811076	1.0564	1.16009	0.943888
1.0296	1.05975	1.21305	1.07951	0.936574	1.09928	1.32174	1.307	1.0693	1.09212	1.09678	1.15857	1.09428	1.12873	1.40745	1.01808	1.11586	1.3236	1.27022	1.29299	1.21083	1.09732	1.24148	1.20198	1.08365	1.20535	1.35568	1.11111	1.0755	1.15567	1.17948	1.12199	1.26645	1.03426	1.03914	1.10996	1.04931	1.07131	1.02991	1.08216	1.14692	1.16611	0.982811	1.16166	1.24236	1.20925	1.21913	1.24008	1.08351	1.18421
0.806368	0.882374	0.843898	0.85817	0.993285	0.951573	0.904362	0.817999	0.790507	0.952819	0.990901	1.04258	0.99281	0.686521	0.730711	0.81047	0.787919	0.873191	0.776731	0.786818	0.735741	0.814532	0.868856	0.883859	0.771545	0.728349	0.78021	0.812707	0.823307	0.834292	0.800326	0.85954	0.822156	0.885176	0.823625	0.869573	0.93015	0.897949	0.949599	0.860199	0.755888	1.01055	0.843259	0.688823	0.764152	0.80187	0.843788	0.821645	0.867965	0.843309
0.83265	0.836232	0.844512	0.852277	0.8911	0.856067	0.734813	0.868329	0.936825	0.944314	0.964288	0.927053	0.943271	0.872928	0.75024	0.896071	0.889969	0.715739	0.71246	0.844392	0.936231	0.92458	0.715949	0.776154	0.955375	0.918359	0.780284	0.82494	0.866637	0.798195	0.750621	0.689471	0.805385	0.940143	0.856744	0.822744	0.811961	0.852751	1.00148	1.05332	0.834608	0.757326	0.849458	0.812172	0.873844	0.786735	0.830658	0.822508	0.821557	0.621028
0.869723	0.914655	1.16484	1.07577	0.940966	1.09272	1.06489	1.00859	0.882595	1.08406	0.995673	1.01947	1.14057	1.03524	0.905693	0.876252	0.974422	1.0371	0.928131	0.834362	0.795334	0.730627	0.984057	1.03471	0.917152	0.895043	0.768916	0.80282	1.02577	1.09847	1.06449	1.06673	0.962968	0.981402	0.91831	1.09237	1.18994	1.25558	1.06674	0.89854	0.9712	0.996431	1.06768	1.1554	1.00468	1.14843	1.07087	0.94546	1.02018	1.04441
0.949303	1.01947	1.17386	1.05624	1.05932	1.06608	1.04561	0.919746	0.941932	1.0303	1.08979	1.24025	1.18892	1.36573	0.976361	0.955857	1.00749	0.956059	1.00066	1.04526	0.836204	0.815743	1.07063	1.01007	1.00545	0.933783	0.975416	0.915407	1.187	0.968625	1.13851	1.08732	1.10477	1.00253	1.03168	1.03977	1.14045	1.07235	1.09958	1.01751	1.04257	1.0241	1.19388	1.31482	0.888655	1.00844	0.938458	0.999042	1.0654	0.985175
0.853221	0.820277	0.958682	0.790225	0.77739	0.833768	0.813791	0.818891	0.668964	0.80139	0.718532	0.767263	0.861036	0.836799	0.741986	0.833125	0.783954	0.712211	0.708376	0.565337	0.680664	0.796666	0.660277	0.726616	0.792883	0.864355	0.747901	0.733666	0.764961	0.809027	0.800114	0.940502	0.842103	0.846398	0.669694	0.707247	0.823718	0.868327	0.859004	0.899419	0.80032	0.854034	0.711423	0.576345	0.750414	0.734224	0.727178	0.757824	0.800762	0.912171
0.771561	0.627073	0.670232	0.750335	0.70995	0.649178	0.678222	0.58728	0.68763	0.647451	0.695102	0.794486	0.645649	0.505324	0.598864	0.629233	0.543457	0.708225	0.648043	0.730165	0.67408	0.727307	0.882342	0.722934	0.757408	0.807914	0.6302	0.425831	0.594362	0.635783	0.692043	0.683645	0.697167	0.605449	0.470028	0.61432	0.633726	0.588419	0.633645	0.771638	0.592812	0.573494	0.640894	0.626536	0.586091	0.560794	0.546449	0.461595	0.613031	0.68787
0.73934	0.615595	0.71658	0.752309	0.701882	0.706431	0.625988	0.637542	0.72794	0.777822	0.775276	0.856053	0.828569	0.712306	0.649682	0.751221	0.650873	0.649306	0.876962	0.814049	0.684972	0.719579	0.708034	0.765778	0.734554	0.73368	0.798187	0.691129	0.742967	0.829078	0.821745	0.775236	0.692555	0.696075	0.693765	0.84862	0.877084	0.99041	0.687717	0.651049	0.804601	0.776329	0.729409	0.725587	0.914304	0.943495	0.688869	0.717612	0.715839	0.722759
0.935348	0.926436	0.817128	0.844985	0.842985	0.886843	0.856086	0.838999	0.804562	0.650991	0.80216	0.839066	0.893521	0.946305	0.806962	0.767235	0.766273	0.904071	0.84437	1.00321	1.02902	0.88595	0.669707	0.740474	0.845964	0.927399	0.890338	0.757723	0.864382	0.773951	0.839798	0.957219	0.793225	0.80158	0.978896	0.84376	0.938701	0.871833	0.84385	0.878829	0.871587	0.808716	0.875876	0.810832	0.814897	0.834565	0.753113	0.827674	0.797927	1.0795
1.12552	1.17548	0.939182	0.928244	1.05539	0.947091	1.01459	1.04596	0.968993	1.07784	1.04027	0.923084	1.24885	1.01892	0.97546	0.914059	0.944794	1.12075	1.38866	1.11546	0.886779	0.879148	0.98923	1.20582	1.24491	0.981671	1.03624	1.06447	1.12177	1.15395	1.3011	1.18117	0.881798	0.956259	1.01302	1.04539	1.07589	1.19548	1.12416	1.09877	1.32564	1.2651	1.05669	1.1182	1.31853	1.16634	1.10042	1.01933	0.989833	1.13488
0.834047	0.798178	0.742151	0.820611	0.760305	0.769263	0.811171	0.727989	0.749995	0.961697	0.88147	0.789756	0.712985	0.869743	0.849181	0.717144	0.769044	0.629338	0.660027	0.714653	0.797266	0.737246	0.690465	0.916667	0.987062	0.759975	0.756264	0.924792	0.811743	0.773492	0.74279	0.806606	0.719869	0.630143	0.676677	0.76503	0.835248	0.754264	0.637363	0.722911	0.752143	0.771817	0.79135	0.849175	0.78892	0.700102	0.683447	0.899721	1.04171	0.956374
0.844127	0.676135	0.683289	0.922275	0.932422	0.94737	0.843779	0.962574	1.00081	0.779171	0.661763	0.866658	0.8428	0.854858	0.842143	0.820384	0.819967	0.847368	0.982021	1.16983	0.921439	0.940528	0.672608	0.636208	0.806062	0.803322	0.839468	0.74662	0.678155	0.81234	0.909683	0.906802	0.813022	0.777055	0.698131	0.755487	0.962255	0.855138	0.999107	0.994986	0.893585	0.689051	0.686396	0.792971	0.797352	0.822834	0.734189	0.965108	0.832661	0.842297
1.19318	1.31506	1.30532	1.13695	1.35149	1.36397	1.20958	0.927234	0.905562	1.24836	1.20204	1.19271	1.10083	1.25657	1.08197	1.03736	1.15118	1.38465	1.32696	1.03091	0.95991	1.06518	1.19307	1.09787	1.04583	1.10403	0.965464	1.03195	1.15184	0.873342	0.819122	1.18534	1.19281	1.11296	0.902343	1.03022	0.912452	0.765301	1.04459	1.15722	0.898106	1.04255	1.19793	1.17028	0.927015	0.928256	1.09147	1.10971	1.22484	1.03604
1.07898	0.864454	0.861734	0.799847	0.86385	1.02598	0.911533	0.993222	0.918749	0.938436	0.843556	0.978138	0.997154	1.08051	0.930474	0.868122	0.934096	0.963334	1.00408	0.985108	1.03054	0.922669	0.956204	0.915001	0.980421	1.03155	1.07413	1.12125	1.05912	0.870494	0.764728	0.906988	0.973382	0.904849	1.02696	0.901166	0.889853	0.82309	1.0739	1.00502	0.882407	0.800448	0.966581	0.924019	1.00746	0.982058	0.991145	0.859503	0.94172	0.963422
1.21191	1.01514	0.96796	1.08893	1.00339	1.11611	1.35444	1.25865	1.23941	0.897822	0.857213	1.01275	0.979423	1.14204	1.21079	1.09006	1.07878	0.9048	1.0606	1.19929	1.17043	1.28368	1.28822	1.17483	1.1525	1.2908	1.16666	1.11386	0.982626	1.13033	1.38356	1.23788	1.10463	0.889595	1.10722	1.16788	1.09726	1.2557	1.20515	1.01054	0.930542	1.08342	1.22141	1.14022	1.0894	1.22208	1.03037	1.03415	1.2553	1.205
0.828778	0.745155	0.860221	0.856869	0.824111	1.06135	0.981744	0.99923	0.927908	0.881369	0.901464	0.959289	0.883478	0.692753	0.734205	0.646477	0.609547	0.714409	0.77547	0.954515	0.864605	0.720859	0.83666	0.819902	0.82166	0.955296	0.829755	0.782473	0.854367	0.93958	0.968791	0.95478	1.01636	1.00578	0.954277	0.894454	0.928644	0.884845	0.967516	0.715517	0.813008	0.829342	0.834118	0.827596	0.980256	0.911269	0.862703	0.841743	0.831606	0.782485
0.957667	1.05642	1.10339	0.933915	0.932022	1.08724	1.2696	0.990168	1.00172	0.991112	1.03414	1.19737	1.10007	0.861633	0.872722	0.806751	0.946076	0.774045	1.03866	1.05842	1.06338	0.74672	1.05745	1.11044	0.980541	0.930454	0.986919	1.03414	0.907274	1.12137	1.12947	1.08668	0.846732	0.988915	1.03587	0.999917	0.85903	1.02807	0.900042	0.829754	1.05372	0.937871	1.19094	0.963225	0.896764	1.04951	1.07322	0.910812	0.939319	1.17435
0.895235	0.80209	0.891497	1.00706	0.927068	1.02888	0.851053	0.783787	0.626418	0.940903	0.816811	0.612643	0.755988	0.676295	0.74763	0.684129	0.891776	0.736493	0.658926	0.691499	0.730482	1.02175	0.859768	0.637652	0.562952	0.526722	0.635673	0.767933	0.814432	0.985689	0.840099	0.800401	0.843809	0.810038	0.831385	0.853058	0.807924	0.798513	0.601441	0.765085	0.800681	0.763976	0.750305	0.856712	0.904025	0.829823	0.638722	0.674966	0.772398	0.762447
0.82701	0.894446	0.840116	0.848149	0.952485	0.770548	0.812617	0.828243	0.848532	1.04987	0.941354	0.972308	0.84336	0.809672	0.888072	0.745703	0.83755	0.866412	0.692917	0.701911	0.834608	0.872145	0.79284	0.79239	0.926396	0.844333	0.875545	0.788496	0.578499	0.917711	1.16633	0.831494	0.848842	0.743817	0.886215	0.870493	0.791448	0.825809	0.901741	0.925317	0.805887	0.740386	0.969014	0.957085	0.822463	1.0972	0.996766	0.848508	0.822537	0.828189
0.948007	0.897609	0.904949	0.954403	0.858721	0.860794	1.00839	1.06615	1.13315	1.09739	1.00853	0.789692	0.956577	0.93428	0.854731	1.00667	1.04524	0.78316	0.859204	0.92644	0.943198	0.902191	1.06497	0.985401	0.861963	0.78643	0.938027	0.817391	0.832329	0.876117	0.842175	1.0472	0.945895	0.993502	0.936015	0.911372	1.05584	1.10335	0.88451	0.836727	0.706864	0.886185	0.861951	1.10293	1.15209	1.0229	0.852561	0.934188	1.136	1.29533
0.759733	0.840049	0.832279	0.935175	1.05393	1.0268	0.920154	0.889118	0.780863	0.962976	1.03032	0.901558	0.889914	0.884994	0.891701	0.978229	0.941384	1.03507	0.862675	0.800258	1.02511	1.1289	0.958911	0.950476	1.00031	0.909467	0.953159	0.919858	1.08031	0.919018	0.94462	0.935091	1.00989	0.933482	0.920584	0.929462	1.05571	1.04902	0.809132	1.05017	1.14352	1.07218	1.07814	1.04209	1.11717	0.815533	0.7897	1.01693	1.05008	0.991157
0.830436	0.807935	0.901524	1.02781	0.812931	0.726318	0.632774	0.862795	0.98691	0.752401	0.681048	0.865691	0.840058	0.733239	0.789703	0.907545	0.866889	0.737453	0.789902	0.850925	0.982442	0.95847	0.777237	0.744904	0.776695	0.893917	1.03088	0.808397	0.89465	0.833507	0.834027	0.822009	1.03996	0.894139	0.957948	1.12516	0.70746	0.754812	0.852547	0.858506	1.04078	0.983818	0.867689	0.784682	0.794103	0.950955	0.74955	0.785329	0.831164	0.949291
0.785631	0.779756	0.84213	0.929636	0.947848	0.897829	0.926351	0.889666	0.717841	0.876683	1.0048	0.799267	0.861175	0.667591	0.852026	0.853593	0.720916	0.81969	0.895251	1.04307	1.00068	0.826722	0.86754	0.897782	0.9641	0.851756	0.809278	0.807738	0.882697	1.02354	0.929281	0.984589	0.744717	0.700089	0.850875	0.938138	0.872409	0.668263	0.810529	1.064	1.02733	0.8395	0.697933	0.762728	0.833995	0.790927	0.828942	0.880946	0.86883	0.743496
0.747095	0.710886	0.828779	0.669958	0.780692	0.88243	0.790682	0.813328	0.838208	0.827372	0.827131	0.83148	0.927055	0.708806	0.698183	0.743965	0.774615	0.775322	0.940339	0.773092	0.726794	0.890609	0.910078	0.930487	1.07318	0.848453	0.649321	0.725024	0.7862	0.710139	0.843514	0.886157	0.852761	0.924597	0.861518	0.978707	1.04711	0.848861	0.830163	0.842482	0.758998	0.74634	0.806192	0.963725	0.86974	0.926712	0.771904	0.811365	0.932581	1.00709
0.820199	0.794678	0.704176	0.729634	0.841257	0.842788	0.959303	0.716628	0.876109	0.822105	0.823195	1.0085	0.759929	0.708861	0.818407	0.727328	0.904656	0.736934	0.655979	0.787399	0.861786	0.914356	0.832252	0.876178	0.875355	1.1699	0.961899	0.797931	0.839195	0.986169	1.01135	0.765241	0.892828	0.823122	0.862522	0.941644	0.831425	0.80877	0.78478	0.66347	0.785545	0.819274	0.921897	0.763594	0.971735	1.09321	1.19001	0.851045	0.886619	0.980476
0.905998	0.838623	0.976199	1.17065	1.00042	0.917714	0.93094	0.827217	0.901857	0.847836	0.933918	0.81506	0.901914	0.861319	1.03788	0.758244	0.76436	0.741863	0.878802	0.956958	0.972347	1.02895	0.880858	0.804629	0.872332	1.02728	0.977731	0.934887	0.883511	0.772269	0.916465	0.868209	0.797989	0.792085	0.981426	0.913073	0.887343	0.897891	0.934199	0.826205	0.935586	0.876547	0.988478	0.809766	0.886821	1.01392	0.836362	0.837739	0.888206	1.00639
0.95286	0.74756	0.71306	0.831925	0.853862	0.811926	0.553068	0.622895	0.798115	0.778593	0.644598	0.669643	0.708111	0.772459	0.615156	0.805986	0.745142	0.672361	0.761789	0.714963	0.83142	0.853025	0.695994	0.733259	0.680976	0.738915	0.803854	0.819204	0.834514	0.739914	0.772488	0.906557	0.740706	0.719607	0.667917	0.791985	0.732685	0.680295	0.846804	0.85394	0.693064	0.749677	0.831151	0.782306	0.914998	0.917737	0.750438	0.780109	0.603054	0.914667
0.736825	0.764697	0.7515	0.913407	0.800665	0.809384	0.882492	0.838424	0.6088	0.586624	0.695299	0.792503	0.766217	0.81265	0.878393	0.698636	0.620449	0.772594	1.02336	1.13735	0.836891	0.988124	1.0167	0.961114	0.817661	0.820785	0.749642	0.761512	0.760744	0.890726	1.01572	0.891073	0.738336	0.770384	0.843688	0.870937	0.866309	0.925744	0.948356	0.843137	0.936936	0.933875	0.843347	0.742759	0.867114	0.759366	0.773612	0.750001	0.955066	0.988924
0.83521	0.847533	0.80664	1.04023	1.10453	0.848136	1.03148	0.979565	1.04276	0.93222	0.981429	0.901701	0.803617	0.709564	0.76745	0.938574	1.04498	0.834536	1.00541	0.963371	0.97713	1.0056	0.901152	0.870319	1.05342	0.941641	0.740884	0.857968	0.916194	0.808468	1.00693	1.2061	1.11344	0.959079	0.891878	1.08141	0.976647	0.916264	0.927984	0.958444	0.936612	0.981062	0.858869	0.676255	0.823231	0.875801	0.909594	0.910412	0.938887	1.02376
0.982227	0.880505	0.867082	0.941414	1.0441	0.87284	0.847718	1.01049	0.99657	1.01541	1.05454	1.02231	1.01195	0.959659	1.0499	0.803829	0.952549	1.12297	0.888766	0.827518	0.994034	0.989878	1.12832	1.05955	1.03909	0.929675	1.19245	1.03426	0.884502	0.871424	0.832106	0.993656	1.09702	1.18373	1.1384	1.11645	0.95339	0.946826	1.04	1.03466	1.16284	1.115	0.929571	0.925445	1.21026	1.03223	0.958782	0.891443	0.882689	0.926398
0.814596	0.658785	0.762545	0.758755	0.880083	0.884395	0.696331	0.718016	0.776392	0.728318	0.678302	0.772749	0.812988	0.742499	0.625806	0.595239	0.701226	0.684627	0.651476	0.589146	0.7961	0.778941	0.88667	0.799071	0.878366	0.945328	0.819985	0.724685	0.824962	0.871261	0.702454	0.855406	0.894193	0.948848	0.796745	0.871715	0.843324	0.950408	1.07073	1.02752	0.827348	0.838118	0.901815	0.801743	0.756395	0.641814	0.853795	1.01293	0.98869	0.949244
0.818784	0.937165	0.767336	0.886549	0.796079	0.884059	0.91911	0.794657	0.794801	0.828161	0.926133	0.747831	0.799732	0.931311	0.79147	0.763942	0.807693	0.785151	0.820845	0.765594	0.780401	0.806734	0.671751	0.715354	0.587677	0.762706	0.857246	0.979045	0.831378	0.952702	0.850479	0.93812	0.996626	0.905982	0.814819	0.674867	0.849501	0.789408	0.721712	0.829636	0.803419	0.873903	1.03002	0.803021	0.675116	0.66492	0.939796	1.08475	0.865463	0.720109
0.742009	0.842313	0.891691	0.972461	1.04116	0.867877	0.781367	0.895938	0.944897	0.835109	0.767464	0.759264	0.770726	0.991501	0.740577	0.62508	0.772583	0.822823	0.779279	0.819177	0.894864	1.02276	0.963023	0.866333	1.07007	0.917738	0.689369	0.752166	1.06273	0.904787	0.936932	0.976905	0.847912	0.782359	0.790942	0.832736	0.902799	0.836277	1.05428	0.939029	0.836846	0.915717	0.940057	1.04549	0.96479	0.850521	0.851883	1.00411	0.718214	0.898244
0.786013	0.802326	0.845092	1.05455	1.04063	0.689644	0.661673	0.686699	0.821858	1.0582	0.959143	0.784939	0.669	0.674784	0.669052	0.784394	0.873084	0.813639	0.80606	0.774928	0.888071	0.837937	1.01614	1.13502	0.835075	0.898411	0.967464	0.831779	0.758165	0.834216	0.831694	0.765077	0.832591	0.863996	0.827387	0.728097	0.670093	0.901407	0.806149	1.05795	1.08412	0.896422	0.790382	0.857499	0.940037	0.785266	0.814429	0.840186	0.989006	0.986089
0.910613	0.821949	0.959983	0.880023	0.91796	0.842007	0.846977	0.82262	0.905093	0.936497	1.02055	0.927966	0.95595	0.841314	0.823039	0.788826	0.986357	0.935182	0.80174	0.972907	1.11647	0.830895	0.824003	0.862124	0.838385	0.794438	0.873751	0.876976	0.896133	1.0151	0.963771	0.911623	0.911983	0.770945	0.791964	0.781991	0.841767	1.01763	1.0772	1.07976	0.98128	1.00656	1.06664	0.900201	0.806941	1.0843	1.04876	0.856875	0.884696	0.962692
0.935633	0.905459	0.894874	0.851877	0.891332	0.995297	1.07889	1.06579	1.10607	0.942003	0.836828	0.967357	0.984197	0.721182	0.831429	0.971377	0.988703	1.00717	0.901129	0.951657	0.933429	0.863757	0.970645	0.693512	0.911762	0.799753	0.951773	0.986195	1.03541	0.768275	0.878297	0.938015	0.998653	1.14569	0.701242	0.786757	0.820228	0.869533	0.90799	0.808927	0.868942	0.856646	1.02685	1.10979	0.946613	0.876244	0.915918	0.935771	0.818564	0.86641
1.01257	0.797682	0.996839	0.979995	0.966239	0.871798	0.748867	0.903871	0.903851	1.07352	0.943256	0.747881	0.83736	0.868426	0.821048	0.851386	0.971284	0.927209	0.923346	0.974819	0.990373	0.982234	0.841874	0.908675	1.09701	0.828943	0.939941	0.814784	0.732401	0.785248	0.86568	1.00641	0.799894	0.898222	1.01089	1.06641	0.833656	0.778806	0.832118	0.872875	0.666065	0.794638	0.758804	0.850891	1.12459	0.957497	0.864805	0.950137	0.977953	1.02717
0.589484	0.881799	0.758638	0.682606	0.795792	0.869615	0.730065	0.90159	0.758625	0.6974	0.713868	0.688191	0.57589	0.643004	0.78258	0.781667	0.729483	0.680741	0.801496	0.846483	0.642822	0.767645	0.760487	0.911046	0.838373	0.719179	0.743163	0.650057	0.696357	0.784186	0.693756	0.812695	0.761966	0.824239	0.803792	0.84627	0.862176	0.834582	0.715447	0.869407	0.728667	0.651469	0.707242	0.756175	0.606786	0.66212	0.742928	0.949774	0.969495	0.773473
0.918729	0.765369	0.823343	0.898034	0.90959	0.904854	0.753676	0.787385	0.87213	0.815266	0.767617	0.798504	0.818753	0.864248	0.858117	0.824302	0.832511	0.882873	0.884193	0.823176	0.724384	0.852537	0.828047	0.764763	0.959365	0.714919	0.822078	0.902521	0.782808	0.733358	0.789471	0.778668	0.742914	0.938506	0.947619	0.849741	1.22182	1.13073	0.903065	0.845367	0.947871	0.952342	0.818998	0.876591	0.713423	0.793867	0.831137	1.00443	0.853776	0.757616
0.911064	0.899586	0.852574	0.759322	0.842752	1.03821	0.829337	0.897082	0.842862	0.859078	0.879073	0.89315	0.879659	0.875286	0.903135	0.930473	0.980321	0.915174	0.870331	0.859986	0.778562	0.934476	0.837038	0.853508	0.819969	0.839496	0.956033	0.98501	0.786415	0.792145	0.85613	0.911744	0.897425	1.13583	0.926584	0.934094	0.782489	0.755013	0.835448	0.655302	1.00202	0.824649	0.764279	0.841242	0.699228	0.891774	0.87733	0.857659	1.00455	1.13014
0.928864	0.988659	1.05206	1.09179	0.922898	0.759302	0.878454	0.850492	0.689981	0.82663	0.906236	0.942329	0.977675	0.759879	0.940594	1.01757	0.97774	0.861183	0.650345	0.692821	0.836716	1.02583	1.06013	0.996313	0.832254	0.880433	0.790878	0.856716	0.880329	0.934259	0.979514	0.957491	1.06793	0.912616	0.894734	0.950706	1.0596	0.88349	1.00027	0.999998	0.921725	0.889355	0.872624	0.907999	0.901931	0.942082	0.729316	0.856324	1.04879	0.87995
0.722986	0.898618	0.90961	0.92927	0.79072	0.802202	1.05386	0.792865	0.810814	0.708694	0.817985	0.850595	0.971158	1.00864	0.868645	0.915857	0.676467	0.70078	0.713443	0.805262	0.791264	0.983984	0.930945	0.854806	0.909273	0.958984	0.895987	0.859367	0.993222	1.1151	0.944147	0.872172	0.813556	0.979422	0.878262	0.988826	0.838902	0.87803	0.917187	1.01013	1.02246	1.05703	1.14697	1.03076	0.821735	0.803221	0.824616	0.832347	0.9829	1.02466
0.787762	0.840143	0.869164	0.78371	0.75227	0.825114	0.860143	0.830789	0.766636	0.719176	0.81061	0.916998	0.889228	0.775321	0.6588	0.750181	0.743131	0.84803	0.850574	0.577726	0.693237	0.642188	0.627572	0.671571	0.681919	0.756178	0.911606	0.843136	0.895297	0.859866	0.728358	0.79245	0.886866	0.731482	0.755864	0.846779	0.911357	0.885347	0.909869	0.898968	1.01327	0.814378	1.00232	0.7691	0.799731	0.840414	0.834896	0.817151	0.66549	0.750532
0.802995	0.827134	0.825213	0.815928	0.945439	1.02506	0.858301	0.938064	0.843168	0.856167	0.846107	0.911389	1.04283	0.8859	0.792431	0.898961	0.853485	0.766665	0.987197	0.855547	0.82398	0.89977	0.80857	0.696765	1.01655	1.05402	0.814931	0.806717	0.794223	0.850027	0.920959	0.855319	0.950346	0.966629	0.877749	0.939329	0.816116	0.871327	0.810519	0.900963	0.712073	0.725745	0.871474	0.964909	0.889782	0.88267	0.899172	0.859147	0.9429	0.803855
0.745178	0.701458	0.89063	0.868516	0.981274	0.936207	1.00958	0.934028	0.849638	0.954018	0.994193	0.923884	0.870622	0.878967	0.761229	0.826272	0.881164	0.772979	0.866796	0.830291	0.813848	0.912441	0.951572	0.925553	0.889747	0.881192	0.937846	0.905236	1.00107	0.91165	0.871298	1.13443	1.10848	0.900089	1.02089	0.965523	0.975735	1.04669	0.984667	1.05661	0.969914	0.772866	0.995827	0.940106	0.918154	0.870832	0.931924	1.0193	0.958005	0.95748
0.876681	1.0665	0.979713	0.935234	0.743807	0.745923	0.868411	1.01374	0.986044	1.12088	0.960517	0.934221	1.01203	0.85866	0.954833	0.94975	0.958704	1.01045	0.87645	0.97538	1.03093	0.88305	1.04791	1.14969	0.885266	0.643987	0.89835	0.978038	0.801173	0.700894	0.763168	0.98768	0.995358	0.890531	0.945728	0.934557	0.912738	1.10504	1.03634	1.01955	0.977464	0.825001	1.00348	1.02785	1.03403	1.0957	1.16745	1.25938	0.895026	1.07437
0.991994	0.632106	0.874807	0.701985	0.717646	0.634533	0.677964	0.62295	0.630295	0.527587	0.593926	0.611351	0.509852	0.599523	0.684397	0.610213	0.8464	0.671574	0.595838	0.562982	0.623832	0.703399	0.783348	0.738546	0.770641	0.649369	0.578744	0.686876	0.844759	0.742933	0.619478	0.687793	0.822394	0.650121	0.761948	0.726598	0.844725	0.725358	0.689043	0.683275	0.619625	0.659893	0.647409	0.831552	0.780521	0.611682	0.725508	0.841818	0.712266	0.722578
0.801629	0.887212	0.778182	0.705007	0.783853	0.633408	0.861234	0.92104	0.660326	0.756309	0.768777	0.729931	0.853145	1.00596	1.01781	0.806562	0.791195	0.882296	0.742174	0.628338	0.693743	0.712221	0.815531	0.811002	0.869856	0.786969	0.840474	0.816464	0.902487	0.732742	0.77102	0.876733	0.898013	1.02169	0.919817	0.822502	0.648086	0.806313	0.772611	0.766281	0.94075	1.0001	0.995032	0.789911	0.798748	0.88777	0.804657	0.668981	0.737054	0.860193
0.817964	0.987877	1.04048	0.868136	1.02149	0.856104	0.875337	0.897269	0.954502	0.954413	0.986124	0.826156	0.757286	0.807687	1.00224	1.16382	0.899721	0.990019	0.999557	0.887826	0.969906	0.765184	0.900027	0.764526	0.804197	0.726392	0.722459	0.811875	0.909692	0.920294	0.996956	0.779802	0.779397	0.816597	0.944653	0.930631	0.991483	0.872074	0.853523	0.951526	1.00424	0.963732	0.952714	0.934098	1.05901	1.02565	0.997471	1.00176	0.955338	0.945765
0.94966	0.851423	0.897245	0.977005	0.742355	0.708508	0.757864	0.69159	0.857308	0.807153	0.871246	0.779875	0.904273	0.916194	0.783705	0.728392	0.626882	0.591653	0.831266	0.799178	0.796826	0.814194	0.847562	0.690582	0.822488	0.694107	0.860398	0.821466	0.655976	0.949228	0.859605	0.63648	0.765842	1.03014	0.92961	0.873482	0.870826	0.864586	0.756132	0.809117	0.932209	0.816425	0.812243	0.811108	0.886408	0.96	0.852233	0.851981	0.780082	0.724406
1.08009	1.00892	0.668317	0.768007	0.775414	1.03661	0.909888	0.991398	1.12133	1.13768	0.97909	0.781705	0.891217	1.02345	1.04968	0.937011	0.928176	1.18217	0.945578	0.757889	0.818752	0.951346	0.937908	0.971757	0.860867	0.701478	0.710283	0.750009	0.822859	0.6915	0.746769	0.882104	0.888904	1.03533	1.15839	0.983525	0.957589	1.02692	0.848616	0.860324	0.899055	1.04643	0.904415	0.770432	0.918261	0.956168	1.01095	0.921567	0.941158	0.968817
0.954991	0.908654	1.03824	0.982409	0.972289	1.07428	1.03087	1.13372	0.861573	0.823627	0.781531	0.901953	0.814813	0.901933	1.02247	0.889177	1.00095	1.13426	0.983222	0.895717	1.03139	0.926253	0.771685	0.923534	1.05571	0.944043	0.98345	0.949174	0.918631	1.12263	0.855658	0.876549	0.92014	0.748903	0.80709	0.891597	0.898533	1.08523	1.23501	1.16034	0.900514	0.9341	0.980283	1.18621	1.05502	0.879893	0.861683	1.02529	1.03959	0.943118
0.985558	0.899566	1.05678	0.894563	0.977808	1.1281	0.858712	0.850867	0.766776	0.906441	0.850855	0.82083	0.820314	0.821129	0.831257	1.06534	0.858372	0.936823	0.952648	0.96138	1.05512	1.06098	0.99562	0.983489	0.85317	0.834797	0.988321	0.924554	0.815775	0.985854	1.0395	0.908303	0.859113	0.751772	1.01645	1.05571	0.830193	0.852782	0.875427	0.920283	0.887475	1.02079	0.961513	0.913705	0.990801	0.854532	1.05298	0.938057	0.692747	0.865226
0.868658	0.940986	0.85475	0.857956	0.834079	0.841148	0.771208	0.8186	0.750015	0.805454	0.815012	0.661383	0.70752	0.95277	0.958583	0.830308	0.852857	0.886317	0.778673	0.815038	0.933399	0.795618	0.731482	0.826895	0.932198	0.850179	0.736051	0.88179	0.757318	0.752811	0.881263	0.76363	0.599951	0.688777	0.699254	0.704927	0.718634	0.731793	0.946911	0.898472	0.79148	0.693365	0.781413	0.9899	0.854585	0.677741	0.969349	0.895766	0.918827	0.984945
0.923242	0.851708	0.91027	0.823379	0.821101	0.925089	0.993564	0.880722	0.806339	0.699549	0.836482	0.977274	1.03066	0.912395	0.80744	0.829124	0.767337	0.814393	0.971477	0.921118	0.761165	0.777271	0.803494	0.804945	0.777424	0.836608	0.855083	0.917115	0.84042	0.978513	0.957764	0.89535	0.867395	0.971812	0.794851	0.834571	0.886751	0.858607	0.991874	0.731465	0.847778	0.990796	0.887289	0.878746	0.768369	0.76761	0.843587	0.862263	0.936608	0.883712
0.792752	0.770628	0.986748	1.02347	0.908122	0.749856	0.818419	0.858723	0.898209	0.896071	0.800356	0.948502	0.828633	1.08605	1.06171	0.932841	0.741434	0.663533	1.01206	0.980532	0.795882	0.778789	0.797706	1.07267	1.17411	0.992037	0.948598	0.800809	0.969763	0.879808	0.848755	0.954312	1.00353	1.0234	1.10086	0.952878	0.734745	0.900727	0.850358	0.836343	0.793505	0.985503	0.914234	0.742307	0.739371	0.990001	1.06972	0.970762	0.991031	0.964274
0.707015	0.711265	0.808187	0.953868	1.00479	0.924905	0.849611	0.806012	0.83892	1.06835	0.985209	1.0369	0.955946	0.910445	0.798169	0.958386	0.967649	1.02337	0.976623	0.898032	0.741788	0.806155	0.930161	0.830441	0.801887	0.843283	0.822045	0.951475	0.902213	0.842374	0.873701	0.930046	0.952527	0.909298	0.72184	1.01356	0.963705	0.707475	0.712971	0.805815	0.855162	0.905049	0.822744	1.08927	1.10453	0.889756	0.743899	0.795528	1.00328	0.937996
0.921037	0.960843	0.809236	0.906715	1.02792	0.949492	0.933565	0.881552	1.00126	1.0061	0.836676	0.87699	1.01956	0.903152	1.06038	0.967222	1.07448	0.916046	0.915273	1.06368	0.970342	0.891151	0.918553	0.908944	1.10422	0.913087	0.899812	0.926006	1.00274	0.997948	0.997392	1.04152	0.966207	0.780486	0.695527	0.91389	0.97926	0.84699	0.929327	1.00817	0.943974	1.04772	0.907652	0.862662	0.963708	1.00653	0.889193	1.06551	0.861355	0.92565
0.71906	0.949065	0.952467	0.717894	0.745643	0.627576	0.855746	0.84694	0.899274	0.786544	0.666477	0.700219	0.773912	0.859911	0.775159	0.871625	0.655347	0.764789	0.773704	0.963799	0.939979	0.680861	0.735606	0.777922	0.936188	0.942973	0.943752	0.836073	0.832641	0.657302	0.652506	0.827825	0.84419	0.699487	0.756909	0.755753	0.922213	1.00884	0.844625	0.875765	0.881705	0.75944	0.68238	0.652997	0.677157	0.789619	0.839355	0.588611	0.938447	0.861991
0.776038	0.918656	0.721583	0.820466	0.853413	0.86099	0.978589	0.814132	0.855968	1.01019	0.994024	0.984174	0.823734	0.837133	0.647963	0.790269	0.814519	0.946968	0.907683	0.810085	0.572918	0.739438	0.714232	0.801921	0.953859	0.994375	0.991629	1.06305	0.900987	0.874943	1.03453	1.04335	0.919686	0.828639	0.918699	0.785427	0.972672	0.884149	0.751539	0.940061	0.911348	1.06886	1.10817	1.02083	0.816482	0.951832	1.03624	0.80295	0.909022	0.84466
0.94618	0.907969	0.975853	0.926099	0.94476	0.909515	0.977707	1.14501	1.00071	0.974518	0.916438	0.779616	0.929306	0.906265	0.84136	1.09873	1.19968	1.02235	0.848346	1.0281	1.05105	1.16323	1.09172	0.865997	0.9734	0.959641	1.02904	0.857349	0.935391	1.27715	0.888833	0.792995	0.790244	0.819922	0.959785	1.0549	1.00756	0.949414	0.858371	0.88147	0.902708	0.929645	0.858139	0.958524	1.03465	1.16335	1.00945	0.937099	0.926389	1.04162
1.03924	1.11932	0.915573	0.81887	0.989461	1.0282	0.961829	0.927057	1.06046	1.11244	0.928249	1.07257	0.819076	0.842235	1.07315	1.07984	1.08177	1.02108	0.962289	0.823646	0.999672	1.2474	1.11149	1.08536	1.0896	1.02667	1.03275	0.99608	0.962949	0.770448	1.10324	1.06895	0.929027	0.940523	1.09836	0.970972	0.893394	0.924838	0.974166	0.961216	0.954388	1.0433	1.24688	1.01614	0.975833	0.95873	1.13802	1.129	1.10613	1.18228
0.574221	0.679385	0.729118	0.717926	0.770407	0.786641	0.95294	0.840585	0.90557	0.844632	0.741325	0.69189	0.732933	0.753808	0.790003	0.803002	0.707485	0.820081	0.805784	0.719671	0.815426	0.699649	0.828767	0.695973	0.718531	0.659652	0.727183	0.560494	0.727218	0.773695	0.857641	0.885292	0.896969	0.660924	0.934967	0.759026	0.760528	0.631066	0.652671	0.810686	0.720755	0.786582	0.877309	0.896706	0.861083	0.833576	0.775959	0.662581	0.773121	0.670574
0.99371	0.802591	0.891699	0.871465	0.735812	0.814302	0.717803	0.613301	0.673853	0.595701	0.793477	0.893532	0.937409	1.04902	0.96934	1.01883	1.08751	0.929199	0.899844	0.758232	0.818411	1.01243	0.998947	0.932262	0.955448	0.908748	0.893044	0.903819	0.990649	0.844382	0.793101	0.721473	0.949304	1.10074	0.899641	0.983088	1.03314	0.890109	0.856435	0.705297	0.866519	1.0093	0.965729	0.862165	0.813949	1.06252	1.07973	0.822181	0.992194	1.02059
0.990725	0.822619	0.814855	0.981767	0.998255	0.83621	0.87927	0.980879	0.962664	1.01903	1.12805	1.00675	1.10181	0.987749	1.00079	0.835179	0.862787	0.741913	0.734845	0.833774	0.89987	0.955194	1.08536	0.868491	0.942688	1.07627	0.93219	1.00698	0.746237	0.903291	1.00153	1.14881	0.912197	0.831183	0.873047	0.902074	0.863612	0.88711	1.07641	0.982028	0.976724	0.804379	0.825921	0.918087	1.05959	1.03183	1.0207	1.11166	1.11343	0.936443
0.852314	0.924587	0.668141	0.886209	0.914951	0.959895	0.929132	0.812775	1.07841	0.94569	0.982148	0.855168	0.766284	0.942283	0.861228	0.71873	0.724347	0.731855	0.771782	0.83382	0.789564	0.788612	0.857488	0.888955	0.923863	0.952877	0.982282	0.877832	0.851022	0.858639	0.807296	0.911784	0.794843	0.796291	0.880658	0.957891	0.892606	0.965929	0.822779	0.872484	0.875662	0.863652	0.941385	0.965124	0.977464	0.92108	1.00721	0.995613	0.879426	0.832347
1.06965	1.12204	0.835351	0.929665	1.05278	0.93343	0.816176	0.741156	0.800607	0.875328	1.03999	1.00768	0.877194	0.944443	0.933216	0.892133	0.884575	0.845714	0.984645	0.939169	0.778911	1.05734	1.18434	0.988147	1.04537	0.942182	1.01132	1.00512	1.0036	0.868573	1.06233	0.950732	1.03297	0.802606	0.84192	0.8552	1.0325	1.11342	0.895269	0.696363	0.971467	1.11576	0.942015	0.965029	0.756419	0.723717	1.00734	1.03591	0.993381	0.998348
0.986009	0.852618	0.846047	0.875333	0.771105	1.0327	0.913423	1.05517	1.06011	0.93651	0.995499	0.989567	0.986979	1.04764	1.02655	1.03699	0.948846	1.07205	1.18001	1.15013	1.22482	0.981123	0.925554	0.961465	1.137	1.05312	1.09522	0.995395	0.760923	0.727666	0.965699	1.20307	1.02823	0.986577	0.930811	0.917951	0.88655	0.853334	0.884143	1.05469	0.943927	0.952413	0.96302	1.04145	0.875442	0.970995	1.0639	0.977886	0.97636	1.08966
0.926587	0.814416	0.927318	1.00097	0.984101	0.768809	0.927332	1.05673	1.10098	0.988218	1.10589	0.92505	0.822181	1.05284	1.04456	1.00728	0.955073	0.63153	0.809536	0.919957	0.888402	0.777799	0.920852	0.932138	0.861825	0.837327	1.01408	0.933482	0.990934	0.832015	0.855281	1.06869	0.789617	0.788132	1.16294	0.900771	0.906686	0.927099	1.08637	1.11674	1.0012	0.949365	0.870012	0.805774	0.743435	0.891524	0.89643	1.01113	1.03463	1.04872
0.741126	0.890531	0.968574	0.877324	0.927427	0.966509	0.842569	0.746346	1.02595	0.847632	0.783725	0.773298	0.921476	0.843028	0.931807	0.949274	1.00405	0.991599	0.930689	0.853029	0.79078	0.808831	0.676918	0.744988	1.00642	0.80215	0.991308	1.11471	0.968736	0.822453	0.931593	0.996183	1.00658	0.907862	0.800519	0.874402	0.848775	0.701172	0.9013	1.07446	0.804035	0.957858	0.818061	1.15943	1.11726	1.17482	1.11767	0.954375	0.904161	0.749569
0.703624	0.818345	0.701648	0.76905	0.945853	0.731939	0.666414	0.844335	1.05358	0.798079	0.781529	0.775351	0.780754	0.851136	1.01903	0.866374	0.777492	0.814267	0.803726	0.783535	0.793597	0.855969	0.803898	0.848033	0.752454	0.758729	0.958963	0.81809	0.678918	0.736204	0.886189	0.798435	0.763971	0.88818	0.865818	0.765151	0.822143	1.02351	0.810657	0.698223	0.809188	0.708747	0.816601	0.835821	0.840525	0.936587	0.918529	1.05699	0.92413	0.730387
0.889998	1.00173	0.723489	0.746179	0.951447	0.904559	0.968751	1.1346	0.980971	1.03757	0.971035	0.945931	0.92897	0.855517	0.94237	0.975648	0.861127	0.912779	0.963263	0.938018	0.872726	0.804404	0.982152	0.896529	0.961207	0.922443	0.928087	1.06326	0.987156	0.87804	0.745597	0.672346	0.862281	0.864687	0.692368	0.881993	0.88021	0.849137	0.7284	0.893972	0.851062	0.804651	0.659274	0.893541	0.835268	0.635762	0.844244	0.967438	0.928549	0.888561
1.00831	0.933919	0.843488	0.725726	1.00546	1.09875	0.868932	0.877512	0.772703	0.86052	1.038	0.94957	0.849714	0.691474	0.824929	1.00982	0.963315	0.883447	0.851852	0.790631	0.805592	0.778915	0.831839	0.767011	0.888258	0.921098	0.942894	0.819279	0.724523	0.780855	0.8069	0.828994	0.916933	1.04969	0.957696	0.797445	0.760479	0.801302	0.857819	0.867899	0.955094	1.00895	0.776301	0.835538	0.773441	0.892039	1.01094	0.906878	0.893812	0.920541
1.11249	1.05054	1.31002	1.17659	0.976313	0.949834	0.877866	1.11198	1.20614	0.991324	0.935277	1.0663	1.11371	1.17646	1.13211	1.01614	1.07862	0.992659	1.04588	1.09078	0.845	0.953196	1.19182	0.961417	0.917492	1.10686	0.975106	1.02684	1.16946	1.14647	1.06417	1.06837	1.24347	1.14842	1.03612	1.05628	1.27014	1.11296	0.877726	1.16693	1.27406	1.19521	0.944543	1.08518	1.16819	1.19805	1.16637	1.06038	1.25232	1.2319
1.00113	0.841882	0.691439	0.839771	0.82838	0.832458	0.865191	0.850876	0.844606	0.826405	0.825887	0.789473	0.780164	0.760266	1.00229	0.787104	0.58269	0.75212	0.892505	0.698268	0.815782	0.805706	1.02506	0.865559	0.958818	0.996329	0.867238	0.814412	0.763993	0.856375	0.824963	0.799756	0.918916	0.795883	0.859974	0.851351	0.988333	0.84646	0.890686	0.877027	1.0301	0.862811	0.883348	0.818976	0.766173	0.736289	0.715977	0.621869	0.821406	0.948073
0.843528	0.887588	0.846688	0.893565	1.00073	1.06978	0.889857	0.913305	0.951465	0.935389	0.964513	0.912035	0.813187	0.980984	0.932283	0.924582	0.842795	0.896181	0.832857	0.855441	0.870183	0.943757	0.809602	0.902092	1.048	0.865221	0.862765	0.914583	0.825138	0.758779	0.837811	0.80901	0.881687	0.809999	0.732362	0.867659	0.876858	0.96535	1.12338	0.920841	1.05557	0.973756	0.933061	0.849811	0.963332	0.890737	0.884988	1.1598	0.979208	0.723965
0.985232	1.2166	0.996518	0.769668	0.977257	0.976863	1.01366	1.1186	1.00792	1.05799	1.01758	0.897681	0.924797	0.957189	0.763291	0.986176	0.973174	0.961428	0.903623	1.12238	1.00231	0.972322	0.79378	1.03366	1.08039	0.823879	0.966564	0.912018	1.00818	0.936879	1.12128	1.0226	1.09461	0.867021	0.912362	0.964937	0.830936	0.773016	0.859429	0.862417	0.824977	0.809078	1.00198	0.874923	0.989837	0.98761	0.992919	1.02799	0.955227	0.981567
1.0357	1.07359	0.974078	0.941981	1.03583	1.01499	1.01864	0.90519	1.022	1.16392	0.998822	1.04956	1.17837	1.17504	1.09462	1.11837	1.06185	0.988806	0.9046	0.963832	1.03313	0.928726	1.0647	0.962018	0.986145	0.85063	0.935442	0.932798	0.888249	1.12669	1.07698	0.895788	0.925926	1.03283	1.05448	1.05373	1.04614	1.0168	0.815195	1.06088	0.975421	1.17332	1.17864	1.12618	1.29707	1.17315	1.30721	1.29508	1.10637	0.974889
0.718301	0.90168	0.854572	0.671024	0.880086	0.904436	0.965955	0.989592	0.872962	0.895335	1.03097	1.00065	0.892844	0.8884	1.03143	1.02414	0.921463	0.948715	0.75248	0.791762	0.853088	0.858403	0.767421	0.713605	0.893211	0.837999	0.809688	0.794044	0.748974	0.726174	0.777349	0.704697	0.850249	1.00093	0.891705	1.07837	0.896544	0.781407	0.72547	0.694267	0.705972	0.752114	0.739266	0.978738	0.922645	0.841681	0.968921	0.916289	0.95002	0.846672
1.05917	1.12377	0.939988	0.915914	0.934675	0.957797	0.842585	0.687746	0.804149	0.844874	0.927526	1.05865	1.07515	0.87272	0.840525	0.83547	0.908178	0.973292	0.899325	0.75046	0.779277	0.952742	0.945483	0.983568	0.7462	1.01772	1.04506	1.02951	0.90214	0.957194	0.820954	0.887459	1.02563	1.05106	0.740453	1.04725	1.14845	1.02658	0.90588	0.840713	0.869321	0.973083	1.05719	0.948638	0.911636	0.955609	0.760557	0.95864	0.987469	1.12793
1.0159	1.05258	1.29696	1.05353	1.04094	1.04996	1.14106	0.953911	1.0394	1.00146	1.22988	1.16516	1.27818	0.98587	1.08774	1.10719	0.839312	0.941155	0.87398	0.933686	0.972776	0.90087	0.910567	0.902733	1.14667	1.04932	1.01879	1.05625	0.957725	1.02001	0.941529	1.05434	0.952127	0.699207	1.05772	1.11378	1.11112	0.977305	1.12813	1.10518	1.06012	1.15947	1.02948	1.10198	1.0528	1.16151	1.18371	1.05353	1.18316	1.11456
0.793934	0.83822	0.730356	0.768081	0.807158	0.819783	0.852081	0.889833	1.05021	0.890191	0.758516	0.819024	0.896044	0.759001	0.638532	0.720601	0.718282	0.68514	0.673325	0.742533	0.731101	0.73321	0.84017	0.744649	0.843781	0.690991	0.774534	0.777483	0.964824	0.955546	0.848692	0.845566	0.840479	0.866904	0.854558	0.732584	0.880285	0.90914	0.876196	0.801766	0.872492	0.724235	0.76168	0.842115	0.874233	0.852296	0.811096	0.726996	0.712154	0.81203
0.97513	0.931901	0.91882	0.930579	0.880258	0.908841	1.11477	1.00214	0.906129	0.917777	0.990975	0.730174	0.687797	0.809802	0.783572	0.830192	0.836761	0.782893	0.980622	0.923811	0.854562	0.814181	0.783305	0.80575	0.952131	0.980798	0.898085	0.984504	0.927188	0.66142	0.74755	0.739753	0.814727	0.795745	0.828427	0.90305	0.896705	0.901481	0.796563	0.763459	0.8617	1.04385	0.980559	0.898625	0.810867	0.842397	1.0037	0.903667	0.830352	1.06585
1.13773	1.09455	0.900455	0.845952	0.892804	1.11821	0.866921	0.895872	0.932323	1.03067	0.896275	0.983161	0.893387	1.04936	0.96245	0.92404	0.909227	0.932323	0.932631	1.01518	1.19204	1.10372	1.16622	1.21112	1.13397	1.10772	1.01455	0.95216	0.922434	0.982839	1.05022	1.03378	0.999801	0.962965	0.975753	0.928118	1.07418	1.07125	1.15324	0.941681	0.830622	1.10492	1.12077	0.942172	0.893563	1.07118	0.961563	1.01422	1.01544	0.984201
0.940528	0.86989	1.01663	0.930086	0.926071	0.967117	0.857571	1.09932	1.32358	1.12705	0.863515	0.849357	0.873387	0.92421	1.04979	1.07093	0.844656	0.917521	0.845235	1.09617	0.933358	0.768203	0.972688	0.960485	0.859709	0.974486	1.0797	1.12303	0.783583	0.875713	0.927749	0.853743	0.78807	0.940273	0.988452	0.875123	1.06893	1.32874	1.0438	0.934787	1.1304	1.11077	1.08924	1.04407	0.714461	0.802604	0.900149	1.13281	1.16613	1.12605
0.988257	1.06137	1.1973	1.10671	0.983875	0.958679	1.02912	1.05733	1.00043	1.27653	1.10906	1.04748	1.08137	1.04471	1.12796	1.06165	1.10711	1.03077	1.0755	1.06901	1.01033	0.89838	1.06152	1.02962	1.01569	0.997169	1.11486	1.03545	0.964605	1.11765	1.21935	1.1777	1.09574	1.08349	0.779794	0.86271	1.19536	1.20146	1.15694	1.03484	1.08467	1.03834	1.3121	1.27168	1.1312	1.19357	1.20972	0.990594	0.986204	1.05453
0.744843	0.774661	0.977127	0.88149	0.722981	0.779206	0.803258	0.838741	0.765472	0.734204	0.747848	0.736021	0.906573	0.981512	0.694046	0.774796	0.851465	0.85514	1.07776	0.919462	0.740624	0.803655	0.873805	0.861519	0.937676	0.891026	1.00622	1.01764	0.814432	0.797788	0.981228	0.918733	0.887766	0.817573	1.06648	0.943624	1.19772	0.993219	0.960423	0.939636	1.01598	0.782501	0.916004	0.803853	0.989367	0.768998	0.871344	0.91413	0.957371	0.852272
0.757565	0.785313	0.798227	0.712069	0.702339	0.715774	0.774196	0.896318	0.827726	0.874991	0.931185	0.786426	0.666574	0.749841	0.73302	0.870502	0.699308	0.731449	0.763854	0.920277	0.944399	0.842289	0.662671	0.738782	0.871524	0.826735	0.840025	0.819166	0.802093	0.715705	0.79922	0.858403	0.761928	0.688663	0.647655	0.795157	0.834173	0.690403	0.586873	0.71851	0.792334	0.731463	0.73969	0.705521	0.640118	0.897221	0.810262	0.880366	0.892266	0.831053
0.806966	0.761672	0.80457	0.773887	0.851528	0.842836	0.933202	0.82655	0.853771	0.934893	0.760997	0.711782	0.790051	0.786077	0.834129	0.782797	0.809826	0.695189	0.8511	0.740827	0.734366	0.760046	1.02329	0.836413	0.676071	0.707979	0.883352	0.832825	0.858737	0.739482	0.793167	0.858149	0.812831	0.82792	0.897418	0.862476	0.915671	0.884117	0.864281	0.959313	0.979872	0.930505	1.00718	0.936163	0.835185	0.661407	0.785373	0.839318	1.00883	0.75855
1.00117	0.979528	1.09491	1.08559	0.90183	1.05668	0.898201	1.02293	1.10733	0.990358	0.930947	0.961909	0.92666	1.02048	0.807992	0.859539	0.995896	0.908556	1.03959	0.988441	1.01792	0.910259	1.02452	1.04441	0.986494	1.27016	1.11521	0.967298	0.989746	0.853295	0.997704	1.03402	1.04115	1.00952	0.965609	0.973487	1.12541	1.02314	1.19041	1.15958	1.29765	1.10782	1.02739	1.07369	0.974934	1.09332	1.01236	1.11585	1.13758	1.10783
0.941569	0.799853	0.793314	0.894219	1.01848	1.09629	0.791478	0.587575	0.754932	0.778185	0.853129	0.740349	0.904245	0.976654	0.866204	0.803396	0.907377	0.801407	0.917403	0.869272	0.928708	0.900661	0.910737	0.914883	0.870263	0.902191	0.911504	0.862002	0.785359	0.785335	0.633847	0.803912	0.880845	0.730315	0.93218	1.03129	0.760852	0.78567	0.943584	0.755159	0.744704	0.831482	0.91731	0.836754	0.831331	0.788679	0.816474	0.844894	0.84304	0.748373
0.829028	0.892039	0.902849	0.869031	0.766597	0.780798	0.975795	0.903094	0.900129	0.893618	1.00766	1.03123	0.993111	0.879286	0.845993	0.88048	1.0801	1.01162	0.993298	0.833704	0.931775	1.01304	0.873992	0.838257	0.979989	0.991924	1.0081	0.975176	0.82676	0.873854	0.934066	0.726314	1.0212	0.949535	1.00882	0.755353	0.744509	0.896264	0.816954	0.85016	0.869381	0.910897	0.898623	0.856553	0.812415	0.755105	0.885755	0.88917	0.872281	0.872257
1.10354	0.929444	1.06422	1.08284	1.22764	1.02857	0.938084	0.925237	1.09403	1.01093	1.25124	1.16972	0.960804	1.15659	0.996208	1.0318	1.11464	1.15569	1.11365	0.89133	0.884675	1.10647	1.11028	1.18671	1.1197	1.05808	1.15519	1.04704	1.0031	0.974812	1.1111	1.19464	1.14436	1.08478	1.11702	1.30717	0.996934	0.853973	0.973607	0.970769	1.01379	0.985965	0.979552	0.877462	1.14633	1.07102	1.07896	1.25512	1.13024	1.08857
1.11974	1.01964	0.912428	0.872192	0.91588	0.982522	1.07118	1.13154	0.978171	0.781148	0.794098	0.852334	0.902656	0.919943	0.936665	1.01904	1.17401	0.980725	1.07819	1.19085	1.17013	1.15112	0.911736	0.977409	1.02637	1.0348	0.998327	0.929391	0.853361	1.0555	0.967159	0.832634	0.741986	0.860739	1.07339	1.08904	0.914939	1.0072	0.99576	1.12722	1.16584	1.07803	1.1093	1.01125	1.15574	1.05608	1.19402	1.16585	1.17028	1.12306
0.945638	1.03384	0.989203	0.98895	0.96501	0.954939	0.964499	0.896741	0.861905	1.0194	1.09799	1.22311	0.947399	0.790719	1.00276	1.06284	0.911075	1.01223	0.867952	1.10965	1.02748	0.823055	0.840607	0.912477	0.923148	1.01609	0.993132	0.939535	0.942878	0.914363	1.29708	1.00838	0.847849	1.1315	1.09056	1.06679	0.883068	1.03841	1.1428	1.20837	1.00185	1.02903	1.09652	1.06726	1.01997	0.979993	0.984753	0.969861	0.867276	1.01851
0.967207	0.87245	1.07843	1.11373	0.943787	0.979934	0.871994	0.795373	0.810928	0.515196	0.819703	0.723994	0.803138	0.795603	0.902695	0.757656	0.837213	1.04307	0.890831	1.00268	1.016	1.06061	0.985652	0.918686	0.889883	0.831183	0.800113	0.880866	0.879119	0.805795	0.954435	0.928433	0.789412	0.994845	0.938987	0.775956	0.824369	0.960441	0.975168	0.870864	0.858725	0.860739	1.04778	0.852266	0.863436	0.914928	1.06229	0.834888	0.904627	0.970776
0.929206	0.911087	0.937807	0.791954	0.905029	0.786997	0.684383	0.824753	1.02362	1.09119	1.16834	1.09454	1.02196	0.985108	0.892742	1.0359	1.0201	0.911988	0.793645	0.916871	1.14271	1.12521	1.09759	0.894653	0.888181	0.804397	1.00819	1.18775	1.26346	1.10324	1.08917	0.876815	0.91674	0.886585	0.928119	0.830877	0.8663	1.06727	0.987487	1.03876	1.06499	0.970737	0.993455	0.867757	0.85181	0.892539	0.830128	1.03382	1.05527	0.885017
0.770297	0.733882	0.839744	0.972749	0.805186	0.728084	0.782745	0.784286	0.912438	0.939778	0.796942	0.652183	0.663277	0.559153	0.969811	0.798019	0.808432	0.840826	0.86366	0.660443	0.788165	0.887946	0.843422	0.764251	0.707159	0.753584	0.843984	0.668639	0.79171	0.918257	0.92961	0.948945	0.815882	0.742141	0.838475	0.869258	0.893115	0.747977	0.870257	0.869991	0.808479	0.62072	0.76522	0.664527	0.819919	0.722261	0.622675	0.664237	0.740137	0.662192
0.80407	0.851339	0.954292	0.890615	1.06628	1.01935	0.900148	0.88299	0.804139	0.778596	0.844845	0.690585	0.757535	0.891215	0.767812	0.733881	0.818866	1.01138	0.924055	0.878852	0.844366	0.92934	0.733652	0.910432	0.909719	0.905606	0.94332	0.94652	0.860115	0.723146	0.667751	0.918547	0.823334	0.733327	0.803908	0.887111	0.902472	0.836665	0.825995	0.798024	0.860811	0.819219	0.961935	0.787242	0.783398	0.670085	0.625132	0.568625	0.820469	0.834924
0.960632	0.98979	1.0603	0.996598	0.888575	0.803532	0.795365	0.814835	0.839932	1.06141	0.995794	0.907323	0.960011	1.01003	0.841597	0.844404	0.926453	0.821596	0.875817	0.952936	1.18034	1.02043	0.839278	0.878581	0.959595	0.98025	0.857845	1.1483	1.05765	0.944458	1.07273	0.957605	0.889725	0.858095	0.949313	0.82373	0.685368	0.898086	1.00174	0.988923	0.819984	0.868405	1.01246	0.899947	0.899639	0.936312	0.994718	1.02998	0.742745	0.949585
0.93464	0.834135	1.06506	0.967486	0.989448	0.875689	1.05504	1.01656	1.06627	0.927029	0.866782	0.984251	0.97193	0.921567	0.925223	0.957317	0.912495	0.920919	0.86191	0.857362	0.896166	0.792442	0.905324	0.845222	0.817426	0.834708	0.940173	0.885409	0.85995	0.94636	1.00406	0.990199	0.871625	0.877501	0.760098	0.935293	0.847836	0.97307	0.930659	0.876431	0.795284	0.970873	0.969621	1.00497	1.00766	1.04855	1.0626	0.955136	1.01544	1.00299
0.760446	0.901089	0.763521	0.792195	0.85245	0.887501	1.09318	1.0328	0.833999	0.824501	1.14419	1.0067	0.732712	0.81841	0.845933	0.991857	0.972243	0.806362	0.807832	1.05946	0.819857	0.803119	0.888583	1.29154	1.00454	0.797159	0.887795	0.853339	0.99584	0.816411	0.710393	0.842114	0.782809	0.93817	0.752847	0.954688	0.858894	0.858731	0.760301	0.887344	0.835423	0.77397	0.857756	0.790963	0.749798	0.817199	0.663741	0.867907	0.832124	0.593562
0.715297	0.678946	0.869161	0.825817	0.962043	0.734233	0.8463	0.812127	0.76479	0.726048	0.726399	0.812575	0.906479	0.960252	0.913181	0.970387	1.00293	0.980575	0.844661	0.870271	0.69045	0.856119	0.879139	0.913816	0.722817	0.977482	0.942146	0.729178	0.721537	0.819527	0.598497	0.753918	0.860215	0.753804	0.661258	0.702009	0.640931	0.703832	0.697218	0.830406	0.937135	0.832562	0.982751	0.818108	0.81517	0.822628	0.888597	0.847226	0.835064	0.779135
0.85933	0.766057	0.789866	0.71363	0.86718	0.787717	0.730441	0.822227	0.907957	0.868573	1.04206	0.944752	0.952108	0.86462	0.852062	0.830444	0.929493	0.886607	0.655706	0.595291	0.594942	0.991672	0.925425	0.91645	0.747417	0.709651	0.825583	0.733069	0.755525	0.860039	0.835151	0.754207	0.778546	0.79147	0.762611	0.752409	0.706458	0.787701	0.683957	0.690418	0.870764	0.915367	0.847205	0.869741	0.813614	0.841801	0.646981	0.747974	0.760294	0.874694
0.797306	0.822539	0.902692	0.89152	0.739075	0.586373	0.686131	0.83947	0.701869	0.790885	0.916022	0.833659	0.830876	0.656048	0.840653	0.926968	0.82455	0.796567	0.714478	0.721271	0.795822	0.735814	0.835251	1.05328	1.02573	0.785244	0.729754	0.736603	0.684478	0.753857	0.868279	0.882613	0.895165	0.791998	0.912622	0.785484	0.737359	0.70862	0.707563	0.809113	0.822152	0.869426	0.822052	0.800502	0.75248	0.824696	0.80551	0.730044	0.890646	0.894025
0.912937	1.01333	0.674247	0.645126	0.928439	0.966504	1.1051	1.0103	0.803216	0.960843	0.937442	0.961343	0.73477	0.817993	1.06975	0.74805	0.769508	1.10509	1.04466	1.10458	0.833819	0.674654	0.992617	1.02497	0.996962	0.852927	0.897936	1.01414	0.77448	0.698118	0.795162	0.660566	0.741301	0.883915	0.897146	0.841406	0.727848	0.741918	0.720578	0.951178	0.98224	1.04479	0.931711	0.813006	1.05096	0.878253	0.873056	0.741551	0.911639	0.961602
0.986194	0.855898	0.957207	0.80761	0.8541	1.06549	1.10884	1.15751	1.07521	1.08723	0.921299	0.922904	0.913292	1.00459	1.09015	0.893165	0.79872	0.988613	0.95763	1.07423	0.988998	0.959307	0.877713	1.05849	0.974249	1.05865	0.884067	0.959796	0.804591	1.02658	1.04095	1.10089	1.06409	0.8249	0.931623	0.869511	0.954184	1.07021	1.057	1.13771	1.10067	0.987966	0.936886	0.946431	1.14785	1.1076	1.05376	1.31086	0.929529	1.04426
0.804743	0.680312	0.701144	0.658706	0.93917	0.87313	0.65462	0.750629	0.675554	0.798981	0.709401	0.787095	0.855185	0.75276	0.764545	0.753829	0.744389	0.713818	0.971992	0.993366	0.765672	0.944211	0.998073	0.9183	1.07111	0.876281	0.851554	0.707161	0.850144	0.710506	0.845431	0.88772	0.90186	0.697922	0.69815	0.85909	0.904922	0.846207	0.862055	0.786058	0.779389	0.719209	0.86342	0.924411	0.960744	0.711493	0.752671	0.806923	0.765836	0.811082
0.959645	0.876162	0.915964	0.960346	0.895978	0.858343	0.753902	0.780174	0.870607	0.988866	0.836196	0.846494	0.961808	0.615102	0.906368	0.927653	0.909908	0.838754	0.932493	1.06169	0.876886	0.961999	0.826332	0.838777	0.921532	0.876636	1.0041	0.862619	0.66267	0.849634	0.899783	1.09135	0.948292	0.783634	0.795872	0.905357	1.0456	0.793353	0.828189	1.14474	0.945116	0.964316	1.12663	0.860551	0.885955	0.902288	0.870356	0.97421	1.09648	1.04236
0.84165	0.727762	0.965505	0.878023	0.954963	1.05735	0.935374	1.11369	0.969051	0.902347	0.722466	0.863475	0.890031	0.959928	1.11828	0.85536	0.971543	0.769684	0.842103	0.849809	1.04143	1.06741	0.942146	0.947996	1.04977	0.972823	0.879298	0.9795	0.906771	1.01336	0.908493	0.879522	0.863396	0.835652	0.836762	0.783137	0.846673	0.823012	0.84253	0.866108	0.900395	0.640006	0.738595	0.91417	0.825792	0.905474	0.565983	0.830422	0.954433	1.02922
0.730268	0.816748	1.03218	0.854459	0.802559	0.972582	0.804781	0.827106	0.761154	0.722469	0.699351	0.673903	0.915081	0.866177	0.76303	0.802293	0.878668	0.839774	0.854139	0.874906	0.778128	0.742248	0.720214	0.734445	0.83697	1.05433	0.905032	0.842105	0.918718	0.786713	0.758031	0.835051	0.632137	0.574854	0.829422	0.716891	0.836772	0.892693	0.685536	0.697043	0.798741	0.663954	0.767171	0.774226	0.878491	0.766945	0.748194	0.777881	0.795849	0.636574
0.895196	0.934514	0.754508	0.77487	0.976244	0.765473	0.845506	0.795955	0.71786	0.668019	0.682861	0.655076	0.771861	0.818378	0.644946	0.63052	0.758223	0.768869	0.932215	0.844565	0.879214	0.870997	0.944204	0.898484	0.795605	0.851896	0.819519	1.12221	0.973971	0.874238	0.801683	0.666152	0.781957	0.685204	0.569597	0.905327	0.822163	0.830296	0.82033	0.770619	0.903113	0.895232	0.844042	0.98751	0.950925	0.786096	0.778196	0.777404	0.721866	0.795836
0.894493	0.798349	0.860321	1.06274	1.07518	1.05993	0.952838	0.760965	0.950592	0.773365	0.937959	1.0299	0.967542	1.02348	0.938192	1.03457	0.944042	0.854098	0.851385	0.948818	0.959902	0.915488	0.810606	0.954866	1.1995	1.15283	0.945367	0.964022	1.16416	0.918919	0.95862	1.0139	0.915785	1.00048	0.918665	1.19223	1.06118	0.967476	1.03649	0.967519	0.771472	0.925819	1.05131	0.862261	1.09919	1.16787	1.12618	1.01618	0.941902	0.902783
0.944272	0.919856	0.660805	0.708032	0.846866	0.888322	0.802133	0.80963	0.689447	0.918387	1.06611	0.850238	1.06908	1.07971	0.969188	0.880024	1.03284	1.14322	1.07676	0.752641	0.884998	0.944388	0.930892	0.979664	0.91494	0.959256	0.876729	0.649178	0.857082	0.725102	0.790271	0.779503	0.898594	0.918816	0.784984	0.897388	1.01967	1.04358	1.08847	0.909602	0.964985	0.922386	0.742874	0.894078	0.740559	0.708285	0.802529	1.07275	0.839593	0.735486
0.900366	0.945009	0.943661	0.897082	0.916414	0.887756	0.922794	0.868011	0.833118	0.906661	0.794669	0.759519	0.950281	0.92514	0.946705	0.954099	0.865039	0.828771	0.932587	0.98557	1.01156	0.886061	0.874759	0.933279	0.98751	1.13458	0.884234	0.887681	0.959476	0.713775	0.759078	0.685805	0.885412	0.71992	0.958905	1.06872	1.02687	0.996624	0.943744	0.743828	0.808651	0.936464	0.987134	0.850755	0.841248	0.824351	0.857917	1.05854	1.04247	0.99055
0.740614	0.98238	0.92921	0.855381	0.969341	0.92721	0.918966	0.960205	0.951851	1.0068	1.05705	0.977726	0.859204	0.997686	0.970541	1.13052	1.09572	1.2181	0.997133	1.02918	0.888652	1.02621	0.935519	0.999913	0.900661	0.909187	1.00814	0.816088	0.975268	1.04423	0.926523	0.831659	0.937942	0.897176	0.906552	0.912388	0.949158	0.94527	0.881315	0.938016	0.88907	0.822596	0.967431	0.944223	1.0908	0.948502	0.975226	0.988773	0.948958	0.991441
0.787607	1.13415	1.06949	0.957584	1.06489	0.696352	0.871997	1.20813	1.0978	0.846325	0.881555	0.903721	1.0297	0.970856	0.932719	0.782892	0.854084	1.01019	0.73747	0.825853	0.951601	1.228	1.20527	0.782767	0.740246	1.02035	1.05901	0.9765	0.913625	1.09307	0.950018	0.999975	1.0669	1.02402	1.19779	1.14087	0.855405	0.983121	1.10386	1.03038	0.95657	0.881042	0.996039	0.917149	0.90704	0.905552	1.03581	1.02414	0.749259	0.783126
0.743785	0.755473	0.839742	0.711074	0.72918	0.908021	0.896432	1.03305	0.914281	0.84713	0.807821	0.830239	0.833777	0.767044	0.785509	0.878648	0.850921	1.08249	0.884494	0.66847	0.665713	0.725752	0.833839	1.01336	0.979897	0.872691	0.974679	0.84089	0.87683	0.94692	1.03421	1.02467	0.771798	0.654548	0.882147	0.921074	0.720217	0.799906	0.719304	0.812839	1.04557	1.01263	1.04029	0.843689	0.812849	0.87638	0.820137	1.02237	0.911985	0.936889
0.836337	0.859913	0.911033	0.983555	1.03824	0.989045	0.94394	0.710429	0.75732	0.822992	0.753113	0.858811	0.81914	0.77881	0.890387	0.77697	0.783285	0.898614	0.860136	0.895895	1.09237	0.878403	0.919062	0.955742	0.662995	0.794559	0.975945	0.867367	0.740528	0.670475	0.720463	0.969006	0.932189	0.856104	0.845025	0.874435	0.892975	0.949002	0.832761	0.916818	0.81288	0.820039	0.825292	0.816238	0.977412	0.782067	0.661031	0.616029	0.711703	0.861019
0.983734	0.926799	0.78114	0.68237	0.819352	0.756547	0.817178	0.717027	0.643988	0.823755	0.927876	0.881443	0.935004	0.918584	0.699704	0.84569	0.921863	0.673779	0.748093	0.907012	0.775742	0.818775	0.896875	0.818213	0.934476	0.838782	0.757394	0.670352	0.627316	0.755733	0.784223	0.751967	0.794148	0.792156	0.825589	1.06996	0.872997	0.633402	0.715439	0.940427	0.824354	0.835562	0.838345	0.795305	0.781823	0.867414	0.829145	1.06314	0.841994	0.852228
0.827087	0.750474	1.04474	0.872634	0.752956	0.795867	1.06884	0.82415	0.775521	0.915961	0.789592	0.634789	0.732275	0.799098	0.76083	0.7844	1.15241	0.919549	0.82106	0.725178	0.902827	0.689955	0.681781	0.850647	0.726731	0.84426	0.967291	0.794105	0.761478	0.813546	0.838608	0.878351	0.956303	0.770477	0.712066	0.945119	0.996087	0.954218	0.980257	0.815172	0.856244	1.02013	0.958992	0.843191	0.792847	0.883682	0.791681	0.730094	0.881102	0.918161
0.860841	0.955917	0.972927	0.913087	0.959597	0.977837	1.01495	1.00626	0.737455	0.781401	0.747483	0.963759	1.01244	0.826364	0.830839	0.860289	1.05052	1.04585	0.886787	1.03733	0.935755	0.769579	0.861187	0.997404	0.908427	0.895084	0.946253	0.979263	0.964977	0.845358	0.852807	1.04695	0.938629	0.746665	0.902844	0.885684	0.791005	0.877045	0.818668	0.883334	0.988628	1.05056	0.997166	0.939818	1.01565	1.16126	1.16483	0.933119	0.99208	1.08257
0.845058	0.873561	1.00225	1.05214	0.965462	0.954312	0.977467	1.01541	1.01168	0.975531	0.972057	0.940327	0.924385	0.978485	1.01232	0.783831	0.862327	1.06267	1.20313	1.0041	1.03064	1.15634	0.848774	0.873199	1.03367	1.01893	0.98748	1.22737	1.15141	0.953154	0.950376	1.00418	0.993854	1.04012	1.13202	1.00923	1.00647	0.96975	1.12784	1.05162	0.961957	0.988541	1.05524	1.02543	0.957268	1.0472	1.12165	1.04897	0.986142	1.18742
0.805852	0.931271	0.933684	0.92535	0.865199	0.840547	1.01147	0.958254	0.885299	0.728556	0.755392	0.743491	0.800389	0.824729	0.929499	0.820162	0.678299	0.892592	0.858826	0.820911	0.880491	0.718301	0.853468	0.873155	0.831683	0.914081	1.00738	1.04753	0.935699	0.837924	0.810341	0.879094	0.766514	0.717735	0.788835	0.844827	0.818261	0.906984	0.79964	0.771066	0.839842	0.82968	0.841177	0.897763	0.890661	0.809441	0.921014	0.866287	0.814015	0.883442
1.04602	0.875761	0.773478	1.0889	1.04123	1.15896	1.20739	0.994021	1.08331	0.956608	0.97499	1.03752	0.888428	0.842448	1.07177	1.2567	0.998179	0.896889	0.880905	0.940413	0.809886	0.961919	1.09194	1.0031	0.908142	0.915308	1.10954	1.21669	1.08764	1.00582	1.01984	0.842652	1.09401	1.18103	1.3146	1.13372	0.940168	1.07595	1.00102	1.07727	1.0748	0.977362	0.89989	1.04469	1.12914	1.04302	1.00054	0.99997	0.928444	0.893963
1.174	1.09622	1.11591	0.982989	1.02607	0.889911	0.809834	1.02995	1.01097	1.11789	1.0645	1.14502	1.00637	0.916895	0.780727	0.985859	0.994549	1.08441	1.03762	1.0603	0.963157	1.15187	1.02061	1.07646	0.927231	0.942733	0.96617	1.05058	1.1376	1.10273	0.963486	1.0902	1.16402	0.920526	0.844993	0.94305	1.0347	1.14016	1.11112	1.02139	1.18383	1.11365	0.994614	0.982306	1.118	1.05275	1.14116	1.10482	1.02184	1.01681
0.718328	0.595757	0.818384	0.977112	0.857022	0.77736	0.834535	0.829608	0.867261	0.756948	0.693253	0.858979	0.83795	0.913805	0.790398	0.980612	0.90892	0.828349	0.790271	0.726074	0.852443	1.0382	0.933952	0.868155	0.741021	0.823862	0.776485	0.726708	0.815059	0.875601	0.89106	0.883421	0.723235	0.757997	0.761485	0.812438	0.823581	0.601215	0.719209	0.797517	0.672935	0.878206	0.759501	0.774488	0.852717	0.90732	0.879567	0.895807	1.0553	0.920046
0.81804	0.880127	0.874307	0.887066	0.826505	0.728864	0.726566	0.78401	0.897923	0.840966	0.839749	0.896363	0.871249	0.980614	0.973232	0.863016	0.847755	0.840858	0.964685	0.849316	0.882804	0.848592	0.987877	0.986375	0.833022	0.803044	0.896246	1.02459	1.14138	0.870958	0.845682	0.896814	0.820584	0.844309	0.757386	0.89497	1.0731	0.961051	0.904524	0.870272	0.730729	0.870324	1.13026	1.01627	0.678949	0.854711	1.00426	0.874648	0.842325	0.759214
1.3096	0.989825	1.1397	1.16797	1.15476	0.970648	1.24344	1.08482	0.958797	1.16761	1.14717	1.12466	1.04891	1.21809	1.28321	1.2654	1.05056	1.18209	1.02256	1.0201	1.1787	1.19286	0.954349	0.973478	1.32952	1.00097	1.01348	0.991877	0.964168	0.971056	0.952459	1.06148	0.93093	0.974551	0.848727	0.938153	1.10224	1.12381	1.00565	0.94071	1.0515	1.01541	1.04019	1.09894	1.15307	1.30407	1.14654	1.15443	1.11657	1.0381
0.799889	0.770397	0.876187	0.701932	0.829266	0.948607	0.859342	0.958008	0.793921	0.786603	0.882108	0.881513	0.863067	0.721314	0.731173	0.861281	1.00524	0.930401	0.712894	0.783686	0.832665	0.874165	0.986039	1.01671	0.925387	0.867934	0.762488	0.725313	0.821254	0.790069	0.738018	0.650874	0.876102	0.932975	0.8323	0.778374	0.837475	1.04203	1.03367	0.698483	0.805546	0.891874	0.782633	0.819531	0.809679	0.840767	0.880323	0.77308	0.773483	0.612026
1.13286	0.9761	0.798176	0.886426	0.94843	0.835728	0.655281	0.895769	0.978472	1.10113	0.973083	0.853461	0.810529	0.731422	0.706543	0.915804	0.801371	0.912136	0.942795	0.908037	0.914109	1.00189	0.841778	0.765284	0.878971	0.950225	1.0729	0.877483	0.822129	0.830959	0.883288	0.727574	0.870563	1.03357	0.899284	0.818977	0.940512	0.660539	0.952378	0.827761	0.840123	1.05101	0.976132	0.80861	0.767574	0.669788	0.760698	0.794156	0.833643	0.804757
0.904698	1.17147	1.0229	1.05352	1.11827	1.08261	1.07134	0.947668	1.03139	1.07433	0.956862	0.994941	1.05176	0.925505	0.875105	0.865885	1.15206	1.04978	0.993186	0.920036	1.04192	0.96185	0.999339	1.10085	0.997557	0.953721	1.1279	1.15974	0.959086	0.990766	0.840156	1.00961	0.978392	1.01815	1.01452	1.09308	1.12655	1.06804	1.20322	0.970066	0.945408	0.905184	1.01084	1.0684	1.02305	0.952618	0.966217	1.11448	0.90897	0.831971
1.07305	0.989566	1.08202	1.03243	0.891487	1.10207	1.29353	1.1275	0.958479	0.961336	0.919467	1.12909	1.05513	0.995568	0.907268	0.916306	0.996267	1.0811	1.17502	1.06341	0.862546	0.959883	0.972188	1.02699	1.11269	0.970341	0.936473	0.934372	1.11305	0.917322	0.947002	0.971295	0.9867	1.12642	1.05552	1.01577	1.13286	1.09582	1.0177	1.10413	1.08302	0.946053	1.13535	1.25507	1.05078	0.905101	0.970442	0.867361	1.01365	1.06411
1.03523	0.957858	1.08817	0.807184	0.791988	1.0166	0.916509	0.907328	0.886585	1.05541	1.02333	1.16257	1.10161	0.961514	0.973184	1.1179	1.0135	1.27159	1.15539	1.08577	1.21276	1.15641	0.983098	1.05077	1.08211	1.15271	0.973329	1.06545	1.05433	1.16772	1.09647	0.872495	0.944399	0.978042	1.00901	0.899378	1.04749	1.17534	1.18268	1.00003	1.0952	1.00727	1.02909	0.927043	0.920971	0.86319	0.845101	0.999187	1.12915	0.994775
0.763582	1.00378	0.903241	0.868259	0.709245	0.682468	0.862844	0.914619	0.894926	0.747084	0.805031	0.771414	0.746224	0.87008	0.767937	0.855879	0.994472	0.869563	0.885867	1.05441	0.877895	0.757992	0.67491	0.716852	0.966433	0.953253	0.770151	0.747239	0.845019	0.805371	0.869493	0.772273	0.73683	0.689467	0.827512	0.847157	0.758585	0.725589	0.868468	0.961501	0.979961	0.808097	0.758403	0.954408	0.897657	0.754531	0.927077	0.882963	0.859731	0.678686
0.714074	0.699946	0.653797	0.624244	0.737112	0.669379	0.597172	0.79959	0.958475	0.911595	0.877088	0.804501	0.821624	0.840657	0.880911	0.837971	0.654889	0.70169	0.829693	0.764588	0.842392	0.833344	0.706173	0.75321	0.739996	0.745194	0.67894	0.655616	0.91269	0.690796	0.63002	0.728666	0.752285	0.736835	0.779439	0.770825	0.817835	0.776077	0.880284	0.777721	0.784145	0.772914	0.785153	0.738504	0.664232	0.767881	0.743253	0.717548	0.824736	0.920836
0.969255	0.694184	0.76601	0.888301	0.656813	0.69385	0.727937	0.70025	0.694608	0.870843	0.732042	0.788688	0.943437	0.923912	0.806895	0.856799	0.702077	0.644147	0.678038	0.666698	0.8759	0.905018	0.759986	0.749037	0.860171	0.817207	0.738294	0.675402	0.728888	0.80425	0.800259	0.793687	0.857478	0.918866	1.0756	0.800829	0.794997	0.742916	0.782777	0.698024	0.636049	0.874721	0.847608	0.753453	0.758908	0.787468	0.887965	1.02305	0.790644	0.697338
0.943347	0.942303	0.865327	0.833675	0.92932	0.955686	0.91825	0.958422	0.808915	0.797236	0.987954	0.802303	0.807355	0.902426	0.902102	0.960343	0.910869	0.910751	0.926245	0.842966	0.98734	0.909741	0.886659	0.887285	0.990107	0.83141	0.960097	0.837636	0.755151	0.908772	1.0612	0.933042	0.814528	0.863866	0.756319	0.665373	0.763907	0.940028	0.837472	0.769596	0.812388	0.873073	0.963697	0.910175	0.917265	0.78347	0.773751	0.888418	0.803031	0.796464
0.949967	0.963531	1.08349	0.778811	0.927442	1.11922	0.998596	1.23773	1.1102	1.1448	1.06252	1.05236	1.09696	1.12242	1.17991	0.980376	1.07401	1.17534	1.0392	0.923702	0.918935	1.0365	1.18164	1.18947	1.25614	1.07499	1.06585	1.03352	1.08808	1.09449	1.15036	1.09565	1.00603	0.986157	1.01204	1.01595	0.967056	0.904752	1.03059	0.986943	0.924556	0.966008	1.17897	1.0699	1.06555	1.13653	0.955547	1.0317	0.855491	1.10248
0.825431	0.981916	0.855142	1.00624	0.90668	0.648686	0.773193	0.868644	0.855518	0.779548	0.727829	0.772221	0.8359	0.69673	0.822916	0.916649	0.726476	0.624566	0.817132	0.958778	0.829207	0.774356	0.838594	0.842476	0.890744	0.787934	0.779057	0.957979	0.975621	0.894057	0.897831	0.707796	0.953257	0.793542	0.785219	0.813566	0.871657	0.823243	0.820502	0.765076	0.786167	0.799613	0.944622	0.810274	0.837405	0.804742	0.905996	1.00578	0.909489	0.890148
1.06294	1.00284	1.0853	1.04241	0.967202	0.902362	1.19454	0.956277	0.937884	0.951937	0.921958	1.00147	0.967126	0.859542	0.85888	0.954966	1.01469	0.961933	0.83156	0.945601	0.847411	1.0644	1.02025	0.914456	1.02472	0.918445	0.857633	0.960696	1.01189	0.854409	0.914592	0.998838	0.95058	1.01975	0.89054	0.772015	0.811061	0.863357	0.901769	1.01581	1.03137	1.10493	0.98152	0.888636	0.949018	0.935416	1.0904	1.06291	0.898978	0.91663
0.818915	0.936385	0.877559	0.889843	0.795335	0.826082	1.05842	1.04142	0.991371	0.92021	0.896333	0.992353	0.834939	0.949178	0.998493	1.01171	0.935686	0.891519	1.03163	1.00697	0.832694	0.762394	0.906581	1.04733	1.00542	1.0899	0.901997	0.90349	1.09641	1.05435	1.17859	1.12093	0.971999	0.942139	0.891287	1.0228	1.10404	0.987272	1.03244	0.916283	0.91708	0.943973	0.979263	0.936139	1.01582	0.800703	1.00068	1.01825	0.854935	1.02032
1.02244	0.928959	0.965589	0.889419	0.947872	0.823968	0.929138	0.912927	0.927225	1.01539	0.939364	0.992093	0.822435	0.821231	0.822337	1.12672	1.23983	1.09923	0.944515	1.06767	1.10192	1.23134	1.0298	0.738011	0.918277	1.04898	1.04287	1.02793	1.10466	1.14336	1.20492	0.977957	0.890632	0.954653	0.946692	0.996855	1.19359	1.004	0.976937	1.14997	1.05867	1.08351	0.856663	0.872128	0.89965	0.879906	0.818306	0.855224	1.04135	1.06086
0.750334	0.896424	0.733153	0.781835	1.06366	1.03494	0.880206	0.845592	0.846539	0.919873	0.84903	0.872884	0.605451	0.677754	1.0171	0.822665	0.794673	0.749022	0.702912	0.80735	0.835519	0.84052	1.04195	1.08848	0.970629	1.038	0.826452	0.860556	0.910195	0.901072	0.911252	1.05083	0.712575	0.747916	0.863463	0.824152	0.843788	0.90773	0.829695	0.881792	0.832016	0.82443	0.901171	0.937692	0.861023	1.05898	0.991574	0.890156	0.898907	0.869411
1.02722	1.10797	0.99391	0.869358	0.799714	0.957036	1.10314	0.979121	0.885999	1.01771	0.97502	0.876992	0.963283	0.989496	1.0273	0.966436	1.04824	0.954397	0.871054	0.941528	1.09534	0.889688	0.802349	0.963302	1.0214	1.0057	0.835597	0.99425	0.952754	1.02435	0.902236	0.981422	0.968947	1.02559	0.899655	1.16398	1.14872	0.922916	1.06707	1.27763	1.08972	0.948121	1.18391	0.984898	0.892567	0.968751	0.854144	1.08211	1.14294	0.810742
0.984672	0.895317	0.963066	0.937662	0.880371	0.802196	0.769968	0.862038	0.909393	0.973255	0.902372	0.936039	0.812987	0.862319	0.76513	0.879771	0.893779	0.890105	1.05586	0.822369	0.781673	0.735616	0.856853	0.996372	0.93576	0.759384	0.788394	0.802348	0.756641	0.834525	0.810698	1.01471	1.14528	0.942015	0.968322	1.15526	0.995897	0.845308	0.96044	0.927835	0.858852	0.688394	0.683543	0.799541	0.916091	0.865102	0.87741	0.778044	0.819665	0.986313
0.869951	0.891743	0.842816	0.890116	0.975334	0.972443	1.01475	0.916751	0.903497	0.806358	0.862215	0.945046	0.856044	0.956336	0.947544	0.72007	0.910957	1.03166	0.809224	0.794863	0.817795	0.826609	0.903794	0.906734	0.807993	0.798678	0.914948	0.975705	1.03809	0.827734	0.707008	0.899238	0.911013	0.793713	0.982589	0.981776	0.794934	0.834163	0.71165	0.836731	0.77822	0.662714	0.786461	0.91449	0.833085	0.931856	0.999462	1.06465	0.814629	0.728665
0.965228	0.87493	0.723658	0.81869	0.878528	0.957759	0.945679	0.858892	0.901438	0.845907	0.922156	0.774949	0.922777	0.891403	0.818011	0.839741	1.05098	0.932546	1.01772	0.947168	1.00589	1.07361	1.16038	1.14397	1.06965	0.837119	0.997958	0.866616	0.961432	1.07299	0.7734	0.950485	0.971899	1.07957	0.938679	0.935	0.967008	0.862107	0.951241	1.07853	0.835242	0.985859	0.961668	0.828091	0.928953	1.05155	1.00717	0.998725	0.984599	0.82914
0.935776	0.881154	1.07433	0.948042	1.03164	0.779931	0.842011	0.845451	0.878217	0.84777	0.885986	1.02177	0.998092	0.83834	0.926104	0.895043	0.918541	0.972729	0.765314	0.922515	0.822668	0.822003	0.67967	0.749099	0.835299	1.00663	1.10047	0.934089	0.83448	0.804061	0.88067	0.913537	0.911194	0.770858	0.908718	0.971589	0.993433	1.03275	0.943753	0.941524	0.993908	0.978268	0.918281	0.896071	1.07032	1.13485	0.950683	1.11638	1.0315	0.962734
1.02667	0.872973	0.947379	0.898566	0.789389	0.88213	0.865853	0.96028	0.974042	0.89427	0.783021	0.731736	0.818792	0.728654	0.965864	0.865749	0.751409	0.90443	0.815318	0.84243	0.7658	0.996949	0.802374	0.810421	0.96334	0.874209	0.823502	1.06599	1.04822	1.19016	1.23784	0.95207	0.685221	0.713983	0.958388	1.05272	0.924032	1.12588	0.943948	0.810046	0.693588	0.820334	0.921875	0.982151	1.0323	1.0549	0.878096	0.955719	0.9797	0.772645
1.05935	0.819538	0.754986	0.99388	1.12003	0.765402	0.883752	0.828312	0.881644	1.02071	0.823938	0.794951	0.807196	0.832402	0.792122	0.823589	1.02873	0.847596	0.822976	0.989748	0.960227	0.899322	0.899675	0.906714	1.07	0.915415	0.805468	0.950733	0.896636	0.873005	1.15446	0.848303	0.807722	0.847429	0.749369	0.974877	1.02342	0.672544	0.788	0.843266	0.892581	1.068	1.00176	0.787327	0.780066	0.832765	0.844553	0.965741	0.981194	0.861408
0.894759	0.905972	0.828797	0.716506	0.672593	0.667856	0.796218	0.854927	0.853545	0.850994	0.849083	1.01122	0.855099	0.838678	0.648071	0.987173	0.861988	0.827982	0.805736	0.818348	1.02481	1.05161	0.752594	0.903075	0.811032	0.700491	0.895978	0.869213	0.82966	0.848781	0.823711	0.708266	0.914843	0.784594	0.8214	0.853222	0.833067	0.963463	0.866169	0.753567	0.781467	1.02021	0.777979	0.68302	0.995419	0.889966	1.01943	1.14545	0.969318	1.05693
0.93138	0.73467	0.746819	0.951753	0.9015	0.819408	0.647572	0.66857	0.916504	0.96059	0.874639	0.75082	0.805712	0.800681	0.716242	0.964963	1.04208	0.78347	0.923542	0.938438	0.649626	0.898128	1.03451	0.859252	0.579147	0.969323	0.76048	0.753587	0.815106	0.869996	0.765002	0.853771	0.979848	0.864243	0.962557	0.913463	0.823196	0.818325	0.835633	0.892856	0.856716	0.964569	0.852916	0.626636	0.70014	0.861731	1.06223	0.984966	0.86831	0.751296
0.796295	0.922781	0.986029	0.866776	1.04859	0.963484	0.861298	0.85834	0.637894	0.609382	0.906678	0.879722	0.807245	0.9336	0.882627	0.965356	0.813572	0.920151	1.02395	1.03691	0.857621	0.868348	0.885914	1.03876	0.916893	0.929835	0.979918	0.945959	0.778845	0.723106	0.920543	1.07089	1.01157	0.965075	1.03909	1.03347	1.11773	0.950982	0.852324	0.889642	0.988268	0.990543	1.00536	0.894651	0.900915	0.870402	0.997492	1.07232	0.939504	0.961247
0.950507	0.784485	0.878197	1.0789	1.00324	0.910345	0.971887	1.06757	1.07043	0.997421	0.916699	1.05477	1.01465	1.07098	1.04504	1.00577	1.15664	1.05549	0.933815	0.96658	1.14785	1.06568	0.919421	1.08748	1.1498	1.30025	1.06146	1.13787	1.04699	1.01753	0.969147	0.999345	1.03903	1.07588	0.923846	1.16026	1.06944	1.05505	1.04013	0.969102	1.07926	1.01129	1.05716	0.988338	1.03453	1.04707	1.0694	0.937578	0.85043	1.02175
0.939862	0.927172	0.724114	0.579679	0.658653	0.858479	0.844344	0.789774	0.743223	0.879725	0.641297	0.716882	0.702392	0.783442	0.81518	0.69837	0.772808	0.621039	0.828269	0.759623	0.714565	0.77742	0.926886	0.898913	0.919011	0.68004	0.642744	0.807293	0.845759	0.867643	0.911088	0.69109	0.681497	0.751797	0.753319	0.75424	0.921842	0.736146	0.719875	0.686847	0.634274	0.940493	1.08525	0.955123	0.909234	0.710882	0.802721	0.722392	0.674156	0.74679
0.878296	0.888958	0.709802	0.734093	0.821614	0.839759	0.783951	1.03778	0.843395	0.836907	0.829338	0.720022	0.768007	0.80539	0.860164	0.778133	0.864101	0.801826	0.812168	0.859887	0.718604	0.675464	1.05277	1.06855	0.841497	0.74156	0.789176	0.658989	0.623105	0.995166	0.951121	0.912169	0.872045	0.83887	0.934208	0.954605	0.870566	0.952181	0.989414	0.995253	0.935423	0.791638	1.07912	0.863756	0.947425	0.9185	0.972763	0.795307	0.582785	0.910219
0.759212	0.946652	0.901199	1.01544	0.956654	0.941327	0.998758	0.888983	0.975831	0.899225	0.75058	0.90953	1.03021	0.946692	0.963823	0.96535	1.09542	1.07527	1.03038	1.26375	1.07786	0.838305	0.89291	0.897713	0.820002	1.04965	0.911109	0.964806	0.847189	0.840529	0.940139	1.0326	0.922154	0.863854	0.912477	0.877775	0.970325	0.927697	1.11643	0.934219	0.879323	0.92027	0.957878	1.04597	0.900023	0.77835	0.794986	0.94108	0.882557	1.12554
0.967367	0.840114	0.850736	0.769259	0.785434	0.989627	0.8657	0.882499	0.948221	1.02582	1.03977	0.856611	0.835922	0.89363	0.814363	0.817775	0.821283	0.922649	0.955711	0.917637	0.8757	0.727415	0.843274	0.823203	0.899929	0.938135	0.904504	0.838789	0.886547	0.873765	0.896439	0.761098	0.845783	1.01701	0.786796	0.936809	1.0476	0.67956	0.876934	0.777308	0.781598	0.873492	0.913988	0.957676	0.805774	0.928946	0.933134	0.798066	0.951083	0.948048
0.856372	0.958201	1.1475	0.921966	0.922315	1.02587	1.05893	0.945326	0.974705	1.04746	0.96577	0.856233	0.892467	0.924409	0.999062	1.00178	1.13298	0.954699	0.882005	0.899652	0.804613	0.905463	0.845699	0.828064	1.03286	1.05846	1.0627	1.1763	1.0792	1.06681	0.970667	0.742215	0.868181	1.07796	0.832362	0.835429	0.862191	0.892217	0.918832	0.884535	0.923405	1.02604	1.10474	1.06111	1.09476	1.03691	0.968844	1.03065	1.16078	0.850948
1.2881	1.22714	1.31786	1.35107	1.27971	1.0177	0.97115	1.29951	1.37336	1.05611	1.15242	1.20803	1.25622	1.25506	1.09951	1.0451	1.08554	1.16788	1.1655	1.20215	1.17444	1.18171	1.23966	1.13744	1.14275	0.895327	0.923172	1.13465	1.18172	1.28117	1.21358	1.1094	1.1485	1.1528	0.922606	1.11711	1.09139	1.11219	1.16492	1.09842	1.20533	1.23541	1.14364	1.00256	1.07737	1.15483	1.16433	1.10687	1.0472	1.09719
0.97981	0.79648	0.746081	0.716176	0.674634	0.775885	0.80229	0.665498	0.808547	0.74684	0.655986	0.673068	0.689656	0.777206	0.837689	0.703434	0.767703	0.791385	0.844887	0.790613	0.801477	0.682154	0.73281	0.796981	0.822742	0.691269	0.728199	0.670714	0.800981	0.799951	0.722008	0.677272	0.778063	0.729222	0.792891	0.732162	0.783742	0.883786	0.874584	0.828171	0.888351	0.934651	0.661965	0.523269	0.767902	0.842909	0.893763	0.871762	0.840304	0.89109
0.809912	0.976137	0.829366	0.62187	0.869886	0.756518	0.872075	0.931915	0.772134	0.878734	0.714525	0.83117	0.874242	0.738246	0.68796	0.829805	0.826279	0.829042	0.811992	0.872754	0.933115	0.920886	0.97895	0.859816	0.971077	0.946526	0.914064	0.945491	0.870736	0.843364	0.918087	0.814447	0.982771	0.885889	0.769287	0.725347	0.650637	0.724579	0.891465	0.824051	0.776279	0.81204	0.74037	0.864378	0.883177	0.832853	0.753781	0.765766	0.822086	0.782008
0.823235	0.8973	0.922929	0.801346	1.00122	1.09114	1.09475	0.930379	0.801265	0.871185	0.736679	0.995335	1.04472	1.00884	1.02645	1.01506	0.915396	0.924393	1.25923	1.07092	0.857554	1.15547	1.23259	1.18445	1.0506	1.1672	1.10239	0.945769	0.924695	0.931104	1.08935	1.07039	0.955303	1.17376	0.987291	0.817843	0.821965	1.03689	1.02596	0.889021	1.05177	0.79041	0.889685	1.13677	1.02971	1.06463	0.943153	0.93672	1.1256	0.936761
0.995108	0.846231	1.1232	0.977181	0.906552	0.9283	1.06747	1.02115	0.966987	0.93605	1.04528	1.0939	1.18247	1.04153	1.15884	1.03249	1.04674	1.07797	1.13632	1.31485	1.2239	1.09835	1.17993	1.10356	0.979222	0.968003	0.989735	0.943277	1.06086	1.15034	1.00646	1.10073	1.00255	0.97868	0.940034	0.964085	1.25863	0.984793	1.11397	1.03577	1.08703	1.05515	0.993464	0.984215	1.04796	1.05889	0.92467	1.12835	1.09674	1.21641
1.17057	1.0233	1.29982	1.20354	1.43091	1.23524	1.20292	1.13622	1.11383	1.27924	1.11748	1.0953	0.962278	1.0449	1.02497	1.02412	1.28435	1.1968	1.32859	1.07588	1.29697	1.28159	1.0931	1.29161	1.09003	1.0632	1.15383	1.23268	1.17115	1.20112	1.29213	1.23299	1.01599	1.09125	1.09475	1.11488	1.19177	1.16423	1.17536	1.12503	1.13636	1.39948	1.08095	1.01306	1.0812	1.12214	1.0748	1.11524	1.2156	1.31666
0.960197	1.00635	0.926539	0.83887	0.9084	0.873253	0.771631	0.753477	0.856207	0.825551	0.814973	0.764992	0.837641	0.816254	0.79934	0.827438	0.777099	0.747816	0.729787	0.740786	0.899281	0.825206	0.665611	0.869559	0.969055	0.834733	0.922515	0.91938	0.866906	0.920645	0.690892	0.790659	0.841437	0.94545	0.82435	0.887381	0.805723	0.830906	0.923542	0.815879	1.02154	0.898836	0.778275	0.60155	0.779219	0.97205	1.04089	0.857601	0.689515	0.766876
0.727369	0.625226	0.671438	0.712032	0.753604	0.858838	0.662993	0.598075	0.686138	0.691446	0.657726	0.831305	0.798072	0.737434	0.708235	0.711136	0.660774	0.476928	0.764063	0.827547	0.721272	0.784478	0.625258	0.766443	0.893314	0.645393	0.620498	0.597369	0.687292	0.810568	0.878277	0.720734	0.707541	0.672061	0.66264	0.676799	0.657946	0.744975	0.757167	0.523666	0.635194	0.616896	0.456987	0.552186	0.863062	0.770421	0.795947	0.749016	0.746331	0.758244
0.767454	0.733488	0.737262	0.782807	0.706302	0.643716	0.708233	0.606626	0.667597	0.799564	0.760288	0.764731	0.739833	0.82995	0.834325	0.760214	0.753616	0.757516	0.692931	0.546886	0.700722	0.810773	0.880859	0.847958	0.591183	0.593621	0.893357	0.846813	0.710808	0.829828	0.655754	0.519087	0.575748	0.706101	0.694723	0.543469	0.910791	0.980187	0.865022	0.806655	0.974189	0.824321	0.809868	0.735893	0.594338	0.692247	0.685426	0.834377	0.946983	0.83958
1.02706	0.930271	1.01832	0.862884	0.794027	0.684284	0.861964	0.896473	0.833259	0.803895	0.974048	0.930176	0.867142	0.884605	0.857276	0.866814	1.01194	0.833221	0.885645	0.970506	0.95436	0.892498	0.930452	0.880383	0.893829	0.932918	0.933158	0.853055	0.781684	0.855535	0.782677	0.858574	0.921362	0.917457	0.758094	0.847062	0.707913	0.698247	0.811806	0.765119	0.755939	0.788459	0.852348	0.885602	0.776923	0.719726	0.763984	1.00399	0.895728	0.811703
0.945133	1.13029	1.19196	1.00751	1.0916	0.962377	1.16272	1.2716	1.16743	1.168	1.0265	1.01359	0.946337	1.18708	1.16304	1.06976	1.07402	1.19191	1.17904	0.918221	0.964879	1.15276	0.9341	1.15697	1.13041	1.07991	1.34484	1.38417	1.34203	1.1086	1.00444	1.1792	0.936828	1.0748	0.82701	0.854495	0.95554	0.999031	1.19498	0.945115	0.914817	1.04362	0.881634	1.05345	1.03735	0.954546	1.08863	1.04046	1.1524	0.921595
0.881438	0.737876	0.753558	0.838124	0.80677	0.972102	0.728012	0.585079	0.672036	0.72922	0.762427	0.863742	0.89059	0.703113	0.681466	0.561682	0.656584	0.52273	0.723274	0.779741	0.849124	0.806078	0.828602	0.693935	0.627111	0.626442	0.565351	0.817826	0.925795	0.886863	0.796214	0.767644	0.675184	0.818752	0.9308	0.955701	0.770387	0.711859	0.700234	0.778454	0.765564	0.661043	0.693077	0.677939	0.687314	0.579259	0.744483	0.773398	0.555	0.613562
0.795218	0.820719	0.984506	0.851551	0.837612	0.897464	0.87458	0.832844	0.676916	0.719423	0.947986	0.99081	0.820424	0.919702	0.967735	0.77627	0.84925	0.885135	0.862582	0.940333	0.897618	0.988016	0.930032	0.881735	0.73241	0.658919	0.858183	0.817805	0.803102	0.768013	0.777747	0.823523	0.985999	0.808933	0.719342	0.613296	0.641198	0.903243	0.813231	0.792459	0.74643	0.743128	0.963684	0.663224	0.733165	1.01063	0.827496	0.985032	0.893842	0.930269
1.29849	1.02246	1.18859	1.28599	1.15335	1.29067	1.17586	1.19064	1.05217	1.02057	1.00023	0.851123	1.07336	1.33505	1.10073	1.30012	1.21227	1.07201	0.946385	1.02555	1.17549	0.921755	1.23538	1.20963	1.0036	1.02273	1.07803	1.25868	1.11828	1.08563	1.15569	1.16515	1.27116	1.09314	0.810399	1.09678	1.12459	1.24678	1.21179	1.14254	0.99604	1.03465	1.01099	1.09298	1.01424	1.20161	1.20123	1.07792	1.14118	1.11084
0.993113	0.997128	0.843027	0.840401	0.78675	0.861842	1.02344	0.906441	0.884732	0.981684	1.07209	0.895914	0.911111	1.04126	0.984976	0.974001	1.01006	0.885408	1.1158	1.17724	1.19587	1.10316	1.06305	1.08161	0.984705	0.925649	0.985396	1.07241	1.126	1.01175	0.973804	1.07519	0.994545	0.907983	1.03429	1.08607	0.877555	0.973014	0.918881	1.11136	1.06008	1.06958	1.07562	1.00733	0.923273	1.01586	0.96983	0.875962	0.884938	1.06889
1.08031	0.943102	0.87128	0.839628	0.974407	0.995086	1.03663	0.904777	0.930645	0.761622	0.70745	0.77018	0.698745	0.708661	1.09935	0.87751	1.0159	0.857065	0.953681	1.05617	0.921593	0.889629	0.74533	1.03418	0.935526	1.17195	1.06272	0.975825	1.06652	0.986935	0.918918	0.829332	0.860011	0.745022	0.919558	1.00537	0.834377	0.911745	0.831447	0.545204	0.709485	0.920145	0.794416	0.85234	1.14165	1.09257	0.917678	0.863151	0.853437	0.919578
0.976078	1.1008	1.24987	1.17465	0.949404	1.23927	1.0117	0.891849	1.12494	1.21709	1.14493	1.09121	0.910573	1.01212	1.00824	0.848768	1.03432	1.07497	1.09771	0.825402	0.934336	1.00812	1.02534	1.23343	1.0379	1.13695	1.29825	1.20378	1.00667	1.26567	1.23543	1.29714	1.1566	1.25116	1.05475	0.999947	1.15535	1.05135	1.27112	1.23078	1.36697	1.422	1.57692	1.44665	1.09295	1.33791	1.02239	0.995284	0.884655	1.13299
0.924319	1.18826	1.24084	1.12744	1.24393	1.42454	1.15251	0.948221	1.09914	1.40462	1.25099	1.52032	1.29708	1.14815	1.24842	1.30033	1.14343	1.22632	0.985157	1.22952	1.11055	1.70738	1.41308	0.959754	1.21154	1.30994	1.49725	1.39392	1.51287	1.32025	1.26909	1.0828	1.10802	1.29144	1.24384	0.995216	0.959082	1.27241	1.25736	1.26886	1.14399	1.41305	1.28412	1.29304	1.30561	1.09132	1.30547	1.07237	0.883191	1.28278
0.939086	0.914798	1.1621	1.14228	0.953108	1.06561	0.981472	1.04083	1.10264	1.06865	1.12574	1.18784	1.23187	1.21825	1.32005	1.03278	0.930093	0.815984	0.956662	0.94905	0.765649	0.748792	0.992624	1.14256	1.04858	0.985129	1.22827	1.24498	1.14808	0.994987	1.04753	1.11112	1.06816	0.923443	0.997106	1.14416	0.795298	0.871311	1.05226	0.807996	0.761355	0.800758	0.80891	1.04672	1.07999	1.19138	0.839182	0.744678	0.746525	0.937842
0.846673	0.915897	1.0542	0.985898	1.02983	0.882015	1.11622	0.867857	0.994176	0.725988	0.993888	1.00777	0.698129	0.922154	0.82318	0.927739	0.858254	0.881519	0.914891	0.94041	0.998314	1.10659	1.04861	0.813379	0.884952	0.887525	0.79174	0.729957	0.943713	0.942542	0.934439	1.08651	1.09532	0.951576	0.789848	1.29747	1.02347	0.956832	0.986521	0.927651	0.997399	0.789072	0.798895	1.07725	0.979825	0.838537	0.906526	1.05227	0.972467	0.95503
1.05518	1.0691	1.05068	0.963212	1.17829	1.0088	1.03436	0.996027	1.02199	0.940051	1.10835	1.05682	0.84306	0.943558	0.736251	0.766032	0.700624	0.787334	0.838221	0.770861	1.06696	0.906776	0.994336	0.961082	0.911203	1.04037	0.982021	0.984794	1.03514	0.816412	0.939311	0.927814	1.10826	1.12621	1.08102	1.2803	1.0568	0.968137	0.898091	0.921889	0.997367	0.808719	1.11157	0.971153	1.10963	1.08708	1.2262	0.995673	1.00048	1.1813
1.06881	0.99306	0.933446	1.12278	1.2587	0.965812	0.846298	0.931995	1.11208	0.968201	1.037	0.828664	1.04114	0.863225	0.745616	0.894569	0.799712	1.14044	1.00594	1.00697	0.987012	0.964347	0.983899	1.12645	1.08954	0.855616	1.00842	1.05834	1.07535	0.953174	0.714392	0.929777	1.06439	1.18703	0.955242	1.07815	0.854605	0.97421	0.863947	0.851224	0.832003	0.672141	0.896692	0.976696	1.16547	1.2006	1.02466	1.06874	1.20794	1.05152
1.034	0.974006	0.576505	0.798366	1.05001	1.01909	0.685695	0.77435	1.05392	0.886237	0.84674	0.884688	0.786869	0.767898	0.85419	0.784143	0.684989	0.748614	1.12043	0.910067	1.03549	0.93853	0.755376	0.728556	0.928819	0.876966	0.830271	0.897838	0.878059	0.94671	0.976935	0.891832	0.820564	0.919735	0.933211	0.807065	0.986798	0.990186	1.04969	0.788194	0.931828	0.941772	0.578807	0.828075	1.00942	0.917	0.989729	1.124	1.01197	0.876037
1.0564	0.786963	0.632051	0.850732	0.860089	0.821919	0.843332	0.743689	0.816156	0.743474	0.639181	0.787218	0.868052	1.17085	0.899527	0.752404	0.679153	0.901569	0.810077	0.787404	0.950081	0.977008	0.983246	0.958851	0.806061	0.673828	0.978822	0.814745	0.762917	0.669583	0.917941	1.08745	0.985665	0.944741	0.771716	0.555027	0.757015	0.853924	1.03376	0.861179	0.701943	0.742942	0.949167	0.800698	0.888778	0.688326	0.693708	0.898266	0.86947	0.725379
0.922192	1.01559	0.809411	0.687449	0.662955	0.663306	0.722117	0.880194	0.767156	0.69975	0.981543	1.08054	1.17042	0.919368	0.749131	0.89316	0.832806	0.84351	0.91347	0.990348	0.900891	0.838254	0.837626	0.676136	0.757616	1.1331	0.683136	0.736294	0.91198	0.855109	0.890194	0.956858	0.940702	0.711933	0.640283	0.967495	1.0744	0.858205	0.775441	0.837587	0.960491	0.906984	0.892966	0.887106	0.887538	1.06904	1.05329	0.776656	0.9079	1.04674
0.824445	1.04875	0.663844	0.714901	0.953871	0.904043	0.740603	0.838178	0.839544	0.760823	1.08521	0.918337	0.840331	0.567843	0.777853	0.741474	0.912999	0.702756	0.892186	1.01846	0.800206	0.618561	0.769876	1.06404	0.914657	0.9131	0.942898	0.745021	0.679002	0.764926	0.80785	0.813645	0.729113	0.592289	0.794345	1.10391	0.927762	0.641866	0.826709	0.823182	0.831602	0.695903	0.893374	0.791504	0.786217	0.889289	0.874554	0.951448	0.779007	0.773284
0.852149	0.848077	0.801444	0.799281	0.969819	0.996074	0.782666	0.83583	0.828673	0.944976	0.944024	0.738564	0.800209	0.959977	0.705588	0.895253	0.867063	0.685753	0.789993	0.965706	0.873687	0.682362	0.845981	0.954157	0.70517	0.822479	0.843851	0.603057	0.676691	0.623233	0.742528	0.500217	0.804127	0.759616	0.896016	0.681079	0.655998	0.677667	0.913098	0.830743	0.829299	0.681429	0.757372	0.97476	0.739771	0.633531	0.735338	0.757884	0.653111	0.942501
1.10922	0.977115	1.07283	1.20212	1.16755	1.26164	1.00723	1.0616	0.953342	1.13352	1.07759	1.15517	0.921349	0.842838	0.864407	0.824957	1.0173	1.04327	1.092	0.839967	0.796978	0.842951	0.662703	0.973095	1.03309	0.86793	1.07683	1.13729	1.08466	0.981754	0.96019	0.890741	0.982371	1.20855	1.15253	1.21057	0.938655	1.02141	1.39062	1.30396	1.01046	0.56825	0.671403	1.06352	1.18891	1.25831	1.25681	1.29634	1.04679	0.901449
0.718776	0.744485	0.609343	0.869353	0.789839	0.86486	0.838759	0.787468	0.886189	0.878283	1.00151	0.894968	0.871637	1.02768	0.84709	0.828922	0.977299	1.0183	0.876098	0.62515	0.77328	0.971667	0.87894	0.864413	1.00137	0.987217	0.875148	0.782664	0.652199	0.628904	0.71839	1.0095	1.18509	1.09036	0.961221	0.884235	0.835935	0.750033	0.767963	0.843778	0.856471	1.02418	1.07129	0.739674	0.731934	0.890032	0.777768	0.835071	1.006	0.847675
1.39605	1.70978	1.45144	1.24124	1.42332	1.08511	1.15585	1.32651	1.59157	1.54835	1.50902	1.57279	1.51339	1.43984	1.23476	1.44434	1.18345	1.45507	1.56169	1.32905	1.52678	1.51118	1.34384	1.13331	1.34124	1.43617	1.41401	1.59153	1.24823	1.29231	1.70885	1.57824	1.61335	1.63194	1.51786	1.6506	1.48755	1.65388	1.5838	1.65531	1.70863	1.64101	1.40452	1.53365	1.58082	1.40958	1.46486	1.5578	1.61509	1.39647
0.928404	0.755903	0.817939	0.792532	1.09566	0.95076	0.914509	1.12463	1.02177	0.768739	0.946857	0.945265	1.09442	1.15193	1.15933	1.0981	0.972039	0.99009	0.808694	1.14927	0.990852	1.01276	0.872997	0.820549	1.03945	0.975005	0.920469	0.988752	1.16191	0.926604	0.931687	0.957892	1.18631	0.869963	0.822498	0.874652	1.04336	1.37746	0.926901	0.852509	1.41308	1.33884	1.104	1.03277	1.07017	1.2815	1.31816	1.09679	1.16361	1.17161
0.943594	0.974033	0.85664	0.702648	0.941796	0.974698	0.877915	0.729694	0.74259	0.750032	1.00508	0.872414	0.635788	0.945803	0.693373	0.68009	0.859205	0.665657	0.869286	0.916184	0.670406	0.880441	0.929362	0.642692	0.701624	0.837379	0.7734	0.708685	0.821117	0.94703	0.835093	0.816685	0.889699	0.805186	0.672803	0.734714	0.89656	0.841143	0.654947	0.710668	0.981734	0.768793	0.615942	0.617111	0.616039	0.79797	0.754654	0.791672	0.713872	0.861958
0.728427	0.759393	1.02973	0.909927	0.8228	1.0179	1.03014	0.996845	0.648409	0.854469	0.747638	0.817005	0.830965	0.898876	0.86985	0.895096	1.0988	0.778847	0.715599	1.0744	1.01677	0.98593	0.912881	0.917076	0.933338	1.15437	1.27274	1.16282	1.42762	1.07729	1.00058	0.886687	1.04657	0.941188	0.84405	0.912593	0.86525	0.758734	0.768243	1.0855	1.01513	1.06519	1.0391	0.909772	0.883096	1.01952	1.00646	0.993914	1.07369	1.08069
1.04389	1.09098	1.0641	1.25643	0.813401	1.01995	1.05324	0.940151	0.968932	0.773587	0.861693	0.930542	0.878836	0.974658	0.872555	0.792226	0.983247	1.09506	0.916499	0.997566	1.05004	1.00928	0.988235	0.956886	0.912042	1.0597	1.10939	1.07555	0.925907	0.843278	1.05192	0.969878	0.844788	1.14345	1.5016	1.0674	0.920827	0.895753	1.05957	1.18586	1.13038	1.05524	0.985	0.922518	0.934986	0.786212	0.642318	0.714316	0.820556	1.01742
0.593157	0.735503	0.604848	0.765553	0.541315	0.733348	0.665163	0.7192	0.799547	0.904852	0.737009	0.732189	0.858915	0.772514	0.787817	0.656595	0.45565	0.566524	0.815952	0.929454	0.668166	0.596394	0.483949	0.531274	0.781209	0.789128	0.591083	0.690858	0.703155	0.67842	0.49231	0.447762	0.628258	0.896452	0.713466	0.775798	0.63283	0.635125	0.77876	0.780779	0.797949	0.624232	0.482172	0.589002	0.713569	0.709515	0.627465	0.806013	0.968081	0.630095
0.921719	0.896074	1.28446	1.10453	1.41561	1.33985	0.901655	0.838912	1.03658	1.07164	0.801911	0.884869	0.952189	0.985683	0.989224	1.14994	1.0779	0.824674	0.942383	1.05516	0.973299	0.825337	1.15361	0.839124	0.778259	1.06092	1.12356	0.77375	0.847886	1.0581	0.97992	0.889477	0.933971	0.971864	1.06669	1.08893	1.11644	0.92946	0.821974	0.953761	1.24544	0.885945	0.939933	0.79528	1.03128	1.03524	0.85248	1.14761	1.05397	1.10646
0.863456	0.947213	0.933883	0.889157	0.801471	0.897813	1.08996	0.851327	0.990258	0.951998	0.76371	0.481345	0.628899	0.749918	0.895585	0.957193	0.85319	0.907161	0.870568	0.890487	0.75512	0.847898	0.980499	0.782833	0.783282	0.877848	0.824464	1.04162	0.772092	0.836046	1.07985	0.959473	1.02738	0.967322	0.814631	1.19422	1.14295	0.986201	1.08287	1.02401	0.833759	0.691423	0.972318	1.00461	0.751514	0.893326	0.995171	0.921033	0.873203	0.987889
0.985198	1.0694	1.09788	0.847697	0.749238	0.789665	0.827762	0.882433	0.886446	0.947755	0.800566	1.00426	0.85413	0.946204	0.70829	1.02219	1.0669	0.810796	1.06238	0.963065	0.985175	0.945316	0.710623	0.640897	0.846827	1.14877	0.966416	0.828279	0.961143	0.997348	0.915319	1.01335	0.872539	0.872999	0.979704	0.855358	0.745022	0.626055	0.783725	1.08301	1.23949	1.21661	0.964448	0.731065	0.921126	1.21899	1.04003	0.851336	0.836726	0.931624
0.922319	1.0555	1.12366	0.933666	1.1091	0.906186	0.929659	1.0569	0.912597	1.03819	0.975876	0.821818	0.944243	0.902393	1.10356	0.967714	0.959731	0.990588	0.930096	1.01297	0.961164	1.01483	0.814741	1.01652	1.09528	1.34865	1.2898	1.27234	1.37452	1.00449	1.24158	1.04105	0.895654	0.933814	0.972242	1.26325	1.16463	0.92992	0.928908	0.993866	1.14158	0.758087	0.70347	0.778143	0.923758	0.850617	0.898676	0.91278	1.01865	1.30494
1.27264	1.03107	0.896487	0.861706	1.08867	1.00103	1.37971	1.04204	0.978526	0.939482	1.13865	1.0392	1.17917	1.21994	0.911727	0.874645	0.835074	1.00828	0.987394	0.885497	0.95593	1.07573	0.931796	0.91119	0.835439	0.954624	1.15772	1.17316	1.06877	1.07061	0.977046	1.01897	0.925924	0.820751	0.755542	0.865816	0.93052	1.07411	1.14056	1.20403	0.944921	1.11753	1.07688	1.21525	1.04793	0.967708	1.03886	0.798609	0.936659	1.18951
0.89778	0.934994	1.00093	1.01504	0.904697	0.851617	0.841018	0.955631	0.941272	0.721399	0.871108	0.991016	0.953657	0.992876	0.941369	0.976152	0.793481	0.863701	0.795701	0.778802	0.95601	1.01106	0.881183	0.657901	0.865265	1.01764	1.10113	0.91782	1.0641	1.13821	1.03216	1.06592	0.864591	0.764768	1.06459	0.861974	0.754141	0.921528	1.15849	0.876221	0.98805	0.869811	0.907254	0.803363	0.899786	0.934476	0.979362	0.792406	0.739644	1.12072
1.15367	1.13881	0.997913	1.23484	1.31527	1.17098	1.19522	1.06956	0.952807	1.02692	1.24054	1.08558	1.53522	1.30455	0.8404	0.846034	0.937919	1.00969	1.25327	1.13295	1.02253	0.870993	0.968567	1.04457	0.970746	1.05618	1.27458	1.44633	1.40451	1.20579	0.914905	1.01723	1.01711	0.905787	1.23557	1.33213	1.45491	1.13045	1.16639	1.06026	1.14686	1.20387	1.12177	1.1857	1.35945	1.20229	0.907188	1.01598	1.03444	0.877317
1.1275	1.09242	0.824778	0.788172	0.795747	0.88413	1.04637	1.00986	0.995306	0.846696	0.98258	0.927103	0.723177	0.768748	0.700077	0.909144	0.919452	0.906951	0.851434	0.981777	0.692526	0.672082	0.926998	0.820409	0.95045	0.820385	0.883561	1.01236	0.908055	1.00363	1.20502	1.28655	1.04109	1.18447	0.956207	0.975855	1.03896	1.09193	0.826882	0.718533	0.780126	1.07676	1.04636	1.18516	1.2654	1.1206	0.958947	0.821847	0.730961	0.784332
0.784053	1.10346	1.10979	1.13646	1.11278	1.00293	1.29271	1.17489	1.12906	0.865066	0.922107	0.871876	0.962372	1.25415	1.10203	1.03474	0.81844	1.07824	0.848991	0.877721	1.10778	1.04237	1.40835	1.17894	0.982962	1.02431	0.807807	1.03916	0.956078	1.16446	0.979309	1.07648	1.17925	1.25892	0.972359	0.90763	0.802143	1.05478	1.11824	1.15972	0.783405	0.913057	1.00245	1.1555	1.13065	1.27557	1.13916	1.14032	1.39149	1.09975
0.86604	0.955673	0.969749	0.988444	1.00309	1.25238	1.17243	1.10216	0.884193	1.00548	1.1943	1.03111	1.06255	1.1989	1.08058	0.939278	1.06945	1.20949	1.37106	1.26268	1.15916	1.34181	1.49439	1.00718	0.832422	1.09186	1.00755	1.19457	1.15562	1.24504	1.21699	1.00843	0.86749	1.05004	1.41134	1.1263	0.907259	1.119	1.23888	1.30034	1.34582	1.03138	1.11747	1.17499	1.23415	1.31946	1.41922	1.27669	1.00794	0.954596
1.09333	1.08327	1.00194	0.79739	0.784155	0.984522	0.90475	1.10911	0.870742	0.906069	0.985079	0.894786	0.910424	0.752246	0.777512	0.930455	1.19853	1.17749	0.929301	0.952386	1.009	0.926682	0.582397	1.04694	0.901253	0.909136	1.06892	0.901607	0.787988	0.845704	0.789953	0.974191	0.923394	0.998347	0.921004	1.32296	0.863509	0.747072	0.853863	0.958294	0.938611	0.954607	1.06226	1.04588	1.14422	1.04178	0.8238	0.889362	1.11797	1.09248
0.987338	0.834304	0.921453	0.858787	0.843431	0.815618	0.961533	0.99626	0.953828	0.809445	1.00142	0.887447	0.91787	0.958357	0.962992	0.895252	1.14832	0.783815	0.980376	1.07257	1.00306	0.861281	0.832371	1.01829	1.05698	1.02826	0.781487	0.913042	1.00693	0.721379	0.70142	1.13922	1.3401	1.0123	0.965433	0.910102	0.700815	0.864223	1.02439	1.04018	0.823584	0.789611	0.740215	0.753902	0.951493	1.02212	0.713636	0.911656	0.993656	1.21529
0.906765	0.945171	1.03579	1.19182	1.14504	1.05663	0.998294	0.990893	0.98985	0.863465	1.12093	1.01093	0.876844	0.924238	0.86678	0.776692	0.714454	1.11949	1.14384	1.11637	1.20442	0.870914	1.03055	1.31405	1.0298	1.05046	1.15776	1.11675	1.1202	0.818825	0.781219	0.896513	1.01128	0.817575	0.823858	1.0545	0.917107	1.10534	1.20008	1.16265	1.03168	0.873678	1.01688	0.871037	0.860019	1.03315	0.920686	1.06999	1.07941	1.07559
1.0352	1.04439	1.07214	0.980671	0.897757	0.701877	0.627655	0.811073	0.837047	0.922655	1.03009	0.953755	1.12578	0.898377	0.833923	0.856277	1.04027	1.05759	1.02297	0.83163	0.901474	1.19264	1.25898	1.03203	0.960348	0.780115	0.932895	1.11468	0.690751	0.79679	0.956361	0.909244	0.877664	0.999007	1.21207	1.23107	1.08608	1.11876	0.819717	0.73504	0.887213	1.01209	1.12115	1.04189	1.04564	1.18235	1.07589	1.10525	0.810582	0.974731
0.967213	0.902371	0.879149	0.951175	0.866946	0.795818	0.747282	0.79922	0.777015	0.676899	0.858464	1.11943	0.911189	0.932026	0.875548	1.0029	0.941107	0.885598	0.790845	0.845925	0.832299	1.10623	0.933576	1.0296	0.957674	0.693632	0.80033	1.07422	0.980294	0.726923	0.867674	1.05539	1.00155	0.895691	0.752612	0.722311	0.771331	1.00562	1.11442	1.04398	0.955509	0.929386	0.76967	1.03342	1.19152	1.19723	1.06955	0.938831	0.938233	1.13642
0.661027	0.693496	0.766633	0.853279	0.954577	0.946587	0.73878	0.729787	0.671814	1.03256	1.01631	0.881515	0.856906	0.894675	0.64933	0.806058	0.939368	0.685272	0.788126	0.881599	0.821913	0.795263	1.02049	0.973177	0.660288	0.646004	1.02433	1.09617	0.836232	0.826686	0.786988	0.93309	0.925003	0.992374	1.09442	0.990369	0.611189	0.810142	0.88213	0.946715	0.873118	1.03325	0.887787	0.965272	0.815141	0.667067	0.827486	0.855923	0.850035	0.774067
0.780808	0.736957	0.741901	0.772974	0.893593	1.10613	0.939049	0.908747	0.59681	0.762319	0.613299	0.697431	0.89219	0.973104	0.969351	0.881816	0.763064	0.935041	0.863608	0.866096	0.917195	0.853762	0.917985	0.745994	0.895111	0.889702	0.952773	0.749097	0.852296	0.823742	0.983548	1.06078	0.860062	0.896312	0.973728	0.92335	0.890664	0.79281	0.976067	0.942965	0.843973	0.869408	0.681537	1.01247	0.866592	0.946878	0.714599	0.88216	0.92426	0.836998
0.59125	0.828078	0.936535	0.78542	0.727691	0.741374	0.759877	0.667916	0.563095	0.650597	1.03517	0.952615	0.690316	0.628187	0.746088	0.60409	0.644722	0.935609	0.795793	0.636527	0.744566	0.945649	0.962474	0.715995	0.51558	0.756484	0.707598	0.708567	0.719002	0.630197	0.586421	0.660849	0.976731	0.722004	0.844923	0.714898	0.604521	0.700564	0.745936	0.867915	0.803039	0.883216	0.913172	0.848367	0.858807	0.693622	0.824629	0.899816	0.956153	0.799944
0.791607	0.751123	0.886758	0.764537	0.603298	0.720326	0.8637	0.708425	0.779514	0.814522	0.7876	0.882223	0.681239	0.819753	0.970365	0.632347	0.584115	0.912228	0.781746	0.646523	0.708515	0.626967	0.599864	0.700569	0.654222	0.693901	0.718615	0.845742	0.835779	0.841607	0.938493	0.887763	0.850392	0.867369	0.622325	0.637879	0.693607	1.01724	1.17789	0.755223	0.852408	0.938501	0.785857	0.811345	0.751566	0.891456	0.743977	0.856899	1.00642	0.981094
0.828662	0.977586	1.23143	1.00315	0.865629	1.21013	0.767279	0.669845	0.802658	0.944392	1.03102	0.913946	1.12232	1.08713	1.0142	0.985276	0.996237	0.867111	0.915092	0.890705	1.06333	1.00584	0.898654	1.01413	0.828167	1.16383	1.16365	0.765198	1.08962	1.34429	1.14641	0.965866	0.999022	0.990897	0.849894	0.995176	1.08615	0.989516	0.958595	0.993902	0.901968	1.15359	1.18476	0.961411	1.12876	0.804698	0.926914	0.862073	0.819272	0.894705
0.746981	0.890646	0.802128	0.785242	0.711896	1.0482	0.973883	0.793093	0.82584	0.852571	0.917404	0.897213	0.937742	0.918954	1.12291	1.04486	0.725185	0.886711	0.821727	0.798337	0.796845	0.971495	1.03264	0.807653	0.799717	0.917014	0.938884	1.00623	1.0337	0.807357	0.770842	0.893703	0.974844	0.650795	0.70035	0.817939	0.764056	0.888428	1.06344	0.956564	0.875409	0.722499	0.966471	0.763559	0.930276	0.683687	0.873727	0.832016	0.834398	0.787356
1.37619	1.49292	1.23177	1.39553	1.67285	1.37597	1.10898	1.13738	1.61299	1.57227	1.64726	1.5697	1.4797	1.45186	1.58611	1.89051	1.42752	1.18818	1.54955	1.66381	1.50914	1.63965	1.5087	1.36821	1.54826	1.35588	1.35775	1.32845	1.2511	1.57825	1.47506	1.37882	1.54682	1.46475	1.30207	1.35779	1.58774	1.92086	1.564	1.55261	1.37703	1.2624	1.46244	1.76671	1.50199	1.45028	1.37093	1.49586	1.50508	1.42576
1.16293	0.983525	0.979974	1.14851	0.897273	0.792368	0.928874	0.988664	1.0943	0.870452	0.855969	0.989107	0.939064	1.24754	1.01872	1.09407	0.93924	1.10165	1.07856	1.31617	1.30944	0.919651	0.99425	0.814506	1.15332	1.2309	1.10606	1.10944	0.861807	0.959805	1.06874	0.840823	0.994729	0.850787	0.688995	0.976796	1.00302	0.943145	0.907958	0.853414	0.980601	0.9963	0.87384	0.781492	1.09942	0.985794	0.934931	0.888502	0.870685	1.02222
0.825871	0.910348	0.801962	0.822461	0.923501	0.955904	0.615287	0.490147	0.536383	0.715227	0.691854	0.828422	0.789745	0.732205	0.753196	0.747082	0.729937	0.826249	0.867543	0.836413	0.672502	0.365119	0.6575	0.959666	0.677377	0.807384	0.753564	0.792849	0.964925	0.641018	0.87823	0.906177	1.28362	0.74006	0.775313	0.879847	0.8743	0.826948	0.873081	0.609637	0.882462	0.782768	0.778648	0.676332	0.555411	0.769458	0.946237	0.732264	0.695942	0.893765
1.13776	1.20068	1.0004	0.910129	0.912887	0.787672	0.900106	1.03785	1.01091	0.976166	0.943144	0.90314	1.12416	1.33986	1.21658	1.01726	0.816889	0.771439	0.991082	1.05785	0.942201	0.80196	0.672618	0.762072	0.880397	0.926086	0.810881	0.891729	0.99046	1.07059	1.16184	1.02771	0.849768	0.81893	0.921408	0.78451	0.932544	1.11724	0.93937	0.888656	1.00549	0.886505	0.912977	0.949503	0.934513	0.921375	0.725555	0.842839	0.72446	0.968406
1.05179	1.22702	0.870147	0.988722	0.876108	0.85474	0.868372	0.967798	1.19085	0.939797	0.948327	1.19481	0.919342	1.06388	1.04726	0.863968	0.659557	0.665257	0.877143	0.780291	0.932068	0.872987	0.951349	1.22185	1.05603	1.11406	0.713764	0.722464	0.772831	0.750712	1.03298	1.03484	0.773614	1.05446	0.88087	1.08872	1.02346	1.09338	0.83972	1.0473	0.980782	0.971356	0.903153	0.790038	0.801687	0.72633	1.02894	1.10105	0.950248	0.785376
0.582372	0.583646	0.506872	0.505043	0.504212	0.495451	0.583177	0.793356	0.686653	0.555163	0.513637	0.755697	0.600102	0.571206	0.662445	0.420543	0.448365	0.403499	0.347603	0.741417	1.01168	0.596615	0.512795	0.614246	0.49382	0.559932	0.461496	0.39204	0.543793	0.549018	0.405317	0.541973	0.669497	0.774934	0.681688	0.552397	0.430775	0.343609	0.625607	0.633352	0.618968	0.717943	0.545397	0.687432	0.639128	0.484308	0.50543	0.660017	0.789561	0.833445
0.981513	0.977542	1.13156	1.1178	0.975639	0.921889	0.851842	0.729516	0.84797	1.19269	0.959495	0.96936	0.93994	1.07454	1.089	0.979502	0.805969	0.988633	1.0666	1.13036	0.976057	1.11221	1.19531	0.912707	0.733465	0.983512	1.1343	1.20615	1.27909	1.14125	0.83214	0.829506	0.953003	0.951279	1.05744	0.97732	0.772487	0.919975	0.973314	0.778331	1.02036	1.08226	1.04481	0.905804	0.981718	1.01874	0.998181	0.891082	1.01471	1.17151
1.00106	0.995006	0.97452	0.922237	0.759382	1.16117	0.887424	1.04677	1.07437	0.947588	0.8089	0.83631	1.07745	0.88469	1.07383	1.17433	0.970772	0.932444	0.835014	1.25115	1.2982	0.976661	0.883828	0.834729	0.960127	0.879457	0.878222	1.00348	1.18734	1.13223	0.917128	0.647689	0.861842	0.724893	0.778357	0.678653	0.918534	1.09223	1.08577	0.798104	0.784619	0.953265	0.824625	0.632109	0.687835	0.731736	1.02058	1.07788	0.924734	0.923328
0.805996	0.830784	0.8658	1.00836	0.846244	0.778521	0.888094	0.864838	0.894547	0.786756	0.835397	0.838612	1.02466	1.28376	1.0087	0.902982	0.858685	0.81173	0.653283	0.850653	1.08864	0.865401	0.946433	0.855034	1.15951	1.00446	0.771495	0.948864	0.824096	0.819569	0.948458	0.997263	0.979951	0.883758	0.868268	0.770765	1.06617	1.14303	1.09912	0.787042	0.904862	1.17341	0.905083	0.908631	0.940096	1.01049	1.10525	1.05754	0.761254	0.802046
0.908739	0.887944	1.01951	1.25569	0.99982	1.02286	1.2525	1.08971	0.916174	1.34519	1.12403	0.923716	0.885864	0.915744	1.22711	0.986561	0.937052	1.11259	1.18044	0.805002	0.906845	0.629378	0.829455	1.208	1.25762	1.2262	1.27492	1.07035	0.826921	0.981912	0.990021	0.831503	0.844173	1.32574	1.38563	1.04016	1.20366	1.10128	0.934572	1.07083	0.939533	1.22418	1.14249	0.835597	1.004	1.19907	1.03332	1.01089	1.08216	0.870981
0.833518	0.812037	0.810419	1.04434	1.09163	0.959994	0.950273	0.745458	1.06455	1.23674	1.12988	0.988638	1.12837	0.916832	0.863624	1.06785	1.18383	1.02004	0.855505	1.05795	0.886597	1.02676	0.961694	0.861378	1.11855	1.03312	1.05854	0.911942	0.804594	1.088	0.825627	1.02986	1.06355	0.906986	0.917326	0.95485	0.927242	1.02803	1.14617	1.06649	1.04134	0.750215	0.695914	0.980184	1.03408	0.896437	0.870508	0.96107	0.931302	0.704421
0.853251	0.926432	1.30108	1.00742	1.04554	1.09982	0.972788	0.703986	0.922102	0.867089	0.781025	1.44949	0.959017	0.681876	0.766153	1.01358	1.23082	1.02216	0.890183	0.839579	0.732441	0.958602	0.942042	0.943323	0.889002	0.767299	0.627278	0.83344	1.13852	1.20032	0.911375	0.728063	0.785974	1.14124	1.06568	0.84016	1.1433	1.03584	0.834509	1.17483	0.950772	1.1004	0.94052	0.935375	0.82491	0.972316	1.14469	1.07651	1.19267	0.937172
1.24216	1.01753	1.22087	1.16447	1.02287	1.19493	0.974607	1.08727	1.20446	1.08246	1.29891	1.3203	0.974705	1.02042	0.984335	1.13298	1.27456	1.0415	0.987034	1.58248	1.27656	1.10035	1.12918	0.984143	0.951226	1.10375	1.0189	0.87433	0.873351	0.80008	0.875919	1.02876	1.19402	1.09663	1.11038	1.0301	1.11455	1.04249	0.955587	1.10233	1.01732	0.947142	1.21729	1.11526	0.805349	0.982951	1.04102	0.784703	1.17205	1.26366
0.962694	0.911033	0.778565	0.849403	1.06751	0.904956	1.20477	1.11557	0.970131	0.835606	0.872585	1.0341	1.31019	1.12508	1.08109	0.95709	1.13816	1.06298	1.02034	0.906867	0.877916	0.953957	1.14708	1.21186	1.08065	0.947692	0.964408	0.948393	0.938015	1.12668	1.16945	1.05454	1.17992	1.15997	1.0301	1.22408	1.0131	1.25662	1.1697	1.02834	0.968918	0.926952	0.885434	0.885572	1.12249	0.945654	0.92204	1.15767	1.11173	1.12732
0.68681	0.798996	1.2041	1.24113	0.690826	0.783975	1.05123	1.05984	0.996637	0.890826	0.72328	0.980338	0.887274	0.991864	1.22829	1.05815	1.05932	1.04088	0.951396	0.876353	0.90171	1.22241	0.96786	0.924135	0.92605	0.908451	1.0294	0.870855	0.769686	0.981842	0.897281	0.870337	0.815151	0.855649	1.00364	0.901639	0.860188	0.90631	0.856046	0.765812	1.04638	0.859437	0.83837	1.05603	1.07195	0.956166	0.910736	1.01239	0.92708	0.993678
1.34206	1.18865	1.35909	1.20803	1.03609	1.16136	1.19037	1.1682	1.4219	1.27063	1.23021	1.33548	1.3142	1.36856	1.34406	1.36456	1.36285	1.40514	1.14476	0.947701	0.966831	1.33112	1.53764	1.32829	1.17826	1.13133	1.18609	1.14249	1.06935	1.40444	1.37594	1.27737	1.48311	1.41347	0.998098	1.18467	1.28458	1.43149	1.49711	1.4361	1.27082	1.17141	1.31719	1.19495	1.29726	1.46891	1.60099	1.4575	1.51264	1.31314
0.946765	0.996186	1.0269	0.683	0.873488	1.09825	0.967785	1.05672	1.14036	1.27835	0.945377	0.885153	0.84739	1.21904	0.885348	0.9228	0.896994	0.882838	1.22267	1.21613	0.861828	1.01533	1.24608	1.18235	1.14754	0.971442	1.2715	0.975879	0.95777	1.10494	0.99683	0.944403	0.9183	1.06275	1.02593	1.00288	0.959595	1.25691	1.21812	0.930578	0.965594	1.03082	1.04672	1.17256	1.11255	1.15088	0.924087	0.857998	0.962432	1.06581
1.03886	0.996942	0.905921	0.950262	1.10208	0.890195	0.999372	1.05727	1.01147	1.00356	0.972901	1.20913	1.15782	0.956845	1.05954	0.925177	0.864939	0.949512	0.916094	1.07494	1.11266	1.01902	1.36132	1.12355	0.832587	0.796011	0.833016	0.964531	0.985112	0.953525	1.01449	1.06109	1.00217	0.829443	0.816211	0.91061	0.955989	1.05191	0.927316	0.990704	1.0641	0.950202	0.905057	0.902725	1.08124	1.15126	1.20282	1.02049	0.871123	0.89171
0.843416	0.885799	0.750151	0.88973	0.93634	0.986414	1.18394	1.06001	1.19237	1.03205	1.08055	0.894054	0.901134	0.954442	0.958781	1.06076	0.913619	1.13694	1.20066	1.24548	1.23455	0.975059	0.872747	1.17136	1.09251	1.08526	1.0504	1.02214	1.06802	1.07293	0.976783	0.981099	0.861024	1.22425	1.22378	1.07106	1.03007	0.775798	1.03708	1.13078	0.890549	1.06268	1.34956	1.23229	1.22389	0.980545	1.10363	1.10515	0.947905	1.05593
1.055	1.12388	1.16899	0.676575	0.803938	1.18176	1.05635	1.05971	0.944295	1.07006	1.20541	1.01891	1.09649	0.916973	1.0001	1.13631	1.14064	0.969356	0.82947	0.697938	0.988552	1.02076	1.00284	0.809848	1.03693	1.10512	1.14096	0.981266	1.03709	0.921278	0.863233	0.961952	1.08888	1.06547	1.12155	0.859713	1.13703	1.15947	0.994396	1.21049	1.14837	1.24534	1.16625	0.813194	0.961091	1.13098	1.03581	0.854885	0.871178	1.15048
1.09336	0.921849	1.16553	1.21054	1.03112	1.08007	1.07936	0.984637	0.816046	1.06877	1.11833	0.757487	0.809431	0.740439	0.881385	0.896344	0.937732	1.06056	0.88133	0.944858	1.12839	1.31363	0.923794	0.909923	1.25019	1.03513	1.18603	1.30119	1.05767	1.0591	0.9188	0.845258	0.908363	0.885238	1.01588	0.899955	0.849629	1.20557	1.07598	1.07053	1.27107	1.08635	1.02445	0.985031	1.07982	0.988646	0.897381	1.02841	1.09962	0.92291
1.14576	0.746201	0.903555	0.667879	0.618754	0.934726	0.79869	0.746536	0.980883	0.712096	0.772874	1.00178	1.0803	0.947887	0.868373	1.07191	0.974823	1.0184	0.675135	0.671352	0.7885	1.0295	0.981539	0.795495	0.894176	0.878997	0.895195	0.883658	0.870092	0.869486	0.770079	1.02012	1.03923	1.00981	1.01071	0.812054	0.961539	0.95438	0.857694	1.08445	0.99348	1.00123	1.08113	0.982377	1.11416	1.03853	0.804305	0.758318	0.906079	0.934566
0.938999	0.88675	0.744732	0.970214	1.12372	1.28764	1.01202	0.894087	0.905283	0.902343	0.927108	0.778405	0.742589	1.32003	1.00273	0.895417	0.988223	0.86598	0.62346	0.818913	1.05403	0.811913	0.784177	1.03105	1.13666	1.10839	0.889253	0.949243	1.12016	0.881158	0.884296	0.92072	0.924611	0.826392	0.726718	0.862993	0.944274	1.0301	0.740414	1.16048	1.06664	0.984462	0.798663	1.05012	0.855675	1.00787	0.828564	0.838996	1.06142	0.996312
0.822377	0.680248	0.619346	0.711999	0.747002	0.811294	0.800604	0.866368	0.734788	0.74179	0.807265	0.760548	0.821985	0.815297	0.888375	0.803184	0.924684	0.826613	0.807612	0.89322	0.917987	0.96432	0.89845	0.86638	0.833951	0.821209	0.912493	0.803467	0.644698	0.741488	0.981539	1.07097	0.872923	1.0528	1.0243	0.838609	0.901355	0.957316	0.808783	0.620161	0.607832	0.87954	1.01129	0.703885	0.661891	0.730598	0.696415	0.739776	0.921797	0.783867
0.851696	0.920538	0.919464	0.955183	0.807168	0.676815	0.887316	0.966853	0.985539	1.02588	0.97663	0.831216	0.665323	0.721014	0.825787	0.63788	0.822663	1.01702	0.81626	0.941992	0.892597	0.738404	0.707003	0.867557	0.750012	0.821782	0.85989	0.871472	0.937905	0.782758	0.864424	0.840722	0.781152	0.979487	0.760913	0.713187	0.711594	0.728401	0.648529	0.778049	0.834417	0.961128	0.800134	0.719676	0.719095	0.8235	0.941144	0.868405	0.825961	0.842373
1.18458	1.29816	1.25948	0.882596	0.873399	0.915696	0.984916	1.08169	1.21844	0.936877	1.09755	1.00032	1.18239	1.3916	1.14655	1.06456	1.11267	0.977014	1.20216	1.08392	1.07018	1.17839	1.26518	1.01338	0.901507	1.0424	0.876325	1.03925	0.951621	0.861503	1.08925	0.982819	1.18742	1.3006	0.98774	1.018	1.05182	1.27214	1.25069	1.02959	0.735782	1.13197	1.4442	1.09335	1.09265	1.1529	1.19907	1.03706	0.969246	1.20304
1.01712	1.02346	0.917964	0.864182	0.934518	0.936058	0.886434	0.669609	0.872884	0.740412	0.895924	0.975031	0.979375	0.919489	0.716822	0.674406	1.08312	1.08245	0.719411	0.812197	0.87705	0.776442	0.894222	1.04358	0.996791	0.962281	0.784489	0.897578	0.86659	0.810568	0.630248	0.921325	0.732598	0.854551	0.646083	0.609121	0.800709	0.823347	1.02005	0.760263	0.726451	0.971354	0.792745	0.889642	0.8954	0.976672	0.820352	1.05239	0.998268	1.01466
1.71378	1.91046	1.88972	1.67749	1.5924	1.50955	1.48038	1.62954	1.50074	1.39649	1.58293	1.30992	1.49555	1.4705	1.41769	1.24669	1.17216	1.56264	1.47442	1.59638	1.8246	1.66345	1.67251	1.55192	1.72898	1.39878	1.27359	1.59417	1.63235	1.57297	1.47003	1.62194	1.8794	1.84774	1.70857	1.44388	1.28671	1.44667	1.54799	1.60003	1.30843	1.38921	1.34985	1.42725	1.4295	1.47195	1.43638	1.70014	1.55491	1.36668
1.16504	1.04627	1.03613	1.20741	1.27646	0.902261	0.716106	1.0115	1.13168	0.976103	0.843945	0.856509	0.994914	0.935712	1.00311	1.07248	0.81667	1.0315	0.935775	1.20315	1.01887	0.907074	0.916579	1.18746	1.131	1.15197	1.23568	0.973329	0.954864	0.884304	0.987845	1.02296	1.10551	1.10419	0.994999	1.00459	1.17024	1.04076	0.93232	1.10264	0.928629	1.29274	1.11006	1.09082	1.35385	1.02787	1.11868	1.16071	0.996026	0.915357
0.63417	0.757901	0.582432	0.707327	0.655556	0.684976	0.772093	0.790241	0.688378	1.01219	0.746644	0.838832	0.75817	0.693508	0.802687	0.80378	0.787842	0.790966	0.750402	1.04192	0.764119	0.782064	0.665506	0.753453	0.608871	0.881161	0.832683	0.797593	0.658381	0.761632	1.00962	0.736594	0.903598	0.965442	0.940925	0.904505	0.929076	0.864385	0.681944	0.520931	0.616971	0.758492	0.805963	0.978053	0.751983	0.622377	0.654638	0.675995	0.582835	0.711461
0.943056	0.98416	1.18892	0.887836	0.777517	0.821164	0.780572	0.756911	0.934739	0.957503	0.872615	0.99443	1.01858	0.918117	0.828678	0.915245	0.969116	1.02011	0.844737	0.880289	0.843351	1.00231	0.84204	0.82999	1.11588	0.89829	1.04727	1.00266	0.930533	0.77121	1.15784	1.36306	1.19919	0.947443	1.23507	1.16591	0.983706	1.12912	1.04444	0.962505	1.07628	1.00829	1.16561	0.968943	1.1523	1.01235	0.83967	0.816744	0.919665	1.12372
1.03281	0.905044	0.817757	1.01807	1.02909	1.08874	1.09952	0.973748	0.80874	0.966825	0.942081	1.13985	1.1483	1.00661	0.990894	0.967355	0.886904	0.731498	1.01347	1.26513	0.952237	0.964996	0.936265	1.13598	1.01231	0.933881	0.933377	1.01115	0.957761	0.84962	0.879026	1.09111	1.14397	1.04703	0.993567	0.867996	0.905967	1.03053	0.851205	0.932329	1.09375	1.15749	1.20224	1.29779	1.14343	1.19119	1.04778	0.746711	1.01871	1.09039
0.629052	0.546333	0.788258	0.746301	0.804768	0.545851	0.638258	0.774507	0.703003	0.588776	0.50937	0.478527	0.671291	0.615598	0.598787	0.483097	0.496314	0.554286	0.666801	0.56073	0.794396	0.858414	0.699986	0.744579	0.642993	0.541442	0.607033	0.620345	0.762351	0.857854	0.685704	0.769992	0.815928	0.791129	0.801535	0.685335	0.586735	0.666451	0.649265	0.527831	0.415318	0.456357	0.618624	0.63432	0.632684	0.581079	0.806565	0.814782	0.740083	0.532857
1.21352	1.17374	0.945883	0.964068	1.18367	0.80688	1.09275	1.15354	1.03043	1.15393	1.15622	1.15127	1.07939	0.92836	1.07966	0.85387	0.687895	0.855733	1.1999	1.18661	0.894106	0.870638	1.09966	1.49324	1.29995	1.36722	1.25759	1.34942	1.01966	0.977373	0.991504	0.860197	1.03428	1.26316	0.990692	0.808545	0.924752	0.954415	1.18967	1.17711	1.14997	1.0703	1.12622	1.10982	1.15868	0.982415	1.11003	1.00945	1.09735	1.14563
0.859004	0.740768	0.833718	1.14878	1.14861	1.01172	0.988114	0.838904	0.764021	0.908608	1.07663	1.03008	0.739624	0.930029	1.05518	0.980693	0.769464	0.867547	0.701203	0.77366	0.895381	0.929678	1.05145	0.9808	1.02625	1.01458	0.925247	0.983211	0.943381	0.701495	0.81893	0.890408	0.992467	1.03236	1.16538	1.00085	0.973609	0.910722	1.00835	0.880278	0.794569	0.843225	0.935157	1.06463	0.758311	0.933035	0.956365	1.05383	1.16129	1.06139
0.832786	0.9903	0.99248	0.780834	0.999473	0.952721	1.07923	0.94219	0.969758	0.966164	0.942001	1.1331	0.87109	0.874062	0.747493	0.869771	0.726243	0.903298	0.904876	0.826781	0.913934	0.690933	0.63656	0.947452	1.10521	1.01323	0.800052	0.916004	1.01976	0.902771	1.12473	1.00374	1.03633	0.990285	0.988113	0.892716	0.801346	0.946051	0.862708	0.880151	0.95258	1.06445	1.13869	0.918875	1.2403	1.1448	1.04412	1.12619	0.828944	0.871404
0.991948	1.01988	1.15154	0.99849	1.22	1.22593	1.28388	0.870981	1.09121	1.12395	0.811488	0.949874	1.29035	1.33414	1.20432	0.771708	0.974569	1.2619	1.37224	1.19934	1.21613	1.30785	1.27154	1.0634	1.08744	1.2981	1.12342	1.14712	1.07813	0.931613	1.23618	1.20473	1.19251	1.31298	1.0692	1.19948	1.24061	1.2967	1.25623	0.917012	1.23296	1.40398	1.13676	1.05769	1.04878	1.08832	1.51036	1.21899	1.34555	1.44975
1.23399	0.679479	0.582783	0.771639	1.14268	1.10453	1.07254	1.00186	0.789044	0.976425	1.18035	1.22989	0.765759	0.763579	0.876578	1.13056	0.950614	1.02734	1.04717	0.951581	0.934795	1.237	0.987074	1.07216	1.03628	0.870047	0.825044	1.00993	1.16537	1.07845	1.0973	1.02649	0.862349	0.847936	1.10168	1.15334	0.972985	0.858225	0.964782	1.03531	1.01416	0.844634	0.948319	1.0846	1.06384	1.00756	1.01933	1.07051	0.956364	1.04274
0.900872	0.754504	1.05585	1.12502	1.12752	0.907324	0.859912	0.780133	0.932622	0.931947	1.10572	1.01915	1.24475	1.08879	1.01547	0.836741	0.710827	0.934115	0.898402	0.954993	0.813243	0.74105	0.948137	1.03234	1.22187	1.13362	1.04389	0.933951	0.992103	1.02676	1.109	1.03409	1.04011	1.02543	1.14682	0.86594	0.875798	0.882952	0.789324	0.774643	0.737589	0.649842	0.800836	0.852541	1.1462	0.954834	0.948997	0.901559	0.801101	0.738951
1.07397	1.04907	1.12674	1.08734	1.14003	1.37379	1.25273	1.22009	1.22189	1.31082	1.01154	1.00812	1.0845	1.28734	0.983197	0.938356	1.11129	1.27254	1.1814	1.03677	1.17136	1.0941	0.912055	1.10877	1.43187	1.46941	1.12229	1.05022	1.02586	1.13451	1.24129	1.1924	1.10495	1.18683	1.23853	1.34138	1.19669	1.15419	1.3454	1.10415	1.11275	1.26738	1.09635	0.918819	1.04376	0.939177	1.26873	1.21621	1.14128	1.46345
1.07015	1.02577	1.07085	0.989201	1.08238	1.00279	1.25138	1.10138	0.955017	1.13711	1.03998	0.987298	1.02107	1.15548	1.00949	1.13334	1.23511	1.22536	1.17317	1.08718	1.16936	0.897667	0.842442	1.08174	0.838177	1.20739	1.20701	1.03865	1.02659	1.16814	1.34267	1.17005	1.1395	1.07881	1.00012	0.967131	1.01877	1.06749	1.11511	1.02866	1.27447	1.1912	1.09675	1.21636	1.28742	1.19332	0.928923	0.948621	0.960792	1.16831
1.0387	1.04062	1.05747	1.17944	1.24763	1.09394	1.11091	1.10683	1.14997	1.30245	1.02034	0.801547	0.971812	1.17283	1.02775	1.0314	1.11093	1.07124	1.09805	1.14317	1.04698	1.02796	0.979252	0.86259	0.984812	1.20328	0.952423	1.05156	1.09525	1.08537	1.16844	0.95107	0.856516	0.997714	0.98799	1.22065	1.02182	0.971135	0.830976	0.959151	0.654507	0.86724	1.08586	1.2266	0.986354	1.10147	0.895276	1.10258	1.04712	1.01283
1.14552	1.41887	1.38329	1.34407	1.44934	1.26066	1.29111	1.21404	1.17397	1.05229	1.02867	1.2127	1.38664	1.5764	1.32964	1.29437	1.25382	1.34999	1.58272	1.53666	1.62969	1.63113	1.03849	1.0294	1.16482	1.36912	1.28991	1.19648	1.36519	1.37732	1.44681	1.32004	1.11798	1.24809	0.913001	1.22445	1.0913	1.02405	1.32898	1.13562	1.09748	1.32563	1.39775	1.36636	1.31527	1.37841	1.29013	1.14806	1.141	1.15755
1.11219	1.11969	1.12201	1.05159	1.0507	1.10578	1.1455	1.26466	1.15855	1.0802	1.13212	1.26436	1.1488	1.21827	0.991973	1.16372	1.15665	1.08697	1.16535	0.984061	0.907633	0.972508	1.18953	1.18007	1.27586	1.23507	1.10685	1.21935	1.10023	1.01923	1.12895	1.34062	1.11073	0.914797	1.19646	1.13629	1.26396	1.14773	1.1861	1.08437	1.0275	1.23704	1.09236	0.985798	1.10544	1.18577	1.03865	1.16429	1.20442	1.12583
0.945849	1.17554	0.989264	0.870251	0.8708	0.900736	1.16088	1.41155	1.08215	1.0235	1.1047	1.1375	0.874906	0.838842	0.978753	0.958563	1.03668	0.979766	0.935943	0.965548	0.944264	1.0215	0.886251	0.873484	1.03783	1.11595	0.924067	0.926607	1.036	0.839155	0.737686	0.968189	0.953254	0.985922	1.20846	1.1443	1.181	1.51043	1.3391	0.985949	0.899667	1.12087	1.28102	1.30318	1.0808	0.947009	1.16071	1.03528	0.97358	1.11933
1.03983	0.973313	1.20566	1.3463	1.4074	1.35789	1.21536	1.23376	1.59858	1.20734	0.906413	1.05784	0.998575	1.1245	1.29598	1.2842	1.10204	1.13151	1.25086	1.38746	1.07096	1.17451	1.16043	0.996307	1.12903	1.03848	0.906657	1.0376	1.20443	1.18945	1.0846	1.05807	1.12879	1.21399	1.0611	1.07312	1.17399	0.959445	0.872231	1.1573	1.35599	1.06855	1.27814	1.18017	1.21246	1.02245	1.02321	1.2845	1.1087	0.987075
1.22396	1.21389	1.1567	0.990432	1.02693	1.00455	1.26244	1.17689	1.1732	0.981448	1.13013	1.17244	0.996026	1.1223	1.041	1.05395	1.0513	0.940549	1.19272	1.19145	1.0928	1.25094	0.915448	0.795893	1.21779	1.14916	1.15875	1.05025	0.941905	1.08867	0.995786	0.883708	0.915365	1.17581	1.19962	1.13208	1.03726	1.40238	1.41315	1.28781	1.35957	1.02802	1.26985	1.07473	0.990224	0.872763	1.11122	1.10089	1.12769	0.973916
0.917532	1.05452	0.903484	0.939797	1.11063	0.939289	0.775389	0.830598	0.839404	0.954768	0.788283	0.700697	0.807074	0.721781	0.865102	1.19423	1.06625	0.977048	0.938842	0.991315	0.73074	0.870444	0.901149	0.980812	0.998042	0.83073	1.03956	0.843809	0.905064	0.836092	0.908544	0.965158	0.865607	0.750362	0.969071	0.992974	1.04526	0.925685	1.01068	1.11391	0.785752	0.938062	0.742325	0.956628	1.08371	0.646513	0.699796	0.968945	0.830475	0.905743
0.909474	0.887957	0.806073	0.525187	0.625568	0.624788	0.664504	0.7588	0.775772	0.650875	0.634361	0.77109	0.836695	0.856422	0.843024	0.860673	0.841563	0.645224	0.825115	0.786529	0.720216	0.625188	0.622247	0.767992	0.735746	0.644112	0.613023	0.727016	0.670382	0.647682	0.621949	0.895176	0.932821	0.732759	0.765608	0.555667	0.748617	0.825125	0.599003	0.76485	0.754073	0.669833	0.642833	0.582112	0.616483	0.729867	0.827925	0.83118	0.74737	0.798378
0.822866	0.889484	0.662516	0.874091	0.902208	0.860345	0.742508	0.902358	0.779997	0.818738	0.882967	1.13167	0.744726	0.627541	0.944453	0.927286	0.796106	0.75988	0.916491	0.803493	0.936552	0.728256	1.1876	0.96905	0.81139	0.707676	0.672409	0.623493	0.818892	0.772614	0.688713	0.907414	0.852953	0.857858	0.856361	0.922942	0.703218	0.786538	0.944884	0.712125	0.921849	0.558702	0.675965	0.89686	0.830796	0.93328	0.849662	1.05543	0.986533	0.758082
0.738375	0.989194	0.82331	0.917008	0.845028	0.715184	0.808201	0.697937	0.737772	0.770238	0.79659	0.911333	0.702553	0.561698	0.796885	0.69582	0.714427	0.914034	0.714972	0.827852	0.946181	0.843499	0.51225	0.815685	0.847368	0.731001	0.718965	0.71879	0.802114	0.875598	0.723617	0.910925	1.0441	0.783244	0.804609	0.828554	0.718507	0.797112	0.70457	0.729789	0.733933	0.653969	0.800049	0.797676	0.703473	0.911572	0.734988	0.729374	0.67433	0.79025
0.763186	0.725483	0.631681	0.710545	0.856772	0.801334	0.68691	0.865472	0.841873	0.790321	0.929389	1.0814	0.759201	0.855142	1.08007	0.966932	0.872873	0.682748	0.698659	0.864045	0.820273	0.651656	0.595571	0.729024	0.664775	0.777779	0.742977	0.75794	0.807303	0.879984	0.823214	0.891797	0.846913	0.904074	0.933117	0.701004	0.78585	0.70988	0.494849	0.638786	0.654527	0.892379	0.683014	0.494312	0.73163	0.705464	0.670993	0.669703	0.639188	0.712551
1.02639	1.2969	0.985379	1.2503	1.15766	1.22297	1.21124	1.42251	1.28834	0.988426	1.05618	1.32975	1.16587	1.25842	1.18832	1.10269	1.39483	1.19622	1.28866	1.32177	1.20061	1.26111	1.05467	1.23363	1.06017	0.872622	1.10514	1.44821	1.2302	1.05265	1.19984	1.14196	1.2338	0.958672	1.0349	1.04742	1.20134	1.10662	1.18567	1.1376	1.03229	1.10425	1.17702	1.30296	0.972471	1.31235	1.23043	1.24501	1.20059	1.23411
0.931507	1.15272	0.945133	0.922374	0.803902	0.93048	0.845834	0.78561	0.876891	0.885383	1.01971	1.18857	0.922281	0.893849	0.981009	1.07015	1.0496	0.913082	0.915219	0.750713	0.862698	0.872457	0.792181	0.915174	0.901344	0.907429	0.943975	0.939259	0.728235	0.857232	0.855045	0.738471	0.725959	0.663952	0.851339	0.880638	0.851182	0.85361	0.8743	0.774944	0.968836	0.813115	0.931635	0.832593	1.07211	0.895994	0.827908	0.937356	0.760757	1.00777
2.01533	1.9688	1.96477	2.0873	2.08958	2.13272	2.04549	1.88682	1.9861	1.97247	2.02086	2.16391	2.24883	2.07018	2.08589	2.28098	1.74823	1.33471	1.71921	1.88134	1.95504	2.08504	1.93017	1.85713	1.74846	1.89093	1.91334	1.99704	1.77284	1.89643	2.19432	2.17186	1.7581	2.02345	1.95221	1.61595	1.64514	2.03202	1.80702	1.93154	1.75952	1.94166	2.08651	2.12986	1.56491	1.77028	1.88328	2.1304	2.04348	2.26682
1.14211	1.12473	1.04523	1.24403	1.20219	1.04946	1.10475	0.951626	0.910249	0.995026	1.15855	0.969236	1.13959	1.21398	1.20926	1.07574	0.91223	0.735893	1.05957	1.21488	1.28625	1.15683	0.985336	1.00287	1.10806	1.09071	1.16816	0.921826	1.14717	1.31199	1.10082	1.09104	1.22676	1.27971	1.18593	0.997808	1.07646	1.1642	1.15952	1.04462	1.01844	1.40728	1.04082	1.16287	1.35351	1.0381	1.16476	1.06852	0.928247	1.2113
0.978606	0.888168	0.697734	0.786763	0.794174	0.709872	0.653991	0.708672	0.676683	0.636528	0.641974	0.702959	0.726914	0.814879	0.648427	0.590785	0.575706	0.619635	0.723525	0.881017	0.741982	0.809822	0.764032	0.767511	0.760897	0.746355	0.836488	0.862684	0.834528	0.874614	0.920726	0.765077	0.709649	0.746608	0.812033	0.792795	0.852193	0.763729	0.787926	0.805828	0.796758	0.871689	0.916523	1.00116	0.824327	0.824824	0.620282	0.685592	0.743241	0.905884
1.27717	1.10516	1.14048	1.17734	0.9968	1.08861	1.01713	1.24198	1.06321	1.04098	0.791767	0.837774	1.01234	0.968715	0.786524	0.854612	0.900958	0.869501	1.03534	0.970812	1.07163	0.94959	0.834864	1.20557	1.17397	1.1216	1.16404	1.26437	1.13841	1.17264	0.868407	0.966427	0.722129	0.877195	0.993953	1.09672	1.04378	1.06757	0.946782	0.826413	0.983739	0.835209	0.819163	0.983613	0.772503	1.03022	1.02865	0.972281	0.908443	1.18487
0.989001	0.941329	1.25729	1.22372	1.10468	1.06628	1.0591	0.854174	1.19114	0.919624	0.874153	1.07915	0.969988	0.868662	0.840979	1.0192	0.93528	0.887641	1.17301	1.03455	0.788179	1.24051	1.2914	0.996668	1.09803	0.857696	0.905718	1.01429	1.0173	1.06327	1.05472	1.01643	0.847468	0.851596	1.07537	1.09211	1.05626	1.16409	1.07026	1.31979	1.12307	1.23206	1.33778	0.944715	0.99659	1.38552	1.15287	1.11519	0.958902	1.00516
0.795095	0.949283	0.894857	0.938702	0.925932	0.773457	0.728371	0.913022	0.810518	0.924205	0.582465	0.4892	0.726311	0.829401	0.695983	0.793716	0.863459	0.8637	0.898692	0.707452	0.910272	0.706315	0.865227	0.842576	0.888169	1.01084	0.702519	0.847365	0.763986	0.718792	0.719138	0.718128	0.704928	0.89536	1.01164	0.847441	0.620218	0.730455	0.714043	0.918644	0.727832	0.757996	0.744576	0.868308	0.930473	0.704375	0.840231	0.635851	0.693695	0.947749
1.25462	1.30216	1.27396	1.20866	1.10562	0.810471	0.997911	1.19346	1.29032	1.20239	0.990619	0.942965	0.944862	1.02846	1.16567	1.21291	1.1703	1.0746	0.776454	0.912344	1.01506	1.15347	1.10448	1.01802	1.09473	1.18925	1.12262	0.991802	1.10388	1.04909	1.06429	1.119	1.0002	1.16313	1.11774	1.16533	1.3319	1.07571	1.16421	1.09405	0.890044	1.0588	1.17632	0.924033	0.988744	1.20833	1.18138	1.13057	1.21375	0.959047
0.822256	0.958451	1.148	1.11289	0.971562	0.896797	0.992362	0.945598	0.826051	0.816117	0.883308	1.1301	1.05991	1.03811	1.07721	0.907415	0.82252	0.841259	0.980779	0.883228	0.774718	0.709798	0.928324	0.732092	0.8852	0.907852	0.784126	0.993441	0.890555	0.907206	0.742801	0.822088	0.673248	0.749569	0.757403	0.890162	1.07391	0.963755	0.937946	0.88243	0.932078	0.649572	0.830874	0.845824	0.888679	1.01445	0.972441	0.982949	0.797325	0.752225
0.699891	0.785158	0.85128	0.576502	0.838614	0.87466	0.703992	0.863621	0.808102	0.849743	0.864198	0.735569	0.708328	0.979093	0.768071	0.854726	1.03992	0.97623	0.883254	0.901307	0.968054	0.959699	0.970007	0.958623	0.720637	1.06457	0.94755	0.906593	0.830401	0.907488	1.06842	1.09679	0.898884	0.801115	0.912297	0.74581	0.824397	0.853131	0.830008	0.960748	1.02899	0.990847	0.978654	0.832994	0.859106	0.861127	0.88201	0.790806	0.847952	0.97818
1.23364	1.06426	1.1207	1.10006	0.934791	1.1872	1.21709	0.984953	1.25827	1.32109	1.30275	1.10092	1.37768	1.28741	1.21264	1.08276	0.922241	1.15097	1.24353	1.05375	1.17488	1.26768	1.37056	1.12364	1.19489	1.12157	1.04597	1.09935	0.94101	1.36759	1.2789	1.05093	1.40206	1.30275	0.995285	1.07948	0.986966	1.01784	0.929363	1.18788	1.1197	1.10304	1.02346	1.20479	1.27091	1.29799	1.28324	1.08328	1.10755	1.06015
1.16653	0.942952	1.21524	1.00535	1.01667	1.12048	1.17716	1.12485	1.0809	1.34437	1.04883	0.972581	0.944843	0.915309	0.810156	0.978815	0.993366	1.10718	1.04691	0.940841	1.23943	1.26558	0.788993	0.848087	1.12261	0.885489	1.03656	1.34544	1.1802	1.16513	1.03571	1.16341	1.12315	0.986045	1.18366	1.10425	0.90724	0.992334	1.07144	1.0189	0.818103	0.987027	0.927669	0.762167	0.864009	1.01825	1.15951	0.878886	1.0837	1.00499
1.1128	0.962109	1.19303	1.09995	1.03708	0.989134	0.965173	1.34771	1.27842	1.12136	0.871953	0.96472	1.09137	1.17637	1.18654	1.13875	1.11794	1.09569	1.02104	1.01908	1.43328	1.34977	1.14913	0.998776	1.03266	1.11534	1.13182	0.957027	0.906443	0.863544	0.963727	0.931292	1.20404	1.38803	1.08336	1.08155	0.884567	0.902299	1.07272	0.839181	0.860772	0.943047	1.29881	1.28115	1.01911	1.06295	1.18502	0.926737	0.861974	0.833218
1.32309	1.26178	1.40792	1.373	1.27483	1.55963	1.40401	1.23455	1.24966	1.42588	1.27016	1.51846	1.21827	1.20717	1.14501	1.3068	1.50858	1.56379	1.21542	1.26605	1.42979	1.22612	1.31605	1.42914	1.57327	1.36705	1.58062	1.38583	1.78392	1.23502	1.26381	1.38322	1.40224	1.51234	1.4032	1.6264	1.50971	1.46759	1.46585	1.55648	1.25666	1.23444	1.21556	1.51282	1.35986	1.38013	1.58627	1.44423	1.3576	1.60252
0.807683	1.01985	0.989066	0.856052	0.698853	0.900295	1.02698	0.833948	1.11184	0.983881	0.909977	0.819282	0.94194	1.15104	1.10886	1.02701	0.957058	0.899203	1.03991	1.028	0.668927	0.740727	1.10847	1.07348	1.16952	0.890891	1.0569	1.01976	1.13123	0.888699	1.0994	1.11241	1.05551	1.01257	0.912659	1.05124	0.697084	0.807944	0.980164	1.24157	1.01784	0.727376	0.811251	0.725404	0.983927	0.83935	0.863541	0.895197	0.704886	0.857873
0.807572	0.96053	1.11702	0.91732	0.897073	0.721006	0.74955	0.873354	0.819215	0.975995	0.872059	0.91165	0.775102	0.709097	1.01281	1.10683	0.989918	0.75617	0.779942	0.83389	1.02507	0.925615	0.965303	1.08137	1.0757	0.871317	0.904604	0.937154	0.861142	0.921299	0.822339	0.896876	1.16005	1.03759	0.716658	0.685228	0.90053	1.0018	0.911559	0.917536	0.74982	0.884493	0.976823	1.02593	0.836212	0.802122	0.800605	0.795341	0.997043	1.09122
0.892165	1.30478	1.18412	0.97645	1.24515	0.963208	0.901318	1.17793	1.09179	1.06219	1.34029	1.13879	0.948589	1.07208	1.03342	1.06366	1.26847	1.45809	0.84459	1.02266	1.18241	1.19061	1.26762	1.35062	1.1401	1.04371	1.47716	1.00105	1.20346	1.15732	1.0613	1.0961	1.1611	1.16345	0.807994	1.15063	1.15118	0.980633	1.20536	1.35893	1.27908	1.13392	0.770331	0.816237	1.08099	0.748551	0.902889	1.33741	1.36584	1.03214
0.958882	1.18642	1.50881	1.4993	1.51992	1.08739	0.822431	1.05123	1.22464	1.04824	1.16393	1.07102	1.1	1.12327	0.976022	0.971646	1.22196	1.24213	1.30931	1.24255	1.26101	1.4692	1.29595	1.35665	1.37234	1.35618	1.15476	1.38971	1.25195	1.18466	1.16529	1.36449	1.47752	1.2514	1.02928	1.00061	1.27806	1.16482	1.14747	1.17816	1.33562	1.15938	1.15619	1.03176	1.13774	1.12566	1.04751	1.07159	1.18288	1.04809
0.906555	1.05604	0.784999	1.05761	1.11	1.13112	1.15546	1.20165	0.803871	0.786645	1.0063	0.987927	1.15252	1.0489	1.16046	1.05408	1.04855	1.02991	1.13028	1.11854	1.04395	1.06558	0.812373	1.02461	0.726815	0.859397	1.16249	1.09213	1.14344	1.13322	0.846909	0.687576	0.806994	1.1721	1.14451	0.937935	0.744005	0.833768	1.08686	1.18103	1.09408	1.2181	1.05019	0.8493	1.00832	1.05682	1.05952	1.16215	1.29665	1.12399
1.00932	1.07703	0.974241	1.21884	1.27769	0.988098	1.06518	1.11039	1.13497	0.854878	1.34273	1.2299	1.20127	0.943038	1.15035	1.20342	0.835448	1.09743	1.24786	0.931102	1.06244	1.17065	0.923445	1.11026	1.01065	0.955295	1.10557	1.1029	1.03754	0.89943	1.08548	1.01084	1.20819	1.03225	0.953537	1.1534	1.13528	1.1971	0.99995	0.949636	1.14673	1.07053	1.21912	1.25398	1.16993	1.09638	0.982457	1.05638	0.976733	1.14154
1.12741	1.11151	1.28391	1.02781	1.18084	1.3123	1.19002	1.08228	1.1749	1.23769	1.17281	1.04247	1.00513	0.815947	0.950049	1.01224	1.08055	1.19956	1.06289	0.86662	1.11265	1.33451	1.29563	0.785591	0.804339	0.930589	1.08755	1.13482	0.84806	0.831799	0.972023	1.05844	1.05744	0.951406	0.837128	0.737524	0.87236	0.9293	0.743797	1.13157	1.0669	1.13299	1.12184	0.985362	0.835546	0.92791	1.20929	1.00375	0.854627	1.0128
0.763881	0.960575	1.08514	0.835995	0.865166	0.713833	0.61107	0.61935	0.882747	0.97062	1.07483	0.937817	0.94868	1.02978	0.962682	0.988288	0.850768	0.83646	0.794035	0.880898	1.10285	0.981402	0.77653	0.948225	0.889962	0.961421	0.972144	1.00103	0.926445	0.992015	1.03409	0.934351	0.936519	1.19819	1.1139	1.02715	0.926546	0.910923	0.832349	0.989131	0.950521	0.994621	0.928569	0.821913	0.969814	1.08582	1.02225	0.871282	0.877288	1.04726
1.06261	1.04627	0.916059	0.923173	0.688151	0.68823	0.795788	0.636225	0.747747	0.876354	0.743335	0.742465	0.886133	0.581245	0.563042	0.765976	0.778075	0.757875	0.813894	0.836091	0.838032	0.784015	0.734488	0.900474	0.931603	0.647498	0.95551	1.04245	1.05314	0.946428	0.796902	0.864556	0.886118	0.838402	0.747903	0.752988	0.786655	0.834506	0.890115	1.03634	0.91595	0.694194	0.606259	0.511213	0.6725	0.790109	0.796586	0.89025	0.999454	0.889563
0.755566	0.744426	0.795865	0.837822	0.84809	0.856264	0.769528	0.824196	0.812787	0.722615	0.805662	0.825844	0.884931	0.821523	0.838889	0.687979	0.750346	0.763695	0.666731	0.594222	0.652485	0.805715	0.783443	0.729318	0.842926	0.913537	0.677717	0.850158	0.540616	0.941034	0.736615	0.790294	0.949993	0.711207	0.662593	0.838224	0.659902	0.793089	0.771378	1.00217	0.837241	0.594575	0.647466	0.704485	0.951423	0.838948	0.685748	0.856563	0.862474	0.832239
0.899206	0.89548	0.878771	0.751799	0.810345	0.813606	0.876193	0.8824	0.82025	0.651899	0.558624	0.662208	0.892396	1.0101	0.946795	0.661386	0.528221	0.662835	0.853862	1.05075	0.68979	0.573404	0.724789	0.722978	0.78102	0.669215	0.853892	0.81154	0.89817	0.652928	0.630795	0.778406	0.872353	1.04122	0.832473	0.788126	0.76131	0.813023	0.63822	0.716171	0.756742	0.95487	0.865673	0.652442	0.700704	0.745817	0.664529	0.764297	0.948949	0.905435
0.711614	0.663966	0.719739	0.836164	0.700438	0.916805	0.857249	0.831868	0.588707	0.823471	0.862579	0.883074	0.831008	0.656954	0.715348	0.875097	0.745137	0.610765	0.635254	0.664521	0.747506	0.720166	0.716696	0.690427	0.622467	0.693041	0.761156	0.78814	0.975569	0.822911	0.618369	0.724691	0.647724	0.629509	0.881303	0.711997	0.654666	0.781818	0.838602	0.623646	0.529797	0.636544	0.594782	0.667692	0.859245	0.726528	0.71814	0.745632	0.979509	0.958308
1.14365	1.03902	1.0647	1.15737	1.12857	1.16495	1.2074	1.29763	1.00726	1.07379	1.18643	1.30837	1.28781	1.11349	0.89074	0.921664	0.976016	0.935793	0.973106	1.08707	0.848751	0.696736	1.02497	1.0342	1.13843	1.04664	1.24875	0.909699	1.12656	1.24922	1.10726	1.08647	1.21402	1.02446	1.22795	0.998676	0.990245	1.05669	1.05161	1.05002	1.13727	1.0789	0.948623	1.20116	1.13963	1.1207	1.0509	1.18718	1.16238	1.14837
0.85575	0.844986	1.09352	1.06417	0.998298	0.929155	1.01247	0.794858	0.976338	0.767487	0.778028	0.831725	0.898337	0.923048	1.10887	1.02447	0.695578	0.900494	0.847401	1.07035	0.952553	0.837012	0.926265	1.08701	0.805003	0.981798	1.31613	1.03224	1.01847	0.866634	0.826255	0.821935	0.992387	1.09163	0.846618	0.891163	0.891132	0.585188	0.790467	1.00645	1.0224	0.912007	0.983352	0.812459	0.80275	1.0269	1.01268	0.833085	1.01047	1.01573
1.84622	1.53591	1.59041	1.45478	1.31794	1.26224	1.61566	1.58899	1.43118	1.32819	1.40107	1.34001	1.4138	1.72645	1.40038	1.62627	1.7866	1.27463	1.6569	1.63733	1.06194	1.08819	1.36959	1.44994	1.37711	1.39508	1.38069	1.71188	1.66987	1.51159	1.32134	1.46551	1.63614	1.74031	1.8743	1.55858	1.69127	1.63705	1.6231	1.6614	1.75312	1.53595	1.55328	1.38355	1.5176	1.52026	1.63458	1.48047	1.37879	1.4207
0.891523	0.833401	0.916018	0.892581	0.857096	1.1398	0.847611	0.762884	0.97096	1.09222	1.29688	1.18307	1.00733	0.989928	1.05103	0.964521	0.976614	0.878336	0.965082	1.02766	0.80233	0.787186	0.851204	0.894097	1.01441	1.05572	1.04765	0.797196	0.70941	0.912646	0.932461	0.988853	0.94311	1.19349	1.16075	0.815107	1.11862	1.3211	0.954677	0.806022	0.923386	0.965002	0.931741	0.810757	0.87308	0.805253	0.982729	0.992055	0.950194	0.795797
0.536419	0.676727	0.721907	0.72641	0.703317	0.528119	0.558659	0.765169	0.72559	0.643057	0.762138	0.985824	0.74633	0.602071	0.797615	0.666022	0.978474	1.02456	0.822599	0.702959	0.926476	0.812706	0.832714	0.78681	0.689798	0.765894	0.883216	0.832409	0.935537	0.825786	0.777033	0.610471	0.700508	0.873703	0.956066	0.785406	0.800802	0.828964	0.903013	0.961065	0.728135	0.936887	0.524917	0.718512	0.75632	0.846811	0.876075	0.843773	1.03232	0.819082
1.12495	0.804561	0.926652	0.956074	0.852882	0.865819	1.13933	0.775841	0.705232	0.933175	0.916553	1.0093	0.944619	0.88986	1.11077	0.819881	0.912547	1.06052	0.908168	0.889483	0.850266	1.10192	1.14382	0.862513	0.725077	0.944662	0.865636	0.788103	0.617657	0.706816	0.578771	0.704309	1.00702	1.11545	1.1341	1.00534	0.867043	0.95441	1.16241	0.856223	0.85411	0.644954	0.717791	0.788805	0.875334	1.19005	0.877215	1.00016	1.12323	1.33772
0.892263	1.20416	1.02163	0.993583	1.20298	1.32507	1.1251	1.30009	1.42153	1.01842	1.08677	1.01143	1.13969	1.01757	1.01817	1.09164	1.13048	1.07249	1.01892	0.869477	1.12278	1.11326	1.01933	1.0271	0.821162	1.03866	1.04817	1.06818	1.03608	1.07004	1.07667	0.961323	1.20056	1.09287	0.98682	0.907925	0.750226	0.924064	1.10128	1.02373	1.00755	0.886666	0.969584	1.01091	0.90692	1.48663	0.859793	0.741547	1.0455	1.08949
0.761582	0.953917	0.625928	0.52101	0.784828	0.842319	0.826142	0.516651	0.700344	1.02099	0.973763	0.724872	0.801652	0.815147	0.871027	0.631455	0.835427	0.764383	0.627562	0.738491	0.876376	0.785232	0.724348	0.81702	0.746096	0.80488	0.765629	0.690095	0.619544	0.577694	0.626381	0.687703	0.809327	0.639596	0.679057	0.617696	0.563342	0.695261	0.729058	0.50505	0.584952	0.791999	0.93739	0.831367	0.639902	0.638693	0.638365	0.683172	0.76973	0.798049
1.0941	1.13418	0.999564	1.01762	1.11642	0.93487	1.00961	0.779274	0.836406	0.763431	0.955844	1.19788	1.09469	1.04272	0.969268	1.02776	0.978445	0.946798	0.773262	0.884503	1.0832	1.05191	1.0739	0.891056	0.982101	1.07973	1.15017	0.87282	0.878876	0.971658	1.17107	0.983399	0.964952	1.19517	1.10621	1.16839	1.04017	1.0755	1.36724	1.05899	1.18864	1.12633	0.94985	1.15847	1.14764	0.928515	0.988849	0.925682	0.944315	1.07163
1.06315	0.907099	0.954246	0.871347	0.881868	1.00184	0.955623	0.683235	0.805061	0.95418	0.778462	0.788983	0.901255	0.999219	0.763234	0.6865	0.666303	0.895583	0.758756	0.761119	0.855613	0.611147	0.717956	0.668231	0.854904	0.613405	0.720165	0.93448	0.90837	0.860441	0.845958	0.889461	0.916199	0.846441	0.866775	0.798928	0.691588	0.663943	0.724454	1.00173	0.894165	0.949467	0.896553	0.846908	0.939356	1.15445	0.927944	0.706927	0.731445	0.863274
0.724661	0.743599	0.697748	0.824393	0.671507	1.0871	0.914396	0.803302	0.858368	0.815947	0.981372	0.80047	0.986329	0.963012	0.86081	0.803244	0.864204	0.944513	0.819245	0.712114	0.896577	0.986663	0.98881	0.712457	0.76891	0.836063	0.900398	1.00682	0.783117	0.98242	1.04523	0.879845	0.705216	0.85379	0.793597	0.97892	0.99845	0.787689	0.746294	0.699657	0.823411	0.976945	0.965039	0.939496	0.814047	1.06466	1.00142	0.964504	0.849793	0.795239
1.24693	0.895202	0.986453	1.25478	1.13414	0.934489	1.0724	1.40645	0.82468	1.04234	1.30237	1.07016	1.16831	1.07561	0.972483	0.746082	0.87283	1.1311	1.15701	0.839512	0.882656	0.991903	1.15351	0.845997	1.17757	1.17866	1.06683	1.26883	0.951041	1.05488	1.14903	1.11558	0.953151	0.883998	0.989056	1.2238	1.32812	1.37039	1.17343	1.07363	1.27103	1.46897	1.37953	1.11196	1.24347	1.26595	1.25514	1.48497	1.3245	0.936319
1.25867	1.32428	1.06444	0.943977	0.924914	0.910915	0.849765	1.02167	1.12583	1.15968	0.77057	0.696569	0.962662	1.02045	0.93052	1.0357	0.847649	0.756936	0.87957	0.977108	0.923474	1.05981	1.14074	1.23017	1.0032	1.18081	1.06881	0.88908	0.872119	1.10885	0.877136	0.891719	1.04241	1.02115	0.957316	1.00502	1.1663	1.0697	0.760524	0.812706	0.949737	0.972033	0.890781	1.1732	0.688827	0.616348	0.887501	1.02079	0.947726	1.17643
0.852991	0.853979	0.966271	1.05031	0.897872	0.99875	1.00445	1.06947	0.813683	1.05207	0.939512	0.7246	0.888448	0.99176	0.875882	1.00674	1.21256	0.986744	1.17075	0.89663	0.907377	0.818458	0.779068	0.971175	0.976888	0.915202	1.12983	0.99607	0.957007	0.882607	0.667229	0.981376	0.990554	0.821715	1.0512	1.18647	1.04814	0.98978	0.925799	0.878075	0.985364	1.14651	0.822677	0.881621	0.899963	1.03326	0.936007	1.02036	1.16845	1.08907
1.36572	1.14675	1.69459	1.36327	1.21504	1.28327	1.14903	1.06729	1.06722	1.14973	1.29981	1.23623	1.35242	1.20035	1.1795	0.960702	1.3047	1.23543	1.22045	1.28068	1.34647	1.24388	1.32865	1.26532	1.22348	1.11482	1.49618	1.14907	1.18057	0.994284	1.15435	1.43017	1.33672	1.11987	1.09016	1.3838	1.13751	1.15407	1.24133	1.5328	1.2671	1.19829	1.09708	1.16523	1.26431	1.16121	1.36756	1.08814	0.845595	0.981148
0.970116	0.793964	0.847855	0.713325	1.00112	1.02808	0.935769	0.981027	1.00938	1.00001	1.0175	1.00988	0.904405	0.771453	0.913523	0.925131	0.881844	0.987257	1.18406	0.793335	0.875144	0.758419	0.873694	0.913214	0.924975	0.783317	0.868272	0.8488	0.857853	1.01904	0.870761	0.762727	0.76319	1.03218	1.03966	1.02568	1.16692	0.989825	0.840417	1.00981	0.94308	1.05897	1.2482	0.95301	0.875252	0.861827	1.19022	0.856404	0.859662	1.14513
0.794324	0.97627	0.798979	0.501002	0.626208	0.783858	0.853797	0.963481	0.865233	0.903213	0.796211	0.879832	0.920788	1.09052	0.867529	0.991192	1.1703	1.05358	0.694771	0.834526	0.864695	0.870632	0.905018	0.999067	0.979884	0.84992	0.895102	1.00809	1.05716	0.913047	1.04415	1.05121	0.993697	0.877563	0.961983	1.03275	1.23395	0.978664	0.74123	0.774009	0.964049	0.882331	1.0271	0.765124	0.743745	0.688701	0.707579	0.769776	0.852295	0.656899
1.12642	1.01291	1.1548	1.19166	1.15615	1.10381	0.975932	0.792954	1.18407	1.1527	0.976532	1.02723	0.874992	0.951146	1.26954	1.11552	1.08903	1.1188	1.16267	1.0584	0.947689	0.842572	0.997266	1.06888	1.00252	1.02429	0.887911	0.939826	0.724112	0.92059	1.10147	1.04881	1.15738	1.00997	0.982202	1.17778	1.13976	1.02155	1.17246	1.1187	1.25514	1.07754	1.3273	1.3735	1.41541	1.21458	1.02589	0.968116	1.15891	1.16916
1.13261	1.047	1.17721	1.11391	1.32137	1.42153	1.20262	1.11606	1.08648	1.41852	1.1205	1.2141	0.967903	1.19997	1.06776	1.3569	1.25198	0.831681	1.08831	1.30386	1.19297	1.11932	1.10384	1.34197	1.28431	1.2284	1.12587	1.06272	1.3292	0.98872	1.18569	1.29838	1.27605	1.26976	1.03287	0.960773	1.25942	1.1834	1.16354	1.30261	1.22287	1.41845	1.23136	1.04188	0.983953	1.01542	1.22582	1.18399	1.26827	1.33353
1.27551	0.799579	0.688251	0.936435	1.02036	1.01287	1.1259	0.97226	0.950601	1.48171	1.08001	0.656596	0.94297	0.845293	0.907125	0.9486	0.981299	0.8423	1.0297	0.920268	0.635278	0.811955	0.927695	1.03388	0.898905	0.918523	0.891732	1.1221	0.965697	0.861278	0.83356	0.670902	1.07894	1.11358	0.9143	0.879748	1.05305	0.974991	0.903497	0.920736	0.968803	1.02983	0.815727	0.831081	0.963793	0.961972	0.974017	0.90118	0.644795	0.89082
1.14277	1.09525	1.00617	1.10199	1.07207	1.09033	0.859899	0.833276	0.827337	0.812987	1.07177	0.895519	0.824814	1.04838	0.859691	0.849305	0.841298	0.980792	1.24258	1.3799	0.994481	0.87599	0.913312	1.33885	1.16742	1.04382	1.06863	1.15052	1.01216	0.897894	0.911844	0.807744	0.965869	1.19706	1.03426	1.15776	1.23425	1.17607	1.13075	0.951799	1.15426	1.10138	0.892475	1.02071	0.909655	0.931189	0.941594	1.10722	0.892231	1.202
1.0658	0.969396	0.700058	0.929847	0.996535	0.986541	0.90224	1.00715	1.15874	0.967599	0.956182	0.829962	0.783792	0.944616	1.17172	1.07437	0.879168	0.930235	1.15155	1.08119	1.07285	0.875515	1.16657	0.927036	0.991884	1.10505	0.953013	0.90422	0.76299	1.03283	1.12884	1.22686	1.2167	1.01192	1.16942	1.12689	1.08677	0.989618	1.04747	1.05089	1.07014	1.10675	1.21795	1.20142	0.965635	0.902802	0.870818	0.807408	1.19704	1.20453
0.867489	0.821759	1.02716	1.08334	0.896607	0.840483	1.08647	1.04109	0.919889	0.863414	0.890555	0.956054	0.896328	1.04584	0.858597	0.819561	0.866167	0.600406	0.891573	0.821477	1.10395	0.708048	0.737536	0.840553	1.17307	1.07832	1.02098	1.07041	0.839046	0.93926	1.11002	0.829117	0.913133	1.01689	0.817419	0.799522	0.804627	0.9833	0.899279	0.87259	0.878786	0.89721	0.679742	0.860093	0.902153	0.889832	0.784578	1.054	0.9035	1.00349
1.01453	0.79466	0.881955	0.826242	0.834768	1.02279	1.18879	0.963464	0.781804	0.868258	0.821378	0.743901	0.778619	0.739246	0.785046	0.725392	1.02447	0.916009	0.713918	0.766113	0.879367	0.823292	0.78591	0.66927	1.04904	0.837218	0.978476	0.92516	0.892966	0.806479	0.726647	0.880379	0.817136	0.835797	0.802636	0.901436	0.858017	0.945435	0.88795	0.957735	1.46079	0.970318	0.718308	0.583236	0.795082	0.709432	0.795118	0.77533	0.74252	1.11199
1.03606	0.86627	0.835954	0.896819	0.768839	0.860938	0.939704	1.05708	1.05228	1.16248	0.945168	0.845465	0.872194	0.777581	0.911321	0.869714	0.794529	0.603772	0.694784	0.858316	0.777756	0.914088	1.0427	1.18645	1.05616	0.829127	0.850059	0.685854	0.848989	0.926588	0.882265	0.8322	1.02627	0.693566	0.787356	0.951241	1.09615	0.990359	0.762394	1.27177	1.0493	0.883943	0.826895	0.920744	0.972999	0.913987	0.890394	1.23199	0.961853	0.949208
0.674659	0.78473	0.851504	0.657162	0.692364	0.940537	0.749255	0.776469	0.518998	0.713547	0.776715	0.841558	0.884518	0.870517	0.792625	0.900823	0.824875	0.692982	0.805045	0.86532	0.86422	0.758987	0.659577	0.818541	0.756751	0.874792	0.808589	0.60698	0.681671	0.774338	0.55341	0.557989	0.889109	0.725	0.705065	0.909902	0.644141	0.453969	0.606135	0.825511	0.8221	0.688001	0.753585	0.777383	0.752665	0.870357	0.701807	0.676006	0.922181	0.806728
0.826568	0.591701	0.784584	0.781853	0.62965	0.648698	0.771325	0.803515	0.76597	0.8043	0.766372	0.829443	0.796358	0.801965	0.68006	0.66835	0.921857	0.987532	0.742901	0.753257	0.750029	0.84219	0.907561	0.856507	0.699637	0.859168	0.896697	0.930164	0.903061	0.970825	0.795297	0.813609	0.858336	0.945818	0.880458	0.853991	0.93881	1.04913	0.805392	0.811151	1.00699	1.0201	0.672124	0.685912	0.725281	0.746476	0.77027	0.729379	0.794981	0.834808
1.03476	1.1657	1.08775	0.954212	1.00067	1.10145	1.26263	1.3868	1.15821	0.871432	0.874287	1.19647	1.44101	1.15764	1.22442	1.15204	1.09852	1.00431	1.26295	1.11175	0.922802	1.07265	1.13255	1.34221	1.0035	1.08384	0.876317	0.635218	0.883795	1.08537	1.06961	1.12179	1.27126	1.08616	1.06557	1.09167	1.29398	1.4045	1.27608	1.11406	1.31667	1.40212	1.28693	1.0743	1.27484	1.47455	1.11536	1.01939	1.19483	1.06401
0.937188	0.747459	0.628676	0.771524	0.809597	0.884977	0.848886	0.822217	0.666565	0.872324	0.913551	0.679055	0.704618	0.730833	0.928558	0.83147	0.705205	0.978058	1.0594	0.813097	0.681845	1.03273	1.0769	0.854182	0.75719	0.99088	0.911914	0.766723	0.736246	0.926948	0.98202	1.13861	0.912945	1.12364	1.00475	0.824035	0.840139	0.82564	0.721194	0.709558	0.879795	0.867626	0.965125	0.889688	0.912267	0.97988	0.943224	0.84788	0.999456	1.08712
1.22292	1.64781	1.79999	1.43328	1.08276	1.16702	1.22102	1.05962	1.21713	1.29165	1.35907	1.47907	1.68714	1.37262	1.38125	1.23248	1.25698	1.41068	1.38214	1.23212	1.28759	1.35228	1.41925	1.28355	1.05379	1.23536	1.29539	1.1216	1.52735	1.34987	1.58357	1.39377	1.41503	1.46654	1.24569	1.33914	1.30596	1.11834	1.4991	1.45678	1.34924	1.43112	1.45303	1.52895	1.41603	1.35897	1.41767	1.19075	1.1188	1.24086
0.964824	0.763638	1.0636	1.22769	1.1422	0.8765	0.892127	0.783668	0.894022	0.75083	0.641496	1.0942	1.03502	0.931988	0.878011	0.878766	0.707479	0.915636	0.866221	0.942322	0.938532	0.817384	0.952289	1.18318	0.918856	1.09924	1.04045	1.23393	0.928674	0.917297	0.925996	0.918325	0.932794	1.05442	0.970482	0.937209	0.878714	0.827835	1.08118	0.957619	0.824484	1.10499	1.23383	1.00461	0.811018	0.937192	0.969605	0.916406	0.768002	0.906854
0.770503	0.727306	0.637476	0.781804	0.710862	0.83775	0.782311	0.572837	0.639765	0.902169	0.729678	0.62695	0.80589	0.731993	0.672311	0.756814	0.706164	0.874607	0.658659	0.563613	0.609007	0.653495	0.676123	0.939897	0.772059	0.627198	0.639735	0.818472	0.74107	0.65327	0.788849	0.830179	0.936958	0.762907	0.677957	0.514214	0.610905	0.714093	0.847492	0.625928	0.802338	0.721063	0.580397	0.478979	0.651904	0.815423	0.638631	0.674665	0.694395	0.512137
0.935609	0.865794	0.73347	0.792878	0.786543	0.726415	0.978453	1.13737	0.855452	0.966223	1.00648	0.715951	0.756667	0.922637	1.03294	1.0466	1.08641	1.11614	0.960519	0.785321	0.539841	0.642711	0.753927	0.84492	0.883881	0.973769	1.06222	1.0372	1.43929	0.984281	0.653729	0.650768	1.04569	1.19394	1.08065	1.17172	1.20682	1.05245	0.784083	0.915002	0.901494	0.792623	0.969792	0.925109	1.25473	1.06214	0.908542	0.872927	1.0531	0.701582
0.913701	0.699119	0.98836	1.15484	1.06709	1.02996	1.00819	0.941595	0.975333	0.956655	0.971075	0.968289	0.970423	1.11203	0.927619	0.644207	0.839888	0.775788	1.02553	1.09955	0.902979	0.794798	0.931348	1.00509	0.962874	1.1223	1.31594	1.13795	0.916313	0.735842	0.86904	0.993327	1.03259	0.914873	0.827461	0.903821	0.782927	0.920034	1.04438	0.864707	0.831198	0.773909	0.78707	1.04599	1.05618	0.996838	0.829386	0.916791	1.09274	0.964295
0.611418	0.638041	0.795743	0.94744	0.680056	0.420233	0.550865	0.471434	0.718822	0.666963	0.804584	0.622696	0.684048	0.810298	0.542584	0.45281	0.589946	0.584426	0.667756	0.546387	0.722384	0.751531	0.662187	0.825559	0.845759	0.726211	0.903876	0.65496	0.613559	0.569709	0.751073	0.75044	0.678059	0.762069	0.836963	0.685431	0.755246	0.725593	0.758777	0.618305	0.724709	0.612254	0.666429	0.72703	0.63727	0.619525	0.793147	0.670269	0.596827	0.64504
0.938024	1.19202	0.973912	0.976654	0.875344	0.956698	1.04206	0.721701	0.900845	0.881025	1.03174	0.928269	1.13021	1.27253	1.11051	0.947414	1.01126	0.95289	0.947438	1.08297	1.06076	1.08291	0.998562	1.14302	0.915401	0.974483	0.794466	0.66577	1.03425	1.00354	0.911418	0.902221	0.897225	1.2534	1.14546	1.02113	1.31828	1.04736	1.03829	0.96561	0.909367	0.692782	0.863816	1.10671	0.994777	0.962565	1.09576	1.03736	0.821147	0.794519
0.89771	0.832722	0.89842	1.0269	0.798303	0.807352	0.917699	0.660944	0.810845	0.734259	0.730021	1.26318	1.0339	0.87905	0.835541	0.83009	0.907551	1.12176	1.10314	1.05611	0.931627	1.04791	1.1825	0.805544	0.798205	0.974763	0.811416	0.912247	1.20381	1.07435	1.02906	0.971856	0.880145	1.23556	1.1364	0.892338	0.954904	0.858207	0.940658	1.22906	1.11825	0.965748	0.913126	0.925658	0.899135	0.763192	0.927717	0.933962	0.804151	0.898802
0.973876	1.00743	0.841255	0.849987	1.10101	0.95645	0.765883	0.955881	1.01043	0.955646	0.935987	1.03376	0.807318	0.782107	0.792346	1.09881	1.0041	0.983075	1.04049	0.91596	0.952693	0.681638	0.780569	0.871239	0.958316	0.877536	1.12556	0.886162	0.887217	0.975086	0.892975	0.726242	0.656589	0.899397	0.996865	0.94739	0.859866	0.794043	0.951863	0.907576	0.97484	0.777075	0.761948	1.03758	1.13017	0.926314	0.818673	0.696917	0.823042	0.932074
1.12103	1.24148	1.35517	1.09638	0.862845	1.14219	1.13226	1.16328	1.14567	1.23655	1.21143	1.00628	1.05664	1.16397	0.948109	1.05155	1.12723	1.10466	0.947232	1.00085	1.23087	1.13672	1.03159	1.18783	0.917243	1.14264	0.996187	1.08742	1.2112	0.96219	1.00952	1.17072	0.947972	0.900209	0.935719	1.15449	1.35759	1.47445	1.29211	1.33049	1.12349	0.954426	0.966479	1.06347	1.25421	1.00774	0.900622	0.98219	0.964583	0.97289
0.97669	0.857053	0.95911	1.24963	1.14528	0.977761	1.12083	1.14351	1.33657	0.99445	0.900821	0.933649	1.00665	1.12255	1.1669	1.2383	1.13276	0.941181	1.02385	1.13937	0.897833	1.00975	0.91476	0.963891	1.25424	1.3245	1.16415	1.05615	1.12081	1.1343	1.06387	0.790404	0.912902	1.24677	1.3133	1.17539	1.17822	0.932538	1.04236	0.92716	0.821466	1.10985	1.02223	1.10065	1.16805	1.04841	0.84405	0.751846	0.91237	0.865804
1.11759	0.975367	1.02197	0.875211	0.735743	0.928047	0.790418	0.968067	0.857419	0.790459	0.794468	0.668574	0.896395	1.06485	0.986291	0.701229	0.881224	0.928379	0.856987	0.846401	0.702659	1.03657	0.704095	0.705856	1.0337	0.851414	0.923732	0.802215	0.765548	0.846697	0.974961	0.86988	0.82393	0.836525	0.820975	0.755355	0.973465	0.742911	1.09194	0.949081	0.94912	1.02091	0.854221	0.747846	0.906587	0.923479	0.861699	0.749408	0.677369	1.01686
0.805839	0.949869	0.846061	0.96588	0.921791	1.00369	1.06541	0.902258	1.22751	0.860543	0.998937	1.09793	1.19336	1.34954	1.0096	0.982384	1.07738	1.04837	1.05371	0.988619	1.06813	0.928535	0.985588	0.889352	0.923265	1.08962	1.18325	1.23055	1.05712	1.11267	1.01622	1.03687	1.20158	0.996302	0.890587	0.898765	1.18422	1.32098	1.0842	1.31332	1.24862	1.15215	0.873639	1.06388	1.24093	1.00683	1.08572	1.24991	0.986444	1.00783
0.865459	1.0405	0.963135	0.967604	0.941687	0.838391	0.785688	0.907455	1.03818	0.940968	0.906346	0.747851	0.875843	0.987082	0.755649	0.940515	1.0618	0.994927	0.936869	0.734005	1.03869	0.945036	0.896368	0.904633	0.892734	1.04999	1.01492	0.884287	0.839074	1.07089	1.05261	1.02858	1.29154	1.0227	0.820061	1.02563	1.04174	0.955843	1.14356	1.02225	1.01471	1.21397	0.964769	0.921068	1.13364	1.0755	1.12561	1.06506	0.986367	0.986409
1.11391	0.819884	0.941345	0.979394	1.06319	0.882457	1.10943	1.05884	0.808355	0.957047	0.807112	0.878279	1.09954	1.28595	0.903134	0.943588	1.09377	0.92985	0.713922	0.737516	1.11528	1.19266	0.96919	0.956007	0.947607	0.966296	1.01703	1.00817	1.20357	0.99982	0.822692	0.870715	0.796962	0.885973	0.889419	0.873262	1.0513	1.07141	0.939016	0.95629	0.965141	0.956418	0.899414	0.782114	0.832136	0.800772	1.02637	0.967407	0.857022	0.784772
1.06046	1.13384	1.0948	0.993857	1.10402	1.12043	1.02913	0.923421	1.07597	1.19346	1.33282	1.13831	1.20666	1.28335	1.29713	1.21959	1.3964	1.16365	1.12341	1.03412	1.04284	1.0966	1.40082	1.38875	1.01291	0.910628	1.12226	1.18972	1.16509	1.1631	1.03618	1.00095	1.3023	1.37841	1.07571	1.00639	1.05247	1.33415	1.13662	0.828455	1.09002	1.04401	1.32293	0.929871	0.736375	0.710333	0.900209	1.1238	1.22796	1.253
1.29152	1.34286	1.28324	1.22082	1.05437	1.15981	0.994289	1.19252	1.24781	1.11185	1.11682	1.03066	1.11705	1.28964	1.07256	1.12896	1.40701	1.36489	1.26235	1.43441	1.54013	1.25528	1.01326	1.41935	1.24675	1.44954	1.89515	1.26479	1.29512	1.41303	1.26083	1.07366	1.24415	1.46295	1.42036	1.47718	1.36796	1.28278	1.0903	1.40858	1.67402	1.17974	1.23025	1.1376	1.28207	1.39128	1.56826	1.51803	1.4774	1.48765
0.984695	0.83924	1.05762	0.963134	1.22353	1.23641	1.04316	0.894877	0.992417	1.25794	1.02112	0.851514	1.08207	1.07175	1.30761	1.09952	1.00475	1.20306	1.13732	1.20276	1.2653	0.88428	0.790308	0.980618	1.07119	1.13804	1.12453	1.28256	1.30489	1.05179	1.44283	1.15807	1.06534	1.11295	1.0928	0.844983	0.850019	0.986567	1.17432	1.3842	1.10406	0.722864	0.774319	1.19191	1.10667	1.02826	0.924616	1.0396	1.03044	1.0648
0.953332	0.917709	0.909554	0.915944	0.928974	1.09899	1.0507	0.874057	1.04789	0.959252	1.03295	1.20444	0.949392	1.36548	1.39554	1.18385	1.04308	0.937076	1.13781	1.01273	0.974849	1.02437	1.05698	0.954354	1.00437	0.858258	0.984464	0.97716	1.29151	1.33668	0.974287	1.10069	1.19803	1.16506	0.996645	0.965761	1.058	1.26609	1.10293	1.04718	1.34067	1.12704	1.05795	1.0471	0.889751	1.04074	1.09036	1.21105	1.20585	1.22688
1.10847	1.06314	0.910151	1.10756	1.16395	1.04096	1.0835	1.07749	1.01534	0.84963	0.958742	1.17962	1.04598	1.08962	1.12024	1.13085	1.02664	1.19931	1.06858	0.843027	0.941314	1.0792	1.15194	1.08281	1.04433	1.2645	1.21789	1.0533	1.11658	1.09709	1.094	0.881617	1.05751	1.00309	1.30766	1.35727	1.07707	0.959324	1.0241	1.11104	1.16811	1.24405	1.05314	1.0004	1.15613	0.946044	0.886523	1.27148	1.03842	1.09836
0.878624	0.822811	0.859665	1.00134	0.815613	1.06771	0.997489	0.954279	0.994486	0.980256	0.799875	0.818471	0.902098	1.26259	0.906568	1.0013	1.16257	1.1547	0.963249	0.967632	0.866992	1.10346	0.870673	1.07718	1.13458	0.998767	0.832116	0.84121	0.928553	0.930612	0.809016	0.904154	1.00351	0.968616	0.740014	0.953899	1.0733	0.829776	1.12307	1.00481	0.90813	0.804302	0.95804	0.992533	0.966194	0.942635	0.935355	0.780575	0.779565	0.751035
0.575072	0.732984	0.713337	0.81916	0.825374	0.991635	0.89316	0.860107	0.703892	0.819262	0.862761	0.94055	0.884617	0.885913	0.785134	0.654819	0.822915	1.0447	0.828582	0.81695	0.925205	0.752682	0.888349	0.832132	0.625496	0.676621	0.919706	0.825674	0.761188	0.798989	0.956401	0.666619	0.645211	0.608685	0.685947	0.879724	0.794507	0.705433	1.00049	0.897736	0.594443	0.622059	0.567129	0.853363	0.692042	0.899411	0.708791	0.663437	0.851508	0.618853
0.871363	0.792457	0.866692	0.919844	0.951611	1.07592	0.821014	0.805556	0.936259	0.875072	0.789543	0.706212	1.02944	1.01298	0.945098	0.907275	0.800102	0.792379	0.883113	0.900688	0.765278	0.81322	0.829707	0.752682	0.847572	0.980979	0.867253	0.84854	0.698375	0.628589	0.696478	0.983801	1.12746	0.831178	0.542935	0.707862	0.696309	0.983764	1.08984	1.10289	1.22914	1.05342	0.648708	0.849193	1.00727	0.749376	0.710819	1.00123	0.774254	0.752539
0.831307	0.922912	0.740111	0.686923	0.756339	1.03394	0.940898	0.686312	0.708717	0.661536	0.743059	0.892797	0.790271	0.852462	1.00638	0.970338	0.718886	0.940998	0.886426	0.709115	0.688851	0.669454	0.68203	0.811463	0.770182	0.745225	0.901324	0.769625	0.741524	0.818496	0.656188	0.588707	0.739135	0.810962	0.722796	0.813716	0.96669	0.806721	0.867845	0.716979	0.606567	0.709065	0.944147	0.935496	0.958456	0.772915	0.851577	0.540875	0.424024	0.434418
0.64156	0.74627	0.8749	0.812266	0.724096	0.573889	0.713214	0.656522	0.862408	0.711927	0.827861	1.05903	0.941314	0.706627	0.87507	0.75936	0.702708	0.542063	0.745887	0.746241	0.605313	0.862973	0.806624	0.795118	0.734352	0.711536	0.731208	0.967931	0.794663	0.977216	0.783169	0.765093	0.744065	0.859579	0.614843	0.527466	0.817148	0.858317	0.671067	0.871346	0.945708	1.03554	0.987134	0.867356	0.822732	0.829722	0.754593	0.791449	0.667728	0.663987
1.11738	1.25635	1.19674	1.16329	1.2315	1.08356	1.12362	1.02036	1.23406	1.0497	0.999267	1.16334	1.18162	1.0911	1.13628	1.04175	0.958147	1.12256	1.10676	1.04313	1.29858	1.44138	1.11769	0.971625	1.13769	1.17588	1.29674	1.12087	1.01563	1.23676	1.13466	1.11007	1.02826	1.29895	0.912034	1.36842	1.52136	1.18349	0.893263	0.99215	1.08276	1.40911	1.15117	1.19312	1.24437	1.19189	1.38922	1.08857	1.26831	1.1714
0.837867	0.793944	0.744152	0.753762	0.839546	0.784571	0.9273	0.925696	0.745871	0.747565	0.879712	0.804665	0.914599	0.793887	0.732867	0.957767	0.954536	0.960436	0.900031	1.07897	0.770525	1.06843	0.855401	0.82764	0.787416	0.768177	1.06454	1.19561	1.07734	0.876834	1.00225	0.95246	0.930259	1.0289	0.906415	0.819329	0.867341	0.830558	0.904265	0.841342	0.924773	0.901571	0.814075	1.14959	1.07391	0.906203	0.99571	0.793439	0.9415	0.732993
1.80953	1.51659	1.38839	1.50603	1.48631	1.44828	1.76264	1.61412	1.60174	1.50162	1.74255	1.71963	1.73952	1.72598	1.71063	1.6872	1.57372	1.79328	1.54253	1.46407	1.48404	1.66147	1.89771	1.59558	1.76603	1.3028	1.27805	1.39968	1.62436	1.78933	1.71446	1.9746	1.68761	1.68003	1.73119	1.68073	2.07635	1.84337	1.63119	1.58191	2.05623	1.78039	1.89899	1.52237	1.52285	1.72456	1.70565	2.08241	2.09971	1.68309
1.02657	1.19033	0.873848	0.923692	0.917048	1.1359	1.07392	0.845407	0.919081	1.10129	1.08279	1.07506	0.803823	0.807373	1.00184	0.975391	1.1344	1.2093	1.01743	1.06869	1.0833	1.28786	1.14733	1.20013	1.11653	1.06703	0.961781	1.02147	0.988266	0.911793	0.768703	0.96657	0.969084	1.10227	1.22772	0.908515	0.951471	1.15855	1.09027	0.983907	0.908518	1.12109	1.20091	0.988164	0.944757	1.10854	1.13081	1.16675	1.05259	1.19083
0.784018	0.576529	0.852017	0.675699	0.463805	0.696648	0.724207	0.80792	0.545413	0.662351	0.719185	0.868669	0.853501	0.799294	0.687825	0.712224	0.703996	0.738698	1.07669	0.620159	0.701802	0.704781	0.682235	0.584461	0.701423	0.842619	0.897157	0.788595	0.769083	0.784139	0.777193	0.686527	0.619944	0.771695	0.705121	0.833727	0.885228	0.704175	0.718615	0.841752	1.00425	0.881841	0.723677	0.642865	0.674492	0.782448	0.659338	0.775488	0.878034	0.642787
1.06401	1.03658	1.00508	0.766227	0.798473	0.685402	0.934459	0.877439	0.940881	0.935982	1.2674	1.30128	1.17194	0.995808	0.946067	0.891659	0.863612	0.79538	0.537007	0.771008	0.913295	1.12507	0.99396	0.857792	0.945348	0.820408	0.851073	0.909883	0.99751	0.880591	0.810516	0.911878	0.887192	0.823246	1.04863	1.13012	0.959404	0.955537	1.1624	1.2252	1.31262	1.28906	0.863603	1.07079	0.947509	1.02249	1.10122	0.960094	1.00933	0.870703
1.18477	1.22009	1.10309	1.12913	0.997339	1.06952	1.0188	1.03759	1.1017	0.910308	0.759996	1.01289	1.03728	1.18542	0.920802	1.01971	0.771833	0.867381	1.10029	1.09999	1.03141	0.934377	1.1004	1.13144	1.1731	1.03367	1.0116	1.09252	0.895538	1.03557	1.00897	1.18398	1.07106	1.1716	1.2435	0.924787	1.00531	0.903036	0.840921	0.90137	0.863171	0.940685	0.811608	1.05106	1.22869	1.02592	0.784478	0.813436	0.960795	1.01049
0.922818	0.89391	0.707075	0.603652	0.549592	0.787542	0.711095	0.557868	0.678491	0.703313	0.777084	0.894798	0.891535	0.577167	0.520611	0.636153	0.726971	0.638873	0.81777	0.62282	0.47482	0.603629	0.831608	0.743361	0.6264	0.525288	0.530112	0.62424	0.711809	0.829647	0.693311	0.66491	0.603932	0.522513	0.638279	0.539835	0.72688	0.563141	0.771251	0.76532	0.621406	0.685169	0.826245	0.585219	0.703833	0.794655	0.934524	0.792396	0.778256	0.811718
0.840252	0.872803	0.949051	0.873161	1.17175	1.18091	1.01476	1.01341	0.900602	0.957045	1.13728	0.97058	0.905991	1.00651	1.11496	0.960494	1.0346	0.940532	0.988824	0.952775	1.03161	1.20471	1.10767	1.12077	1.2164	1.21364	0.903804	0.844893	1.07922	0.872674	1.04412	1.15449	0.850434	1.00956	0.975825	0.944799	1.13824	0.865583	1.03249	1.10022	1.13792	1.16148	1.08597	0.888182	0.881269	0.944978	0.959632	1.26386	0.905875	1.04123
0.875928	0.778758	0.900224	0.821564	0.932109	0.857989	0.816919	0.740815	0.857166	0.773448	0.866757	1.05987	0.862536	0.854062	0.963831	0.978848	0.741937	0.746251	0.816559	0.863643	0.8728	0.889413	0.822864	1.01653	0.937647	1.02965	0.947617	1.10739	0.954604	1.11888	1.04969	0.977389	0.892918	1.16317	0.898775	0.949629	1.03479	1.02127	0.951664	0.935025	0.863332	0.924474	1.04338	0.785245	1.20864	1.02106	0.96321	1.13785	0.873345	0.810563
0.784329	0.94489	1.05513	0.603217	0.794677	1.07016	0.937486	0.779124	0.935823	0.928562	0.968534	1.12051	0.891958	0.904041	1.10106	0.925319	0.711368	0.965566	0.822354	0.915569	0.725301	0.766796	0.764963	0.924519	0.935881	1.16787	0.934766	0.755484	0.626927	0.754289	0.875436	0.835124	0.868837	0.826432	0.619885	0.662164	0.811539	0.827701	0.912123	0.800963	0.839967	0.896201	0.831184	0.823871	1.04268	1.11793	0.971686	0.991657	0.805691	0.7627
1.34948	1.36646	1.31191	1.20478	1.35701	1.44642	1.18038	1.06817	1.06398	1.14939	1.12799	1.04467	1.27825	1.3355	1.12623	1.18614	1.39959	1.25333	0.844789	0.964038	1.06883	1.24261	1.12835	1.13699	1.25133	1.28002	1.11089	1.16603	1.09825	1.20827	1.03597	1.02778	1.18613	1.23444	0.916758	1.10148	1.03904	1.19784	1.09514	1.15231	1.18623	1.15255	0.956936	1.21875	1.25485	1.02845	0.962249	1.00424	1.14349	1.05684
0.984695	0.782837	1.03187	1.08745	1.12045	0.999048	0.991048	0.954209	1.21981	0.983734	0.854804	0.777699	0.930933	0.985952	1.26555	1.57599	1.3441	1.09173	1.05953	0.969249	0.818812	0.740022	1.09007	1.08368	0.951105	0.931136	0.986505	0.799703	0.880483	1.07535	0.967411	1.22786	1.24627	1.20151	0.884043	0.858277	1.07921	1.04449	1.1768	1.06302	0.913382	1.06969	1.15701	0.799298	0.796834	0.968016	1.13111	1.04591	1.00661	0.858718
0.952003	0.932954	1.07253	0.896298	0.96834	0.897725	1.01877	1.10614	0.763743	0.65312	0.813563	0.732295	0.83324	0.921691	0.945381	0.823931	0.794301	0.722968	0.730209	0.817498	0.784072	0.745003	0.794115	0.975228	0.816574	0.666986	1.00557	1.04141	0.743446	0.905589	1.10993	1.1637	0.990319	0.608738	0.794486	0.953241	0.925309	0.988651	0.851741	0.923024	0.853583	1.05299	1.1523	1.16027	0.961772	0.981119	1.02456	0.947395	0.880567	0.826482
1.3635	1.12393	1.19217	1.54205	1.41537	1.36072	1.22493	1.2496	1.44049	1.34946	1.20311	1.04239	1.21852	1.3416	1.21121	1.25177	1.18657	1.07714	1.07042	1.33536	1.40768	0.955207	0.823533	1.16916	1.19182	1.24034	1.19848	1.23492	1.14681	1.25347	0.945569	1.04079	1.19203	1.08365	1.05005	1.26113	1.23723	1.18924	1.28313	1.19773	1.34062	1.24807	1.24628	1.15444	1.31613	1.33985	1.11048	1.2068	1.19965	1.32489
0.837769	1.01057	0.890696	0.866409	1.05941	0.828135	0.934767	0.808629	0.774374	0.73459	0.95172	0.901245	1.12391	1.05413	0.855967	0.847515	1.12062	1.00298	0.928507	0.68059	0.741108	0.846338	0.94138	1.03483	0.980504	0.641597	0.841836	1.00762	1.03303	0.782792	0.971263	0.853547	0.984175	1.11009	1.12414	0.715764	0.721583	0.707284	0.750067	0.894494	0.836058	0.997817	0.923564	0.808683	1.00623	0.923051	0.984747	0.929723	1.01172	0.781523
0.968482	0.718832	0.853568	0.904214	0.762878	0.708248	0.85326	1.05442	1.09055	0.94665	0.983882	0.835046	0.852746	1.08789	0.948736	0.983592	0.972027	0.979131	0.836257	0.650497	0.538345	0.80531	1.02147	0.915005	0.937005	0.944177	0.977698	0.695414	0.799198	1.27338	1.1011	0.981114	0.968212	0.918878	0.795722	1.01877	0.922309	0.876412	0.972302	0.975091	0.964215	0.76997	0.871079	0.786633	0.826692	0.91605	0.882101	0.846884	0.88833	0.780248
1.22754	1.204	0.77591	0.848299	1.05604	1.15541	0.989563	1.13126	0.922301	1.10176	1.04512	1.23192	1.14194	1.08727	1.02159	0.989327	1.19287	1.12092	0.996954	1.24395	1.16777	1.05738	1.09148	1.05589	1.05915	1.00634	0.872925	0.838264	0.930146	0.72775	1.07942	1.22374	1.03958	0.920982	1.01106	1.05561	1.29037	1.36385	1.11081	0.913208	1.08415	1.10164	0.95825	1.21634	1.14313	1.21052	1.10403	1.20433	0.909625	0.821976
1.01566	1.08511	1.20127	0.953035	1.03558	1.10906	1.30222	1.40887	1.1036	0.999952	1.12779	1.02978	1.22347	1.28449	0.948541	1.29025	1.41053	1.17431	0.983467	1.25506	1.04843	0.979391	1.03336	1.07521	1.28159	1.19937	1.13531	0.92979	0.964348	0.855332	1.07945	1.0639	1.32383	1.22453	1.32453	1.22869	1.05634	1.05376	1.05295	1.0748	1.23824	1.08844	1.10432	1.44827	1.36306	1.12288	1.09491	0.971206	1.27779	1.22824
0.842599	0.922604	0.784402	0.936055	1.11776	0.797645	0.864579	1.00621	0.843425	1.15924	1.03045	0.89745	0.92093	1.24866	0.870418	0.775186	1.16804	1.17076	1.15158	0.899911	0.746231	0.827245	0.879924	0.927016	0.892335	0.880284	0.765593	0.968554	1.04369	0.959249	1.03346	1.15402	0.896998	0.893053	1.02005	0.989012	0.862196	0.960994	0.972002	1.00982	0.95057	0.982658	0.77781	0.972624	0.829556	0.878187	1.1255	1.03383	1.08044	1.05619
0.850604	1.0035	0.977523	0.783701	0.950518	0.76965	0.770446	0.828899	0.833614	1.13837	1.06351	0.885423	0.829025	0.794358	0.982318	0.987632	0.99126	1.00937	1.143	0.940765	0.929617	1.00183	0.875186	1.10528	0.671479	0.763759	1.06104	1.01463	0.890311	0.770866	0.670244	0.94366	0.803129	1.00003	1.14688	1.06482	1.25601	0.981855	0.833259	0.81762	1.16949	1.18148	1.12578	1.08837	0.936018	0.924981	1.18195	1.08154	0.942075	1.03226
1.07242	1.10734	1.15717	1.05506	1.26283	1.06183	1.11346	0.96878	1.14796	1.30698	1.00076	0.869117	1.0145	0.958603	1.11887	0.84017	1.08101	1.08066	0.920613	0.818649	0.89797	1.00513	1.1761	1.04105	1.02825	1.2603	1.025	0.955318	0.909077	0.86316	0.739848	1.01261	0.946184	0.798631	0.829472	1.1742	0.971314	0.987981	1.28775	0.969439	1.07197	0.875798	0.967951	0.899788	0.84208	0.929584	0.957874	1.06276	0.944148	0.856197
0.902402	0.817936	0.733192	0.695656	0.754064	1.19876	1.10587	0.867352	0.993779	1.11538	1.0027	0.983383	0.967236	0.859152	1.07236	0.999104	0.955303	0.923721	0.92167	0.965879	0.894823	0.963848	1.20051	1.22806	0.86653	0.878612	0.943579	1.09458	1.07599	1.0762	0.883374	1.03873	1.08112	0.928716	1.03655	1.01584	1.04378	1.12219	1.11637	1.12357	0.89097	0.836639	1.12716	1.31152	1.05145	0.952413	1.14234	1.03846	1.0285	1.14116
0.876136	0.900765	1.04956	0.96685	0.929251	1.03123	1.0419	0.891216	0.597692	0.809954	0.77123	0.899905	0.9941	1.03722	0.74874	0.93414	0.966574	0.766229	0.852501	0.855422	0.877488	0.69894	0.750281	0.810283	0.766002	0.714205	0.711138	0.975046	0.968472	1.05629	0.962632	0.644934	0.759801	0.933392	0.967495	0.958067	0.74336	0.965361	0.926252	0.76676	0.761512	0.985827	1.0254	0.946861	0.857458	0.930654	1.04263	1.07216	0.88889	1.00594
0.609754	0.773662	0.748418	0.91305	0.773964	0.699217	0.618082	0.638456	0.751702	0.933861	1.17937	1.31002	0.966615	0.907578	0.621609	0.54498	0.729002	0.871996	0.844905	0.898144	0.854916	0.831004	0.766567	0.977721	0.938269	0.762472	0.842619	0.898173	0.983413	0.91791	0.774512	0.725735	0.83785	0.846504	0.875283	0.783911	0.883106	0.945768	0.723196	0.761757	1.02748	1.02748	0.713559	0.853971	0.931352	0.808224	0.934369	0.860117	1.03641	0.888267
0.763327	0.879961	0.704849	0.901743	0.671621	0.751251	0.773289	0.885965	0.821642	0.708631	0.893647	0.939104	0.667303	0.869865	0.965405	0.809944	0.722088	1.01091	0.749086	0.744583	0.859915	0.733149	0.769062	0.874976	0.855437	0.727578	0.60568	0.848887	0.778153	0.679702	0.874989	0.802695	0.731726	0.925166	0.918275	0.605254	0.649582	0.683821	0.542729	0.757947	0.761036	0.866943	0.667704	0.609337	0.708255	0.88671	0.597284	0.67714	0.554691	0.563743
0.85375	0.768021	0.800052	0.823881	0.725	0.64957	0.865891	0.650172	0.699405	0.866929	0.551726	0.709124	0.857	0.748632	0.475891	0.611832	0.725564	0.744534	0.791273	0.731278	0.614732	0.66289	0.683584	0.634539	0.916272	0.689191	0.770942	0.786876	0.748395	0.745361	0.623411	0.83285	0.800023	0.903468	0.718978	0.922081	0.748192	0.60198	0.710993	0.701585	0.710278	0.832708	1.01798	0.935276	0.680954	0.621417	0.865108	0.840357	0.703439	0.848035
1.05917	0.957354	1.0361	1.21797	1.06512	0.894482	1.12407	1.08548	1.15682	0.955068	0.943573	0.951921	1.07874	0.9876	1.29977	1.23843	1.23736	0.859816	0.869819	0.984469	1.07375	1.18162	1.092	1.00869	0.861699	1.08796	1.09883	1.05797	1.12151	1.222	1.08624	1.06582	0.828182	1.02856	1.18489	1.14648	1.11134	1.2086	1.0832	1.15694	0.969068	0.948498	1.16963	1.29805	1.16898	1.19079	1.06681	1.19387	1.06059	1.10591
0.888765	0.848672	0.90461	0.970853	0.899247	0.778669	0.89977	0.914352	0.981436	0.983308	0.748345	0.742627	1.08906	1.05486	0.810582	0.830861	0.819128	0.844068	1.02264	0.957351	0.768952	0.882369	0.745899	1.01442	0.932607	0.925788	1.04364	0.989309	0.912331	0.727487	0.669907	0.725651	0.936076	0.893021	1.14345	0.971645	0.793033	0.865786	0.816217	0.777376	0.8956	0.918053	0.934388	0.833981	0.834	0.831785	0.971813	0.815467	0.714445	0.9176
1.28234	1.54784	1.49053	1.38884	1.22279	1.2863	1.16529	1.24772	1.46625	1.41105	1.28192	1.21674	1.36546	1.63173	1.56558	1.38721	1.42421	1.42139	1.35629	1.26191	1.36196	1.31046	1.3186	1.12806	1.5496	1.6265	1.36219	1.35953	1.3781	1.48711	1.43737	1.41186	1.42725	1.38017	1.45322	1.43167	1.31461	1.28564	1.40679	1.26438	1.30908	1.57965	1.29699	1.35806	1.49927	1.40452	1.17205	1.20294	1.42982	1.4288
0.933588	0.835983	0.848856	0.800733	0.624659	0.901722	1.01812	0.94504	1.18469	1.16281	0.980587	0.945104	0.977053	0.767164	0.802561	0.916749	1.08496	1.02324	1.18586	1.09487	0.875608	0.825133	0.808436	1.06707	1.16022	0.775962	0.976982	0.820943	0.839821	0.968216	0.933532	0.798934	0.943763	1.0263	0.873269	0.838618	0.996291	0.950154	1.1244	1.11052	0.936199	1.1028	0.928022	0.751371	0.920064	1.13711	0.877624	0.913728	1.112	0.924725
0.723596	0.738125	0.737393	0.691437	0.724102	0.665628	0.569398	0.621239	0.740003	0.920416	0.827204	0.68428	1.05354	1.15706	0.859244	0.716651	0.615892	0.927041	0.702924	0.604172	0.625726	0.744893	0.807998	0.75436	0.76872	0.745392	0.595202	0.73144	0.676636	0.792674	0.827016	0.778885	0.946609	0.707775	0.668166	0.755642	0.759486	0.826012	0.702291	0.828074	0.641701	0.631283	0.756192	0.813178	0.864298	0.829787	0.868062	0.766233	0.695426	0.890716
1.0535	0.891539	0.967485	1.00359	0.807422	1.04956	1.04826	0.894222	1.0622	0.93188	0.906763	0.810642	0.877612	0.878998	0.854812	0.855463	1.09202	1.05518	0.961393	0.806985	0.893278	0.867054	1.10722	1.02269	1.03866	0.894691	1.00365	0.871545	0.827231	0.763977	0.881306	0.780348	0.825302	1.09751	1.04507	1.06925	0.674186	0.664421	0.805234	1.10841	1.15749	1.0563	0.965061	0.781802	0.733489	0.798374	0.915869	0.850686	0.813801	0.878079
0.809295	0.85543	0.857101	1.07762	1.01669	1.13816	1.16925	1.09368	1.08136	0.83128	0.692558	0.99436	1.25173	1.24976	0.967526	0.879449	0.850491	0.77676	0.907546	1.15062	1.1463	1.15431	1.11704	1.16001	1.15145	1.26092	0.96969	0.86737	0.901432	0.759028	0.960058	1.04926	1.01846	1.06223	0.807301	0.976799	1.06286	1.1294	0.820564	0.811074	0.91417	0.935432	0.946806	0.827325	1.07407	0.900606	0.70798	0.959428	0.873072	1.04849
0.633293	0.705632	0.701224	0.59684	0.789259	0.976434	0.634251	0.756828	0.767568	0.660654	0.466512	0.715805	0.702213	0.719696	0.739473	0.592517	0.680758	0.559931	0.510992	0.667674	0.668596	0.714605	0.740127	0.540751	0.468582	0.491159	0.58132	0.832757	0.955726	0.903064	0.811807	0.831114	0.856273	0.864194	0.65144	0.736013	0.878759	0.760213	0.698458	0.745121	0.749371	0.716368	0.636741	0.489712	0.55757	0.860494	0.607543	0.58043	0.692738	0.651242
0.988847	1.0624	1.03577	0.811826	0.716791	1.03837	0.819888	0.987702	1.06261	1.11694	1.08721	1.22411	1.02899	1.03008	1.19746	0.940167	1.11292	1.14635	1.07416	1.01847	0.818886	0.831763	0.877015	0.829153	0.87051	0.9515	0.825295	1.06292	1.27072	1.11489	1.01508	0.952756	0.723523	0.992787	1.24446	1.26567	0.984889	0.943868	0.94614	0.773494	0.898466	0.989637	0.80805	0.810406	0.829676	1.0018	0.78742	0.673159	0.926402	1.00046
0.932921	0.637442	0.637764	0.782894	1.10156	1.00118	0.812639	0.846665	1.07951	0.786384	0.91008	0.684966	0.775174	1.00307	0.818408	0.790131	0.855903	0.797218	0.855316	0.746477	0.777779	0.662017	0.67094	0.796821	0.886961	0.83203	0.87012	1.15182	0.783506	0.913588	0.915086	0.93312	0.829353	1.01746	0.919914	0.751723	0.707059	0.771762	0.99299	0.869289	0.85521	1.03462	1.284	0.953619	0.747348	0.797187	0.903276	0.864851	0.924623	0.835183
0.936251	0.902709	0.93592	0.682086	0.903491	0.963539	0.833829	0.913907	0.752213	0.887141	0.935771	0.92602	0.919447	0.792613	0.937187	0.857829	0.955849	1.07874	0.676472	0.92249	0.99201	0.728841	0.794405	0.83573	0.825932	1.00833	0.918675	1.28194	0.971037	0.644284	0.738641	0.973532	1.02164	0.884543	1.19466	0.940171	0.93748	0.927058	0.878987	0.934257	1.048	0.827224	1.18443	1.08632	0.932502	0.795095	0.807076	1.05508	0.884686	0.719994
1.04659	0.878971	1.0663	1.10846	1.05989	1.05959	1.18662	1.18005	1.02604	1.06175	1.16531	1.20942	1.35389	1.14641	1.10495	1.26971	1.16927	1.08412	1.27171	0.889499	1.01214	1.00284	0.997425	1.20784	1.34438	1.18129	1.12299	1.03469	1.06718	1.33115	1.33865	1.25031	1.29701	1.15395	1.04658	1.02503	1.13262	1.13814	0.877167	0.938595	1.27091	1.03819	0.952249	1.10687	0.830346	0.992821	1.01444	1.04005	0.911287	1.13415
1.07042	1.02953	0.861012	0.87458	0.853309	1.02415	0.774605	0.861923	0.993285	0.924003	0.836856	0.763696	0.835614	0.924533	0.928839	0.858822	0.812812	0.812762	0.722369	0.884071	1.32344	0.730196	0.906426	0.909268	1.04966	1.05904	0.993462	1.15363	0.853926	0.853505	0.759809	1.10231	1.17012	0.899953	0.60547	0.639036	1.10676	1.14158	0.999184	1.32558	1.33352	1.19791	1.17893	0.777306	0.868757	1.13348	1.16675	1.00366	0.891376	1.34493
0.843759	0.838901	0.892117	0.665586	0.776322	0.861011	0.992147	0.79087	1.0613	1.14376	0.929898	0.920671	0.801564	0.822774	0.733887	0.817331	0.755746	0.96035	1.2021	0.989164	1.10752	1.05113	0.895046	1.0223	0.973546	0.780263	0.651755	0.968645	1.02363	1.0609	0.862503	0.968479	1.04006	1.10034	0.960969	1.0406	0.968488	0.943347	1.08533	1.28418	0.968206	0.926625	0.987732	0.769768	0.824033	1.0748	0.843347	0.912453	1.00551	1.0216
0.972119	0.953432	0.952952	0.899337	1.02186	1.06623	1.02223	1.06543	1.06564	0.878064	0.979318	1.06896	1.19584	1.12863	1.07349	1.09604	0.898165	1.00122	1.05059	1.00316	1.44408	1.19364	1.26853	1.16561	1.00759	1.25445	0.972428	1.00642	1.47473	1.12617	1.04431	1.01303	0.864211	0.986883	1.18572	1.13131	1.37286	1.10553	1.05412	1.15307	1.14896	1.15829	1.25161	1.21126	1.20004	1.00049	1.05174	1.0561	0.968762	1.05661
0.829712	0.948263	0.982749	0.797882	0.997753	1.1977	0.827096	0.759123	0.922143	0.942299	0.85979	0.80954	0.724609	0.717666	0.776811	0.999074	1.04855	0.860233	0.703616	0.748447	0.918064	0.956402	0.754435	0.82089	1.04002	0.795737	0.781212	0.874458	1.08017	1.08157	0.918112	0.686682	0.857318	0.93008	0.675519	0.74356	0.846808	0.902471	1.19578	0.993892	0.91649	1.03943	0.812225	0.805425	0.852512	0.938284	0.866066	0.793629	0.835008	0.889078
0.884792	0.798733	0.964583	1.00481	0.782136	0.821075	0.963641	0.888059	0.895902	0.810873	0.948857	0.94474	0.862158	0.973249	0.897446	0.720379	0.865686	0.7253	0.73521	0.659139	0.747386	0.8352	0.788131	0.760572	0.805444	0.787687	0.710744	0.76814	0.86287	0.744019	0.705852	0.899225	0.960193	0.893831	0.805177	0.841007	0.674648	0.890731	0.884671	0.988599	0.816181	0.866336	0.921016	0.914363	0.801558	0.75642	1.04321	0.877077	0.811649	0.974814
0.936333	0.79153	1.13363	1.17834	1.10939	1.06859	0.96532	0.921031	0.943962	1.08824	0.904232	0.986961	1.14655	1.0764	1.08433	1.38434	1.10368	0.979969	1.03399	0.991797	1.06519	0.898253	0.869213	0.914658	0.851539	1.10192	1.22026	1.01692	0.850636	0.759558	0.786396	1.01465	1.0913	1.08749	0.998839	0.833626	0.853621	0.7399	1.21237	1.10614	1.04951	1.12987	0.866447	0.842955	0.786094	0.866155	0.815307	0.782727	0.779789	0.883865
1.11533	1.24159	1.06847	0.949031	0.926846	0.868816	0.895758	0.866392	0.815813	0.915379	0.909239	0.712032	0.863749	1.00783	0.93892	0.918518	0.913808	1.00101	1.02118	0.883093	1.01871	1.05892	1.27757	0.913021	0.771854	0.732658	0.944859	1.14352	0.90532	0.860977	0.946325	1.03945	0.943446	0.925794	1.24573	1.20293	0.990378	0.960844	1.2216	1.03552	1.51738	1.15475	0.92458	0.719072	1.12746	1.05585	0.960972	1.054	1.10956	0.949513
0.994773	0.949529	1.14669	0.89888	1.04992	0.823927	0.965963	0.88544	1.00954	0.9193	0.923173	1.06285	0.93763	1.07961	0.89731	0.941753	0.907436	0.934472	0.907922	0.917415	0.950866	1.0089	0.852926	0.998863	0.94814	0.686341	0.890623	0.992898	0.860738	0.828887	0.792779	0.84326	0.75268	0.786192	0.84803	0.831559	0.80046	0.652408	0.77887	0.888362	0.92227	0.937932	0.582456	0.726699	0.799174	0.720835	0.831656	1.02436	0.883821	0.824835
1.00517	0.753484	0.947235	1.15225	0.999123	0.902789	0.721702	1.01407	0.927064	0.996511	1.04365	0.987292	1.05766	1.08225	0.903359	0.974387	0.860489	0.825853	0.946263	0.879054	0.872003	0.909028	1.26295	1.07273	0.986778	0.855734	0.776243	0.864791	0.995401	0.977688	0.939139	0.995889	0.915531	0.862694	0.769268	0.852695	0.766982	0.829493	0.913806	1.03635	0.982671	0.881151	0.803355	0.791519	0.97927	0.879568	0.931218	0.826638	0.821303	0.824597
1.02134	0.969217	1.01669	0.738095	0.818867	0.998439	0.902957	1.0203	1.02564	0.889713	0.760151	1.07104	0.966663	0.943633	1.00255	0.715238	0.709934	0.868631	0.740082	0.884378	0.779631	0.862636	1.03697	0.847358	0.721353	0.759803	1.20517	1.06561	0.700841	0.6995	0.827981	0.679491	0.661236	0.64193	0.85522	0.782141	0.951324	0.972576	0.946279	0.971064	1.03458	0.943607	0.811058	0.78855	0.87484	0.997747	0.827442	0.929117	1.15339	1.13366
0.876264	0.905032	0.958586	1.09397	0.978982	0.732734	0.705115	0.749968	1.02001	1.09039	1.08209	0.889957	1.13637	0.789041	1.01281	1.08312	1.00723	1.08226	1.04349	1.17851	1.1807	1.09382	1.11184	0.877932	0.963703	1.19216	1.13661	1.11077	1.09814	1.05642	0.922377	0.928166	0.88843	0.910277	0.927828	0.963166	1.26807	0.980314	0.838341	0.982025	0.946695	0.906731	1.15673	0.951558	0.988293	0.957065	0.941976	1.11331	1.09973	0.853316
0.993602	1.04954	0.943521	1.06091	0.966832	0.856662	1.20876	0.937908	0.900411	1.01493	0.934408	1.15782	0.953113	1.0996	1.1412	1.24165	0.908323	0.804324	0.886997	0.89354	1.02919	1.14601	1.18214	1.12858	1.15761	1.06679	1.14843	0.915273	1.22391	1.09561	0.953353	1.10137	1.21341	0.857648	0.924395	1.00527	0.934304	1.00591	0.956914	0.6931	0.970033	1.02788	1.0561	1.01248	0.913622	1.12217	0.972036	0.802502	0.912501	1.08866
0.870339	0.9286	0.975729	1.00134	0.902741	0.889297	0.921072	1.01017	0.901071	0.900774	0.8572	0.857276	0.969542	1.01447	1.11211	0.994153	0.68328	0.625807	0.956378	1.00729	0.950137	0.739881	0.924915	0.896614	0.977453	1.07439	1.0412	0.927571	0.943535	1.16052	1.17957	0.997867	1.0976	0.96976	1.06409	0.933835	0.959315	0.966974	0.89545	0.919979	0.877804	1.16065	0.889045	0.824558	0.862595	0.854338	1.03252	1.1332	1.27162	1.26204
1.0721	0.846218	0.621841	0.791893	0.968985	1.18689	0.937034	0.743346	0.840501	0.882045	0.876113	0.724037	0.698058	0.823372	0.714366	0.804615	0.865749	0.886428	0.860671	0.712009	0.599133	0.696202	0.890617	0.825438	0.977677	0.727522	0.788186	0.916959	0.788556	0.770576	0.860274	0.686282	0.936666	1.0264	0.979439	0.792669	0.630874	0.696379	0.909544	1.0102	0.758538	0.763176	0.871043	0.887304	0.787302	0.845875	0.945102	0.77305	0.898411	0.92417
0.656703	0.749128	0.797971	0.866464	1.01428	0.839495	0.646423	0.782337	0.804681	0.773046	0.96824	0.881073	0.831822	0.720179	0.832701	0.694436	0.640533	0.689696	0.960929	0.820205	0.962995	0.809025	0.688826	0.836101	0.664348	0.694761	0.883486	0.620822	0.759474	0.794153	0.588355	0.847996	0.881377	0.864308	0.609223	0.634098	0.719185	1.01461	0.85937	0.901573	0.799886	0.680535	0.928155	0.968486	0.827574	0.617473	0.735003	1.00645	0.848089	0.764463
0.978056	1.06498	1.19218	1.32663	1.27188	0.97564	1.12803	1.06511	1.02018	1.06449	1.13995	1.02005	1.01178	1.05449	1.20428	1.22699	1.26427	0.971504	1.26977	1.11634	1.20155	0.905874	1.11925	1.00926	0.870984	0.922372	1.28365	1.25377	1.02431	1.23781	1.32239	1.18382	0.99011	1.15408	1.03671	1.13082	0.951476	0.765576	1.0925	1.03957	0.854939	0.865919	1.0971	1.16835	1.22968	1.02038	1.22792	1.02648	0.880913	0.963003
0.582533	0.785681	0.890472	1.01228	0.891253	0.872937	1.12764	0.931244	1.14155	1.04962	0.923612	0.854253	1.01037	1.04416	0.930052	0.917741	1.00479	0.996134	0.809854	0.713058	1.00378	0.800594	0.613264	0.856139	0.692142	0.732022	0.827732	0.852937	0.9678	0.753857	0.839857	0.785905	0.684683	0.945297	0.880078	0.820312	1.06659	0.782009	0.930042	1.14884	1.03091	0.748998	1.00162	0.923907	0.785372	0.756448	0.784116	0.874739	0.918865	0.67541
1.27714	1.15464	1.20087	1.07158	1.23346	1.0483	0.987833	1.23405	0.866382	0.944232	1.17833	1.1071	0.95116	1.21301	0.954545	1.31556	1.17121	0.929782	1.20929	0.937565	0.984978	1.1301	1.45191	1.3832	1.10754	1.05919	1.07873	1.15516	1.16668	1.36533	1.08427	0.96627	1.13505	1.21406	1.12768	1.01257	1.06373	1.2284	1.15633	1.05921	1.03422	1.08778	0.970258	0.991688	1.15992	1.11118	0.97808	0.996536	1.3226	1.06702
1.16394	1.12856	1.01253	0.830863	0.789267	0.810701	0.980572	0.787665	0.743029	0.892512	0.912328	0.885087	0.803499	0.810248	0.909561	0.709335	0.832787	0.73591	0.706415	0.648402	0.635017	1.01091	1.13228	0.989909	0.879693	0.988252	0.840233	0.957557	0.934813	0.87342	0.816061	0.929098	0.710448	0.946172	0.92059	0.871936	0.98505	0.930324	0.855342	0.913909	0.809928	0.880888	0.9195	0.736752	1.03876	0.888098	0.957291	0.93549	0.873367	0.841153
0.6281	0.653877	0.760648	0.693146	0.782837	0.722466	0.61631	0.636253	0.662082	0.793895	0.907457	0.809872	0.720499	0.798024	0.676998	0.75279	0.707714	0.791002	0.632453	0.631094	0.767802	0.672206	0.540161	0.732623	0.967348	0.613729	0.690339	0.650195	0.781749	0.852974	0.697827	0.648911	0.875209	0.837235	0.647987	0.863749	0.855083	0.664719	0.674918	0.758955	0.551585	0.809096	0.868011	0.682698	0.860449	0.885988	0.764829	0.76683	0.88142	0.917984
0.983687	0.984716	0.776042	0.887071	0.859355	1.05594	0.940584	0.66437	0.732677	0.821653	1.08431	0.748142	0.714877	0.549305	0.57437	0.747968	0.882609	0.648022	0.540927	0.698936	0.60291	0.73084	0.974861	1.05064	0.964823	0.954178	0.900708	0.722146	0.833076	0.897357	1.01539	0.985557	1.02588	0.64781	0.707219	0.76167	0.895752	0.797233	0.985595	0.877311	0.997188	0.941265	0.99491	0.823756	0.748696	0.700545	0.661932	0.722667	0.857197	1.01097
1.35086	1.06872	0.9217	0.780784	0.692032	0.787701	1.26084	1.00521	1.00746	0.806348	0.866124	1.02979	1.09118	0.962045	0.88021	1.10547	1.2025	1.05886	0.859731	0.799331	1.04021	1.02279	1.1886	0.972534	0.896738	0.838437	0.940598	0.939492	0.924998	1.08288	1.08985	0.863589	0.879557	0.971558	1.06797	1.02966	1.13369	0.944564	0.952299	0.89799	0.825488	0.806363	1.17338	1.05978	0.829851	0.964193	0.980635	1.03724	0.980824	0.821715
0.745482	0.832236	0.820743	0.676223	0.741586	0.718633	0.707992	0.740581	0.768433	0.817182	0.742805	0.677148	0.790971	0.654219	0.754512	0.602159	0.932516	0.744237	0.58028	0.600234	0.615818	0.582354	0.733985	0.635737	0.613567	0.70299	0.768402	0.653486	0.689148	0.844225	0.666868	0.679093	0.587063	0.634891	0.634224	0.531353	0.643335	0.624393	0.429335	0.552151	0.545034	0.631407	0.686251	0.639252	0.519799	0.781071	0.689867	0.702632	0.54545	0.663763
0.797464	0.953341	1.05268	1.20271	1.07018	1.13991	1.15348	1.13214	1.25975	0.978001	0.810431	0.738406	1.07173	0.953723	0.872212	0.910313	1.09348	0.82526	0.790523	0.774751	0.942152	0.979459	0.878334	0.750818	0.925349	1.03594	0.978644	1.12389	0.940535	1.12055	1.05956	0.832516	1.00243	0.896697	1.03345	1.07384	0.927177	1.05986	1.0219	1.00399	0.87156	0.755041	0.875424	0.783567	0.865768	1.35242	1.14626	1.11509	0.983349	0.83781
0.837165	0.624853	0.820281	0.950745	0.947767	0.923318	0.916262	1.10506	0.939257	0.880883	0.987754	0.976623	0.821542	0.720544	1.03327	0.960719	0.923681	0.70619	0.882664	0.648269	0.898895	1.06093	0.974255	1.15543	0.782189	0.964638	0.954416	0.91002	1.02576	0.914257	0.695535	0.972105	0.711877	0.805733	0.715445	0.880284	0.863542	0.757971	0.659849	0.631306	0.63994	0.923807	1.03875	0.929824	0.952868	1.06829	1.04311	0.732204	0.842776	0.807044
1.09735	1.16879	1.20938	1.20193	1.11697	0.911476	0.848349	0.759989	0.830665	1.1597	1.51986	1.21966	1.26475	1.25357	1.22039	1.1541	0.960575	0.832021	1.03285	0.9033	0.8294	0.8674	1.02249	0.84589	0.893666	0.822408	0.709511	0.982335	1.21176	0.929243	0.86336	0.695797	0.739734	1.11648	1.11537	0.862438	0.954857	0.87612	1.02879	1.03048	1.13318	0.884429	0.940941	0.951936	0.931648	1.24993	0.978854	0.902274	0.918917	0.812487
1.29687	1.04628	1.26741	1.09281	1.11081	1.01271	0.99574	1.15169	1.15301	1.2789	1.29805	1.19933	1.01929	1.17459	1.13929	1.3593	1.5621	0.962114	1.03813	1.06885	0.879065	0.997647	1.10879	1.25029	1.17596	1.04832	1.1559	1.06725	1.14863	1.03103	1.25858	1.10458	0.924182	1.12408	1.16756	1.29704	1.36033	1.23361	1.05147	1.08367	1.14908	0.886012	0.795384	1.11073	0.872533	0.974075	1.03647	0.990969	1.04013	1.05442
0.855088	0.902368	0.840399	0.902801	0.864048	1.05244	1.16505	0.94199	0.972836	0.792306	0.915744	0.97202	1.1218	0.919878	0.915322	0.679653	0.596148	0.837678	0.830613	0.900884	1.2177	1.13953	0.794072	1.04424	1.04233	0.87535	1.13801	1.21619	0.940539	0.831338	1.1144	0.798271	0.530153	0.693413	1.00327	0.912156	1.07031	0.979338	0.854249	1.06241	1.10496	0.997715	0.968435	1.00519	0.94795	1.31191	1.11476	0.912453	0.876038	0.851435
0.813872	0.841156	0.991169	1.04794	0.691095	0.690179	0.776563	0.891935	0.984815	0.803085	0.735946	0.788712	0.780738	0.853316	0.722954	0.627351	0.845274	0.92084	0.841104	0.858723	0.777567	0.928128	0.922702	0.773848	0.838862	1.00784	0.89035	0.743249	0.761087	0.762154	0.75943	0.793188	0.712259	0.914627	1.0116	0.984196	0.931016	1.10941	0.919876	0.905766	0.928294	0.882336	0.90495	0.849866	0.826739	0.846252	0.840156	0.7483	0.99275	1.02923
0.803538	0.508073	0.781795	0.87496	0.857508	1.03063	0.878802	1.02902	1.06202	1.00047	1.00162	1.06894	0.736424	1.05129	1.31555	1.15316	0.824792	0.973843	1.08823	1.09438	1.00604	1.17662	0.833825	0.758361	0.834495	0.902459	0.863448	0.815637	0.965467	0.998372	0.855996	0.720831	0.797385	0.86039	1.01564	1.12651	1.0836	0.792477	0.850419	0.893281	0.860285	0.790484	0.868516	1.00168	0.953501	0.728244	0.967722	1.05072	0.751964	0.859731
1.01929	0.825187	0.815342	0.791075	0.745711	0.7584	0.852136	0.843793	0.97963	0.864582	0.929679	0.731373	0.701585	0.775623	0.887341	0.841561	0.69784	0.8701	0.945362	0.756281	0.727535	0.599904	0.852089	0.856502	0.932673	0.741571	0.905128	1.12243	1.13193	0.986466	0.857222	0.677262	0.732958	0.809902	0.710012	0.814865	0.794603	0.779729	0.954642	0.955938	0.69611	0.653152	0.930523	0.736261	0.693844	0.659274	0.677164	0.721986	0.803034	0.891135
0.817811	0.911757	0.724484	0.519593	0.6182	0.735418	0.698957	0.679979	1.14329	1.01108	0.798639	0.838463	0.806185	0.715712	0.778806	0.988481	0.981349	0.771986	1.01558	0.872456	0.871058	0.973709	0.656799	0.825794	0.83402	0.665623	0.717171	0.98111	0.898755	0.800028	0.79297	0.952319	0.96874	0.709801	0.811401	0.708849	0.622781	0.677935	0.739435	0.689494	0.881461	0.857719	0.890312	0.72083	0.851447	0.779971	0.701783	0.835872	0.716133	0.686686
0.77046	0.909377	0.833661	0.987846	0.921197	0.822103	0.915582	0.781848	0.832671	1.03865	0.874517	0.624762	1.15054	0.929592	0.742746	0.805951	0.673062	1.02491	0.904836	0.867257	0.91397	0.846252	0.858348	0.884125	0.839763	0.733987	0.848187	0.836104	0.922131	0.78531	0.834154	0.853618	1.04891	0.883199	0.674473	0.606839	0.839172	0.787245	0.889868	1.08027	0.945692	0.741982	0.821011	0.890471	0.916549	0.799335	0.905275	0.952786	1.08101	1.03258
0.701934	0.648246	0.854582	0.811251	0.739557	0.534221	0.48641	0.847898	0.877607	0.559707	0.691275	0.739912	0.766396	0.807506	0.756553	0.794446	0.886434	0.804734	0.898632	0.759502	0.697595	0.78367	0.910683	0.716942	0.695352	0.714726	0.661338	0.833581	0.636661	0.780072	0.817617	0.71718	0.769228	0.847964	0.959064	0.732806	0.720348	0.695053	0.923377	0.764939	0.788708	0.933638	0.82045	0.773857	0.89381	0.666245	0.655029	0.691212	0.759888	0.688508
0.806053	0.81976	0.790681	0.953485	1.01503	0.817582	0.750398	0.61107	0.765406	0.874092	0.834669	0.977295	0.791039	0.652868	0.681638	0.804281	0.848808	0.706627	0.782208	0.699673	0.595722	0.729691	0.608994	0.702087	0.824257	0.675512	0.764509	0.778153	0.730532	0.888427	0.812818	0.803208	0.858907	0.807993	0.832899	0.840409	0.820887	0.743737	0.811084	0.872436	0.690585	0.768651	0.682015	0.551195	0.665911	0.763164	0.757255	0.714588	0.695773	0.648644
0.690324	0.683495	0.876835	0.747696	0.613976	0.822806	0.725563	0.79142	0.886103	0.932766	0.797469	0.985655	1.02342	0.99232	0.82436	0.821371	1.01097	0.939882	0.931544	0.972566	0.785014	0.786982	0.974516	0.728391	0.977762	0.855763	0.807656	0.732062	0.809306	0.970533	0.741184	0.688195	0.857458	0.956064	0.772558	0.90725	0.733236	0.802932	1.11935	1.05087	1.05064	0.907807	1.02904	0.710566	0.654538	0.864906	1.12819	0.817898	0.848227	0.926079
0.630051	0.901354	0.718792	0.722002	0.56785	0.696044	0.806398	0.699689	0.6825	0.786107	0.705208	0.735177	0.872909	0.858094	0.683481	0.905131	0.848679	0.700536	0.461548	0.559324	0.797298	0.855949	0.833761	0.783397	0.771267	0.720383	0.550785	0.581957	0.563235	0.743475	0.83333	0.843632	0.860897	0.864816	0.831721	0.682605	0.641829	0.862531	0.712125	0.822551	0.790676	0.869686	1.05034	0.815434	0.518002	0.641766	0.932755	0.810413	0.578627	0.714212
0.832524	0.745923	0.857433	0.977706	0.941402	0.820099	0.864887	0.963497	0.894548	0.916316	0.74428	0.798495	0.728379	0.513646	0.665434	0.907212	0.898036	0.89966	0.923885	0.767547	0.958852	1.07184	0.909462	0.759945	0.891119	0.891345	0.856264	0.874161	0.681288	0.846959	1.08267	0.958981	0.793198	0.709472	0.710072	0.831343	1.0432	0.715324	0.735239	0.948693	1.04654	0.998272	1.08887	1.05806	0.859816	0.977348	0.9354	0.800973	0.934274	0.84916
0.899171	0.779805	0.834385	0.90601	0.827972	0.922595	0.973344	1.06901	1.0774	1.15548	1.01821	0.868604	0.870107	0.984132	0.922973	0.820197	0.911087	1.02218	1.03929	1.00487	0.66323	1.00587	0.774269	0.906078	1.04768	0.816684	0.843623	1.10239	0.963054	1.00623	0.938465	1.03469	0.91355	0.943485	1.03156	1.23968	1.08619	0.887301	1.2448	1.04065	0.966191	0.947965	0.958627	0.897941	0.77217	0.839843	1.26948	1.03827	1.01829	1.04237
0.882174	0.9115	1.23137	1.19873	0.947286	0.971903	0.849432	0.876475	0.822827	1.27811	1.05855	1.00087	0.967421	0.907661	0.744719	0.857813	0.740108	0.675445	0.764429	0.77346	0.73711	0.978928	0.975711	0.707469	0.900219	0.990361	0.933833	0.83714	1.12209	0.926921	0.857442	0.910392	0.875557	0.805864	1.01261	0.847917	0.684432	0.87509	0.724526	0.635948	0.977872	0.88901	1.2456	1.11062	0.930227	0.950458	0.902462	0.940846	0.929612	1.07818
0.840233	0.86199	0.864256	0.776971	0.978564	0.975415	0.689834	0.977247	0.951611	1.00026	0.815802	0.749465	0.915383	0.921367	0.889101	0.638003	0.588112	0.794622	0.864812	1.04896	0.807206	0.800261	0.952174	0.901208	0.933043	0.890503	1.12847	0.852466	0.853441	0.84007	0.860387	0.905676	1.03613	0.968867	0.887854	0.705127	0.885068	1.14481	0.97734	0.809475	0.75874	0.797749	0.929244	0.730754	0.832431	1.00391	0.720847	0.758767	0.862343	1.15048
1.04514	0.631624	0.62318	0.900493	1.10347	0.94117	1.09006	0.926744	0.760038	0.950233	0.80948	0.837475	0.957569	0.858587	0.936005	0.940727	0.759651	0.778248	0.758592	0.821803	0.881894	0.794294	0.613951	0.87195	0.863337	0.88563	1.0097	0.966248	0.995213	0.934336	0.823193	0.69983	0.949791	1.08529	0.772626	0.722697	0.665459	0.765411	0.89811	0.75575	0.77963	0.78494	0.837222	0.918064	0.76952	0.985941	0.921842	0.961789	1.08267	0.896878
0.994662	0.709513	0.890306	1.01407	0.93446	0.849654	0.862334	1.03318	0.926689	0.946656	0.944241	1.00127	0.642656	0.798592	1.01039	1.00017	1.09057	0.97138	0.949447	0.959069	1.0453	1.04429	0.921033	1.01025	0.818764	0.966034	1.16502	0.951802	0.879825	1.12829	1.05224	1.02019	1.06565	1.14571	1.0173	0.920465	0.78188	0.861827	0.868952	0.879952	0.83564	0.88711	0.976121	0.868218	0.910522	0.796101	1.02948	1.15455	0.991807	0.878901
0.664391	0.949784	0.837053	0.755942	0.652049	0.75957	0.653185	0.824832	0.901839	0.960845	0.931032	0.8902	0.806835	0.624685	0.777787	1.02169	0.861089	0.699383	0.734821	0.756988	0.789358	0.793176	0.934075	0.892723	0.831447	0.608927	0.79295	0.678712	0.967142	1.01617	0.857447	0.69902	0.803975	0.910299	0.693007	0.756293	0.706727	0.825465	0.584362	0.801373	1.00468	0.84842	0.671084	0.797661	0.632658	0.600707	0.716454	0.87149	0.950112	0.762876
0.586922	0.754791	0.612538	0.634596	0.740056	0.562559	0.582819	0.723478	0.714612	0.828555	0.831778	0.948258	0.682177	0.590604	0.586109	0.693376	0.619104	0.576486	0.446539	0.578035	0.680209	0.716013	0.516133	0.640021	0.810697	0.810191	0.882419	0.612214	0.707068	0.749968	0.623131	0.721441	0.771405	0.645056	0.579594	0.637029	0.647332	0.812185	0.670476	0.802347	0.67693	0.75089	0.868252	0.692871	0.590038	0.840678	0.782925	0.684933	0.664152	0.730484
0.891956	0.652248	0.76491	0.926321	0.85425	0.944717	0.848092	0.726491	0.662333	0.797974	0.82144	0.759604	0.832956	0.836597	0.904248	0.940395	0.916159	0.879388	0.669074	0.738212	0.752615	0.929134	0.752434	0.739301	0.865815	0.709726	0.627667	0.693126	0.803791	0.688942	0.804303	0.740182	0.967533	0.999834	0.80951	0.740904	0.635757	0.77299	0.497513	0.691712	0.738599	0.704496	0.881821	0.826342	0.777428	0.904034	0.881019	0.94468	1.08061	0.921181
0.668928	0.807901	0.727503	0.768183	0.811702	0.755608	0.716142	0.715811	0.714107	0.915346	1.01827	0.731541	0.631555	0.718056	0.774523	0.866614	0.722793	0.739124	0.68815	0.768278	0.660907	0.734724	0.793005	0.740008	0.791593	0.981559	0.981183	0.715266	0.790383	0.840702	0.743013	0.790372	0.804629	0.779505	0.64055	0.689919	0.740869	0.694991	0.704601	0.742537	0.858336	0.694059	0.70987	0.729783	0.783395	0.775705	0.832759	0.930033	0.981611	0.692827
0.599755	0.854765	0.845928	0.845322	0.875802	0.717726	0.947582	0.982235	0.707975	0.664004	1.27834	0.902393	0.869411	0.925614	0.746074	0.746352	0.704895	0.589471	0.688745	0.753143	0.611321	0.765632	0.720461	0.767389	0.808559	0.836732	0.621465	0.81084	0.797551	0.743207	0.731844	0.800863	0.83156	0.714082	0.707688	0.798462	0.779155	0.897619	0.827967	0.748074	0.820056	0.832606	0.904907	0.776821	0.762203	0.723082	0.81982	0.91503	0.821761	0.843188
0.907694	1.0196	0.780138	0.83607	0.953274	1.11439	0.887569	0.740516	1.04805	1.12935	0.893759	1.00465	0.977332	0.810152	0.78849	1.00391	0.999607	1.01685	0.831765	0.823168	0.948936	0.785242	0.773139	0.606324	0.818534	0.984216	0.829071	0.886957	0.88625	0.764916	0.679396	0.787906	0.736888	0.846703	0.956381	0.992122	0.919367	0.823872	1.00539	0.765182	0.85683	1.13193	1.03232	1.12773	1.14078	1.23072	0.872027	0.826467	0.988464	0.95318
0.644757	0.669901	0.765426	0.483491	0.563407	0.522572	0.600889	0.547306	0.69836	0.635693	0.42825	0.545754	0.566782	0.428689	0.536355	0.638613	0.499004	0.585758	0.49406	0.549295	0.547079	0.51089	0.546513	0.631739	0.597412	0.631816	0.501533	0.493627	0.500749	0.592773	0.444759	0.489318	0.417557	0.403265	0.609583	0.666147	0.578998	0.486437	0.584069	0.703081	0.663611	0.523116	0.475617	0.799538	0.579515	0.639632	0.681122	0.815745	0.619586	0.658922
0.872452	0.764453	0.532284	0.807909	0.84096	0.740274	0.733577	0.710165	0.845492	0.662323	0.79984	0.876011	0.738841	0.596751	0.719772	0.91844	0.828405	0.790312	0.959175	0.796618	0.787223	0.673767	0.796713	0.949478	0.67033	0.670301	0.975886	1.03409	0.682042	0.653013	0.823402	1.01186	0.778943	1.05258	0.876867	0.905238	0.813658	0.969213	0.971476	0.874645	0.951938	1.13688	0.878408	0.776874	0.989635	0.771871	0.76656	0.761608	0.823183	0.98789
0.990954	0.668453	0.767067	0.888995	1.11918	0.880732	0.749222	0.856953	1.13992	0.923525	0.788128	0.792413	1.1249	0.954174	0.969128	0.893521	0.966674	0.934021	1.11745	0.899598	0.865625	0.781442	0.933524	0.866135	0.854156	0.736451	1.01525	0.944598	0.62301	0.674968	0.725435	0.749558	1.0317	0.763008	0.783954	0.858469	0.956921	0.793612	0.804513	0.837476	0.968714	0.779193	0.69464	0.803415	0.73589	1.07781	1.02838	1.06378	0.89445	0.744565
1.17597	1.26011	1.27452	1.08603	1.15549	0.896054	0.768689	0.777898	0.801134	0.971132	1.13089	1.22165	1.01449	1.18657	1.17291	1.1281	0.983424	1.25044	1.048	0.832768	1.05146	1.12216	1.01497	1.02326	1.23691	1.20435	1.11916	1.00694	0.991925	0.981333	0.894955	1.07846	1.13431	1.15808	0.94576	1.17291	0.990739	1.0468	1.08559	0.802992	1.10371	1.1032	1.02672	1.00643	0.884595	0.935035	1.09355	0.951392	0.954035	1.07609
1.08299	1.06443	0.738284	1.15667	1.15964	0.842641	0.916293	0.931767	0.852795	0.907685	1.0096	1.1042	0.896671	1.08583	1.14139	0.872225	1.0161	0.827753	0.95679	0.871513	0.836104	0.917026	0.91659	1.07975	0.85988	1.12409	1.16433	1.28272	1.18398	1.09487	1.11452	0.860082	0.696132	1.02549	1.25913	1.10809	0.996126	0.895959	0.890125	1.04616	0.944425	1.00618	0.850699	0.892601	0.975948	1.1345	1.03525	1.07405	1.08344	1.09934
0.912552	1.03841	1.14114	0.940792	0.875165	0.855134	0.945276	1.14989	0.996483	0.892021	0.85904	0.861807	0.827738	0.726725	1.08686	1.08507	0.876832	0.957054	0.888511	0.826113	0.812038	0.735584	0.921249	0.755099	0.743221	0.815341	1.1109	0.865116	0.762628	0.677353	0.71484	0.971282	0.794929	0.762404	1.00762	0.90176	0.789726	0.78081	0.940583	0.895006	0.882008	0.884477	0.929981	0.795884	0.629234	0.724196	0.684628	0.957632	0.844281	0.773415
0.776143	0.926718	0.876355	0.789967	0.639651	0.7754	0.868588	0.741273	0.681535	0.826567	0.898302	0.676477	0.806263	0.908248	0.737421	0.870422	0.791187	0.814981	0.597665	0.686605	0.83787	0.748884	0.890082	0.661993	0.517427	0.701949	0.878279	0.833144	0.624454	1.0823	0.96334	0.83758	0.832543	0.758276	0.609181	0.865326	1.00587	1.04514	0.936717	0.91945	0.634799	0.788469	0.824825	0.762875	0.667179	0.77055	0.970049	0.869834	0.900404	0.875756
0.756495	0.55906	0.732781	0.68636	0.708675	0.718779	0.7137	0.683006	0.818937	0.828812	0.713235	0.775462	0.649428	0.75526	0.690306	0.79001	0.704514	0.534992	0.537454	0.882989	1.11929	0.629928	0.70045	0.62964	0.674358	0.706941	0.699812	0.793862	0.78124	0.600606	0.812651	0.720046	0.753926	0.642147	0.663896	0.612915	0.475935	0.536669	0.626267	0.811426	0.843933	0.645937	0.586684	0.519141	0.761514	0.736355	0.625564	0.674419	0.714036	0.635313
0.930576	0.677298	0.815466	0.868441	0.757054	1.02253	0.788163	0.950296	1.04194	1.01198	0.869673	0.99877	0.834602	0.755092	0.938442	0.734366	0.889385	0.961671	0.737648	0.90312	0.68275	0.743607	0.909986	0.789759	0.732096	0.843762	0.817072	0.934123	0.862857	0.942828	1.03147	1.06477	0.983758	0.949996	0.864967	0.917664	0.665528	0.812798	0.851635	0.718442	0.799595	1.20597	1.03178	0.688139	0.843982	0.862822	0.913149	0.987766	0.862093	0.89159
1.0017	0.867959	0.813048	0.843549	0.66975	0.636217	0.776095	1.14948	1.06179	0.863604	1.20485	0.937627	0.999587	0.653436	0.826708	0.949853	0.825372	0.845619	0.899309	0.96695	0.897485	0.990292	1.0292	0.845888	0.960772	1.04759	0.899876	0.644184	0.65494	0.744885	0.712117	0.817502	0.814405	0.847764	0.809802	0.709543	0.87801	0.920028	0.699031	0.780244	0.594612	0.797054	0.942215	0.733918	0.852442	0.901538	0.934191	1.00285	0.885651	0.904363
1.15873	0.721249	0.897478	0.871649	0.795499	0.841923	1.00137	0.742371	0.976708	1.00818	0.91457	0.909703	0.772646	1.00766	1.04332	1.04813	1.02705	1.01499	0.875635	1.09496	1.02483	0.967896	0.776559	1.10118	1.07781	0.99221	1.06352	1.19801	1.13027	1.15305	1.00035	0.951838	0.972593	0.93452	1.10656	0.956413	0.892635	1.00451	1.13605	1.08886	1.07936	1.01684	0.910746	1.0511	1.04865	0.976901	0.819031	1.11735	1.00515	0.753662
0.832368	0.986242	0.882684	1.05652	0.9245	1.01389	0.898855	0.964201	1.20962	0.772107	0.824908	0.981425	1.04458	0.947642	0.927611	0.837966	0.911372	1.01661	0.851796	1.06574	1.29427	0.989265	1.01078	1.02494	1.02796	0.80552	0.860587	0.977743	1.11229	0.765965	0.929204	1.27727	1.11062	1.05335	0.887573	0.713198	1.24685	0.993746	0.816976	1.14628	0.979103	0.867931	0.980362	0.884058	1.12867	1.10784	0.819677	0.794224	0.904503	0.977793
0.69775	0.936019	0.793819	0.966122	1.06468	0.895115	0.836293	0.770027	0.723328	1.08441	1.00207	0.952795	0.722002	0.87372	0.946082	0.834229	0.81815	0.760453	0.68049	0.778248	0.688891	0.724259	0.677103	0.787231	0.811754	0.775719	0.708527	0.963765	0.608297	0.713729	0.635283	0.732667	0.8264	0.565152	0.632506	0.851741	0.781057	0.867213	1.00743	0.888884	0.741028	0.625517	0.76851	1.15896	0.965713	0.799649	1.02344	0.955491	0.855891	0.924318
1.02532	0.800085	0.643616	0.710338	1.01724	0.953988	0.795835	0.994375	0.963765	0.955594	0.810459	1.15415	0.949625	0.953405	1.12804	0.908128	0.963648	1.13657	1.02963	0.950141	1.01296	0.9499	1.05172	1.12321	1.19016	0.698382	0.760135	0.873179	0.754826	0.944565	1.03953	0.896066	1.03077	0.755097	0.796013	1.01755	0.877543	0.988325	0.956474	0.782186	0.739649	0.951392	0.728936	0.96499	0.945729	0.985961	1.00255	0.955828	0.820768	0.878494
0.662975	0.64216	0.846477	0.992749	0.901656	0.896129	0.693741	0.638027	0.872069	0.749181	0.714772	0.827265	0.783718	0.940242	1.06276	0.870497	0.903924	0.657135	0.694055	0.820886	0.836069	0.626145	0.839423	0.839814	0.771291	0.737195	0.67327	0.854987	0.866362	0.93634	0.809322	0.784095	0.764461	0.775321	0.755583	0.676683	1.05372	0.843249	0.86745	0.942435	0.766391	0.797918	0.662436	1.03211	1.03115	0.84737	0.806731	0.971879	0.935462	0.82738
0.911067	0.855698	0.824823	0.764776	0.671686	0.842303	1.19181	0.913719	0.585523	0.839803	1.14487	1.22679	0.885089	0.901206	0.855336	0.997929	0.960081	0.911953	1.02967	0.898567	0.875006	0.901727	1.05668	1.03494	0.86145	1.23266	0.895955	0.814195	0.917029	0.782082	0.752013	0.797279	0.818892	0.888251	1.08025	0.915628	0.901872	0.8672	0.918527	1.04327	0.938556	0.718151	0.859548	0.842742	0.785311	0.696663	1.0484	0.990254	0.807837	0.83098
0.901953	0.870378	0.983265	0.977739	0.897749	1.05668	0.975283	1.1013	1.17062	1.1758	0.969723	0.954668	1.01978	0.881804	0.932422	0.930388	0.841528	0.841737	0.8378	1.06208	0.950496	1.11618	1.15072	0.678589	0.854839	1.00648	0.748017	0.861428	0.830749	0.975774	0.792442	0.91604	0.95501	0.757125	1.06027	1.10423	1.15269	0.983527	1.00632	0.993743	0.940502	0.708482	0.894811	0.687574	1.06922	1.01504	1.04686	1.09513	0.966755	1.03942
1.12306	0.886141	0.838917	0.970491	0.879476	0.870022	0.912901	1.13758	1.07125	0.813308	0.936167	0.778784	0.815494	0.897291	1.10829	1.02519	1.04331	0.925644	1.06549	1.13875	1.06373	1.00722	1.08639	1.03453	0.878699	1.20954	1.0825	0.977467	0.875509	1.03921	0.773028	0.897633	0.989171	1.14233	1.27151	0.973403	0.929035	0.889211	0.916698	0.918072	1.03884	0.925319	0.742873	0.839221	0.771882	0.854659	0.969983	0.89938	1.01009	1.18456
0.709154	0.794821	0.996812	0.938179	0.930252	0.986869	0.914568	0.770807	0.88053	0.773617	0.766694	0.989503	0.80514	0.800855	0.942102	0.717457	0.86167	0.931848	0.898617	0.94591	0.810954	1.04764	0.926446	0.888689	0.862614	0.963675	1.09994	0.865944	1.11227	0.972174	0.929898	1.04719	0.970907	0.894458	0.75469	0.911976	0.958129	0.788409	0.6795	0.864547	0.848065	0.663625	0.672801	0.735102	0.946419	0.85924	0.531518	0.63976	0.703386	0.796636
0.854143	1.18668	0.972683	0.716203	0.579407	0.674745	0.97819	1.17841	1.04893	0.817924	1.06257	1.07407	0.834736	0.831571	0.78837	0.954969	0.802572	0.813759	0.804081	0.844345	0.96524	1.0078	0.891328	0.711735	0.662659	0.92969	1.1525	0.710239	0.883821	0.745897	0.843588	0.839978	1.00082	0.836261	0.880997	1.00065	0.945768	0.795985	1.23618	0.869214	0.772603	0.809232	0.897426	0.777458	0.789855	0.878394	0.951802	0.982117	1.09076	0.837672
1.07487	1.13655	1.09608	1.10384	1.25586	1.3208	1.08771	1.06773	1.10062	1.25396	0.933964	1.15961	0.882863	1.09851	1.0046	0.979665	1.09711	1.03643	0.854088	0.992741	0.796064	0.893173	0.943568	0.764101	0.900527	1.07341	1.02198	0.830482	0.900142	0.734161	0.702923	1.06336	1.05208	1.07831	0.883176	0.859475	0.919859	0.98216	1.04721	0.817904	0.721661	1.08431	0.948803	0.943266	0.826725	0.767703	0.858196	1.06761	1.05205	1.03235
0.786057	0.774235	0.760624	0.678706	0.720967	0.997318	1.02001	1.19376	0.926628	0.887866	0.596072	0.781183	0.747988	0.524345	0.622622	0.854297	0.937951	0.723482	0.617631	0.748385	0.793116	0.627119	0.845257	1.22559	0.901799	0.720897	0.909243	0.877716	0.79144	0.841215	0.804526	0.707741	0.79545	0.887497	0.781318	0.679409	0.677207	0.787251	0.735186	0.76725	0.785966	0.824649	0.882707	0.7525	0.70716	0.826255	1.11392	0.905003	0.88085	1.00839
0.987057	0.963683	1.03092	1.17396	1.07092	0.785762	1.08898	1.35725	1.14871	0.88007	0.997155	0.969721	0.951404	0.99271	0.943732	0.967555	0.974097	1.08895	1.06943	0.998823	0.959861	1.0878	1.09923	0.730453	0.876874	0.941913	0.822074	1.03271	0.997367	0.985054	1.06443	1.13785	1.07822	0.805341	1.06737	1.08862	1.19624	1.00187	1.0264	0.904073	0.849162	1.04056	1.03713	0.972557	1.02418	1.00124	0.932409	1.06021	1.01548	1.23551
0.818628	0.901799	0.798604	0.910069	0.789822	0.847248	0.917699	0.937091	0.916673	0.970816	0.873816	0.798623	0.763188	0.71414	0.807183	0.876983	0.983085	1.05463	0.969412	0.967253	1.14481	1.06336	0.674872	0.79425	0.766157	0.815701	0.790757	0.763655	0.986882	0.929536	0.925749	0.849541	0.896355	0.97279	0.974053	0.95354	0.928336	0.960748	0.751044	0.736348	1.14827	0.942373	1.024	1.04117	0.946697	0.855749	0.720989	0.982397	1.22494	1.10785
0.993456	0.742572	0.871455	0.852871	1.06573	0.746385	0.556892	0.730887	0.762036	1.04373	0.770959	0.882817	0.857965	1.0194	1.09549	0.833644	0.80258	0.711135	0.684946	0.769318	0.801511	0.764752	0.612465	0.907945	0.901259	0.928019	0.64165	0.862605	0.739457	0.808816	0.704422	1.09787	0.808254	0.7331	0.722121	0.752249	0.853366	0.626288	0.968227	1.05163	0.773449	0.788668	0.795857	0.948926	0.835111	1.01278	0.59814	0.730484	0.641602	0.833457
1.14082	0.824658	0.749588	0.891167	0.959675	0.876174	1.14495	0.98447	1.06044	0.894519	0.677125	0.736623	0.601973	0.942361	0.775025	0.765207	0.739119	0.749087	1.05597	0.980182	0.868108	0.821295	0.902986	0.687028	0.859658	0.905409	0.997876	0.940312	0.978388	0.784131	0.518127	0.658308	0.716546	0.780718	0.870748	1.04156	0.923754	0.886887	0.998927	0.749556	0.659779	0.805106	0.869298	0.942622	0.787872	0.707424	0.771092	0.748063	0.764482	0.634485
0.931139	0.858486	0.93758	1.07616	1.02714	0.894236	0.851134	0.979414	0.916753	0.915202	0.846059	0.796706	1.17204	1.03639	1.1188	0.927727	0.960817	1.11444	0.956394	1.17795	0.947235	0.737173	0.739731	0.996787	1.07851	0.93963	0.990461	1.11393	1.0967	0.893931	0.903301	0.826235	0.837966	0.837248	0.842962	0.865347	0.860055	0.913939	1.0555	0.881612	0.857043	0.882969	0.767196	0.874126	1.00179	0.855972	0.904684	0.938895	0.968351	1.12444
0.675872	0.616823	0.779269	0.591163	0.450148	0.450415	0.53541	0.549312	0.485932	0.559465	0.591206	0.726053	0.698267	0.5419	0.35648	0.586568	0.688137	0.507382	0.682693	0.523252	0.511126	0.678909	0.636432	0.628861	0.708724	0.641151	0.57413	0.545	0.590229	0.665944	0.650106	0.671515	0.545492	0.622201	0.692579	0.40906	0.585024	0.487419	0.554801	0.445966	0.436811	0.503408	0.577249	0.49225	0.770932	0.620659	0.69214	0.672674	0.572081	0.65494
1.01343	0.925372	1.02762	0.962339	1.12098	1.0934	1.11021	0.936531	0.866185	0.882992	0.957778	1.00723	1.05332	0.936835	0.958444	1.09642	0.965814	0.817577	1.13624	0.868141	0.820153	0.885236	0.813356	0.766142	0.952612	0.87844	1.02295	0.726347	0.708596	0.973102	0.90403	0.777297	0.825069	0.640728	0.708282	0.94299	0.889422	0.99523	0.881887	0.897804	0.900201	0.894474	0.743048	0.696391	0.795408	0.856654	0.984648	0.791448	1.00283	0.826717
1.18866	1.00652	0.939464	0.865465	0.821409	0.853534	0.904742	0.76786	0.839091	0.80289	0.713604	0.807951	1.2054	0.98249	0.908462	0.884515	0.923168	0.926118	0.933392	0.954828	0.772979	1.009	0.868728	0.777541	0.964185	0.711175	0.779323	0.974811	1.17461	0.985561	0.809624	0.767558	0.957899	1.12395	0.805463	0.748438	0.767106	0.89175	0.972143	0.867109	0.805985	0.751503	0.543341	0.578073	0.901052	1.15225	0.929195	0.996264	0.91571	0.859866
1.03522	1.06809	0.918744	0.780431	0.966736	1.08497	0.867575	0.998435	0.814871	1.07068	0.990242	1.23642	1.28167	1.10574	0.892783	0.71659	1.18409	1.10737	1.16399	1.04209	1.03222	1.0972	0.905244	0.930649	1.13169	1.2772	0.96724	0.991552	0.972537	1.15609	1.0144	0.881163	1.00542	0.978785	1.09902	0.984942	0.871729	0.756901	0.910855	1.20867	1.1444	1.09634	1.16597	0.960198	1.00196	1.06636	0.923835	1.12226	0.928041	0.895751
1.09708	1.02811	1.0784	1.05053	0.984373	0.714365	0.880057	1.05777	1.02473	0.887345	0.965837	1.31396	1.06259	1.02161	1.12364	1.07453	1.07961	0.983696	0.82793	0.89014	1.16888	1.29652	1.09928	1.30964	1.13722	1.41872	1.2473	0.944808	1.18343	1.02498	1.19094	1.18042	0.944218	1.01546	1.12199	1.30048	1.02231	0.845208	0.994725	1.07054	1.22125	0.936103	0.932283	0.958506	0.873597	0.711471	0.832709	0.890337	1.2769	1.00034
1.00379	0.861798	0.703114	0.885218	0.825703	1.0998	0.910211	0.880785	0.837122	1.1912	1.30037	1.05153	0.99548	1.0097	1.06726	1.01115	0.899903	1.04279	1.03997	0.667952	0.851509	0.816954	0.84203	0.900285	0.831735	0.812271	0.808846	0.890792	1.07014	0.936736	0.984318	1.21471	0.746155	0.937661	1.16545	0.805821	0.897502	0.867512	0.906294	0.918725	1.02043	1.07684	0.752112	0.801559	1.11876	1.10749	0.969373	1.07217	1.36485	1.10232
0.890351	0.8382	0.767622	0.80993	1.07533	0.832418	1.01927	1.02981	1.05403	0.915246	0.895719	0.65806	0.801114	0.903846	0.826365	0.749308	0.916343	0.858896	0.83932	0.806611	0.718719	0.759751	0.700253	0.614399	0.595961	0.677438	0.793399	0.676502	0.802168	0.830724	0.826101	0.885161	0.653939	0.488842	0.655987	0.664063	0.851974	0.912355	0.535805	0.444476	0.86477	0.760302	1.0279	1.06489	0.77857	0.971965	0.875675	0.894155	0.879044	0.917264
0.797484	0.919827	1.06076	0.873321	0.914171	1.02376	0.871765	1.06422	0.950817	0.844723	0.896711	0.967332	0.937868	0.910577	0.722438	0.824576	0.919786	0.826234	0.739264	0.904257	0.893851	0.893055	0.925195	0.779452	0.739299	1.07531	0.884194	0.860494	0.932654	0.793674	0.653812	0.813899	0.831059	1.07786	0.767234	0.672873	0.779234	0.892632	0.98451	0.948294	0.868187	0.883182	0.672242	0.970805	0.676333	0.931167	0.75635	0.670501	0.731574	0.962856
0.739701	0.79766	0.985556	0.955517	0.987111	0.94346	1.11271	0.988704	0.79692	0.815745	0.921807	0.960177	0.809259	0.860179	0.788686	0.701844	1.02103	0.995699	0.972067	1.21618	1.13561	1.03671	0.885594	0.552252	0.713706	0.660466	0.706597	0.900425	0.885853	0.842727	0.92881	0.87986	0.915542	0.845749	1.03466	1.0144	0.883216	0.847483	0.864111	0.880047	0.818144	0.890331	1.24667	1.21087	1.13366	0.939624	1.05688	1.02323	1.05708	1.11568
1.02751	0.929452	0.746306	0.538779	0.617574	0.695005	0.82508	0.88164	0.905456	0.766098	0.685462	0.709808	0.779498	0.814011	0.761873	0.558018	0.772121	0.706001	0.837947	0.936158	0.813522	0.985509	0.938851	0.857571	0.753201	1.03424	0.874231	0.909176	0.823918	0.721644	1.03192	0.984229	0.842907	0.63651	0.863293	0.870596	0.897937	1.04587	0.706161	0.720858	0.802487	0.811204	0.876034	0.858066	0.71259	0.970012	1.07958	0.721157	0.601176	0.406522
0.745347	0.889748	0.918641	1.00455	0.788551	0.979609	0.709222	1.06096	0.87883	1.0302	1.10897	1.26114	0.919783	1.26454	0.970812	1.06847	0.98492	0.868896	1.03875	1.20217	1.18914	0.814077	1.01493	1.0556	1.13313	1.13862	1.08664	1.1069	0.862218	0.903452	0.92352	0.890661	1.10496	1.14357	0.889957	1.02823	1.32645	1.23114	0.897007	0.926986	0.766563	0.792651	1.10477	1.30359	0.960115	1.19864	1.07169	0.774601	0.740996	0.735043
0.821564	0.967621	0.909994	0.800351	0.969816	0.846094	1.05126	0.78551	0.992093	1.13051	0.967502	1.25899	0.930362	0.89293	0.899089	0.994387	1.11622	0.98079	0.985851	1.03209	0.893443	0.987498	0.948804	0.966099	0.868988	1.192	1.1486	0.944674	0.994243	0.892747	0.872191	0.934717	0.957012	0.889382	0.779106	0.962449	1.15145	1.18949	1.00288	0.921005	0.83057	0.838785	1.09313	1.11561	1.21658	0.98773	0.762736	0.925346	1.08392	0.954668
0.726183	0.683837	0.941063	0.656889	0.549942	0.936842	0.881863	0.950094	0.910621	1.05536	1.00324	0.853107	0.81496	0.751094	0.62068	0.99249	0.893472	0.860443	0.874836	0.883261	0.509687	0.749444	0.897848	0.706671	0.83847	0.991959	0.912094	0.861789	0.74564	0.880805	0.935094	0.844044	0.935076	0.765402	0.683508	0.853795	1.09982	0.838524	0.686508	0.8595	0.796392	0.786719	0.737757	0.825113	0.816989	0.574832	0.719944	0.945499	0.830487	0.724174
0.876438	0.907084	0.886153	0.699688	0.784284	0.867328	0.833744	1.00681	0.909697	1.0236	0.786703	0.828438	1.06866	0.890915	0.776768	1.15271	0.978816	0.903954	0.847009	0.951542	0.908367	1.16188	1.12445	0.76122	0.998748	0.850602	0.826218	0.788158	0.758444	0.899122	0.89359	0.805199	0.959636	0.877278	0.51058	0.624571	0.894239	0.992023	1.08144	0.881294	0.896498	0.747088	0.932478	1.1492	0.849228	0.758576	1.0657	1.16098	1.1465	0.916816
0.809442	0.962941	0.997069	0.780971	0.751319	1.00395	1.03537	0.877532	0.830108	0.725401	0.892601	0.974497	0.790583	0.667514	0.766705	0.715235	0.828127	0.924664	0.844353	0.894411	0.982741	0.898919	0.888292	0.802381	0.776927	0.828879	0.673467	0.94088	0.831864	0.79393	1.0133	0.886231	0.673001	0.79965	0.86707	1.02135	1.05723	0.858379	1.0861	0.771273	0.916832	0.905144	0.94746	0.922067	1.03798	0.865646	0.65482	0.632414	0.70115	1.01214
0.874342	1.01295	0.989125	1.03541	0.974338	1.04283	1.13527	1.18482	0.847519	0.789867	0.842908	0.875718	0.761325	0.898768	1.24703	1.11884	1.01721	0.990253	0.957403	0.690422	1.02194	1.1453	0.890581	0.9861	1.01604	0.854082	0.815104	0.773978	0.996483	0.855852	0.778505	0.739944	0.875342	0.920957	0.945624	0.864167	0.877804	0.847445	0.672259	0.742413	0.992423	1.02089	0.83534	0.965244	0.928135	0.975669	0.950768	1.03184	0.934858	1.09435
0.956449	0.639517	0.820341	0.867142	0.891725	0.917372	0.97766	0.968541	0.885765	0.711366	0.90939	0.986632	1.04897	0.905677	0.993344	0.944542	0.714405	0.857013	0.868912	0.950731	1.18975	0.957914	0.948715	1.2408	1.00631	0.902513	1.06083	1.18251	0.688266	0.726424	0.996646	0.994235	0.959175	0.828499	0.888828	1.04662	1.18436	1.00158	0.866134	0.73034	0.878507	0.812931	0.740633	0.872861	1.01372	0.914838	0.873892	0.867284	1.25423	1.09059
0.947015	1.12548	1.19102	0.986995	0.998979	1.26214	1.12813	1.12578	0.958553	1.07224	1.36455	1.24034	1.13789	1.04148	1.03801	1.25457	1.1311	0.965363	1.21909	1.08746	0.960688	1.14087	0.99404	0.866363	0.970439	1.13023	1.0391	0.777955	1.30056	0.989574	0.918696	0.938983	0.84775	0.686607	1.19924	1.07702	1.09283	1.22962	1.10492	1.01655	0.965082	0.953526	1.20729	1.1096	0.785679	0.658407	0.866492	0.959779	0.921035	0.969769
1.00211	1.09161	0.859562	1.04667	0.858678	0.780982	1.12144	1.05678	0.97272	0.857822	0.834651	0.870308	0.992479	1.04302	1.24524	0.800812	0.95086	0.929533	0.811238	0.873764	0.942044	0.806956	0.67557	0.803641	0.77725	0.918744	1.28459	1.27036	0.987854	1.02349	1.02924	0.907566	0.803743	0.797604	1.22565	1.02982	0.899363	0.738881	0.945511	1.16246	1.14103	1.0319	0.889549	0.82701	0.840063	0.726427	0.921966	0.61626	0.751956	1.1153
1.044	1.02706	0.872837	1.01619	0.929442	0.772539	0.812823	0.863955	0.98014	1.07264	1.033	0.996474	0.71435	0.831275	1.08935	0.783795	0.653041	0.811764	0.963976	0.853214	0.943054	1.03551	0.847351	0.826159	0.676126	0.6882	0.796283	0.67636	1.02527	1.0513	0.908289	0.84691	0.828892	0.823823	0.930368	0.690011	0.756885	0.780373	0.656214	0.730003	0.955501	0.737025	0.921114	0.980649	0.934294	0.65236	0.788908	1.01064	0.854831	0.991979
1.14002	1.04266	1.01205	0.893328	0.967965	1.10763	0.934128	0.928243	1.05015	1.1318	0.978736	0.829779	0.799343	0.780275	0.954369	1.00525	1.35142	1.12113	1.14669	1.14073	1.09816	1.21066	0.91179	1.10672	0.946358	1.09463	1.12495	1.19221	1.25575	1.1732	1.22678	1.3483	1.30323	1.04232	1.09116	1.06981	0.91435	0.992568	1.04168	0.924669	1.09288	1.2944	1.03914	0.96922	1.25137	1.26563	1.23818	0.746021	0.899531	1.03723
0.977159	0.92016	0.96596	0.888176	0.636406	0.979692	0.83051	0.760425	0.659023	0.930856	0.911543	0.807616	1.04228	1.15873	0.754558	0.76469	0.69721	0.670181	0.818397	0.794773	0.908176	0.898903	0.93629	0.752229	0.957424	1.0102	0.91523	1.04294	0.715715	0.893829	1.01269	1.0078	1.09284	1.04626	0.809439	0.706525	0.97673	0.836336	0.745008	0.650468	0.577311	0.95012	0.81084	0.610558	0.534208	0.911595	0.980618	0.972422	0.796209	0.780418
1.03411	0.897254	0.893937	0.968383	1.30158	1.32342	1.34319	1.0505	1.02501	1.11553	1.23273	1.03676	1.11537	1.07167	0.835031	0.77831	0.851047	0.953016	0.926164	0.950943	1.03767	1.14677	1.19834	1.02444	1.071	1.04499	0.853525	1.04829	0.904755	0.880749	1.33895	1.24516	1.02422	1.12402	0.90534	1.10834	1.06114	1.16714	1.21828	0.960315	1.01603	1.07356	1.13682	0.917855	0.926428	0.935431	1.12961	0.895765	0.971013	0.954536
0.81343	0.967663	0.975461	0.953399	0.914636	1.05244	0.918294	0.963449	1.11767	1.00121	0.902352	0.974491	0.746892	0.795506	0.847282	0.743912	0.762129	1.03156	0.827458	0.707164	0.740042	1.04338	0.991662	0.791025	0.93901	0.61337	0.617396	0.83449	0.834112	1.15391	1.13093	0.946444	0.846814	0.74869	0.666718	0.784138	0.828962	0.951739	0.940786	0.913511	0.989219	0.965182	0.853137	0.946133	0.775822	0.853351	0.886555	0.984523	0.962012	0.915434
0.85958	0.80562	1.05225	0.978491	0.888799	0.718326	0.884861	0.824974	0.669741	0.895295	0.931808	0.880453	0.812757	0.752619	0.934937	0.877955	0.848486	0.934433	0.791419	0.724993	0.738993	0.862127	0.578758	0.469998	1.02531	0.835117	0.834068	0.897771	0.854787	0.740651	0.806122	0.881079	0.915586	0.858625	0.980863	0.79856	0.834096	0.723211	0.878284	1.10514	1.07552	0.963582	1.01593	0.960721	0.711761	0.975788	0.898269	0.825264	0.71077	0.769831
0.803381	0.753583	0.620836	0.742563	0.868307	0.765986	0.82343	0.83018	0.746445	0.65008	1.0897	0.946793	0.614477	0.911789	1.15854	0.879906	0.708173	0.750426	1.12495	0.838958	0.991435	0.96671	0.967283	0.782399	0.882861	0.754608	1.07058	1.01742	1.00238	1.07422	0.809659	0.876791	0.884196	0.877394	0.974509	0.878044	1.12554	1.07567	0.752267	0.825029	0.812541	0.683599	1.04928	0.837576	1.07657	0.908455	0.814388	0.922453	1.10756	1.1151
0.863744	0.765525	0.820353	1.08502	0.983547	0.975224	0.940584	0.919432	0.945471	0.951831	0.995125	0.890781	0.895028	0.878291	0.571346	0.816655	1.02573	0.814035	1.06838	1.01728	0.961967	0.943792	0.79335	0.876081	1.00611	1.09022	1.02594	1.16987	1.24346	0.935476	1.07641	0.863429	1.20379	1.08657	0.984772	0.863396	0.601392	0.910173	0.837415	1.04698	0.955942	1.08625	0.695165	0.692584	0.909213	0.682771	0.897066	0.88537	1.00232	0.831049
0.750415	0.741167	0.797973	0.622779	0.487448	0.465484	0.452685	0.611237	0.749547	0.598175	0.470665	0.690591	0.696961	0.663314	0.514825	0.545442	0.638907	0.41575	0.711461	0.59394	0.674357	0.535234	0.669742	0.779872	0.715234	0.563439	0.621463	0.521958	0.839276	0.641878	0.579558	0.544905	0.64866	0.547097	0.622659	0.624715	0.708931	0.769856	0.591719	0.704969	0.725434	0.587451	0.537226	0.534488	0.60557	0.574237	0.5087	0.569485	0.520112	0.69458
0.907362	0.688924	0.823591	1.02291	1.03825	0.743224	0.821046	1.13459	1.02396	0.69712	0.993418	1.21757	1.1289	0.908191	0.968535	1.25678	1.23855	0.87072	1.03287	1.04148	0.796941	0.96308	0.910245	1.17631	1.07518	1.03625	1.19934	1.0115	0.899487	0.854841	0.883766	0.858126	0.92135	0.892035	0.745302	0.988263	0.827259	0.980034	1.13539	0.974852	1.22612	1.09795	0.99068	1.30887	0.943053	0.928221	0.890515	0.855069	1.04885	1.23375
0.728586	0.780843	0.975318	0.856139	0.666185	0.748587	0.875839	0.968173	0.964121	0.833784	0.643805	0.683893	0.817956	1.166	0.97514	1.01991	1.293	0.839964	0.93456	0.815078	0.95539	1.11261	0.875057	1.01174	0.998285	0.94032	0.886191	0.93957	0.806705	0.747947	0.932642	0.700753	0.827872	0.917224	1.0994	0.947651	0.705944	0.669824	1.13614	1.00958	0.899662	0.764874	1.05132	0.907937	0.985537	1.15501	1.02858	1.07107	0.84741	0.846659
1.0798	1.12155	0.92504	0.835473	1.04949	1.0496	1.08071	0.88141	0.880287	1.05217	0.92643	1.15359	1.39302	1.11372	1.2173	1.07506	1.1269	1.01586	1.34424	1.02006	1.19428	1.12319	1.09006	1.30601	1.32741	1.24434	1.11048	0.835932	1.08009	1.13713	1.70684	1.09981	0.964713	0.754478	1.02308	1.20269	1.02119	0.976104	1.03567	1.19158	0.978264	1.02621	1.30804	1.04243	0.978383	1.10323	0.948024	0.871073	0.952235	0.979444
1.12248	1.32035	0.83817	0.829962	0.997814	1.11148	1.07343	1.24365	1.04963	0.926143	1.038	1.02117	1.18995	1.24442	1.0481	0.879541	0.9194	1.01031	1.24688	1.12368	1.28647	1.2129	0.829273	0.890416	1.00622	1.12325	1.12094	1.10229	0.906964	1.06029	1.11367	1.06562	1.33916	1.22487	1.08022	1.25451	1.35457	1.34969	1.02869	0.724846	0.987652	1.01114	1.10495	1.13553	1.44809	1.21126	1.18176	1.07433	0.86442	1.008
1.01762	1.09899	1.0119	0.812107	0.806142	0.713858	0.96585	0.853026	1.0514	1.2574	0.936205	1.14606	1.24923	1.20757	0.932572	0.936664	0.941275	0.916182	0.959809	1.31914	1.27326	1.02767	1.06759	1.48787	1.30715	0.9503	1.12004	1.27587	1.00533	1.18989	1.1458	1.33139	1.03688	1.19113	1.04687	1.07863	0.982575	1.31634	1.28481	0.984501	1.04989	0.994645	0.941641	1.02439	1.15474	1.19872	0.968958	1.02105	1.17262	1.26971
0.950984	1.06723	0.635157	0.824545	0.935684	0.840506	0.876541	0.738377	0.537529	0.770336	1.11496	1.10742	0.921255	0.87455	0.763316	0.823016	0.989545	0.981504	1.00405	0.906672	0.709554	0.860267	0.854524	1.01676	0.756168	1.01228	0.862129	0.946866	0.854193	1.03025	1.102	0.983277	1.14181	1.07361	1.0772	0.804611	1.00177	0.842387	0.91717	0.942129	0.868533	0.555753	0.886787	0.903813	1.22109	1.11611	1.19905	0.859149	0.755256	1.0816
0.786226	0.843332	0.861271	0.630493	0.813976	0.867631	0.832653	0.824132	0.910928	0.952328	0.882048	0.75558	0.906363	0.835484	0.892284	1.06479	0.954298	0.952898	1.01502	0.870322	0.769642	1.06469	0.865676	0.97535	0.926298	0.792259	0.730616	0.812153	0.786833	0.793699	0.941371	0.883291	0.969917	0.829	1.00365	0.88706	0.735336	0.871937	0.960131	1.17233	0.996253	0.8784	0.689201	0.897218	0.850778	0.93634	1.06735	0.777915	0.649159	0.989843
1.18592	0.751029	0.780224	0.919675	0.920513	0.917404	1.04838	0.960125	0.982002	1.12683	1.16587	1.11132	0.832089	0.851978	0.873706	0.772507	1.01914	1.1169	0.732402	0.823506	0.803841	0.940935	1.01939	0.896917	0.795577	0.689639	0.772663	1.00192	1.08152	0.894455	0.909262	0.909358	0.83265	0.644088	0.927319	0.769772	1.06333	0.992841	0.788679	0.883873	0.792592	1.02218	1.11837	0.975609	0.851697	1.01312	0.864034	0.917495	0.82664	0.659087
1.15695	0.892414	0.624393	0.789901	1.08141	0.90669	1.0271	0.837547	0.954229	0.961485	0.73023	0.744523	0.883109	0.994189	0.792875	0.719394	0.947627	0.951706	0.999627	0.832315	0.848894	0.73067	0.895143	0.641497	0.623581	0.780907	0.836693	0.901316	0.872663	0.683032	0.622541	0.686037	0.839641	0.805831	0.804627	0.751016	0.703114	0.893626	0.852945	0.77801	0.867309	0.97204	0.837106	0.646959	0.802298	0.85014	1.02249	0.752321	0.683407	0.94585
0.81449	1.05717	0.782364	0.869168	0.917223	1.03463	0.965325	0.963431	0.843914	0.916873	0.928899	0.919705	0.71491	0.877918	0.883295	1.00206	1.00942	0.962898	1.20977	0.968038	1.04311	1.03568	1.00178	1.09746	1.10627	0.868115	1.12418	0.981904	1.13096	0.904307	1.06725	1.21729	1.18605	0.976496	0.920653	0.836971	0.86196	0.832409	1.01461	1.13288	0.992506	0.728136	0.793033	1.10971	1.02961	0.872782	0.93706	0.738094	0.958776	0.918961
0.807279	0.603801	0.830092	0.971257	0.844288	1.09412	1.11458	1.14867	1.26685	0.9464	0.802887	0.750164	1.00116	0.873965	0.800849	1.09314	0.951003	1.14393	0.867532	0.81013	0.757693	0.816512	0.958418	0.997279	0.972161	0.986224	1.1504	0.781449	0.824108	1.03419	1.08205	0.846652	0.804733	0.94988	0.892202	0.848416	0.716843	0.748291	1.03651	1.13573	0.817256	0.816446	0.979642	0.927821	0.990713	0.947743	1.06202	1.05813	0.969172	0.840779
0.868417	0.957194	0.703587	0.484626	0.827979	1.05927	0.844332	0.769772	0.80755	0.752227	0.91232	1.01953	0.883171	0.841163	0.848195	0.684954	0.817812	0.842533	0.836363	0.861549	1.03854	0.691217	0.632694	0.535077	0.728459	0.820743	0.947412	0.867518	0.821806	0.621778	0.929582	0.852721	0.729326	0.994593	1.04982	0.875143	0.986213	0.915585	0.99491	0.91638	0.710878	0.81439	0.755202	0.619656	0.703175	0.720781	0.761723	1.16848	0.632128	0.752676
0.818801	0.747741	1.00979	0.998283	1.03406	0.947617	0.95372	0.76454	0.755375	0.926845	0.839698	0.787938	0.98616	1.11046	0.999182	0.956755	0.885237	1.09392	1.22748	0.975166	0.666846	1.1235	0.974676	0.956476	1.00495	0.745091	0.868602	0.890742	0.762824	0.912791	0.99583	1.15252	0.849118	1.0049	1.23532	1.07185	1.06259	1.00218	0.846825	0.655728	0.781767	1.02696	1.01558	0.905313	1.05171	0.902939	0.563905	0.597741	0.661617	0.745753
0.917554	0.958113	0.704531	0.743335	0.839728	0.834585	0.879729	0.651284	0.880538	0.755956	0.936672	0.785086	0.782991	0.723376	0.744301	0.77534	0.892898	0.996604	0.900999	0.744079	0.855269	0.920411	0.847759	1.05723	1.04069	0.830028	0.908404	1.03723	0.909275	0.710001	0.721974	0.975257	0.858035	1.09037	0.850516	0.82652	1.10241	0.85235	0.876524	0.979761	1.09645	0.655501	0.741636	1.12398	0.876228	0.825374	0.749889	1.15362	1.08951	1.10127
1.06234	1.03916	0.721679	0.947052	1.0795	1.09196	1.02076	0.707152	0.728535	0.959218	1.01307	0.837333	0.653925	0.68429	0.863559	1.19945	0.950982	0.918318	0.83352	0.82576	0.837886	0.935435	0.956502	0.684877	0.748579	0.79567	0.847917	0.653758	0.654655	0.725012	0.972813	1.02807	0.909851	0.87555	0.668693	0.841712	0.912773	0.904407	0.828515	0.995502	1.19415	0.89166	0.951521	1.05727	0.728368	0.930557	1.19851	0.921741	0.873361	1.02045
0.929993	1.01946	1.10102	0.899683	0.853035	0.923307	0.916205	0.675187	0.663159	1.05	1.1834	0.777703	0.969123	0.794603	0.762245	0.928366	0.878898	1.01851	0.926888	0.986207	0.986405	1.05631	0.86002	0.658409	0.989722	1.08556	0.800884	0.742583	0.822956	0.970491	0.740221	0.785329	0.924436	0.658456	1.03954	1.25232	1.14022	0.965184	0.817154	0.875068	1.0099	0.986314	0.909833	0.996971	1.06493	1.0134	1.16927	0.975485	0.996674	1.15139
1.00742	1.00886	0.921035	1.13859	1.36906	0.974924	0.902259	0.886446	0.985933	1.23939	0.845589	1.01116	0.941562	0.94806	1.0827	0.989055	1.24334	0.994445	0.988708	1.00504	1.40919	1.26057	1.10207	0.807345	0.725516	0.757279	0.814557	0.960146	1.17436	1.08631	0.886436	0.988396	0.880103	0.855908	0.983006	0.813454	0.905934	1.11656	1.02999	0.944471	0.931699	0.819916	0.935501	0.763125	0.940738	0.835765	0.778246	0.99773	1.1911	1.20852
1.15049	1.00353	0.978168	0.860204	1.1498	0.916839	0.871777	0.989086	0.96575	1.12813	0.939776	1.28472	0.89227	1.06402	0.979343	1.02516	1.22016	1.20845	1.00891	0.898336	0.976466	0.974525	1.23804	0.869507	1.20002	1.04824	0.848386	0.878825	1.08374	0.908115	1.17921	1.13273	1.17269	1.02105	0.934711	0.895023	1.22868	1.23592	1.00443	0.899281	1.09915	1.20472	1.12823	0.9207	0.859035	0.95306	0.887942	0.937755	0.772677	0.850548
0.739506	0.704349	0.985311	1.07194	0.829598	0.724101	0.791197	0.748542	0.667733	0.782223	0.860106	1.006	0.720007	0.640958	0.957324	0.861261	0.929219	1.15156	0.906311	0.843193	0.979954	1.04896	0.895254	1.07937	1.00499	0.870911	0.806537	0.780691	0.9711	1.08554	1.02774	0.813002	0.716132	0.927296	0.805964	0.626473	0.766294	0.856174	0.761498	0.69361	0.818217	0.770409	0.662789	0.943492	1.04122	1.02767	0.943752	0.913495	0.931958	1.13317
0.808015	0.860626	0.86637	1.02995	1.04483	0.981167	1.06909	0.851861	0.655815	0.826597	0.801123	1.11345	1.28005	1.1711	0.860947	0.933449	0.902901	0.980942	0.808699	1.27789	1.19013	1.08015	1.06159	0.985062	1.06598	1.24347	0.87543	1.02644	1.01875	0.945583	0.917087	1.01202	0.90634	0.949523	0.983523	0.912064	1.32944	1.01952	1.09779	1.12492	1.03742	0.947864	0.87961	0.817865	0.754491	0.974253	1.03893	1.0276	0.958941	1.16551
0.911657	0.878947	0.959642	1.16251	1.06899	0.912405	0.785159	0.712679	0.806063	0.632423	0.906594	0.880522	0.829032	0.846999	0.760692	0.874496	1.00956	0.784755	0.727908	0.734611	0.81578	0.812729	0.795285	0.800687	0.751313	0.89087	1.12176	1.0124	0.565785	0.931341	1.13737	0.974	1.01617	0.770609	0.87441	0.76146	0.792647	0.826081	0.791007	0.659316	0.52556	0.804135	1.09311	1.19221	1.0091	0.812747	0.876168	1.09471	1.0813	0.79891
0.943523	1.18684	1.19323	1.21053	1.09903	0.97114	1.11078	0.945703	1.05739	1.17658	0.903834	0.862314	1.05767	0.855381	0.923878	0.904581	0.872628	0.795367	0.865477	0.905045	0.855656	0.919923	1.08171	0.844192	0.971835	1.07298	1.02722	0.960383	0.920862	1.05244	1.10536	1.05615	0.936884	0.81933	1.01305	0.988459	0.818259	1.29731	1.25901	1.04493	0.76159	0.659731	0.811516	0.954126	0.924694	0.820672	0.868827	0.962277	0.796631	0.846093
0.81363	0.67064	0.964023	0.766006	0.798393	1.01815	1.00614	0.930449	0.880488	0.842995	0.96815	0.864442	0.764167	0.651293	0.745644	0.78399	0.933089	1.00445	0.969577	0.920262	1.11915	0.866492	1.04685	0.924078	0.802188	0.773861	1.05131	1.07932	0.916952	1.14145	0.821194	0.874308	0.986493	1.05337	1.03713	1.21865	1.13229	0.934088	1.0687	1.16556	1.16833	0.701631	0.634667	0.909944	0.86949	1.12667	1.03984	0.988279	1.14479	1.02404
0.865223	0.805114	0.681537	0.90487	1.01283	1.25678	0.771542	0.784536	0.756477	0.722728	0.902045	0.848952	0.736963	0.700513	0.774122	0.791378	0.766661	0.702908	0.732377	0.732967	0.828732	0.641305	0.721677	0.713947	0.675957	0.576019	0.618718	0.577029	0.735423	0.6055	0.662174	0.698343	0.653998	0.782159	1.15026	0.806354	0.763476	0.773553	0.807205	0.741671	0.925556	1.019	0.881316	0.701916	0.716016	0.624362	0.74809	0.912737	0.789266	0.72047
0.788537	0.669746	0.610562	0.860152	1.03467	0.860267	0.743963	0.962187	0.862281	0.757175	0.789743	0.746002	0.987978	0.935511	0.985461	1.00989	0.988437	1.00433	1.00725	0.807604	0.925084	0.837579	0.904983	0.814066	0.713544	0.828795	0.961423	0.9656	0.88388	0.94129	1.01732	0.803133	0.795666	0.813027	0.74127	0.78422	0.886959	0.921728	1.02123	1.01819	0.785552	0.944421	0.863935	0.772798	0.773065	0.978913	1.01761	0.990887	1.13426	0.821596
0.84608	0.731683	0.858359	0.935565	0.74472	0.986505	0.865852	0.814517	0.858118	0.895243	1.03794	0.917684	0.80104	0.798642	0.752449	0.689585	0.710434	0.934781	0.906609	0.863964	1.06708	1.13033	0.811116	0.777116	0.959697	0.782516	1.03615	1.0122	1.14652	1.07389	0.962124	1.13999	1.12014	0.915689	0.948566	1.19336	1.09907	1.21164	0.892486	0.824836	0.932096	0.944206	0.884178	0.744692	0.569981	0.931961	0.927641	0.898048	0.932493	0.725773
0.633218	0.515262	0.548834	0.604999	0.518385	0.592253	0.654018	0.498448	0.691234	0.785805	0.727253	0.79338	0.627783	0.693152	0.619495	0.684103	0.59968	0.753604	0.484305	0.483844	0.429633	0.463844	0.441785	0.504262	0.619385	0.594435	0.558152	0.505011	0.710072	0.547341	0.577654	0.704067	0.552523	0.750494	0.60773	0.526793	0.402072	0.570601	0.728282	0.596565	0.599243	0.758812	0.627854	0.461276	0.497344	0.537717	0.490306	0.574487	0.511449	0.476765
0.98489	0.908884	0.884409	1.00021	1.10189	0.961131	1.03107	1.14313	0.942921	0.792845	0.945226	0.845295	0.880567	0.980423	0.942718	0.93329	1.01743	1.14833	0.715262	0.855601	1.14019	0.97515	0.852035	0.872718	1.01559	0.817995	1.11283	1.03569	0.674239	0.628059	0.92978	0.928081	1.09148	1.19456	0.801589	1.01712	1.06873	0.981672	0.593713	0.812359	0.931784	0.86753	0.828666	0.797926	0.906246	0.922075	1.12657	1.30557	1.01207	1.05891
0.688162	0.865841	0.524575	0.711075	0.94491	0.943715	1.05014	0.901775	0.777952	0.845485	0.865172	0.834334	0.715902	0.924868	0.820268	0.908403	0.797255	0.809889	0.835846	0.973862	1.00883	0.899927	0.752237	0.988316	0.865865	1.11876	1.18698	1.0001	0.562813	0.879234	0.852485	0.632805	0.853121	0.958809	0.787575	0.633515	0.872314	0.879911	0.766131	0.640087	0.713813	0.859791	0.922809	0.943688	1.01189	1.03055	0.897595	1.156	1.06981	0.75196
1.15155	1.20876	1.15901	0.82871	0.854375	0.882969	1.12009	1.02707	0.818942	1.01143	1.13188	0.988964	1.01137	1.06377	0.967227	0.907226	0.985097	0.954702	0.85256	1.19609	1.05872	0.828383	1.04138	0.866425	0.941235	1.29675	1.13463	1.3609	1.11358	0.965148	1.15476	1.2379	1.22594	1.1138	0.94474	0.964849	0.860244	0.998977	0.865393	0.679453	1.02035	0.935718	0.903492	1.14164	0.998647	0.798205	0.968267	1.13945	1.23403	1.2638
1.11717	1.03488	1.18354	0.863644	0.931401	1.08814	1.31547	0.870021	0.776118	0.74781	1.00527	1.02448	0.903013	1.07278	1.064	0.989152	0.773565	1.04412	1.17133	0.926972	1.12609	0.96737	0.882386	0.900752	1.00578	1.13344	1.36257	1.03844	0.83184	0.999876	0.988553	0.86823	0.934524	0.967022	0.860364	0.792729	0.807407	0.735403	0.885858	1.10525	1.02388	1.00743	1.03056	1.02887	0.860896	0.763114	1.06338	1.09017	1.0192	1.27129
0.898864	1.13318	1.0311	0.969201	0.925565	0.923796	0.97648	0.709622	0.954405	1.18511	1.10453	0.981346	1.17985	0.836152	0.892332	1.01905	1.03554	1.19291	1.0313	1.02592	1.01058	1.13826	1.32055	1.00734	1.05113	0.948026	0.914018	0.881706	1.14351	1.17985	0.98196	0.87178	0.993112	0.94708	1.07131	1.12172	1.20992	0.965036	0.99907	1.30888	1.02609	1.00267	0.968348	0.909286	1.05229	1.47457	1.29611	0.970304	1.1011	1.11917
1.14675	1.09531	1.15012	0.883388	0.742549	0.736315	0.825993	0.753646	0.687364	0.773031	0.943628	0.9916	0.800707	0.771727	0.716031	0.780988	0.980186	0.778993	0.68668	0.729816	0.813722	0.857693	1.09904	0.940589	0.732531	0.840198	0.933828	0.967464	0.962554	0.698321	0.738109	0.899117	0.909303	0.818955	0.76898	0.884123	0.990618	1.15213	1.26782	0.680604	0.909683	0.994961	0.967754	0.877396	0.862215	0.949652	0.993605	0.75976	0.764621	0.613275
0.849594	0.727402	0.815521	0.837166	1.01199	0.928389	0.879803	0.933426	0.712754	1.17433	1.04525	1.23348	0.828837	0.961205	0.88449	0.778671	0.970568	0.818743	0.801271	0.689005	0.699156	0.789713	0.892164	0.870118	0.647777	0.626092	0.696279	0.719321	0.737368	0.770358	0.66405	0.666648	0.757518	0.678543	0.679252	0.740858	0.921673	0.699792	0.791105	0.79397	0.862829	0.706143	0.896573	1.04901	1.00372	1.19489	1.26926	1.31977	0.938883	0.897259
0.863171	0.758227	1.02716	1.18347	1.11554	1.07008	0.85323	0.814298	0.924816	0.953528	0.99058	1.20801	1.05533	1.05569	1.18613	0.843497	0.642951	0.733994	0.999995	1.25737	0.966497	0.895492	1.07379	0.932261	1.00127	0.959939	0.838547	0.95071	0.795565	0.950262	0.94074	0.928586	1.01298	1.09069	0.807266	0.741437	0.994449	0.902251	0.872763	0.998998	1.03953	0.908065	0.6686	0.728696	0.986736	0.939323	0.919442	0.963784	1.12726	1.06483
0.95257	0.858452	0.894731	0.946147	1.02283	0.840715	0.757194	0.84334	0.984313	1.13534	1.07578	0.837288	1.04385	0.872183	0.900186	0.825625	0.909677	0.880289	0.916739	1.01206	0.769839	0.792543	0.857388	0.904024	0.909627	0.86535	0.950005	0.822844	0.750329	0.87112	1.01411	0.684534	0.712494	0.893853	0.917138	0.826526	0.754279	0.919324	0.940135	1.05255	0.905233	0.776101	0.801737	0.666446	0.752776	0.950128	0.932985	1.00008	0.95814	0.807068
1.08262	1.30063	1.08548	1.2458	1.23865	1.1794	1.09555	1.08599	1.11482	1.03071	1.16215	1.28242	1.15917	1.13902	1.29533	1.29663	1.17213	1.13641	1.21485	1.11165	1.04159	1.07378	1.15619	1.19839	0.956917	0.986789	1.33536	0.910251	1.02091	1.1563	1.18952	1.05796	1.05267	0.910078	1.24253	1.16482	1.2412	1.27183	1.06242	0.978803	1.24831	1.24324	1.04113	1.28658	0.990214	0.923241	1.09287	1.26572	1.41073	1.1098
1.53156	1.30361	1.07659	1.29147	0.972315	0.87392	1.10488	1.16578	1.15623	1.14751	1.28637	1.43904	1.1439	1.17177	1.17411	1.3421	1.14892	1.40248	1.13389	1.35446	1.26987	1.24042	1.31482	1.33264	1.14425	0.931041	0.957038	0.952646	0.935964	1.27682	1.4681	1.48665	1.22297	1.16805	1.064	0.806445	0.910971	1.2169	1.51562	1.22681	1.1805	1.11745	1.13061	1.12797	1.19106	1.22251	1.42576	1.25037	1.28076	1.17454
1.11793	0.971301	0.992398	1.02295	0.809305	0.827184	1.0652	1.10354	1.0987	0.910508	1.01682	0.904717	0.975259	1.22953	1.19215	1.00565	0.868174	0.901324	1.01516	1.09908	0.914223	0.889695	1.11703	0.850175	0.894937	1.11198	1.00558	0.955687	1.09909	0.788881	1.05774	1.01992	0.968048	1.06756	1.17111	1.05193	0.696449	0.784217	0.907127	0.967287	1.1935	1.09822	0.965216	1.07247	0.986509	0.944825	1.02952	1.2299	1.09269	0.939544
0.877622	0.784411	0.843757	0.837207	0.982899	1.13072	1.00688	0.998247	1.10402	0.934537	1.00996	0.89788	0.964724	1.20976	1.14448	1.04732	0.982802	1.00761	1.2117	0.962933	1.03755	1.0139	0.96786	0.850793	1.26932	1.26584	1.23251	1.17162	1.28443	1.12333	0.990404	0.860447	1.35157	1.30963	1.01615	0.986442	1.15215	1.0406	0.973251	0.975343	1.25911	0.907961	1.01198	0.88694	1.13621	1.25524	1.19464	1.02149	1.05086	1.05246
1.0412	0.987938	1.0216	1.01992	1.06259	1.08296	1.00785	0.878977	1.14959	1.10701	0.909954	1.04988	0.945714	0.983153	1.05137	1.07711	0.783487	0.940497	1.10407	1.03006	1.03405	0.827444	0.964443	1.21722	0.926806	1.03931	1.09735	1.05828	0.766144	0.799114	0.803928	1.05174	1.05154	1.03704	0.993246	0.908221	0.997757	1.00293	1.04999	0.974958	0.912312	0.952471	1.03821	0.974683	1.01897	0.970297	0.769173	0.85028	0.951374	1.08916
0.868156	0.846305	1.14334	1.25693	1.07652	1.13181	1.04517	1.02404	1.30261	1.16739	1.16636	1.15061	1.20855	1.02663	1.04026	1.00499	1.11604	0.943484	1.01241	1.03407	0.984698	0.67678	0.860205	0.969846	1.08291	0.779987	0.782808	1.01382	1.05219	0.992844	0.950842	0.880575	1.09361	1.00437	0.874611	0.855468	1.28699	1.06101	1.02959	0.984326	1.05179	1.06126	1.24947	1.16337	1.00627	1.06923	1.14522	1.00316	1.10786	1.18038
0.740114	1.11955	0.960417	0.851989	0.851738	0.850358	0.841225	0.761662	0.928157	0.791592	0.880382	0.937226	0.906116	0.889334	1.19724	1.18397	1.00916	0.959446	1.21354	1.13165	0.946569	0.93607	1.03724	1.11344	1.0128	1.01682	0.938529	0.861547	1.02018	1.26093	0.981519	0.914992	0.976838	1.14818	1.06745	0.907827	1.03974	1.00969	0.963662	1.06786	0.882969	0.844079	1.03022	0.924015	0.794106	0.782552	0.975415	0.800656	0.953015	1.23279
1.19199	1.16616	0.897206	0.650305	0.841109	1.00801	0.75475	0.766028	0.818638	1.22507	0.947198	0.718587	0.76039	1.11576	1.11984	0.819914	0.918253	1.0664	0.812526	0.900902	0.662782	0.820818	0.911799	1.04736	0.958391	0.83563	0.906587	0.600488	0.788938	0.985038	0.935705	0.859149	0.863278	0.86442	0.994289	0.953763	0.933691	0.95934	0.923175	0.798394	0.888625	0.883366	0.869771	0.909458	1.13726	0.915092	0.903434	0.79409	0.863854	0.986945
0.817733	0.744385	0.862791	1.10583	1.28807	0.999905	0.809982	0.873329	0.800202	0.733393	0.696845	0.932603	0.793891	0.606813	0.743777	1.07209	0.96174	0.914373	0.898513	1.04243	1.11201	1.02312	0.921471	0.718927	0.899273	0.87997	1.00171	1.13998	0.939001	0.93853	0.998291	0.816112	0.826949	1.0521	1.00712	0.934559	1.02043	0.95287	0.902217	0.995351	0.964442	1.01418	1.08426	1.16155	1.07958	0.975489	1.02056	1.0502	1.2773	1.1144
0.846184	0.621622	0.9046	0.928621	0.964826	0.743016	0.733262	0.860762	0.692808	0.88831	0.891128	0.961404	0.670238	0.790309	0.842913	0.868269	0.74002	0.832226	0.808644	1.12866	0.978627	0.78006	0.803064	0.853886	0.734785	0.645827	0.823709	0.87468	0.88135	0.766554	0.90848	0.870416	0.780663	0.958228	1.0865	1.04563	0.733421	0.815326	0.96883	1.04105	0.853593	0.82603	0.750255	0.880662	0.758198	0.840454	0.946772	0.86463	0.826787	0.798847
0.806973	0.624817	0.649913	0.7841	0.700668	0.908921	0.796483	0.640782	0.927135	0.942623	0.599526	0.709488	0.783523	0.646956	0.866809	0.91216	0.76418	0.784855	0.690385	0.824107	0.937896	0.800197	0.705412	0.837732	0.690091	0.674525	0.864209	0.750766	0.809494	0.757394	0.819079	0.71471	0.683186	0.78982	0.74003	0.765204	0.816484	0.908921	0.940751	0.902665	0.790379	0.939008	0.897893	0.884158	0.65315	0.718672	0.550273	0.685356	0.944319	0.707002
0.838827	0.861585	0.991954	0.885851	0.832617	0.737016	0.747405	0.781741	0.758814	1.03081	0.706119	0.846774	0.944062	0.752518	0.883049	0.777403	0.874223	0.925715	1.14853	1.09973	0.925807	0.990933	0.884932	1.12742	0.873748	0.755432	0.787657	0.847084	0.72532	0.892128	0.833392	0.980993	1.09912	1.08824	0.928743	0.878402	0.934363	0.956762	0.700632	0.700648	0.841157	0.989037	1.0847	0.996743	0.888768	0.803731	1.06441	1.15885	0.760464	0.932019
1.09226	1.40996	1.54677	1.30368	1.17137	1.48032	1.45999	1.28797	1.07392	1.10741	0.978895	1.18883	1.15062	1.18984	1.38164	1.29911	1.23354	1.24692	1.17896	1.32333	1.13745	1.1661	1.42639	1.30388	1.33667	1.20789	1.43748	1.3907	1.39829	1.52119	1.15814	1.30638	1.49432	1.12523	1.49647	1.37391	1.36136	1.25915	1.22241	1.3716	1.45193	1.42483	1.4824	1.46274	1.24868	1.33381	1.36748	1.29786	1.29586	1.52468
1.01726	0.992496	0.763985	1.03954	0.992841	0.943453	1.0185	0.942616	0.871532	0.954504	0.821737	0.875374	0.845837	0.896135	0.657743	0.869955	0.94486	0.715157	0.773477	0.835357	0.911169	1.07472	1.05092	0.896221	0.787418	0.823613	1.00009	1.01572	0.928304	1.17359	1.23603	0.993786	0.79282	0.900049	0.876891	1.01779	0.842917	1.00686	0.9074	0.906648	0.888333	0.690693	0.978133	0.879102	0.85168	0.892684	0.96844	1.01458	0.781554	0.792369
0.775561	0.62831	0.665375	0.76533	0.759493	0.710346	0.67793	0.73363	0.892198	0.813759	0.687132	0.68714	0.629141	0.763535	0.83597	0.77179	0.821014	0.894882	0.630334	0.698394	0.784413	0.650428	0.721158	0.728593	0.666607	0.702552	0.951789	0.740558	0.770189	0.948286	0.757796	0.720807	0.949206	0.707643	0.699782	0.565427	0.609181	0.884991	0.913411	0.754791	0.786012	0.841927	0.671483	0.765162	0.738785	0.722264	0.935152	0.937236	0.845809	0.696878
1.12655	0.93494	0.785124	0.837312	0.827362	0.993176	0.958357	0.649031	0.870127	1.06934	0.692451	0.721157	1.02304	0.966687	0.728524	0.648368	0.845882	1.09225	0.934147	0.850853	0.926267	0.727268	0.731554	1.13766	1.07829	1.00767	1.10641	0.97275	1.02396	0.770718	0.760203	0.868628	0.870138	1.12009	0.901788	0.97384	0.908802	0.994923	0.949256	1.00694	0.979865	0.922516	1.04605	0.825786	0.841458	1.06692	1.03421	0.817313	0.805942	0.690709
1.04853	1.20805	0.955156	0.84312	1.13735	1.49203	1.39601	0.842953	1.01015	0.99289	0.958929	0.938727	0.982453	1.3701	1.19232	1.11445	0.993935	0.81831	0.893771	1.04746	1.12115	0.954777	0.736987	1.1861	1.31496	0.826762	0.901043	0.809766	1.07453	1.1569	1.07082	0.883028	0.937031	1.02945	0.892137	0.871381	0.845766	0.922536	1.24146	1.18369	0.95617	0.855179	1.04298	0.886532	1.02517	1.02669	1.03509	0.893472	1.04947	0.940686
0.740691	0.661698	0.578129	0.791915	0.778184	0.655853	0.57852	0.688543	0.656954	0.745381	0.717667	0.726568	0.810901	0.708999	0.63419	0.608817	0.835788	0.713941	0.844367	0.775152	0.780476	0.615106	0.642349	0.75741	0.618147	0.445592	0.593521	0.633054	0.709775	0.619196	0.818692	0.716561	0.69566	0.639765	0.758435	0.818103	0.685249	0.551707	0.615066	0.683452	0.661965	0.710723	0.670155	0.830219	0.740548	0.688283	0.834753	0.834286	0.684538	0.663561
0.919936	0.938945	0.79864	0.683476	0.927564	1.15528	1.08857	1.01747	1.01932	0.865888	1.05153	1.21791	1.06748	0.686083	0.838422	1.01954	0.81113	0.811724	0.743067	0.883049	0.883001	1.05283	0.878018	0.858965	0.870759	0.984269	0.885131	0.976075	0.971143	0.887953	1.13267	0.844755	0.741996	0.812496	0.887867	1.02206	1.09968	0.952417	0.839127	1.06988	1.1555	1.11796	1.41064	1.24221	1.10457	0.889313	0.87599	0.946474	1.03573	0.908215
0.971616	0.736061	0.913046	1.04305	0.696858	0.751784	0.697052	0.808754	0.866114	0.888707	1.04008	1.11875	1.02454	1.12049	1.10683	0.971935	0.750431	0.924102	1.08815	1.23766	0.929807	0.965148	1.17672	1.1373	0.887234	0.731738	0.743313	0.728615	0.862642	0.895736	0.83697	0.690941	0.958313	0.815155	0.780215	1.04238	1.08286	0.833252	0.676365	0.766345	0.837247	1.04384	0.951592	0.833458	0.781108	0.767325	1.00219	0.932901	0.73474	0.742427
1.04566	0.765958	0.891915	1.05401	0.875592	0.915885	1.23674	0.888256	0.722129	0.904975	0.960627	1.20824	0.944814	0.936851	0.808399	0.87133	0.734657	0.80957	0.769961	0.774603	1.05766	0.82325	1.04035	0.942117	0.893592	0.896826	0.886409	0.950897	1.05362	1.00597	0.967128	0.83093	1.13866	0.950423	0.678891	0.915678	0.880734	0.931093	0.984398	0.931193	0.982517	0.99707	1.213	0.980377	0.632581	0.71171	0.849491	0.907168	0.923508	1.00165
1.30935	1.43852	1.2259	1.18517	0.923434	0.868486	1.17126	1.27004	1.27075	1.35351	1.23655	1.08532	1.27383	1.36567	1.11195	1.12352	0.80403	1.11645	1.327	0.94566	1.16763	1.20736	1.15353	1.13628	1.36403	1.52283	1.24979	1.24578	1.17725	1.18876	1.16096	1.06013	1.14198	1.20873	1.07033	1.00057	1.32384	1.45621	1.45628	1.25763	1.31395	1.16598	1.27795	1.13862	1.1658	1.1849	1.28349	1.31969	1.19417	1.24756
0.956655	1.16608	1.29549	0.964766	0.929507	1.17617	0.990217	1.02363	1.12446	1.03716	1.08331	0.973022	0.828964	0.99328	1.29734	1.25284	0.990771	1.20783	0.945464	0.855679	0.898516	1.15885	1.22987	0.897962	0.893464	0.834493	0.872326	0.984393	1.00555	1.23205	1.31655	1.03428	1.19616	1.29933	0.948084	1.13759	1.12703	1.14584	0.956497	1.20741	0.928373	1.05511	0.893031	0.888806	1.02331	0.976009	1.06249	0.991884	0.819367	0.914842
0.94528	1.07109	1.17094	1.12244	1.00049	1.06603	1.01632	1.03091	1.01104	0.924998	0.883823	0.992909	0.973838	1.11749	1.02973	0.982089	1.10523	1.0156	0.918437	0.882981	0.911467	0.791493	0.740341	0.902458	0.856741	0.911762	0.84249	0.756743	0.846409	0.842659	1.09338	0.987339	1.0893	1.04169	0.871636	0.814308	1.01503	0.884861	1.07297	0.939268	0.751799	0.897585	0.826191	0.802503	0.973962	0.960531	0.817624	1.06935	1.06077	1.00481
1.19222	1.34934	1.07255	1.06178	1.32588	1.04226	0.930022	1.17223	1.23324	1.22337	1.15	1.2487	1.45908	1.21502	0.881772	0.998245	1.06793	0.999938	1.02986	1.05293	1.21425	1.19438	1.18787	1.01072	1.12946	0.938933	1.10378	1.13259	0.90576	0.977248	0.992272	0.900026	0.966586	1.05971	0.983881	0.995533	0.957463	1.17776	1.17079	1.13899	0.952393	1.00504	1.15418	1.17337	1.20369	1.22364	1.33398	1.17328	0.954596	1.04041
1.00731	1.17061	1.09969	0.940281	1.00931	1.17642	0.97231	1.29226	1.1747	0.986795	1.12458	0.904264	0.701934	1.17462	1.0554	1.10443	1.03923	1.06632	1.14438	0.910878	0.979521	0.9463	0.932499	1.01545	1.28697	1.09596	0.811293	0.91255	1.05892	1.2926	1.37174	0.935322	0.705994	1.14956	0.987354	0.942927	1.10111	1.01528	0.799055	0.841001	0.689513	0.93643	0.904378	0.884757	0.856858	0.754222	0.918301	0.938488	0.716655	0.80232
0.82333	0.858587	1.10061	1.01597	0.77045	0.900288	1.42374	0.900305	0.978597	0.938254	0.725874	0.78307	0.907371	0.796425	0.858362	0.760869	0.717659	0.906784	0.723791	0.80897	1.08315	0.898765	0.793203	0.719036	0.568115	1.04708	1.04648	1.07821	0.867548	0.982472	1.07871	0.955007	0.899731	0.948375	0.706601	0.798068	1.11521	0.840255	0.786857	0.956275	0.952479	0.834613	0.910813	0.857822	0.848404	1.10704	1.07883	0.83468	0.881994	0.982559
0.942756	0.848207	0.939837	0.910799	0.860983	0.846011	1.10066	1.14143	1.31214	1.33113	1.07334	1.03894	1.13529	0.897802	1.09656	0.881645	0.796385	0.766623	0.967138	1.31866	1.23974	1.00893	0.86234	0.834552	1.00902	0.99331	0.971656	0.960629	1.01046	1.13932	1.12415	0.910912	1.02184	1.18077	1.27767	1.05093	1.23409	0.938241	0.988511	1.01518	0.910343	0.850859	0.918941	0.850779	1.27837	0.970366	1.08529	0.878497	0.916514	0.98042
1.22053	1.1135	1.28538	1.24474	1.14856	1.04266	1.23936	1.06436	0.974897	0.959455	1.07856	1.03018	1.01768	1.21662	1.18837	1.29629	1.22816	0.985593	1.01233	1.0316	0.799097	0.834798	0.902775	1.07762	1.04644	1.02419	1.12475	1.20377	1.04247	1.03841	0.90698	0.904304	0.943679	1.00986	1.10471	1.11803	0.72504	1.21804	1.26932	0.876939	1.03046	0.960538	1.0082	1.00706	1.20035	1.1366	1.17685	1.02592	1.24701	1.15889
1.21635	0.895405	0.6289	1.05532	1.21103	0.844322	0.742121	0.968957	1.27392	0.921813	1.17444	1.18846	0.970326	0.892828	1.22649	0.841522	0.825579	0.848849	0.937504	0.75872	0.749324	1.02493	1.11385	0.827718	0.893873	0.908676	0.909599	1.02972	0.987809	1.05166	1.24261	1.0838	1.01147	0.939649	0.91204	1.0552	0.744785	1.13674	1.15917	0.889962	0.715425	0.886149	1.11772	1.04266	0.906071	0.904718	0.870334	0.963239	0.905303	0.927645
1.06207	0.959245	0.897572	1.14442	0.91882	0.66626	0.769663	1.1593	1.04343	0.94726	0.956483	1.10979	1.02464	1.12437	1.17681	0.837677	0.832779	1.12592	1.10204	0.841436	1.0376	1.16263	0.88418	0.829435	0.975345	0.884227	0.954199	0.879962	0.780615	0.817232	0.991373	0.968372	0.841312	0.802193	0.741269	0.942863	0.987437	0.980065	0.890448	0.846292	0.867237	1.00753	1.07856	1.19157	1.07829	1.09334	0.887332	0.902495	1.04609	0.999821
1.16142	1.00587	1.09537	1.06115	1.13939	1.37754	1.3306	0.962319	0.914033	1.08515	1.17558	1.09927	1.0213	1.06551	1.11745	1.11115	1.17626	0.985161	1.00892	0.938288	0.746193	0.940804	1.03872	0.94068	1.05269	1.09694	1.08691	1.12456	0.818245	1.01197	0.924625	0.931893	0.829167	0.925278	1.0399	1.10735	0.879168	0.808385	0.986127	1.0515	0.946865	0.79991	0.877218	0.876142	1.02753	0.89694	0.994716	0.969125	1.30068	1.02287
0.868487	0.976614	0.871962	0.954532	0.948897	0.966592	0.946961	0.795657	0.692648	0.973123	0.978746	1.09393	1.20929	0.888158	0.971247	1.01623	1.23166	1.07623	1.03708	0.923909	0.876277	0.832592	1.0495	1.01142	0.958728	1.00688	1.04813	1.00612	0.824457	0.899619	1.07433	1.09262	0.887255	0.849624	0.822495	1.15139	0.900637	0.701807	1.00603	0.714109	0.751222	0.901544	0.810629	0.947179	1.10179	0.969898	0.804602	0.812915	0.865094	1.01905
0.873454	0.852188	0.777006	0.906053	1.04232	1.1237	1.06129	0.777413	0.904918	0.801927	0.807043	0.964391	0.89542	0.941902	0.73105	0.674558	0.794663	0.862664	0.856953	0.993155	0.877909	0.854532	0.863464	0.962923	0.916095	0.912752	0.869356	0.849193	0.883725	1.11426	1.08494	0.98096	0.911143	0.967897	0.871683	0.773762	1.00428	1.1498	1.02198	0.900686	0.900304	0.908812	0.766494	0.671804	0.776655	1.00745	0.71491	0.850672	1.08594	0.832826
0.852584	1.11048	1.3048	1.16337	0.736645	0.736005	0.853836	0.975171	0.886179	0.943432	0.916214	0.884904	1.08188	1.11477	0.922906	1.0809	1.1093	1.0419	1.0537	1.05764	0.955502	0.997964	0.8848	0.87788	0.812159	0.842169	0.896741	1.05705	1.02693	0.879392	0.778001	0.908459	1.00284	0.888292	0.985873	0.923434	1.08318	1.00401	1.21051	0.907626	0.890124	0.928387	0.957863	0.735755	0.990882	0.833899	0.700587	0.926294	0.989412	0.865338
0.770629	0.714348	0.64743	0.781282	1.06011	0.964848	0.886781	1.04722	1.04523	1.09606	0.837309	0.961777	0.751106	0.808332	0.811622	0.967008	0.795214	0.997667	0.8838	0.996493	0.981649	0.835849	0.939234	0.793099	0.592263	0.779659	0.909261	0.884812	0.868541	0.91416	0.747048	0.975355	0.987027	0.915461	1.00632	0.809297	0.902854	0.843017	1.12383	1.07291	1.0188	0.910965	0.948864	1.09855	0.738297	0.733119	0.823113	0.790694	0.815926	0.772182
1.0487	0.909868	0.615035	0.865347	0.926873	0.996729	1.1052	0.8706	0.778473	1.03452	1.10034	0.918567	0.638315	0.795282	0.904875	0.721228	0.78833	0.934791	0.788862	0.810359	0.803146	0.720086	0.888971	0.778724	0.779392	0.785193	0.786451	0.929381	0.869697	0.790996	0.97685	0.995787	1.03858	0.872176	0.660113	0.82261	0.926222	1.14882	0.966081	0.857247	0.683919	0.836343	0.661422	0.942189	0.881311	0.905141	0.766676	0.844344	0.708526	0.682504
0.902135	0.705746	0.755887	0.687217	0.882609	0.799497	0.693889	0.603001	0.810404	0.645838	0.620049	0.77443	0.808584	0.960525	0.738222	0.429567	0.584342	0.842777	0.702733	0.799615	0.956925	0.891512	0.61415	0.973873	1.05144	0.931328	0.726392	1.13217	0.812476	0.794004	0.863246	0.601882	0.732124	0.726532	0.838357	0.800384	0.91458	0.786589	0.812332	1.08897	0.880769	0.877343	0.725289	0.735931	0.711462	0.920763	0.728002	0.577585	0.76928	0.927836
1.33167	1.01922	1.09282	1.00222	1.17952	0.969678	1.02657	1.04535	1.14699	1.23716	1.06144	1.09269	1.24713	1.2546	1.36563	1.12197	0.911048	1.01151	1.19864	1.17505	1.11052	1.11978	1.07662	1.31407	1.45001	1.12651	1.07649	0.857854	1.02274	1.13891	1.00438	1.148	1.19844	0.931122	0.938614	1.09738	1.14675	1.53086	1.24478	0.859276	1.04088	1.07692	1.17193	1.26721	1.00639	1.0017	0.836288	1.02396	0.711716	1.03593
1.35486	1.32605	1.31993	1.59934	1.57903	1.46076	1.23434	1.11649	1.18604	1.33312	1.62222	1.3598	1.20761	1.06377	1.1084	1.44003	1.39871	1.26182	1.35773	1.4827	1.14681	1.42047	1.39644	1.12564	1.23683	1.25461	1.64225	1.34997	1.11192	1.0846	1.24989	1.34158	1.31436	1.10147	1.25987	1.30233	1.3894	1.2379	1.37644	1.3912	1.2886	1.3308	1.39962	1.69603	1.71352	1.10335	1.23743	1.34733	1.38515	1.1552
1.08461	0.691826	0.917465	1.04448	1.10411	0.986448	0.988686	0.892104	0.900711	1.0586	0.885431	0.812231	0.971839	0.837298	0.940446	0.972935	0.761759	0.741566	0.650634	0.846422	0.874858	1.14221	0.974848	1.03444	0.802317	0.904796	1.00819	0.91735	0.819237	0.68517	0.871368	1.07415	0.875451	0.971899	1.203	0.853859	0.758126	0.83264	0.6927	1.01129	1.00743	0.981103	1.16421	0.875988	1.03532	1.04946	0.956035	0.807997	0.912904	1.04025
0.83685	0.723414	0.767908	0.806226	0.700752	0.547235	0.757019	0.812962	0.742667	0.766703	0.606015	0.680631	0.699562	0.801197	0.780231	0.787378	0.73963	0.614716	0.733264	0.675719	0.666265	0.818316	0.912202	0.793568	0.886121	0.789147	0.681458	0.769516	0.969235	0.83037	0.839509	0.768412	0.869454	0.818458	0.713745	0.76522	0.729028	0.697615	0.695371	0.754636	0.543547	0.836709	1.01309	1.0538	0.847499	0.97167	0.775391	0.958488	1.24738	0.724405
1.01804	1.17545	0.894217	0.756548	0.963657	1.02535	1.06159	0.946255	0.963903	0.931216	0.863956	0.990419	0.764415	0.677208	0.953028	0.964895	0.965456	0.864907	0.94879	0.729872	1.05443	1.02674	0.706125	0.898706	0.892543	0.704708	0.847676	1.13304	1.00923	1.14675	1.07037	0.830627	0.830303	0.731697	1.11256	0.907363	0.850117	0.812012	0.745604	0.787496	0.796624	0.924226	0.993916	0.935689	0.975682	0.84573	0.858775	1.05392	0.956877	0.831051
1.05865	0.972518	0.997476	1.00531	0.758391	0.727845	1.17092	1.01077	0.892986	0.898187	0.939534	1.04442	0.91061	0.890598	1.18878	1.08321	0.941537	1.18185	1.1032	0.927071	0.978783	0.911657	0.97109	0.880471	1.04664	0.947193	1.21035	0.942619	0.795353	0.998462	0.93913	0.844984	0.634675	0.863674	0.909417	1.08899	1.1974	0.764388	1.07406	1.13972	1.07754	1.30312	1.26134	1.02765	1.11345	1.15834	0.914997	0.828406	1.00493	1.3239
0.774211	0.719308	0.574268	0.755692	0.803169	0.768553	0.792219	0.674677	0.708161	0.980085	0.887885	0.605908	0.669219	0.682552	0.645661	0.770726	0.761045	0.589786	0.487436	0.776656	0.5245	0.712523	0.714807	0.626656	0.651666	0.664531	0.689395	0.688516	0.604259	0.649625	0.545969	0.570293	0.728938	0.597055	0.595933	0.617858	0.587613	0.474755	0.639704	0.864943	0.918514	0.637891	0.723584	0.649044	0.556402	0.695734	0.768026	0.787732	0.688275	0.787836
0.803466	1.06823	1.25196	0.81378	0.788927	0.869124	0.818672	0.651362	1.13115	0.99188	1.26498	1.08046	0.871513	0.875817	0.706194	1.05196	1.05718	0.960369	0.726802	0.836456	0.875363	0.948874	1.00161	0.937782	0.731087	0.759139	0.894194	1.04894	1.11153	1.13718	0.922824	0.830457	0.891283	0.843995	1.00091	0.886027	0.870768	0.891885	0.984875	0.866991	0.882147	1.20149	1.1521	0.860349	0.741894	0.947325	1.09762	0.791549	0.879613	0.794396
0.90914	0.867986	0.960612	0.845342	0.669418	0.940405	1.08022	1.0179	0.886622	1.08081	0.890807	0.916288	0.883204	0.87972	0.992707	0.923426	1.02136	0.853924	0.893668	1.01364	1.12375	0.909121	0.989946	0.79881	0.646655	0.958396	0.807812	0.75736	0.798056	0.707139	0.798267	0.78742	0.80285	1.17522	1.02939	0.846859	0.913278	0.857487	0.657299	0.979564	1.18838	0.923637	0.933824	1.02909	0.731841	0.8639	1.09631	0.800792	0.833268	0.927037
1.10327	0.895744	0.929052	1.07307	0.778505	0.869772	0.857075	0.998221	0.842659	0.869921	0.870896	0.898396	0.919825	0.919529	0.814257	0.983027	1.14448	0.90845	0.825212	0.926396	1.02533	1.05119	1.066	0.753131	0.838681	0.879564	0.94539	0.917081	0.933658	1.11378	0.742537	0.576159	0.525545	0.758016	0.970456	0.9851	0.983857	1.06552	1.06708	0.932778	1.04844	1.11702	1.006	0.893301	0.944863	0.930199	0.94919	0.937502	1.04479	1.22063
1.10604	1.09588	1.34022	1.31306	1.0034	0.876169	0.998092	0.9632	1.06105	1.3277	1.16165	0.941074	1.08899	0.963924	0.939573	0.932355	0.896251	0.883932	1.00323	1.14578	0.961902	0.869624	0.978375	1.05836	0.843468	0.964513	0.967872	0.988628	0.939716	1.16012	0.957911	1.11181	0.995134	0.922976	0.667059	0.857196	0.943613	1.01734	1.19536	1.04365	1.26316	0.897575	0.928891	1.03199	1.08661	1.01991	1.01308	1.11447	1.23146	1.01263
1.03237	0.987642	1.03212	0.98024	0.872463	1.11874	0.897799	1.15952	1.06626	0.972464	0.951457	0.859813	0.936313	0.980543	1.20417	1.01332	1.11164	1.22775	1.08693	1.07014	1.17121	1.25721	1.0722	0.936282	1.07781	0.965586	0.903062	1.05914	0.924776	0.865638	0.714798	0.900184	0.981113	0.806332	0.998079	1.04604	1.27418	1.16486	0.804103	0.810011	0.841242	0.877833	0.951125	0.970721	0.971892	1.01198	1.10438	1.09502	1.0336	0.953658
0.687943	0.913079	0.982629	0.919459	1.0706	1.12265	1.06652	0.730476	0.694873	0.797193	0.972985	0.978684	0.727667	0.79601	0.869243	1.11815	0.909896	0.723102	0.667871	0.903835	0.968348	0.953165	1.07108	0.901718	0.713566	0.850873	0.90194	1.04037	1.09082	0.981723	1.17779	0.892093	1.06904	1.04836	1.15204	1.13089	0.972468	1.17694	1.25699	0.796066	0.840199	1.01001	0.974286	1.08531	1.18151	1.02177	0.960216	1.17478	1.0525	0.678808
1.14836	1.25366	1.10427	1.28282	0.934756	1.24169	1.13005	0.714524	1.01725	1.53418	1.34705	1.12315	0.929711	1.05685	1.02002	1.07069	1.29108	1.1951	1.14421	1.161	1.12077	1.06765	1.10497	0.998578	1.01985	0.991518	1.08249	1.03938	1.14018	1.3315	1.06226	0.884229	1.00804	1.21815	1.10554	0.995488	1.12543	1.22651	1.11739	1.14909	1.04438	1.12278	1.04107	1.17143	1.10416	1.10407	1.13936	0.868432	1.05512	1.15736
1.15555	0.957946	0.925663	1.12345	1.18586	1.22132	1.14066	0.896236	1.25755	1.14032	1.25286	0.934529	1.17042	1.30549	1.16218	1.12106	0.921637	0.966063	1.22673	1.29561	1.17879	0.918656	1.18834	1.22926	1.06365	0.987754	1.34059	1.06007	1.2974	1.29705	1.26903	1.08533	0.99083	1.12126	1.23105	0.983336	1.06345	1.29718	1.24366	1.27028	1.38468	1.10169	0.902031	1.09806	1.274	1.10461	1.09355	1.11756	1.25414	1.31162
1.01768	1.07045	0.991788	0.938791	0.95227	0.952115	0.901578	0.971551	1.13875	1.19247	1.20774	1.23115	1.15643	0.916339	1.06065	1.11221	1.35073	1.18844	1.23262	1.11166	1.06352	1.12403	1.06552	1.1687	1.27783	1.06264	0.965564	1.32709	1.33727	1.00882	1.20608	1.15723	1.11693	1.05208	1.04129	0.864523	1.00535	1.10363	1.07668	0.951915	1.1555	1.18299	1.18604	0.970038	1.1647	1.06026	1.02684	1.04379	1.01986	1.00013
1.08037	1.1975	1.32178	1.49413	1.27074	1.12186	1.18597	1.32457	1.24827	1.28217	1.25895	1.01791	1.16688	1.13789	1.20056	1.13846	1.09708	1.06361	1.36433	1.24938	1.23498	1.19699	1.19924	1.50452	1.5666	1.36878	1.30827	1.25375	1.39693	1.3839	1.34622	1.5217	1.32284	1.21467	1.20981	1.21114	1.23087	1.16471	1.19806	1.38008	1.34626	1.28419	1.35656	1.36956	1.296	1.13846	1.30073	1.37104	1.3238	1.41812
1.30239	1.63124	1.86828	1.4722	1.59612	1.68442	1.53352	1.68838	1.85413	1.72037	1.58494	1.61493	1.83612	1.81965	1.7038	1.58667	1.39767	1.67139	1.68005	1.50736	1.71502	1.8082	1.72194	1.53823	1.58226	1.44242	1.70053	1.92352	1.86997	1.74756	1.90123	1.87606	1.84428	1.70365	1.6977	1.58607	1.43807	1.49934	1.63873	1.57228	1.92211	1.57095	1.53035	1.50931	1.83735	1.80079	2.03152	1.86159	1.70698	1.70547
1.16153	1.01368	1.01377	1.38287	1.3466	1.3403	1.48845	1.03735	1.04894	1.07095	1.16342	1.2361	1.2049	1.20934	1.15117	1.0018	1.18384	1.32185	1.23012	1.05756	1.05648	1.27133	1.38218	1.35634	1.29343	1.27728	1.23659	1.19256	1.30544	1.17385	1.2275	1.49056	1.57182	1.48847	1.19685	1.32903	1.5014	1.30132	1.60439	1.455	1.32086	1.44453	1.27629	1.22701	1.29271	1.31013	1.05787	1.00903	1.19919	1.33536
1.00398	1.08195	1.25215	1.07845	0.953501	1.17998	0.949614	0.98705	1.08551	1.06364	1.07753	0.96397	1.04854	0.757572	0.937319	1.04952	1.16521	1.13285	1.13469	1.13164	1.11842	1.05113	0.957364	0.969915	1.06836	0.967786	1.1214	1.05829	1.13314	0.947217	1.05276	1.04511	1.02943	1.08569	1.08269	1.13879	1.03579	1.06527	1.24496	1.14944	0.809852	1.06112	1.03483	0.929284	1.028	0.79988	0.897567	0.931173	1.14078	1.23414
1.13795	1.0899	1.10103	1.16923	1.06157	1.21569	1.28539	1.09559	1.25232	1.31841	1.32861	1.24021	1.20021	1.49838	1.36911	1.15015	1.40268	1.33355	1.2182	1.16372	1.18498	1.40814	1.42712	1.28122	1.11467	1.3318	1.38284	1.3466	1.45538	1.43231	1.25497	1.34757	1.2242	1.14316	1.18019	1.29907	1.1761	1.16047	1.27553	1.41679	1.22897	1.39081	1.42793	1.47661	1.2984	1.24571	1.2629	1.08758	1.09586	1.40096
1.094	1.13627	1.05391	0.99639	1.20332	1.12141	0.880707	0.916104	1.00523	0.953337	1.05102	0.903958	1.15329	1.31906	1.14999	1.09437	1.05968	1.13402	1.06185	0.92455	0.92455	1.27398	0.923628	0.985097	1.41379	1.18784	1.06953	0.993303	1.17171	1.24951	1.01341	0.903394	1.22378	1.25945	1.32341	1.23052	1.22015	1.29149	1.29322	1.43934	1.3354	1.07874	1.10109	1.19747	1.15124	1.21553	1.26802	1.24461	1.27015	0.900016
0.77837	0.8648	0.756369	0.707436	0.698807	0.740685	0.628192	0.717298	0.825915	0.889846	1.03856	0.96854	0.943101	1.0809	0.862691	0.774122	0.716824	0.943851	0.969626	0.832351	0.856773	0.861175	0.896801	0.932837	0.79609	0.790185	0.837849	0.844164	0.834344	0.887204	1.03516	1.1427	0.850568	0.948131	0.916224	1.00095	1.02326	1.08541	0.998365	0.90721	1.09883	0.915159	0.987158	0.99973	0.858979	0.956897	0.870689	0.900815	0.905835	0.927028
0.585678	0.50307	0.633839	0.614495	0.610147	0.53989	0.602019	0.744143	0.552668	0.39359	0.534398	0.496611	0.408535	0.431965	0.353212	0.425852	0.545711	0.502013	0.408329	0.560391	0.543385	0.563027	0.492364	0.646839	0.793468	0.66043	0.471178	0.71331	0.627597	0.729501	0.599115	0.669046	0.572055	0.637263	0.650346	0.56369	0.763912	0.589061	0.564742	0.529901	0.479282	0.731955	0.49834	0.511877	0.807988	0.656005	0.727377	0.63448	0.496862	0.545888
0.784956	0.877107	0.67579	0.687385	0.680602	0.908606	0.907005	0.706982	0.777147	0.898384	0.858864	0.780844	0.741383	0.894333	0.658181	0.780183	0.889042	0.800049	0.79516	0.792679	0.80291	0.824473	0.709204	0.811084	0.829193	0.60744	0.770639	0.91667	0.861689	0.81243	0.678266	0.741138	0.608494	0.840196	0.965783	0.964555	0.882764	0.813739	0.96926	0.832115	0.731794	0.733229	0.91161	0.643367	0.734912	1.01386	0.724444	0.749215	0.976659	0.940645
0.830223	0.747823	0.806065	0.820338	0.614731	0.620845	0.672503	0.834261	0.819613	0.813408	0.677672	0.876608	0.690749	0.638659	0.752885	0.823604	0.808118	0.902061	0.750356	0.755951	0.739404	0.771351	0.676987	0.702335	0.677567	0.791549	0.67731	0.846937	0.783704	0.802948	0.768332	0.743479	0.587827	0.725596	0.636887	0.560768	0.808344	0.708359	0.572691	0.874496	0.881157	0.819523	0.80044	0.735379	0.686362	0.64044	0.614404	0.555837	0.880733	0.94751
0.952872	0.923934	0.918728	0.709647	0.573953	0.748626	0.762825	0.625855	0.86254	0.794256	0.646507	0.755135	0.736304	0.659905	0.812587	0.733503	0.800302	0.72512	0.667561	0.519168	0.590189	0.642433	0.788804	0.897115	0.782174	0.708125	0.798411	0.7362	0.770315	0.93693	0.960308	0.779962	0.706792	0.699112	0.627546	0.69325	0.713453	0.670638	0.748418	0.733325	0.76058	0.656437	0.601104	0.603271	0.759926	0.692647	0.632656	0.610901	0.618851	0.59734
1.1845	1.06033	1.09773	1.02331	0.906823	0.944801	0.951397	1.06726	1.182	1.01704	1.02371	1.14114	1.09132	0.770194	1.01137	1.07695	1.1174	1.08569	1.11779	1.23319	1.07007	1.26832	1.22766	1.04196	1.03874	1.16707	1.00787	1.01529	1.10361	1.09654	1.10049	1.05828	1.09957	1.15572	1.04679	1.28952	1.31082	0.968119	0.870884	1.06535	1.17924	0.866885	0.989721	1.10933	0.970399	0.95746	1.1238	1.21074	1.21843	1.24556
0.791128	0.795036	0.992831	0.865183	0.853518	0.960024	1.07032	0.902442	1.04416	1.12214	0.953375	0.827147	0.829875	1.12002	1.01375	0.74332	0.92894	0.880942	0.942282	0.820051	0.945488	0.684042	0.754477	0.704932	0.753883	0.85147	0.939725	0.846716	0.805603	0.740486	1.00514	1.05784	1.08564	1.00328	1.04188	1.10758	1.01489	0.918031	0.854015	0.763002	0.854717	1.13085	1.26025	0.954514	0.96403	1.12949	0.934794	0.77774	0.942127	0.974467
1.16193	0.971293	1.20363	1.27623	1.26168	1.1314	1.16083	1.06248	1.01934	1.22969	1.44012	1.30996	1.01617	1.32926	1.18918	1.03809	1.16304	1.12263	0.892821	1.21168	1.121	1.18485	1.38777	1.3307	1.19827	1.05739	1.11804	1.40046	1.33293	0.998192	1.30944	1.44909	1.31592	1.06322	1.28383	1.30035	1.34685	1.11713	1.02895	1.12531	1.06019	1.04931	1.33785	1.32034	1.23686	1.21582	1.12976	1.12278	1.31523	1.24698
0.611407	0.514553	0.663156	0.775536	0.691306	0.751895	0.72358	0.575131	0.604609	0.778916	0.679609	0.731191	0.739901	0.48355	0.538213	0.52803	0.668836	0.777539	0.860068	0.777179	0.653161	0.699336	0.575543	0.557524	0.780892	0.641372	0.78443	0.670506	0.776677	0.762986	0.637348	0.631047	0.669248	0.559539	0.62238	0.657218	0.701955	0.730143	0.692986	0.581179	0.655192	0.524269	0.495522	0.621688	0.632818	0.717269	0.603249	0.712489	0.750605	0.686298
1.06606	0.946602	0.940037	1.08998	1.28852	0.902983	0.85701	1.05409	0.938986	0.871079	0.973903	0.884153	0.964043	0.97633	0.854232	0.999828	1.2114	1.02997	1.03502	0.991142	1.0367	1.17938	1.04104	1.0244	0.954317	1.04307	1.13227	1.18091	1.24077	1.25658	1.03662	1.01217	0.902441	0.956283	0.908803	1.02093	0.813358	0.804589	1.01577	1.07037	0.955065	1.17524	1.08278	0.991412	1.11784	0.965915	0.996338	1.09013	1.37867	1.22442
0.976018	0.997564	1.03445	0.99528	1.00521	0.866706	0.708106	1.00447	0.983918	1.20829	1.08666	1.12295	1.18132	1.05783	1.27849	1.03766	0.940811	1.06248	1.17591	1.15481	1.30355	1.29778	1.06587	1.08362	1.33004	1.12401	1.1603	1.28991	1.50254	1.13769	1.16427	1.05569	1.14273	1.21127	1.04605	0.900864	1.00653	1.1851	1.09805	1.15304	1.19792	1.16165	1.19559	1.23166	1.10005	1.15378	0.788846	0.862474	0.982824	1.1075
0.792126	0.607265	0.694617	0.855702	0.818661	0.683641	0.777546	0.706552	0.815873	0.938661	0.584898	0.901	0.865711	0.874685	0.87707	0.668115	0.6343	0.85124	0.955595	0.892266	0.991067	0.893933	0.935237	0.825853	0.8304	0.919787	0.644484	0.80881	0.925941	0.791299	0.786057	0.765125	0.7413	0.682107	0.890646	0.77266	0.76668	0.789616	0.731301	0.779241	0.748466	0.905124	0.706503	0.869813	0.879962	0.913682	0.798083	0.739827	0.689341	0.731722
0.884409	0.98426	1.41604	1.26773	1.01681	1.03653	1.03406	0.886236	0.878349	1.09818	1.05672	0.954014	1.0178	1.08743	1.08187	1.15194	1.06238	1.06135	1.16112	1.05398	1.04715	1.27741	1.09213	1.11061	1.11312	1.25487	0.892587	1.0824	1.086	1.00226	0.830171	0.797521	0.996835	1.20309	1.28951	1.24902	1.06737	1.23998	1.21908	1.20321	1.20958	1.26623	1.1904	1.04429	1.089	1.16709	1.24503	1.17976	1.31645	1.14193
0.749009	0.92959	0.826865	0.86494	0.740166	0.683519	0.769086	0.944116	0.837191	0.815793	0.800623	0.85468	0.798597	0.741371	0.798261	0.662511	0.767317	0.721733	1.05029	0.948599	0.592987	0.677785	0.957299	0.718097	0.831217	0.669914	0.497168	0.829292	0.942927	0.772836	0.66262	0.806418	0.691521	0.792096	0.912833	0.836437	0.709324	0.786785	1.01162	0.919828	0.855161	0.684405	0.750416	1.03127	0.903416	0.859618	0.670293	0.50013	0.872474	0.960597
0.732147	0.85465	0.573468	0.657097	0.681373	0.585203	0.775789	0.568397	0.684677	0.757552	0.733302	0.674697	0.682399	0.849012	0.889839	0.701191	0.618294	0.663295	0.795834	0.657575	0.662416	0.787404	0.800273	0.871216	0.929563	0.858308	0.774138	0.966936	0.877919	0.857078	0.789661	0.901427	0.769658	0.620347	0.93376	0.934586	1.05455	0.874491	0.653609	0.797195	0.716029	0.797218	0.790811	0.803045	0.7894	0.618868	0.840127	0.621238	0.701428	0.630302
1.39563	1.19811	1.04186	1.32812	1.21251	1.26588	1.11106	0.853218	1.1343	1.05903	0.978896	0.92135	0.997997	1.13551	1.32881	1.10621	0.939848	0.928441	0.92707	0.946915	1.1014	1.19255	0.908947	1.07276	0.881867	1.3368	1.23632	1.12	1.35482	1.36321	1.35296	0.998459	0.907258	0.980011	1.1566	1.13315	1.02786	1.05749	0.842649	1.03058	1.12881	1.05345	0.743869	0.984971	1.03707	1.20613	1.39256	1.17373	1.13805	0.966604
1.09221	1.20066	1.1617	1.26411	0.997544	1.00132	1.04402	0.90975	0.984692	1.01435	1.1125	0.920315	0.857837	0.965886	0.942574	0.983082	0.901603	0.969828	0.930008	1.03815	1.1276	0.891937	0.809012	1.10707	1.11378	1.19188	1.18622	1.11965	1.01402	1.00406	1.15884	1.01553	1.13579	0.921488	1.01314	1.09922	1.0021	1.10879	1.00721	0.964783	0.976313	1.16969	0.963638	0.866663	1.06321	0.983302	0.852146	1.02106	1.08985	1.10631
0.943575	1.03671	1.18754	1.16518	1.17934	1.11947	1.11052	1.11066	0.992871	1.10186	0.948728	1.08819	1.13429	1.14407	1.19857	1.08754	1.12012	0.894147	1.09954	1.0469	1.25182	1.15062	1.15246	1.19389	1.11646	1.2138	1.043	1.14312	1.34618	1.22759	1.00187	0.884871	1.17031	1.13188	1.23172	1.25212	1.00038	1.25525	1.07214	1.15509	1.17878	0.978093	0.93493	0.913285	1.03146	1.11667	1.07114	1.02231	1.11366	1.12769
1.71464	1.62294	1.73449	1.52076	1.45666	1.60477	1.60384	1.51352	1.38489	1.53633	1.5409	1.5529	1.35199	1.27112	1.41319	1.63903	1.70104	1.53777	1.71876	1.7625	1.54622	1.44005	1.49854	1.43057	1.48699	1.46339	1.89304	1.3703	1.57113	1.64226	1.38068	1.29094	1.54334	1.6003	1.42331	1.41185	1.77956	1.72684	1.6946	1.83728	2.07799	1.64682	1.70864	1.51964	1.5689	1.36714	1.34519	1.49301	1.55281	1.63309
0.833003	1.02878	0.831045	0.951722	1.08894	0.888588	1.03881	0.924832	1.13914	1.04399	1.12464	0.691366	0.822188	0.805182	0.955415	0.98985	0.718137	0.933095	1.06496	0.830356	0.843091	0.905344	0.85047	0.829393	0.987281	1.1462	1.0661	0.974651	0.893199	0.992367	0.909596	0.916385	0.755557	1.08311	0.724598	0.71772	0.748704	1.03143	0.968948	0.927872	1.23502	1.01231	0.686112	0.921426	1.02651	1.04169	0.973091	1.13531	1.17947	0.93134
0.745671	0.892592	0.869935	1.11815	1.21297	0.91748	0.900591	0.920727	0.987069	1.07991	0.897328	0.718939	0.823913	1.06008	1.04241	0.899619	0.698	0.852305	0.921576	0.760317	0.952044	1.14103	1.04197	0.738472	0.73171	0.876057	0.920146	0.993584	0.999271	0.950777	0.977239	0.939513	0.714281	0.989448	0.695246	1.01795	0.96581	1.03939	1.09765	0.981708	0.975202	0.946112	0.956033	0.944236	1.00603	0.995911	0.971543	0.823584	0.752035	0.843719
0.941871	0.934803	1.04551	1.09753	1.09061	1.18161	1.28641	0.986371	1.18478	1.06541	1.16855	0.854617	0.840866	1.00796	1.062	1.17091	0.994296	1.07912	1.00406	1.09978	1.00476	1.01328	1.03456	1.19545	1.05804	1.02501	1.08284	1.32362	1.29756	1.30948	1.24023	0.861457	1.2272	1.35256	1.10181	1.04815	1.21054	1.11187	1.03531	1.08495	1.18034	1.01416	1.10939	1.06789	1.2474	0.964341	1.09522	1.14545	0.965809	1.31265
1.3714	1.13479	1.24955	1.04954	0.917524	1.12449	1.06804	0.958092	1.25651	1.22951	1.25795	1.23682	1.09491	1.16364	1.68412	1.31277	1.1719	1.04287	1.14129	1.19594	1.29652	1.21329	1.21175	1.27039	1.00295	1.2076	1.4571	1.36352	1.3134	1.28911	1.18185	1.04579	0.998622	1.18531	1.30511	1.395	1.22326	1.28419	1.44312	1.1192	1.29308	1.09944	1.23451	1.1289	1.19543	1.19194	1.10336	1.12511	1.25896	1.36471
0.900851	0.733673	0.774394	1.02554	0.889598	1.0059	0.74608	0.798364	1.10529	1.09514	0.909437	1.10083	1.0866	1.11386	0.984215	1.11159	1.11133	0.974292	0.763496	0.849744	0.823636	0.915069	0.909928	0.874235	0.837086	1.11517	1.22369	0.983524	0.874807	0.952969	0.90312	1.01167	1.20818	1.0043	0.777311	0.794591	1.03063	0.908036	0.970533	1.14128	0.976482	1.03395	0.792431	0.880378	0.937634	0.848272	0.981525	0.995535	0.903626	0.914382
0.933013	1.10305	0.842216	0.873047	1.02322	0.898474	0.960333	0.852469	0.630229	0.778783	1.0921	0.957003	1.04146	1.09647	0.753148	0.692221	0.783767	0.944088	0.923013	1.08235	0.992113	1.0342	0.895616	0.714639	0.915905	0.873046	0.915273	0.97471	0.88747	0.963366	1.08692	1.00037	0.975902	1.14078	1.17244	0.856757	0.971098	0.972877	1.02299	0.938122	0.886779	0.911335	0.946108	0.948085	1.07802	1.04226	0.922512	1.03768	0.817334	0.963478
0.855622	0.82599	0.984323	0.952093	0.856735	0.823332	1.17999	1.10378	1.29536	1.11126	1.06264	0.957642	0.805769	1.02638	1.06472	1.03603	0.882346	0.911633	0.97325	0.768759	0.691756	0.888459	0.711837	0.96779	0.92538	0.960691	1.10127	0.918511	1.22116	1.19614	0.917365	1.05223	1.05929	0.880426	0.987879	0.767211	1.15828	0.979446	0.58657	0.930785	1.07272	0.929801	1.17826	1.19787	0.816387	0.787951	0.998169	1.08303	0.996296	1.05367
1.04258	1.01836	0.94799	1.02501	0.980779	0.790923	0.934338	1.28861	1.03642	0.887908	0.797486	0.978121	0.903138	0.98111	0.959993	1.2012	1.07291	0.927153	1.00195	0.935512	0.860611	0.948944	0.977608	0.991995	1.11976	0.909596	0.972319	0.85603	0.8884	0.957551	1.04883	0.879785	1.06867	1.11668	1.28283	1.21436	0.929397	0.998482	1.15033	0.978746	1.03544	0.974095	0.817615	0.971348	1.14753	1.10807	0.884377	0.918918	0.974188	1.01434
0.655244	0.806199	1.05765	0.923166	0.885155	0.911046	0.829154	0.941606	0.92481	1.0357	0.922229	0.872261	0.901457	0.903619	0.860325	0.778837	0.576299	0.789744	1.08029	0.928429	0.747935	0.819659	1.00125	1.24317	1.09586	1.13005	0.888316	0.835345	0.755522	1.03708	1.12423	1.2406	1.03394	0.755811	0.910536	0.952875	0.884283	0.888366	0.86668	0.851482	0.777649	0.862128	0.988065	0.700327	0.834472	0.797956	0.934204	0.979579	1.24126	1.25361
0.821637	0.687568	0.507568	0.656493	0.699064	0.849617	0.762603	0.729532	0.928577	1.05895	0.743962	0.557448	0.548897	0.947761	0.883858	0.971872	1.05552	1.06209	0.945955	1.00504	0.88711	1.0081	0.898829	0.707607	0.662252	0.85461	0.94577	0.939893	0.914015	0.919587	0.74795	0.995782	0.926794	0.773254	0.982602	0.777839	0.791817	0.914725	0.883183	1.12117	0.95516	0.890843	1.05369	0.883279	0.782585	0.970471	0.919065	0.804594	0.930508	0.909918
0.861222	0.859381	0.829646	0.903821	0.795242	0.636519	0.762133	0.754298	0.870633	0.798868	0.738739	0.892769	0.876952	0.913188	0.879342	1.12879	0.702747	0.736071	0.936408	0.836165	0.897008	1.00126	0.891497	1.09232	0.985001	0.789805	0.718384	0.774724	0.793385	0.782878	0.754979	0.890299	0.762527	0.90884	1.02666	1.05746	1.12551	1.02539	0.965205	0.87389	0.83519	0.747699	0.613075	0.759132	0.975112	0.91197	0.787681	0.834799	0.873455	0.879656
0.720527	0.677585	0.991342	0.994425	0.932645	0.958817	0.704135	0.754932	0.814793	0.933397	0.676637	0.862649	0.864357	0.638843	0.78772	0.71083	0.773584	0.911504	1.00901	0.824818	0.731536	0.815632	0.766719	0.805309	0.850653	0.924375	0.833804	0.856175	0.716633	0.685893	0.786085	0.664334	0.834861	0.60259	0.665198	0.849798	0.81396	0.690066	0.871693	0.672703	0.696041	0.863464	0.734205	0.797216	0.728118	1.10916	0.991133	0.792806	0.93405	0.750489
0.590124	0.661455	0.936883	0.888002	0.777154	0.88104	0.871132	0.858071	0.733507	0.726984	0.677615	0.938913	0.916545	0.692748	0.817104	0.623022	0.648131	0.790523	0.785184	0.985564	0.96895	0.848512	0.820219	0.875454	0.782756	0.620707	0.811668	0.898161	0.65591	0.699985	1.04725	0.780956	0.677369	0.651395	0.614807	0.821067	1.04265	0.753271	0.918185	0.834598	0.661404	0.759322	0.91412	0.83805	0.834083	1.03371	0.704637	0.771434	0.800239	1.0331
0.786742	0.721916	0.946161	1.24457	1.2257	1.23585	1.08532	1.15466	1.07262	1.01639	1.11769	1.1148	1.17525	0.964756	0.698042	0.873727	1.01265	0.927949	1.10971	1.13482	1.02124	0.93553	0.906811	1.0249	1.21883	1.11221	1.12815	0.919274	0.88434	1.07999	1.03852	1.26681	1.3259	1.18104	0.968845	0.997662	1.08928	1.24502	0.944271	1.14323	1.23936	1.29659	1.05062	0.873421	1.0368	0.994179	1.13217	1.01347	1.15261	0.963614
1.14669	0.877678	0.799022	0.746307	0.920486	0.918195	1.01027	0.86363	0.844836	1.03879	0.800037	0.932105	0.766737	0.870483	0.837491	0.820448	0.76999	0.866113	1.17421	1.00164	0.77647	0.863823	0.885974	0.905551	0.808316	0.963571	0.918954	0.743942	1.17765	1.0668	0.89842	0.899263	0.791862	0.767402	0.857949	0.89573	0.944039	0.932977	1.03625	0.863748	0.733458	0.907132	0.808942	0.964448	0.933587	0.940199	0.969468	0.866	0.740937	0.69586
1.42129	1.56032	1.47648	1.54241	1.4107	1.53922	1.63548	1.48251	1.38513	1.54941	1.65349	1.48536	1.52731	1.7764	1.70567	1.61723	1.22598	1.32765	1.35391	1.46974	1.41242	1.32398	1.23952	1.4472	1.56226	1.50425	1.39449	1.58272	1.43509	1.58446	1.61741	1.49982	1.45186	1.54971	1.70991	1.56212	1.55609	1.41245	1.66366	1.50482	1.40372	1.60393	1.64303	1.45427	1.5948	1.3617	1.51279	1.65995	1.74947	1.6053
0.7127	0.537293	0.845088	0.69066	0.829887	0.966233	0.803856	0.792746	0.767464	0.659164	0.921624	0.937103	0.959462	0.865069	0.539071	0.625328	0.850318	0.657306	0.817533	0.695512	0.612458	0.755597	0.783874	0.749508	0.800952	0.72004	0.705853	0.812789	0.844067	0.926896	0.806298	0.687718	0.678954	0.704351	0.944195	0.868476	0.597565	0.571981	0.716795	0.793598	0.833994	0.730593	0.731622	0.804599	0.675784	0.864168	0.800662	0.728016	0.755793	0.610416
0.929274	0.888293	0.872369	0.987622	1.14206	1.17472	1.0239	0.947187	0.876278	0.925249	1.14082	1.04079	1.01628	0.973986	0.978265	0.795777	0.958564	1.16283	1.00326	1.01563	0.875058	0.670311	0.745278	1.04012	0.83347	0.858106	0.79208	0.678308	0.827389	1.02536	0.806467	0.807062	0.682509	0.741816	0.985895	1.12886	0.82241	0.79656	0.897149	0.884524	1.21518	1.13072	1.08506	1.03335	1.25848	0.938603	0.634556	0.804856	0.935567	0.9589
0.799962	0.91249	0.932682	1.10815	1.17683	0.993196	0.933417	1.34904	0.890058	0.989215	1.04712	0.823549	0.857049	0.932129	1.15855	1.29422	0.979915	0.874803	0.951373	0.988974	0.885118	0.777532	0.850028	1.01727	0.975546	0.727605	1.01752	0.903324	1.19926	1.21554	1.22977	1.06103	0.824382	1.10954	0.941445	0.966208	0.829308	0.702064	0.745236	0.76006	0.899123	1.15041	1.08952	1.28926	1.11222	1.2208	0.99992	0.862173	1.04912	1.12637
0.784776	0.670032	0.647116	0.71878	0.757704	0.75724	0.586108	0.62781	0.685437	0.56722	0.700952	0.665664	0.723334	0.683979	0.681436	0.581286	0.559474	0.626022	0.484356	0.399062	0.577521	0.58499	0.612021	0.649326	0.856743	0.545047	0.75115	0.897437	0.769068	0.587585	0.884692	0.691272	0.659	0.645334	0.774026	0.761203	0.62208	0.781348	0.64118	0.621919	0.896233	0.690811	0.803564	0.721102	0.61468	0.737557	0.72291	0.722986	0.83034	0.779024
0.877005	0.960552	0.980828	1.08686	1.09635	1.21751	0.977597	0.931359	1.1738	1.14465	0.982576	1.0221	1.10559	1.10892	1.18388	1.01128	1.27208	1.15174	0.923302	1.00314	1.14997	1.07996	1.02805	0.869861	1.21912	1.20107	0.967135	1.00944	1.03408	0.815538	1.0933	1.17	0.960425	1.09626	1.16915	0.946327	1.11028	1.07125	0.858985	0.90297	1.06636	0.900984	1.08379	0.99274	1.02607	1.00208	1.13541	0.956779	0.908512	1.3784
1.01358	0.882043	0.753523	0.737495	0.757742	0.697649	0.859378	0.798767	0.672866	0.923005	0.948625	0.932825	0.869377	0.796524	0.887465	0.756744	0.809367	0.794822	0.918262	1.06675	0.857522	0.93279	0.88833	0.997659	0.821688	0.861535	0.874492	0.72012	0.545495	0.891534	0.866333	1.11815	0.804428	0.770927	0.997001	1.00675	0.908851	1.18624	1.0798	0.923055	0.871837	1.06198	0.752529	0.860322	1.17232	1.04073	0.802999	0.856704	0.843532	1.08335
0.949475	0.670955	0.974862	0.623875	0.779378	0.925931	0.786309	0.709658	0.951996	0.95845	0.954241	0.8545	0.926197	0.849576	1.10164	0.910383	0.734202	0.834147	0.889639	0.727071	0.793201	0.913632	0.835944	0.985241	0.982353	0.883372	1.18856	0.995486	1.05072	0.937006	0.771659	0.851311	0.930582	0.804266	0.85976	0.804563	0.758375	0.97681	1.05056	1.154	0.900846	0.858748	0.744859	0.866453	1.06516	1.00838	1.13778	0.889773	0.929012	0.725867
1.02021	1.13181	1.01651	0.836883	1.03418	1.3141	1.23302	1.0529	1.0317	1.02549	1.11548	0.827514	1.00912	1.07791	0.909859	0.989498	0.91843	1.07124	1.23253	1.3966	1.13645	0.894814	1.02195	0.937884	0.780523	1.00461	1.04278	1.12166	1.38879	1.14235	1.14983	1.40902	1.09003	0.895112	1.29123	1.33012	1.08393	0.863147	1.10257	1.30452	1.30459	1.17409	0.996562	1.21687	1.09576	0.960555	0.908528	0.897315	1.08159	1.0857
0.929638	0.794112	0.850292	1.00356	1.03938	1.0355	0.969755	0.963882	1.0538	1.00361	0.962845	0.843603	0.979075	0.732227	0.864454	0.818196	0.727829	0.913946	0.98487	0.913154	0.872246	0.93517	1.13211	1.06147	1.14381	1.20011	0.965301	1.00096	0.906794	0.924136	0.880619	1.05059	1.05032	0.974256	1.12808	0.887631	0.96722	1.05647	1.29778	1.53636	1.20024	1.0613	0.916513	0.881524	1.04301	1.02064	1.00404	1.07787	1.07878	1.06947
0.829123	0.761374	1.04596	0.972891	0.986451	0.978496	1.03445	0.878336	0.860126	0.67012	0.814236	1.07364	0.95253	0.961656	1.01877	1.17859	1.184	0.807794	0.897841	0.886601	0.86812	1.18603	0.958051	0.972263	0.879502	0.662862	0.834538	0.901414	0.907471	0.951006	0.819094	0.986911	0.800432	0.806352	1.02862	0.881922	0.915417	1.05197	1.14583	1.09399	0.909659	0.888387	0.903439	0.935874	0.899147	0.884942	0.917941	0.844294	0.926143	1.0954
1.07157	1.06632	1.09014	1.20405	1.2637	1.19748	1.40141	1.25867	0.881636	0.773575	1.03041	1.26836	1.06502	1.11822	1.05462	0.904417	1.28242	1.21561	1.39526	1.17875	1.22322	0.835579	0.752567	0.819314	1.13922	1.30203	0.966458	1.15455	1.08696	1.1353	1.11975	1.23189	1.39252	1.14121	1.14337	1.29498	1.06173	0.998791	1.23896	1.41949	1.20664	1.08421	1.25795	1.31332	1.13678	1.24655	1.28763	1.3543	1.02529	0.965625
0.913173	0.937092	0.973187	1.12787	0.975537	0.791393	0.761269	0.845888	0.858413	1.04952	0.89099	0.927642	0.955567	0.782091	0.457459	0.600491	0.571842	0.736873	0.86789	0.949109	0.689394	0.744581	0.741395	0.572163	0.706983	0.880191	0.785218	0.89877	0.752868	0.590667	0.897857	0.906234	0.895775	1.16132	0.982864	0.81287	0.894013	0.717939	0.879501	0.756254	0.733088	0.840251	1.0039	0.842495	0.858569	0.726049	0.647941	0.638959	0.837969	0.947891
0.720263	0.718655	0.834923	1.03368	0.895958	0.995293	0.906147	0.739924	0.881126	0.768564	0.935236	1.00151	0.719998	0.639418	0.825782	0.795595	0.822277	0.860612	0.904691	0.939311	0.837114	0.739274	0.723503	0.655124	0.91628	1.06566	0.764415	0.715972	0.667491	0.770497	0.741535	0.701395	0.760025	0.958079	0.869168	0.994832	0.808946	0.727037	0.669948	0.770098	0.827045	0.775209	0.791333	0.614091	0.646173	0.6257	0.613004	0.720653	0.727189	0.60432
0.956898	0.85624	0.989112	0.951905	0.86285	0.842155	0.88461	1.0246	0.701175	0.888785	0.859328	1.05987	1.05459	0.822276	0.712686	0.953579	0.807213	0.819667	0.873473	0.770847	0.760101	0.77432	0.72831	1.05444	0.931179	0.910433	0.775014	0.686424	0.761561	0.6175	0.580828	0.857545	0.866874	0.771214	0.758267	0.849744	0.7767	1.02815	0.964613	0.671208	0.801276	0.859643	0.884865	0.858603	0.700863	0.825957	0.670115	0.940003	0.751651	0.731022
0.675531	0.740495	0.921656	1.01461	0.891624	0.984294	0.925957	0.896129	0.84094	1.04631	0.781721	1.04454	1.08544	0.689794	0.809523	0.899401	0.855586	0.996979	0.929679	0.848534	0.708585	0.844869	0.772645	0.685382	0.837186	0.944421	0.891642	0.947866	0.786841	0.802348	0.788326	0.525147	0.635698	0.696608	0.744262	0.84507	0.84021	1.05794	1.02925	0.935623	0.942806	0.92426	0.805672	1.05025	0.846506	0.968425	0.99469	0.904163	0.630958	0.651692
1.15862	0.912922	0.806292	0.979907	0.972803	1.04434	1.00653	0.893922	1.17042	0.890365	0.945226	0.853013	0.742705	0.786071	0.774467	0.693586	0.854687	0.872304	0.741676	0.921968	0.915898	1.01972	0.98227	0.702077	0.984469	0.850947	1.06276	1.04783	0.748217	0.713598	0.815452	0.74839	1.08057	0.803746	0.979001	0.845268	0.873723	1.06784	1.33848	0.985394	0.763452	0.971924	0.799782	0.803725	0.635805	0.681039	0.906854	0.866804	1.16435	1.00349
1.02917	1.02483	0.864459	0.742817	0.77005	0.58041	0.740398	0.754857	0.693966	0.661084	0.702413	0.848637	1.08322	0.887791	1.0895	0.904312	0.803915	0.538017	0.902901	0.961954	0.809011	0.799493	0.748588	1.06886	1.04276	0.99794	0.84033	0.965393	0.900575	0.872298	0.646839	0.825854	0.635039	0.682259	0.632729	0.795909	0.736017	0.79277	0.94094	0.777339	0.748203	0.778179	0.834591	0.777071	0.913524	0.808191	0.815407	0.936114	1.00158	0.917168
0.860622	0.57625	0.847363	0.823381	0.545612	0.6512	0.807347	0.778385	0.651828	0.595291	0.749193	0.801629	0.870752	1.03837	0.795257	0.786962	0.758619	0.904376	0.837744	0.869068	1.01049	0.895086	0.676854	0.694127	0.794501	0.684916	0.653434	0.620805	0.786917	0.991727	0.870016	0.858484	0.762255	0.780533	0.763783	0.631092	0.634401	0.83705	0.871744	0.974081	0.821164	0.90639	0.804584	0.917766	1.04698	0.880659	0.87023	0.860113	0.787582	0.597553
0.753148	0.837456	0.891651	0.824856	0.815595	0.741427	0.691607	0.87057	0.837332	0.871944	0.77285	0.740695	0.830599	0.821133	0.746694	0.869428	0.815451	0.846802	0.790792	0.896791	0.670179	0.777817	0.842409	0.867148	0.930652	0.881593	1.16632	0.845387	0.839389	0.817566	0.741141	0.930862	1.31356	0.884593	0.957778	1.14754	0.998566	0.626147	0.794219	0.886636	0.869074	0.729572	0.862287	0.994223	1.00732	1.02771	1.08279	0.770178	0.796309	0.815342
0.722468	0.721397	0.83176	0.75399	0.707303	0.782452	0.769877	0.672174	0.723726	0.830367	1.09262	1.11373	0.951443	0.79502	0.892072	1.08055	0.82847	0.824401	0.983625	0.988323	0.934623	1.09407	1.14531	1.15818	1.03302	0.944888	0.895874	0.852082	0.806645	0.938619	1.12833	0.997798	0.58124	0.695404	0.924601	0.670429	0.722662	0.88589	0.987822	1.0369	1.057	0.968911	0.939271	0.913362	0.879615	0.707505	0.920836	0.93175	0.799986	0.800807
0.732061	1.08582	0.80403	0.994567	0.862104	0.903021	0.90811	0.944643	0.841322	0.85671	0.993198	0.895879	1.20512	1.05094	1.10609	1.18949	0.736181	0.919904	0.825062	0.870573	0.862492	0.916875	0.849947	0.957331	0.738886	0.931671	1.25579	1.17786	0.865759	0.973038	1.09585	1.0154	0.968017	0.952194	0.841467	0.788339	0.927975	0.7905	0.813838	0.993589	0.98786	0.957993	0.78204	0.932014	1.031	1.06057	0.931526	0.960828	0.727484	1.02553
0.885394	0.963575	0.73269	1.00588	1.13837	1.04107	0.939425	0.769476	0.915689	0.90583	0.860195	0.900146	0.902907	0.928754	1.11166	0.852059	0.874911	0.94495	0.704489	0.899778	1.01949	0.964519	0.869542	1.04439	1.03222	0.647681	0.91878	0.805538	0.929464	0.952785	0.655374	0.907293	1.0997	0.877051	0.925757	0.837973	0.905127	0.884264	0.924753	0.804435	0.745682	0.958286	1.04827	0.994123	1.14636	0.802415	0.771392	0.83362	0.746652	0.873822
0.740177	0.673258	0.686504	0.874534	0.913401	0.951633	0.812333	1.02916	0.917396	1.04085	0.68937	0.647922	0.73312	1.07001	0.927306	0.684758	0.705004	0.91845	0.842408	0.683261	0.86155	0.844408	0.768229	1.00156	0.817087	0.882099	1.0159	0.800038	0.819754	0.832197	0.794808	0.798039	0.941988	0.860188	0.646932	0.821472	0.770094	0.906412	0.743707	0.538773	0.596716	0.759436	0.762432	0.693222	0.804444	0.97015	0.950195	0.709838	0.749816	0.966777
1.15811	0.756712	0.771667	0.685	0.539518	0.819204	0.780578	0.686278	0.725117	0.803507	0.719509	0.879325	0.877902	0.696573	0.774203	0.937162	0.658563	0.647647	0.737904	0.82395	0.843677	0.757104	0.765403	0.82288	0.857799	0.823295	0.621058	0.708933	0.747229	0.842403	0.991794	0.632028	0.750238	0.65515	0.887906	0.936463	0.836541	0.735919	0.820315	0.795929	0.753974	0.789267	0.691382	0.827796	0.943826	0.863227	0.698403	0.647524	0.642593	0.673291
1.09263	1.18135	1.26409	1.17488	1.04517	0.952715	0.736823	0.783401	0.678874	0.565137	0.769488	1.0858	1.04572	0.897984	0.912055	0.74538	0.926955	0.986846	1.05556	1.04516	0.968906	1.05597	1.00791	0.963754	1.01777	1.03817	1.07475	1.14067	0.928861	0.840047	0.751799	0.638391	0.679344	0.827989	0.944869	0.907769	0.963833	0.862451	0.881648	1.08962	0.890675	0.626181	0.588781	0.762984	0.911872	0.770014	0.926508	1.02651	0.943164	0.800422
1.10902	0.77501	0.670093	0.843097	0.766271	0.827445	0.73581	0.80562	0.837029	0.794169	0.669989	0.778738	0.802764	0.69465	0.882487	0.679863	1.05254	0.96957	0.809782	0.793328	0.80274	0.702863	0.783023	0.805487	0.699378	0.787733	0.901837	0.716044	0.809887	0.910071	0.857596	0.890905	0.748088	0.82506	1.02109	0.95638	0.568424	0.496403	0.836694	0.602383	0.672408	0.833306	0.739337	0.778798	0.721321	0.842956	0.852284	0.941106	1.01335	0.982135
0.892778	0.919914	0.957685	0.671735	1.0144	1.10261	1.05648	1.084	1.08446	1.04697	1.16965	1.07566	1.01091	0.809647	0.917174	1.20779	0.962839	0.949684	1.02923	1.04288	1.03643	0.801749	0.738	0.562399	1.03067	1.10578	0.908555	1.12349	1.27701	1.18833	0.942433	0.847374	0.885768	0.939535	0.751935	0.924058	0.832381	0.948212	0.851457	0.968687	0.905392	0.766494	0.977429	1.09306	1.10606	0.966352	0.914425	0.952773	0.93675	0.994456
0.819312	0.762959	0.899259	0.966382	0.854689	0.735175	0.624006	0.587331	0.574517	0.750461	0.749086	0.59151	0.889574	1.00472	0.803713	0.857469	0.814177	1.11153	0.973513	0.737837	0.779595	0.64095	0.620522	0.775315	0.796172	0.671367	0.681348	0.853034	0.935552	1.00424	0.845457	0.876994	0.945579	1.1402	0.926272	0.645634	0.722734	0.832134	1.00307	0.845773	1.06039	0.785438	0.862028	0.7333	0.692795	1.04923	1.02223	1.10989	0.769383	0.738003
0.720542	0.683367	0.948714	0.924909	0.790413	0.654975	0.775082	0.820453	0.83283	0.823775	0.945207	1.02999	0.489584	0.563881	0.82734	0.930502	0.867313	0.730202	0.577904	0.585852	0.856116	0.638114	0.727345	0.829392	0.874184	0.806736	0.890384	1.01615	0.778987	0.62951	0.695713	0.879163	0.856167	0.779442	0.940591	0.751679	0.811645	0.740514	1.00042	0.832245	0.67748	0.895962	0.709282	0.784101	0.778463	0.764957	0.87606	0.917164	0.715675	0.76021
0.766216	0.909758	0.928777	0.946793	0.930186	0.810846	0.974458	0.664562	0.903013	0.878878	1.01919	0.922873	1.14173	0.959497	0.91055	0.853624	0.989449	1.05771	0.793194	0.886395	0.861814	1.06963	0.932137	0.999421	1.0576	0.771418	0.766257	0.81404	0.865867	0.951797	0.960892	0.905508	0.896554	0.953851	1.06457	1.02168	1.13265	1.13444	0.818147	0.766853	1.00239	0.975336	0.894688	0.965174	0.864574	0.973393	0.698135	0.910399	0.905265	0.785277
0.490145	0.528685	0.698166	0.639761	0.686247	0.670948	0.695942	0.576827	0.591841	0.807933	0.782373	0.593019	0.654842	0.627475	0.580809	0.816417	0.538553	0.625807	0.751482	0.65583	0.574121	0.480435	0.486621	0.738792	0.657893	0.578589	0.748881	0.631354	0.406905	0.55074	0.598064	0.645019	0.657499	0.405983	0.426211	0.379875	0.515818	0.711726	0.695931	0.747703	0.516524	0.599082	0.555173	0.662269	0.679918	0.646695	0.485841	0.621457	0.389065	0.431278
0.951675	1.12369	0.904039	1.05003	1.00274	1.0541	1.14502	0.862801	0.746113	0.615666	0.837455	0.906969	0.882228	0.58269	0.580666	0.698579	0.843462	1.20388	1.01339	0.865505	0.889138	0.801486	0.845866	0.818939	0.92197	0.955983	0.879084	1.01017	0.931698	0.702492	0.825426	0.707359	0.753058	0.770595	0.659319	0.667496	0.723199	0.927194	0.900069	0.953348	0.982924	0.984902	0.813012	1.11994	0.949369	0.79183	1.03879	0.963954	0.859757	1.20262
0.8628	0.745504	0.675667	0.843352	0.849128	0.91471	0.874034	0.747075	0.690655	0.946567	1.04539	0.861459	0.883828	0.877224	0.979422	0.871007	0.766795	0.934515	1.00946	0.774561	0.995713	1.17602	0.84735	0.78681	0.665013	0.778533	1.00613	0.888835	0.813753	0.852554	0.958033	0.851526	0.831523	1.07461	1.13234	0.761282	0.676817	0.74116	0.6633	0.76763	0.964708	0.902688	1.09171	0.800327	0.642913	0.679591	0.702806	0.929255	0.96398	1.08103
1.03667	0.954045	0.836252	0.720151	0.870007	0.984135	0.746412	0.780407	0.892438	0.883132	0.921357	0.9354	0.787554	1.13079	1.24154	0.925134	0.752964	0.742176	0.939237	0.899892	0.62843	0.725284	0.782078	0.479017	0.85925	0.940662	0.997206	0.708082	0.832802	0.893931	0.886114	0.840799	0.749201	0.867734	0.851035	0.74629	0.669851	1.03394	1.05311	1.06944	1.21324	0.798796	0.691803	0.943865	1.14097	1.07445	0.976317	1.09672	1.07813	0.891625
0.788302	1.00107	0.922384	0.7198	0.92848	1.02439	0.93448	0.766748	0.937958	0.926757	0.872493	0.799026	0.874695	1.43321	1.32413	0.916769	0.62308	0.811427	0.946696	1.20405	1.1437	0.956735	0.780162	0.935492	1.19109	1.06697	1.00025	1.10333	1.09134	1.11235	1.19274	1.01632	0.955584	0.875252	0.785733	0.812656	1.02617	1.12588	0.884893	0.869269	0.706111	0.921435	0.945022	1.08393	1.01071	0.960778	0.971548	0.971603	0.827943	0.806699
0.621453	0.875403	1.06376	1.37333	1.01783	1.06231	0.981065	0.966263	0.931747	0.89144	0.983578	0.924465	0.968185	0.959828	0.962839	1.07609	0.954863	0.855567	0.688167	0.993782	1.0483	0.796811	1.06368	1.09601	1.13659	0.978786	1.05116	1.18737	1.05358	0.74445	0.897271	1.09421	0.942286	1.20621	1.10687	0.963718	1.07075	1.12488	1.03114	1.07559	1.31241	1.27302	1.05529	0.828415	0.6777	0.827559	0.978456	0.81274	0.544324	0.851616
0.663659	0.605584	0.604669	1.02695	0.741817	0.900664	0.813786	0.752498	0.768487	0.449932	0.720905	0.827322	0.566155	0.839947	0.804276	0.945905	0.842825	0.554802	0.652828	0.916631	1.15726	0.828684	0.535987	0.488904	0.660117	0.782166	0.844241	0.928852	0.9083	0.98341	1.12273	0.741727	0.886728	0.800372	0.846615	0.78764	0.703004	0.904389	0.767073	0.871139	0.727753	0.617626	0.630195	0.810185	0.880503	0.634417	0.608656	0.922362	1.16249	0.975581
0.864776	0.704651	0.817173	0.84283	0.789613	0.829952	0.721465	0.852834	0.932033	0.9068	0.70494	0.749998	0.572531	0.779678	1.03709	0.730054	0.786108	0.784628	0.644871	0.756744	0.744392	0.762702	0.599271	0.763852	0.830648	0.760629	0.587716	0.747288	0.767757	0.919114	0.866085	0.843882	0.738243	0.876197	0.700003	0.82265	0.951883	0.705798	0.760064	0.586668	0.653994	0.929558	0.796989	0.697949	0.894315	0.79414	0.632648	1.12749	1.10147	0.965585
0.716081	0.787794	1.08499	1.038	1.01591	0.990434	0.999706	0.845306	0.850632	0.732066	0.956038	1.10449	1.14534	1.0041	0.996228	0.982017	0.809204	0.839347	0.910983	1.11963	1.03708	1.15321	1.06867	1.14155	1.1365	1.2029	1.12145	0.728596	0.829652	0.752681	0.890613	0.91086	0.849526	0.972967	0.851471	0.666743	0.837606	0.956737	1.00653	1.0253	1.13009	0.782167	0.767168	0.947517	0.862824	1.03362	0.930751	0.956922	0.926507	1.13701
0.920096	1.02345	0.910209	1.13318	0.846876	0.968265	0.903127	1.04202	1.10088	0.876769	0.866698	0.703788	0.6934	0.845641	0.895536	0.846189	0.863869	1.03616	0.905222	1.11029	1.01821	0.784812	0.932107	1.23552	1.222	0.895133	1.24684	1.02098	0.984306	0.836387	1.01605	1.02358	0.958256	0.907128	0.908132	0.76905	1.03254	0.945751	0.922794	0.838974	0.693051	0.818023	0.89602	0.784508	0.608603	0.566891	0.613072	1.03399	0.9621	0.853219
1.00534	1.22524	1.04645	1.3598	1.1938	1.07428	0.766955	0.555381	0.839646	1.17626	1.12857	0.88748	0.814263	0.959707	1.12064	0.943458	1.29683	1.0816	1.09259	0.807199	0.748642	0.956663	0.978527	1.02264	1.154	1.22615	1.08496	0.997724	0.855317	1.03679	0.769896	0.845981	1.14434	1.17387	1.11101	1.1477	0.997717	0.944786	0.934229	0.927159	1.06451	0.884889	0.935077	0.997322	1.20783	1.24359	1.16601	1.03214	1.17616	0.878485
1.2377	1.41175	1.26291	1.20349	1.11457	0.85029	0.950189	0.952833	1.06594	1.02021	1.07681	1.10664	1.08596	0.955675	1.24171	1.20003	1.14792	1.05243	0.987571	1.04695	0.98093	1.20194	1.19881	0.94357	1.32317	1.124	1.01976	0.91752	1.2088	1.07633	1.25822	1.30216	1.03473	1.04771	1.09608	1.04493	1.02107	1.12584	1.20309	1.07984	1.12353	1.14917	1.13203	1.32871	1.33154	1.2144	1.02058	0.965466	0.987399	1.01935
0.817126	0.731371	0.83729	0.96951	1.14552	1.01786	1.00327	0.80107	0.793396	0.894663	0.920859	0.917222	0.760102	1.08283	0.898935	1.06976	1.01283	1.03395	0.871071	0.861217	0.746484	0.975369	1.18287	1.25357	1.18339	1.12963	0.960591	0.960649	1.0713	1.0293	0.992301	1.00574	0.879174	0.934045	1.12613	0.896883	0.873691	0.881011	0.875747	0.748313	0.741402	0.889623	0.913448	1.20674	1.04607	0.971897	0.871457	0.981271	1.07624	0.931856
0.851195	0.745208	0.922239	1.09472	0.977926	0.908365	0.974272	0.963652	0.839691	0.847054	0.736311	0.862848	0.992522	1.06872	1.01747	0.777717	0.93429	0.996525	0.896147	1.02746	1.13846	1.16426	0.882146	0.739346	0.775336	0.85349	0.987472	0.777081	1.03973	0.974874	0.957208	0.935128	0.940795	0.912635	1.11471	0.978726	0.861085	0.854949	0.924866	0.864808	0.860552	0.901788	0.836053	0.974826	0.991938	1.09151	0.883847	0.834363	1.02808	0.70621
0.992589	1.0818	1.10313	1.21813	0.941347	0.918965	0.71594	0.877766	0.998819	1.14033	1.01428	0.992092	0.847601	1.08688	1.18149	1.14668	0.979416	0.732657	1.12204	1.1102	1.11406	0.897011	0.930799	1.08338	1.21204	1.00385	0.929811	0.98604	1.23229	1.03251	1.00065	0.906125	0.836534	1.07873	0.959411	0.95397	0.963824	0.815079	1.0422	1.26969	1.08668	0.914412	1.1117	1.15313	1.0583	1.04388	0.985011	0.748474	0.84458	0.937273
0.992208	0.849796	0.989615	1.04699	1.1416	0.985109	1.1579	1.14967	1.15435	0.993387	0.882337	0.921287	0.80972	0.904042	1.16083	1.07398	1.02952	1.03504	0.79081	0.902324	1.09439	1.06425	0.942635	0.698901	0.92979	1.25584	1.06638	1.06582	0.902948	0.918031	0.889827	0.805569	1.07407	1.11883	1.20971	0.967011	0.900371	1.05675	1.08178	0.943956	1.13328	1.05914	0.987353	0.937252	0.961525	0.930664	0.886281	1.29652	0.978967	0.987525
1.10135	0.912934	0.820542	0.588204	0.626162	0.771837	0.735204	0.835056	1.30878	1.15927	1.00026	1.05848	0.817176	0.757326	0.705339	0.898056	1.00931	0.784437	0.921403	1.10187	0.940266	0.684557	0.644366	0.970399	0.887732	0.996295	1.05564	0.82262	0.928918	0.799583	1.01988	0.852612	0.956345	1.11631	0.988905	1.04503	1.04882	1.02481	0.913311	1.08733	0.937295	1.03384	0.934308	0.798815	0.712169	0.843291	0.772892	0.938867	0.909521	0.865728
0.908929	0.800862	0.805412	0.952035	0.952243	1.08563	0.919595	0.848098	0.98061	1.07241	0.766563	0.792766	0.764181	0.911983	0.898489	0.864667	0.932852	0.766926	0.737319	1.0069	1.10469	0.914365	1.00685	0.907557	0.986668	0.744288	0.749461	0.942212	1.0345	0.992319	0.867259	0.983487	0.860963	0.918614	1.01605	0.848705	0.772819	0.711916	0.768671	0.879329	0.805997	0.839352	0.788893	0.832579	0.757012	0.578193	0.72868	0.906066	0.984329	0.695991
0.795729	0.737305	0.872569	0.876276	1.01475	0.94573	0.655981	0.890769	0.879793	0.843164	0.859606	0.926859	1.07932	0.908845	0.966806	1.0949	0.866721	0.783082	1.13394	0.872704	0.906935	1.02269	0.948123	0.987714	0.935493	1.00615	0.982117	0.928576	0.93758	0.891677	0.871008	0.728216	0.820813	0.9855	0.831362	0.787771	0.938546	0.915738	1.03435	0.882398	0.97009	1.08193	0.967972	0.599822	0.874973	0.834249	0.861862	0.779694	0.901654	0.805882
0.684899	0.701105	0.914022	0.987971	0.918607	0.645938	0.663572	0.812589	0.871372	0.890792	0.906733	0.869422	0.765321	0.734382	0.815403	0.850816	0.61131	0.804343	0.799171	0.832693	0.982431	0.893148	0.775246	0.981439	0.901529	0.954423	0.917314	0.795119	0.94618	0.983289	0.717126	0.776653	0.915045	0.782531	0.806987	0.913466	0.898328	0.821347	0.665093	0.889918	0.711623	0.617805	0.674455	0.75376	0.698987	0.802884	0.816006	0.678479	0.617658	0.67006
0.765456	0.542322	0.633891	0.726657	0.499491	0.650529	0.685719	0.77353	0.808419	0.635681	0.738996	0.932379	1.06432	0.987098	0.763259	0.956756	0.825009	0.717128	1.04218	0.932265	0.838539	0.917587	0.732637	0.723421	0.678084	0.856011	0.815603	0.795012	0.728133	0.902051	0.792901	0.754418	0.726927	0.647116	0.940275	0.718989	0.830077	0.778437	0.674867	0.663463	0.479759	0.637397	0.898342	0.831889	0.911925	0.67062	0.670596	0.61474	0.729876	0.722097
1.21727	0.983835	0.773048	0.945848	1.04018	0.966248	1.10651	1.05594	0.921118	1.08925	1.13974	0.751429	0.936713	1.09557	1.03505	1.06986	0.974859	1.37337	0.800637	0.835901	1.00657	1.20577	1.17136	1.24368	1.3007	0.954766	1.32779	0.954212	1.09737	0.919597	1.09678	0.911355	0.989215	1.23084	1.08028	1.21338	1.0109	0.939612	1.22279	1.0942	0.869145	0.950359	0.929845	0.98168	0.931731	1.09792	1.18892	0.834927	1.02701	1.17719
0.609912	0.675373	0.681552	0.80722	0.957101	0.887645	0.754508	0.903888	0.822493	0.762555	1.02378	0.771476	0.751248	0.762365	0.833032	0.771459	1.03071	0.736882	0.878511	0.802611	0.815199	0.898525	0.932157	0.893055	0.890092	0.727512	0.798823	1.19673	1.03857	0.807707	0.754941	0.814384	0.925835	0.721713	0.8143	0.782856	0.6214	0.692328	0.760868	0.86193	0.707637	0.671772	0.786381	0.72811	0.829092	0.767806	0.800938	0.868549	0.766732	0.742232
1.27666	1.37686	1.40415	1.46302	1.46139	1.17313	1.3729	1.26123	1.19843	1.41289	1.43922	1.02164	1.44327	1.52781	1.35089	1.18995	1.19376	1.29987	1.44394	1.16251	1.5814	1.23325	1.3184	1.48385	1.52814	1.61433	1.47186	1.28693	1.37919	1.18393	1.19669	1.28512	1.25483	1.32121	1.59669	1.3505	1.32013	1.22118	1.23198	1.5629	1.1631	1.03028	1.1376	1.14525	1.36185	1.48893	1.40312	1.28924	1.31572	1.16545
0.697425	1.00623	1.02364	1.12294	1.01746	0.989162	0.990017	0.868197	1.0488	1.14442	0.917103	0.958553	0.959466	1.07267	0.915257	0.946311	0.857519	0.913987	0.77818	0.985377	1.02317	1.01901	0.862592	0.897754	0.757451	0.972554	1.18786	1.12801	0.968594	0.544004	0.773841	0.859103	0.712628	1.08046	1.22054	0.837361	0.800736	0.98314	0.962325	0.957017	0.902672	0.948641	0.994604	1.14418	0.94184	1.09207	1.05185	0.822884	1.04519	1.13904
0.434532	0.694796	0.661792	0.807653	0.672528	0.741237	0.735934	0.744808	0.826161	1.08623	0.939574	0.79549	0.686801	0.821068	0.758377	0.852122	0.703229	0.710269	0.576834	0.868916	0.957781	0.867691	0.805614	0.578919	0.68024	0.75533	0.907745	0.809723	0.733198	0.635182	0.67445	1.04139	0.864271	0.661289	0.611823	0.609626	0.877508	0.86459	0.688368	0.699302	0.687445	0.710249	0.656562	0.779943	0.755987	0.981444	0.893547	0.787544	0.868994	0.793799
0.713144	0.83029	0.703828	0.757418	0.809278	0.875505	0.934017	0.948796	0.909381	0.947861	0.983056	0.949011	0.736006	0.82579	0.733245	0.768971	1.11472	0.936934	0.629274	0.963492	0.895437	0.910506	0.745281	0.793147	1.0934	1.1811	1.16278	0.927711	0.944674	0.916131	0.937366	1.16265	0.963082	0.956041	0.957937	1.02968	0.845234	0.770858	0.753715	1.17932	0.936783	0.7173	0.91893	1.16363	1.38259	1.23692	1.10733	0.890821	0.868233	1.0661
0.631063	0.712093	0.521926	0.679011	0.612505	0.781244	0.598675	0.612014	0.65345	0.663819	0.549589	0.494742	0.52839	0.610945	0.693291	0.766661	0.733298	0.869412	0.630813	0.590936	0.702252	0.765794	0.652937	0.669082	0.5076	0.542799	0.593186	0.714529	0.699234	0.646815	0.529323	0.742287	0.75178	0.671953	0.561377	0.708824	0.676307	0.799857	0.685776	0.613275	0.647004	0.571288	0.527025	0.510034	0.489397	0.592403	0.611017	0.557808	0.642415	0.695222
1.10458	0.99967	1.04812	1.10728	1.05026	1.12399	0.851514	0.750853	1.02016	0.936197	1.05406	0.856827	0.96628	1.03449	1.13173	1.16106	0.984923	1.09153	1.02393	0.989164	0.915002	0.702246	0.777926	0.921224	0.766609	0.848166	1.03602	1.07462	0.823581	0.957416	0.878599	0.864339	0.967898	0.850579	1.18645	1.1232	0.87292	0.908168	1.17164	0.940759	1.10094	1.18107	0.966563	1.02622	0.884348	0.984966	1.08528	0.918647	0.994619	1.06154
0.619415	0.465114	0.779993	0.841556	0.80796	0.744076	0.958142	0.951253	0.901127	0.956547	0.885349	0.763557	0.777999	0.716971	0.707925	0.726061	0.837607	1.03294	0.920153	1.03337	0.74883	0.887472	0.567683	0.858225	1.04215	0.873535	0.800495	0.681759	0.801078	0.761649	1.06732	0.948369	0.878202	0.848683	1.07709	0.962826	0.614727	0.785112	0.850668	0.663191	0.941814	0.900866	0.824541	0.931213	0.717112	0.981434	0.858302	0.835187	1.11983	0.918337
1.20933	1.04138	1.03734	0.946759	1.11632	1.05467	1.02712	1.04005	0.85598	1.13743	1.03457	0.945975	0.96049	0.94925	0.937574	1.11975	0.921293	0.963725	0.746668	0.871492	1.19258	1.06682	1.04492	0.903421	0.784853	0.988093	1.07352	0.902065	0.537326	0.847276	0.905679	0.866168	0.630097	0.815214	0.970503	0.963053	0.814456	1.01852	1.00289	0.761051	0.711554	1.01977	0.977861	0.957458	0.88369	0.95415	0.98991	0.672549	1.07488	0.942061
1.09344	0.995083	1.10854	1.12885	0.849329	0.973361	1.02534	1.15237	1.16114	0.923701	0.994251	1.18079	0.948563	1.01403	0.846943	0.596073	0.713689	0.804348	0.925318	1.09103	1.01117	1.11874	1.02256	1.12631	0.979736	1.03187	1.35974	1.43549	1.26192	1.28057	1.40417	1.19679	1.20737	1.05412	1.13584	1.26871	1.24469	1.02879	0.925003	0.946565	0.945866	1.1543	1.17255	1.06618	1.09071	0.914085	0.887237	0.999812	1.08685	1.12779
0.801089	0.897028	0.87314	0.840381	0.93395	1.01755	0.995235	0.875983	0.871168	0.919743	1.02337	1.08608	1.01436	0.784925	0.849857	1.12904	1.12216	0.949154	1.04264	0.861002	0.834904	1.15661	1.13404	1.00216	0.760171	0.801675	0.924728	0.89689	0.918105	0.96303	1.44627	1.08155	0.818232	1.05382	1.07548	0.976405	0.73771	1.19683	1.08577	0.921017	0.983886	0.943218	1.02389	0.895491	0.963551	0.964424	1.19057	1.27976	1.00641	1.02713
0.722534	0.888194	0.894474	0.770966	0.975771	0.948673	1.04415	1.05937	0.935941	0.846978	0.742399	1.05087	0.918099	1.0383	0.644192	0.859628	0.939506	0.913905	1.01555	1.17228	0.923087	0.922045	0.94275	0.832125	0.955133	0.860466	0.89146	0.879153	0.960215	1.17981	1.09026	1.09493	1.11184	1.11527	1.04431	0.879921	0.869308	0.854449	1.00747	1.1152	0.79651	0.909821	0.959582	0.882722	0.747233	0.666107	0.73207	0.867732	1.11502	0.941198
1.12729	1.00631	1.08351	1.06644	0.962401	0.975938	0.903944	0.7036	0.854611	0.898231	1.0462	1.30837	1.08533	0.988869	0.870813	1.02751	0.893141	0.981347	1.12982	1.07389	1.08595	1.11142	1.26576	1.23101	0.9367	0.998495	1.35479	1.12093	1.1959	0.977355	0.993476	0.924089	0.993532	0.98629	1.13265	0.947914	1.06131	0.809911	0.86675	1.01917	0.919178	0.854663	1.01225	1.10517	1.17152	1.1661	1.20762	1.05312	0.829655	1.08034
1.18854	1.28809	0.965024	0.963225	0.975748	0.859658	0.91696	1.03057	1.0685	1.09153	1.0299	0.912057	1.01406	0.848679	1.13859	1.29232	1.02285	0.791489	0.960613	1.09663	0.826766	0.739553	0.901207	0.935603	1.1276	0.838995	0.985259	1.01892	1.04781	1.37663	0.877152	0.822624	1.1309	1.00659	0.940998	0.816475	0.950887	0.762176	0.947154	0.911155	1.0974	0.874151	0.662997	0.783043	0.80925	0.976574	1.01028	1.12696	1.06855	0.758511
0.830411	0.979569	0.835313	0.99785	0.935193	0.744915	0.691414	0.778366	0.976169	0.996763	0.857289	0.788603	1.05726	0.980008	0.937754	0.83256	0.852961	0.851313	0.671978	0.764397	0.842474	0.853877	0.849519	0.865225	1.09005	1.04445	0.95321	0.938974	0.834156	0.924304	1.04207	0.86191	0.871098	0.820974	0.75492	0.800156	0.808015	1.00761	0.740087	0.747433	0.940451	1.0009	1.00262	0.648203	0.66444	0.850961	0.915291	0.927159	0.904402	0.970294
0.961147	0.972535	0.938868	1.22251	1.14054	1.13709	1.13688	1.04292	1.10769	1.02072	1.33812	1.13764	1.15274	1.37569	1.07304	1.27755	1.13213	1.08537	0.731927	0.780759	0.997819	1.06633	0.812104	0.922349	0.860291	1.01173	0.961563	1.09755	0.833637	1.12417	0.940238	0.885226	0.918069	0.852308	1.11883	1.14192	0.745346	0.93738	0.978999	0.99233	1.00185	0.965547	1.00001	1.05327	1.1536	1.14419	1.14006	1.0324	1.1726	1.35767
1.10827	1.35187	1.33712	1.04602	1.05591	1.09148	1.00089	0.946728	1.04324	0.948525	1.0885	1.07437	1.02894	1.23692	1.30248	1.25575	1.13325	0.989503	1.13752	0.704118	1.02709	1.43046	1.25418	1.17214	1.23877	1.13472	1.18427	0.91755	0.966397	1.06669	1.09443	1.08208	0.948505	0.900182	1.14942	0.99979	1.06485	1.06035	1.35332	1.08847	1.19791	1.30527	1.01447	0.92732	1.06611	1.18783	1.10584	1.03404	1.10381	1.41036
1.32219	0.979079	1.07661	0.725256	0.954779	1.17231	1.16532	0.942457	1.07462	1.12629	0.913036	0.857556	0.933727	1.13818	1.09354	1.07996	1.0319	0.998478	0.816923	1.03178	1.0278	0.907609	0.982968	0.955992	0.931499	0.830794	0.860571	0.976618	1.04334	0.977138	1.0314	0.960756	1.10106	0.961688	0.99501	1.05295	1.10446	1.04669	1.23186	0.910582	0.818789	1.04078	1.17261	1.17598	1.10396	0.992453	1.00006	1.06135	1.22951	1.16459
0.837454	0.886504	0.991989	0.895479	1.03066	0.855715	1.00538	1.12249	1.06611	0.877011	1.01255	1.02116	0.983543	0.886526	0.733218	0.756635	1.11588	1.0951	0.984812	0.840701	0.944661	1.07375	0.861787	1.00798	0.973252	1.04114	0.849937	0.737185	0.997988	0.844593	0.885744	0.749657	0.723952	1.18835	0.894891	0.856563	0.877939	0.86484	1.08211	1.34577	1.1151	0.861211	0.801898	0.856524	1.02154	0.877944	1.09372	1.22526	1.04358	0.974171
1.12709	1.01706	1.06654	1.00592	0.937966	0.736116	0.783192	0.784346	0.671345	0.82204	0.861901	0.773329	0.838911	1.19255	1.0771	0.816251	0.850924	0.924755	0.877633	0.877706	0.990555	0.940432	0.999309	1.15432	1.25204	1.20072	1.0999	0.87893	0.750795	1.0294	0.962254	0.936602	0.836361	1.06379	0.979915	0.979367	1.14652	0.969902	1.08455	0.957809	1.11542	1.13352	1.14839	1.09196	1.07685	0.85694	0.799739	0.935841	0.957783	0.848316
0.873495	1.0647	1.25077	1.07023	1.00953	0.809689	1.10186	1.08081	0.989122	0.921473	1.0979	1.06759	1.13013	0.831125	0.934292	0.998613	0.93202	1.02256	0.846512	0.987789	0.752805	0.900395	0.811366	1.1357	1.19942	1.21539	0.888029	1.15766	1.05224	1.16667	0.981122	0.868386	1.00029	0.913969	0.933155	1.26192	1.12221	0.85711	1.04571	1.11542	1.17717	0.921526	1.1982	1.02568	0.958099	1.12143	1.14762	0.899972	1.02307	1.25583
0.936325	0.951228	1.14737	1.07422	0.945384	0.901993	0.86486	0.864288	0.964701	1.1354	1.12288	0.673894	0.717731	0.878788	0.9529	1.04262	0.760831	0.724421	0.837103	0.825663	0.837875	0.934912	0.893093	0.726565	0.651846	0.846957	0.757791	0.938643	0.759561	0.795637	0.950356	0.83164	0.545207	0.688461	0.988894	0.86473	0.939405	0.853582	0.945498	0.945154	1.05846	1.07735	0.872239	0.918229	0.780397	0.829479	0.973127	1.10834	0.864515	1.11139
1.02082	0.840374	0.649433	0.925088	1.1667	0.971154	1.19586	0.879079	0.954175	1.17973	0.859173	0.980116	0.993663	1.04337	1.03191	0.86486	0.868895	0.841843	0.907264	1.0101	0.987485	0.821568	0.921694	0.879843	0.857887	0.886871	0.862131	0.857309	0.79032	0.93894	1.25238	1.09941	0.964436	1.10948	0.906294	1.00393	0.944552	0.898991	0.808076	0.922204	0.841979	0.934761	0.929281	0.983984	0.760553	0.735002	0.904176	0.915513	1.18134	1.08639
0.904027	0.874884	0.824743	1.02949	1.12412	0.839852	0.917724	1.00695	0.96479	1.02993	0.957584	0.848133	0.791804	1.05797	1.0031	0.741679	0.865821	1.07834	0.744876	1.02439	0.889717	0.851681	0.995971	0.822297	0.94982	0.907644	0.872374	0.921165	1.25688	1.0354	0.914733	0.908395	0.947891	0.805745	1.07129	0.96476	0.946867	1.05074	1.14341	1.0165	1.01484	0.999113	0.815742	0.728072	0.867448	0.929304	1.0012	1.11247	1.01365	1.01651
1.02457	1.05533	0.792586	0.599051	0.628057	0.855587	0.793809	0.930205	0.989982	1.06478	1.02773	0.657024	0.737207	0.78401	1.06354	1.01316	1.02077	0.733923	0.87559	0.828702	0.832091	0.990354	0.588589	0.765771	0.871253	0.841482	0.706968	0.645456	0.932915	0.996577	0.805527	0.824664	0.94684	1.15832	0.773135	0.883824	0.935202	0.843599	0.957041	0.738047	0.743695	1.03975	0.987774	0.782357	0.892939	0.893666	0.977285	0.864593	0.918275	1.01667
0.712787	0.856497	0.842893	0.782964	0.732095	0.7109	0.711541	0.723662	0.790652	0.678062	0.673595	0.674308	0.704994	0.899349	0.767389	0.738628	0.75916	0.984107	1.10624	0.821019	0.669566	0.779033	0.625372	0.604251	0.690765	0.709131	0.638825	0.688969	0.707004	0.832452	0.911352	1.0383	0.860263	0.827881	0.838232	0.959405	0.675461	0.750658	0.764516	0.806338	0.739018	0.77023	0.800057	0.737307	0.717182	0.590587	0.804469	0.928357	0.878053	0.93475
1.01765	1.27237	1.1653	1.05022	1.00553	1.02381	0.966548	1.32129	1.26446	1.05614	0.968218	1.00736	1.12556	1.02529	1.045	0.993444	1.04491	1.15511	1.05301	0.753785	0.981831	0.96475	1.01753	1.16829	1.10275	1.03711	1.04147	0.975482	1.01805	1.2079	1.16715	0.995397	0.933378	1.07839	1.0039	0.682868	1.10731	1.34595	1.15322	1.00526	0.95501	1.10241	0.896234	1.37786	1.21376	1.03812	1.0036	1.12886	0.92003	1.04673
1.01534	1.15165	1.04491	0.932046	1.08477	1.0312	0.887659	0.82727	0.767649	0.910014	0.88822	0.897261	0.738001	0.867696	0.883015	0.520132	0.777438	0.797863	0.86249	0.895013	1.07532	1.01203	0.966123	1.03755	0.979485	0.836767	0.975988	0.917193	0.828812	1.15924	0.775178	1.11162	1.17572	0.917832	0.920999	0.983785	0.79303	1.08607	0.973511	1.07761	0.886784	0.76818	0.945344	0.767293	0.933261	0.926127	0.819708	0.746	1.0186	0.970756
1.27009	1.61252	1.40361	1.56984	1.46636	1.32137	1.19964	1.25907	1.24662	1.30477	1.11115	1.40256	1.22555	1.49746	1.60566	1.41329	1.23347	1.21957	1.42302	1.33646	1.0577	1.36038	1.62492	1.17566	1.61395	1.15516	1.31979	1.25199	1.19987	1.17233	1.45225	1.44783	1.23035	1.1753	1.45621	1.42704	1.47873	1.35657	1.28835	1.25392	1.19221	1.23547	1.28359	1.33451	1.5754	1.4392	1.33925	1.10554	1.26764	1.43839
0.89903	1.15038	1.18713	0.906236	0.879464	0.861498	0.842348	0.872211	1.06849	1.163	1.00682	0.997601	0.915395	1.13916	0.905136	1.00202	0.909815	1.02268	0.928359	0.863803	1.02528	1.10659	0.849407	1.03454	0.975504	1.06194	1.16902	0.822087	0.962388	1.0697	1.01987	0.73437	0.822135	0.948903	0.834884	1.04672	1.05034	1.04215	1.16816	0.876858	0.7748	0.82117	0.959425	1.10254	1.04438	1.02652	0.937144	1.05435	1.00346	0.92777
0.965751	0.904395	0.538258	0.783037	0.841267	0.799823	0.663809	0.719471	0.666501	0.697474	0.927596	0.744273	0.663561	0.831303	0.748968	0.684025	0.80896	0.681252	0.632907	0.803913	0.746835	0.757521	0.944091	0.841338	0.983581	0.814785	0.870245	0.911275	0.993167	0.778483	0.730563	0.700099	0.707315	0.625038	0.53345	0.67715	0.803393	0.894401	0.813535	0.88014	0.936104	0.777449	0.743129	0.589167	0.91497	0.878226	0.805986	0.908467	0.636075	0.635364
0.945124	1.02573	0.908658	0.823812	0.917707	0.92512	1.01237	0.863226	0.972125	0.89931	0.675445	0.861508	0.805515	0.767492	0.861139	0.933782	0.851274	0.85934	0.978383	0.843711	0.726764	0.810155	0.838591	0.882189	0.753624	0.802478	0.984712	0.799859	0.964613	1.02157	1.07418	0.856862	0.702226	0.913294	1.13704	0.842184	0.874158	0.705173	0.878447	0.766972	0.962011	1.02133	0.988345	0.913658	1.08323	0.848106	1.0699	0.891875	0.870161	0.878882
0.715499	0.662508	0.743804	0.76684	1.0332	1.09454	0.905231	0.687925	0.680571	0.645552	0.658441	0.660678	0.893937	0.874405	0.89791	0.948625	0.852762	0.683147	0.872137	0.887584	0.698954	0.694447	0.885539	0.93051	0.877481	0.785833	0.926394	0.967947	0.871824	0.81905	0.761555	0.587341	0.723696	0.766108	0.874204	0.937368	1.00471	0.804096	0.747073	1.0564	0.774985	0.919533	0.987054	0.789326	0.712991	0.678347	0.918366	1.06188	1.0546	1.01109
0.747863	0.873282	1.02454	1.11935	0.879669	0.865119	1.19764	1.07765	1.00981	1.03519	0.978604	1.08975	0.902776	1.05866	1.10197	1.20277	1.1494	1.0932	0.904411	0.924779	1.16036	1.01369	0.815886	0.957695	0.994291	0.906402	0.897572	0.756991	0.794254	0.758569	0.911968	0.977922	1.0618	1.06524	1.19071	1.2126	0.830779	0.916955	0.932424	1.1082	0.944952	0.797627	0.952272	1.0301	1.26323	1.15323	0.889769	0.822838	0.88246	0.880486
0.818654	0.754274	0.873092	0.834634	0.821946	0.796231	0.953808	0.891777	0.946415	0.686198	0.700774	0.884783	0.834905	0.780437	0.883061	0.683204	0.61521	0.772128	0.994956	0.813348	0.80509	0.786266	0.71621	0.94261	1.04898	0.873549	0.767321	1.00076	0.790813	0.880779	0.916019	0.901118	0.942671	0.875285	0.926136	1.1178	0.776635	0.725188	0.821215	0.958003	1.161	1.31256	0.786645	0.702543	1.05642	1.16193	0.911961	1.00141	0.732881	0.700199
0.938565	0.981532	1.07098	0.854005	1.243	1.08535	0.588635	0.758546	1.02582	0.775822	0.767271	0.88236	0.967601	0.9866	0.955917	0.825226	1.05428	0.854251	0.901718	1.09841	1.02072	0.758107	0.931015	0.995994	1.02128	0.848896	0.743586	0.932156	0.777592	0.895027	1.00979	1.0722	0.882139	1.20407	1.00129	1.07267	1.14536	0.973449	0.780796	0.935973	0.963853	0.800678	0.807735	0.899024	0.871169	0.871083	0.782401	0.947411	1.00399	0.949819
1.19224	1.16455	0.962415	1.00297	1.16185	1.13387	1.11967	0.939394	0.914567	1.20636	0.962795	0.869854	0.83957	0.912097	1.03204	1.00116	1.19207	0.815596	0.806255	0.841725	0.907869	1.08084	0.86317	0.903231	0.95494	1.08231	1.1465	1.08171	1.06322	1.04214	1.43796	1.22861	1.11284	1.14594	0.992708	0.875966	1.05108	1.01222	1.0652	1.18334	1.2397	1.41825	1.16812	1.25353	1.19637	1.03514	1.40723	1.30632	1.12822	1.07686
0.827788	1.18301	1.09015	1.10663	1.27942	1.21074	0.957276	0.816673	0.787484	0.903649	1.0216	0.900327	1.00285	0.818544	0.834257	0.93779	0.85944	1.09588	0.983252	1.1377	0.993904	0.83508	0.936762	0.784372	0.883413	0.893805	0.812409	0.810762	1.00664	0.827323	0.992796	0.908629	0.784443	0.754333	0.884501	1.03673	1.00271	0.876731	0.953956	1.07607	0.958619	0.951582	1.17495	1.22322	1.00388	1.03326	1.17625	0.867289	0.912659	0.825351
0.840348	1.04307	0.912882	0.928437	1.01552	0.840335	0.937111	0.848564	0.945819	0.962992	0.954521	1.01416	1.11351	1.24063	0.989589	0.802128	0.880607	0.882235	0.866446	1.03283	1.17915	0.727079	0.731767	0.895495	0.772701	0.92824	0.997929	0.737759	0.928426	1.14107	1.04806	1.00291	1.02167	0.881307	1.07327	1.17432	0.989322	0.851949	0.760639	0.925077	0.948276	1.03486	1.03634	0.978864	1.24148	1.10702	0.993584	1.03173	1.16575	0.910064
0.959904	1.39843	1.14083	1.14402	1.01807	0.828355	1.00656	1.02036	1.19516	1.1798	1.32579	1.28328	1.22133	0.851766	1.09923	0.840384	0.974315	1.22426	1.2624	1.19031	1.19582	1.13638	1.21055	1.09465	1.20998	1.17003	1.24201	0.966524	1.04962	1.13792	1.20319	1.24779	1.21153	1.28842	1.22514	1.23045	1.10169	1.13539	1.21305	1.22494	1.20552	1.02127	0.936997	0.861285	1.10915	1.17914	1.22653	1.17604	1.24443	1.07339
1.12966	0.880489	0.868733	0.763135	0.949239	0.990197	1.10496	1.43083	1.04216	1.15486	1.15363	1.06068	1.06055	1.08366	1.22373	1.16676	0.955481	0.934953	1.24684	0.82998	0.969772	0.912421	1.02861	0.920068	0.834785	1.16313	1.25669	1.32604	1.04558	1.10681	0.941493	0.718064	0.8121	1.03595	1.1377	0.977857	1.0325	0.890895	1.04834	1.35733	0.979544	1.30115	0.92631	0.779343	1.06127	1.24464	1.01564	0.953456	1.01843	1.11941
0.958749	1.08683	0.993802	1.0187	1.04046	0.941382	0.864932	0.898302	1.11973	0.983078	0.806618	0.987467	0.948129	1.05433	1.16738	0.747246	0.91288	0.839123	0.896131	0.947944	0.746683	0.843984	0.977345	0.878536	0.900177	0.823055	0.847246	1.10831	1.05145	0.891531	0.838906	0.803352	0.846996	0.685589	0.685181	0.789558	0.843846	1.12849	0.879815	1.02807	1.12874	0.720293	0.626966	0.810966	0.756267	0.733857	0.850388	0.875526	0.932732	1.15901
1.05592	1.3927	1.42343	1.14813	1.42725	1.26274	1.2779	1.21515	1.18569	1.27391	1.14348	1.05692	0.67549	1.02518	1.01686	0.927618	1.1944	1.29884	1.19401	1.09133	0.874616	1.18171	1.05667	1.50373	0.990125	1.00668	1.51297	1.11442	1.26997	1.07707	0.755204	1.13455	1.08576	1.01286	1.35538	1.40352	1.14659	1.00566	1.28725	0.920355	1.11517	1.34805	1.1149	0.963557	0.818299	0.858106	1.01552	0.887533	0.916184	1.14344
1.03284	1.09754	1.07083	1.16985	1.2118	1.26387	1.31408	1.11054	1.46994	1.60743	1.30156	1.37088	1.41304	1.40277	1.30673	1.5255	1.26381	0.928511	1.0629	1.11508	1.32144	1.21843	1.08249	1.21241	1.16926	1.07699	1.11163	0.921576	1.07241	1.21767	1.24254	1.49191	0.910066	1.05789	1.08032	1.16014	1.55969	1.52622	1.34081	1.24021	1.01158	1.46571	1.07305	1.12998	1.23299	1.10529	1.33263	1.28372	1.05374	1.23234
1.37968	1.09517	0.91848	1.09639	1.16688	0.974587	0.888933	0.964018	1.05212	0.94647	1.01387	0.795348	1.03488	1.07642	0.948592	1.00069	0.993334	0.956111	1.00993	1.19538	1.15473	1.27795	1.03515	1.14182	0.980481	0.93572	1.17266	1.29392	1.11197	0.846129	1.20069	1.17967	1.05459	1.04534	0.976182	1.02498	1.09701	0.758527	0.774289	1.13853	1.17377	0.988446	0.875222	1.14647	1.27447	1.17046	1.19405	1.35171	1.03656	0.812523
1.0946	1.03102	1.12542	1.01469	0.95521	1.20431	0.715669	0.797651	1.10798	0.950324	0.77846	0.950685	1.03125	1.00353	1.02714	0.990246	0.962401	1.14444	0.878238	1.16022	0.84681	0.89637	0.862764	0.985744	0.836979	0.76391	0.908587	0.741409	0.837187	0.931349	0.979991	0.836707	1.13065	1.28474	0.825083	1.01787	1.25188	1.22989	0.851279	1.01676	0.816046	0.910253	1.0292	1.08916	1.09708	1.07824	1.02632	0.986235	1.04297	0.922945
1.12308	1.11321	1.21133	1.12801	0.795467	0.764059	0.895577	0.905648	1.00432	1.08591	0.784599	1.02556	0.897836	1.10486	1.01748	0.750882	0.765068	0.888117	0.864562	1.08475	0.957939	1.03735	1.21945	1.05047	1.21675	1.26156	1.15175	0.960505	1.05795	1.2316	1.15151	1.21104	1.01769	0.937652	1.24812	1.72011	1.32494	1.1036	1.5233	1.09178	0.918837	1.0035	1.05981	1.23592	1.33325	1.0772	1.20568	1.19611	1.06926	1.09889
0.771052	0.986151	1.22673	0.963615	0.86788	0.994437	1.29682	1.39621	0.953827	0.694259	0.745146	0.995047	1.09705	1.05792	0.983727	1.05751	0.825982	0.816692	1.12952	1.18407	0.977271	0.924727	1.04287	0.731382	1.01267	1.07289	0.798848	1.0385	1.22872	1.05343	1.02344	0.796145	0.754886	0.996273	1.01608	1.19232	1.22857	1.12338	1.14549	1.04731	1.04417	0.881518	0.91242	1.01631	1.1996	1.06692	0.841361	0.821869	1.0633	1.12555
0.834048	0.955415	0.777146	0.933686	0.82619	1.13023	1.17281	0.908897	0.930309	1.09571	1.29343	1.04675	1.12001	1.06661	1.35888	0.846011	0.88072	0.93067	0.817274	1.05186	1.08476	1.15848	1.01193	1.0058	0.692486	0.746783	0.78016	0.925042	0.815195	0.906186	0.911805	0.838833	1.07043	0.974784	1.03179	1.27593	1.2408	0.850657	1.13054	1.0596	0.8457	1.30993	1.39049	1.06927	0.900019	1.17978	0.998305	0.889522	1.04404	1.05976
1.11279	0.877676	1.01242	0.896334	0.699072	0.689735	0.964437	1.29649	1.03457	0.98565	1.05885	1.12648	1.31582	1.22718	1.06041	0.687368	0.839013	0.871828	0.807216	1.08023	0.980495	0.896462	0.763761	0.804574	0.919822	0.68361	0.709377	0.668566	0.674905	0.741143	0.801622	0.930182	1.12193	0.933309	0.84009	1.08157	0.901125	0.886617	1.08992	1.1073	1.033	1.03209	1.03409	1.16413	1.30799	0.934243	0.997231	0.857333	0.617536	0.934781
1.02671	1.06074	0.92795	1.01419	0.953356	1.07612	0.761613	0.931433	0.936424	0.814176	0.761864	0.871471	0.746648	0.650087	0.790014	0.77425	1.05848	0.808589	0.825815	0.772016	0.692524	0.629382	0.897549	1.01317	1.09327	0.956485	0.833003	0.900874	0.928832	0.905326	0.887558	0.911054	1.01276	0.861085	0.927029	1.17236	1.03327	0.861757	1.16421	1.1717	1.08767	0.825472	0.742841	0.951225	1.25436	1.05146	0.976521	1.11963	0.922043	0.784159
0.860462	0.767003	0.897852	0.834933	0.89677	0.703724	0.679904	0.982338	0.621247	0.443079	0.744526	0.925842	1.01294	0.761318	0.92891	0.991539	0.705322	0.77142	1.00136	0.856086	0.826949	0.680422	0.691836	0.978861	0.935818	0.810305	0.738503	0.740733	0.817946	0.817462	0.835684	0.905194	0.839944	0.981308	0.729142	0.815781	1.00132	0.857883	0.98749	1.10274	0.931583	1.33185	1.1515	1.12796	1.1688	1.03107	0.965553	1.0653	0.858932	0.728928
0.550381	0.671646	0.761789	0.74736	0.728282	0.85819	0.688867	0.730412	0.786356	1.19102	0.964806	0.534199	0.819927	0.613707	0.690844	0.883528	0.553842	0.837121	0.88865	0.589968	0.927661	0.810106	0.769259	0.864342	0.966471	1.03356	0.79621	0.863146	0.933932	0.890014	0.896322	0.570515	0.615043	1.12887	1.00198	0.786157	0.821413	0.842501	0.771701	0.736762	0.763134	1.06494	0.806662	0.859477	1.0494	1.08637	0.983889	0.88381	0.650158	0.570357
1.31158	1.38373	0.941373	1.0448	1.28859	1.35656	0.84547	1.11182	1.09977	1.06296	1.27271	1.01661	0.915223	0.977572	1.31004	1.14208	0.898527	0.870653	1.35482	0.914826	0.663928	0.968279	0.853592	1.31741	1.19247	0.947854	1.08659	1.11934	0.93471	1.19331	1.15468	1.03781	1.17284	1.2587	1.20676	1.13827	1.37681	1.38381	1.3131	1.16766	1.09372	1.43194	1.33486	1.24311	1.32889	1.49643	1.26566	0.968619	1.39239	1.2693
1.10218	1.26562	1.0966	1.09224	0.812022	0.867903	0.752767	0.634418	0.934536	1.09721	0.909906	1.26964	1.03333	1.00324	1.19127	0.680541	0.646762	0.996946	1.01692	0.723716	0.806352	1.12526	1.05944	0.981926	0.780155	0.657186	0.867776	0.949705	0.74021	0.766248	1.04945	1.08374	1.31758	1.26461	1.0663	1.01096	0.894414	0.94955	0.97926	1.26855	1.08246	1.08011	0.992123	1.11233	1.09855	0.831631	0.571227	0.897503	1.31062	1.17258
1.39077	1.4179	1.40349	1.85331	1.79662	1.32928	1.27889	1.59422	2.01995	1.60945	1.5897	1.59008	1.26962	1.27557	1.58629	1.71583	1.20838	1.46091	1.57797	1.3068	1.23853	1.54341	1.50454	1.21113	1.33926	1.17028	1.97498	1.76441	1.32853	1.20875	1.2505	1.65781	1.35623	1.56923	1.41932	1.46299	1.27554	1.1505	1.63589	1.54876	1.47987	1.46133	1.44449	1.52814	1.80172	1.45343	1.77292	1.51555	1.50322	1.82839
0.775942	1.13421	1.08405	0.764085	0.948341	0.922788	0.802323	1.11613	1.0002	0.959442	1.10478	1.26061	1.03235	1.33751	1.15168	1.02182	1.06388	0.814023	0.941894	1.01989	1.15632	1.11115	0.97158	1.02769	1.02377	1.25221	1.64248	1.04592	0.995393	0.734405	0.654889	0.992434	0.874061	1.2192	0.771578	0.872175	0.710891	1.19064	1.0871	1.17629	1.09435	0.925547	0.963259	1.02915	1.10957	0.734831	0.709212	0.722954	0.694982	1.03229
0.792589	0.728477	0.846852	0.771754	0.846316	0.930116	0.656097	0.920208	0.955103	0.900893	1.03363	0.782521	1.06535	0.552616	0.745623	0.859958	0.931736	0.903225	0.705915	0.813765	0.873727	1.00193	1.06882	0.879233	0.78087	0.809897	0.756287	1.12333	0.927005	1.01904	0.980736	1.02922	0.667087	0.624287	0.861636	0.714449	0.675808	0.58006	0.900601	0.857042	0.726407	0.76437	1.00061	0.703491	0.681209	0.811114	0.702682	1.00077	0.884151	0.791559
1.07415	0.939891	0.951463	1.05879	1.19144	0.710077	0.896743	0.753409	1.1559	1.09909	0.684955	0.904387	0.949681	0.683084	0.881093	0.826391	0.974657	1.11721	0.980877	0.91826	1.07515	1.12513	0.78704	0.71922	0.790423	0.924119	1.09672	0.950237	0.786867	1.04648	1.23936	0.895704	0.83219	1.10299	1.06218	0.961216	0.763027	0.823643	1.08631	0.558141	0.888586	1.19835	1.15123	0.76349	1.12932	1.34874	1.66955	1.35381	0.735795	0.739763
0.777374	1.07858	1.41517	1.25602	0.851137	0.903426	0.789802	1.16679	1.51681	1.32278	1.02643	1.39309	1.31229	1.11108	0.94288	1.05423	1.06756	1.04612	0.839841	1.07866	1.29229	1.24784	1.31866	1.61066	1.31545	1.0338	0.86794	1.16444	1.25057	1.2035	1.18495	1.28856	1.24053	1.00316	1.13683	1.09836	1.09486	1.23665	1.23262	1.34046	1.44329	1.41727	1.22346	1.24246	1.5626	1.19759	1.25808	1.48479	1.30952	1.07576
0.988229	0.806543	0.654388	0.916832	0.88816	0.977987	1.22641	0.846427	0.78621	1.11724	1.2126	0.899208	1.31202	1.10856	0.978237	1.08842	0.778146	0.705526	1.41854	1.1018	1.01173	0.963424	1.22304	1.26922	0.895518	0.80764	0.640544	1.03998	0.978619	0.991519	1.14451	0.834579	0.849832	0.829036	0.889306	0.84271	1.10648	1.25479	1.2331	1.10302	0.810982	1.07088	1.05888	1.08811	1.14774	0.969204	0.868117	0.946007	1.13968	1.07529
0.738163	0.625335	0.694088	0.643428	0.568819	0.840928	0.998208	1.00224	0.881964	0.726765	0.747244	0.940346	0.848607	0.728423	0.693392	0.611297	0.840556	0.943863	0.984108	1.01743	0.763039	0.916217	1.1093	1.3037	0.832519	0.700884	0.939192	0.89505	0.84303	0.726282	0.679662	1.11755	1.01548	0.980018	0.844812	0.720082	0.734427	0.720734	1.11444	0.845391	1.04911	1.01016	0.786024	0.875307	1.12817	1.00834	1.0682	1.18072	1.05984	0.992013
1.0668	1.03581	1.02443	1.00883	0.660952	1.1748	0.934984	0.795814	0.967851	1.07929	0.856549	1.01578	0.807566	0.900622	0.843626	1.19314	0.813675	0.801809	0.675282	1.00719	1.08581	1.02095	1.11636	1.05002	1.15811	1.06108	0.723783	0.917962	0.807389	1.14481	0.93949	0.764491	1.23191	0.852039	0.830359	1.03836	1.10217	1.05202	0.962655	1.21567	1.20935	1.04094	0.939174	0.96636	0.931258	0.718637	0.989021	0.791538	0.637303	0.823243
1.35063	1.35237	1.3746	0.900574	1.03508	1.26609	1.06764	0.886019	1.1432	1.12723	0.863068	0.672205	0.642471	0.925694	0.922999	0.837666	0.88417	1.1434	1.07611	0.948603	0.803593	1.11618	1.0338	1.15218	1.31002	1.03623	1.14653	1.34034	1.11421	1.11771	1.37761	1.15654	1.01983	1.17081	1.1608	1.35875	1.22866	1.47113	1.20549	1.03786	1.0864	1.0543	0.943903	1.09549	1.26719	1.16869	1.12601	1.20001	0.811118	0.928189
1.09662	1.13007	0.879379	0.82033	0.70557	0.888723	0.985718	1.0918	1.28333	0.868995	1.00633	0.874888	0.949784	1.01119	0.856708	0.847389	0.737333	1.05819	1.25933	1.15831	1.01348	0.983142	1.06304	0.933391	0.876333	1.1302	0.888551	0.768644	1.22363	1.34252	1.25935	1.20329	1.23666	1.29972	1.11834	0.923924	0.897772	0.975788	1.10148	1.44668	1.19056	1.06066	1.28054	1.25008	0.981753	1.10036	1.06119	1.10033	0.847049	0.922536
0.996555	1.00729	1.15124	1.18609	1.23647	1.07887	0.826261	0.933258	0.946589	0.879666	1.00979	0.746512	0.878585	0.825604	1.03734	0.865708	0.907388	0.835091	0.743778	0.853661	1.16937	1.02498	0.886815	0.811687	1.00676	0.735698	0.885567	0.918109	0.972114	0.808139	0.785032	0.883338	1.18753	0.997811	1.07698	1.27941	1.0182	0.986802	0.823762	1.02981	1.27981	0.966445	0.75412	0.730825	1.14984	1.026	0.968162	1.1956	1.21175	1.00123
1.15658	1.1786	1.52574	1.00936	1.32834	1.1416	0.922622	1.31465	1.48098	1.00677	1.08572	1.24656	1.15486	1.26948	1.10052	1.03287	0.771008	0.960555	1.15146	0.894093	1.14164	1.023	1.21933	1.28274	1.17411	1.14443	1.09705	1.06372	1.20841	1.28813	1.64593	1.41271	1.20869	0.884407	1.38544	1.10235	1.45869	1.12151	1.1487	1.35291	1.13837	1.20689	1.16254	1.4131	1.37709	1.33132	1.18008	1.0284	1.07891	1.04004
0.900749	1.01569	1.1594	1.0736	0.921971	0.855946	0.878788	0.984797	1.04707	0.923725	0.863832	0.870096	0.8612	0.79218	0.841191	0.896345	0.946332	1.07344	1.02033	0.90294	0.889126	1.25501	1.18451	1.1268	0.8983	0.790115	1.10534	0.768662	0.720826	0.977726	0.962524	1.11397	1.03254	1.37224	1.34987	0.83835	1.08107	0.951594	0.760908	0.87712	1.04214	0.922512	0.938715	1.14693	1.15792	0.942101	0.917381	0.842929	0.945101	1.13235
0.969614	0.737256	0.972367	1.02527	1.0704	0.87668	0.848439	0.803466	0.87087	0.755574	0.759698	0.795043	0.749795	0.82593	1.12689	1.18586	0.842224	0.731542	0.952314	0.91809	0.838637	1.15788	0.904561	0.816126	1.04838	1.1535	0.885801	0.977659	0.839228	1.01867	1.01082	1.05107	0.943271	0.841471	0.903603	0.787299	0.843443	0.93406	0.998317	1.04678	1.05972	1.30076	1.10214	1.08537	0.849041	0.848553	0.947725	0.929725	0.97989	0.873857
1.013	0.968807	0.996888	1.03892	1.06896	1.02371	1.24186	1.31939	0.984323	0.72319	0.802752	0.939751	1.15744	0.903434	1.02825	1.15909	1.03603	1.03301	1.05439	0.860645	1.05377	1.06884	1.02175	1.16766	1.15782	0.896891	0.888623	0.827216	0.935678	0.975337	1.33456	1.08019	0.765817	0.952482	1.0767	1.3116	1.1526	1.31749	1.12103	0.757051	1.00349	1.14106	1.03427	1.11583	1.1588	0.976814	0.73043	0.918416	0.871734	0.81639
0.960151	1.16862	1.25925	1.24348	1.13135	1.02217	1.09151	1.4408	1.03094	0.936797	0.931943	0.887804	1.22147	1.29596	1.30432	1.20728	0.985122	0.958885	1.36584	1.19125	1.3373	1.22707	1.23436	1.25367	1.11981	1.07037	1.07011	1.03977	1.20466	1.19563	1.53556	1.34064	1.215	1.09484	1.39281	1.24093	1.16597	1.12496	1.33694	1.52461	1.33884	1.28554	1.19382	1.22423	1.36476	1.23758	1.04802	1.03994	1.28608	1.2656
1.19257	1.01199	0.943758	0.994598	0.921835	1.14348	0.942082	0.77168	0.79422	0.917027	0.857823	1.0183	1.07465	1.11057	0.955861	0.932886	0.895263	0.897235	1.04992	1.1397	0.93826	0.930342	1.11151	0.948275	0.951955	0.912146	0.96461	1.04665	0.903888	1.13659	1.11068	1.05206	0.96598	0.856092	0.899734	0.947442	1.15079	0.989204	0.775476	1.036	1.22924	1.12986	1.03695	0.982055	0.962128	0.949213	1.05025	1.11736	0.98767	1.06757
1.35233	1.20261	1.04261	1.00378	0.843616	1.06106	0.892369	0.71377	1.00684	1.0626	1.10025	1.05777	0.833945	1.01468	0.998444	0.753639	0.948649	0.8563	0.911823	1.02454	1.37443	1.24894	0.865877	0.722803	0.906543	0.876258	1.01949	1.05189	0.981373	0.98271	0.736337	0.948147	0.905937	1.00324	0.91283	0.865694	0.860189	0.807572	1.10574	0.918632	0.941494	0.935867	1.10248	1.07961	1.32315	1.02125	1.11566	0.97475	0.887187	0.731322
1.18476	1.1447	1.1045	1.0305	0.953592	1.0381	0.983775	0.891478	1.09015	0.981324	0.905337	1.05925	1.06937	1.03055	0.761232	0.871514	0.811855	0.90119	0.977784	1.03589	0.966294	0.925061	1.09019	1.07091	0.80493	0.921284	0.886574	0.763006	0.812644	0.879018	0.892083	1.0593	0.853869	0.96569	1.25764	0.921548	0.926473	0.936221	1.07221	1.08586	1.20813	1.20654	1.14792	1.27688	1.00011	1.05905	1.10013	0.906006	0.841331	0.981557
1.16437	1.25054	1.24332	0.963167	1.10498	1.02209	0.964042	1.14644	1.32099	1.28619	1.28124	1.03109	1.00309	0.928578	0.94003	0.953159	0.797108	1.18335	1.08754	1.03181	1.06035	1.10092	1.20236	1.0727	1.03445	0.883046	1.00676	0.807374	0.778495	0.990882	0.912341	1.0202	0.758237	0.902699	0.815595	1.1788	0.96406	0.922127	0.712531	0.968314	1.13769	1.20885	1.12889	1.0973	1.03985	1.17752	1.06027	0.934187	1.00314	0.958557
1.03239	1.16212	1.12202	0.891471	1.04232	0.898681	1.14305	0.97654	0.717233	1.01125	0.939103	0.913093	0.931341	1.11821	1.0588	1.14162	1.03937	1.02763	1.08032	1.33656	1.19426	1.1302	1.04247	1.01712	0.834772	0.967526	0.951089	1.27897	1.28931	1.20832	0.929616	0.934079	1.02624	0.882502	0.955699	0.983345	1.13556	1.02036	0.933034	0.914346	0.904688	0.775525	0.859482	0.845426	0.71908	0.79638	1.094	1.06944	0.83933	0.734568
0.781561	1.00853	1.09787	0.858817	0.744696	0.668426	0.77141	0.812964	0.753037	0.760421	0.815258	0.804815	0.677069	0.962217	0.996436	0.530202	0.753998	0.829979	0.952506	0.767629	0.779731	0.966679	0.99211	0.85748	0.916717	0.845403	0.945168	0.919838	0.783956	0.827886	0.703918	0.86627	0.702174	0.852115	0.959374	1.01192	1.02309	0.709095	1.06536	1.0191	1.07441	1.01706	0.969638	0.907725	0.998693	0.745549	0.773538	0.921137	0.967367	0.870058
1.11812	0.858226	0.790683	0.759989	0.972991	0.82822	0.862251	0.969704	0.928066	0.916927	1.09641	0.831128	0.810716	0.774901	0.805762	0.860755	0.810502	0.677641	0.833397	0.874212	0.918929	1.08024	0.928579	0.61585	0.644248	0.922555	0.968642	1.03265	0.679735	0.828986	0.891627	0.781541	0.828817	0.740443	0.701051	0.997355	0.972494	0.892509	0.718614	0.576986	0.859549	0.753131	0.724313	0.773222	0.79625	0.756168	0.728365	0.825409	0.775815	1.04076
0.897417	0.88293	0.80119	0.899861	0.852565	0.533744	0.612321	0.740724	0.737935	0.984159	1.0599	1.05565	1.03412	0.752742	0.821837	0.717537	0.794014	0.878746	0.913437	0.827589	0.820827	0.942274	0.930225	0.761634	0.783188	1.11587	1.04986	0.965833	1.04872	0.750998	0.685376	0.598728	0.994021	1.19015	1.1544	0.724035	0.883892	1.08702	1.09401	0.872958	0.878228	0.708053	0.745169	1.05516	0.841086	1.06868	0.87415	0.696011	0.750406	1.06739
0.80281	0.977043	0.900545	0.944599	0.925468	0.656071	0.789465	0.783326	0.923806	0.871857	0.950615	0.820238	0.598622	1.00029	0.871488	0.848599	0.880732	0.804415	0.810389	0.694179	0.724069	0.849905	0.899783	0.702428	0.736179	1.01772	1.03026	0.822978	0.80148	0.969746	0.935657	0.775842	0.734446	0.826413	0.829426	0.808389	0.906743	0.897256	0.895344	0.990729	0.947843	0.866877	0.774329	0.674865	0.836858	0.717739	0.821148	0.816671	0.864305	0.877708
0.914167	1.21191	1.16321	1.03899	1.22665	1.07169	1.009	1.09631	0.962664	0.964415	0.886042	1.02494	0.973464	0.892397	1.06775	1.07926	1.25756	1.16665	1.01157	0.684255	1.17756	1.24083	0.928708	0.893413	1.09084	1.27245	1.08182	0.890665	1.03945	0.924635	0.84633	1.21291	1.22411	1.27481	1.13169	0.988641	1.28317	1.02896	1.15055	0.998422	0.903311	1.25754	1.17421	1.14483	1.12429	1.0541	0.926588	1.0175	1.1024	1.19514
1.16501	0.902013	0.709407	0.867126	0.791387	0.843966	0.896001	0.727362	0.897944	0.946027	0.804917	0.934088	0.776524	0.950449	1.04674	1.03365	0.959329	0.839552	0.810426	0.966462	0.91257	0.816862	0.629465	0.858333	1.1161	1.00632	0.944038	0.77214	0.767119	0.7839	0.884427	0.85046	0.886435	1.05596	0.982602	0.616138	0.78138	0.67886	0.552972	0.766729	0.683349	0.869668	1.0029	0.778584	0.672792	0.715453	0.677661	0.705877	0.69024	0.911797
1.28258	1.4376	1.49263	1.21743	1.28361	1.17156	1.29496	1.64711	1.51042	1.44512	1.69722	1.65227	1.12551	1.38066	1.44213	1.48236	1.2357	1.34107	1.16112	1.34363	1.30861	1.54286	1.66852	1.39163	1.37392	1.37669	1.49638	1.56369	1.66377	1.32592	1.31823	1.58539	1.6545	1.42977	1.42365	1.08833	1.35996	1.40065	1.27794	1.3493	1.49477	1.25349	1.43158	1.56581	1.322	1.15329	1.25708	1.4199	1.35829	1.56865
1.10736	1.1261	1.07876	1.21032	1.20044	1.11321	0.862878	0.952023	0.946554	1.09519	1.03709	0.746918	0.936432	1.22959	0.954265	1.08587	1.03017	1.01256	1.04485	1.02236	0.98817	1.25935	0.946753	1.06778	1.03652	1.01825	0.919741	0.757081	0.814595	0.983361	1.13837	0.77232	0.829226	0.801653	1.03002	0.925177	1.13473	1.21187	1.01566	0.99082	1.0598	1.01422	0.967011	0.873709	0.936768	1.14796	1.08638	1.07713	0.998323	1.05336
0.810227	0.59846	0.59786	0.746672	0.82101	0.716928	0.831447	0.852704	0.59314	0.644225	0.711365	0.843928	0.580863	0.673266	0.858818	0.792205	0.836415	1.06228	0.737377	0.804851	0.915316	0.918691	0.738396	1.00344	0.728557	0.567858	0.700889	0.825195	0.808912	0.717862	0.766614	0.724562	0.979134	0.896711	0.942962	0.99612	0.978689	0.997921	0.877142	0.83763	0.865289	0.689924	0.749211	0.929501	0.649806	0.736828	0.546042	0.665783	0.614449	0.546023
1.02027	0.93754	1.04202	1.02079	1.05531	1.0768	1.08179	0.812895	1.0736	0.96917	1.18862	0.909288	0.888783	0.772727	1.21803	1.1862	0.991317	0.748146	0.869392	0.859922	0.959157	0.895101	1.11062	1.01307	1.01728	1.14633	0.981224	0.757845	0.966918	0.981284	0.906377	0.645092	0.748494	0.879616	0.846755	0.645736	0.685027	0.90597	0.832681	0.746994	0.937361	0.867168	0.903684	1.03822	0.912792	0.968211	1.15066	0.980058	0.828388	0.846348
1.27041	1.20598	1.11777	0.932505	0.946087	1.0229	1.07162	0.732186	0.820739	1.13433	0.893525	0.958783	1.07016	1.07067	0.929729	0.934218	0.864317	0.845071	0.831562	0.843906	0.992826	1.05364	0.84379	0.875542	0.774698	0.994918	1.0704	0.856376	1.09765	1.14759	1.21356	1.24046	0.982583	1.0602	1.00894	1.02276	1.10034	1.01461	0.683627	0.983972	0.820537	0.599782	0.803051	0.77571	0.913467	0.753473	0.976823	0.968266	1.14522	0.997053
0.598311	0.620172	0.673523	0.7159	0.686588	0.941972	0.677865	0.577694	0.550383	0.607237	0.570741	0.782341	0.651517	0.52833	0.57514	0.392334	0.628558	0.738404	0.825059	0.704514	0.467771	0.535317	0.499015	0.644327	0.697902	0.718603	0.902637	0.810989	0.727958	0.711881	0.744998	0.678795	0.669064	0.810628	0.784341	0.606281	0.651893	0.687548	0.554932	0.679092	0.619778	0.513444	0.716579	0.803	0.612336	0.633779	0.772504	0.647048	0.760721	0.689484
1.27484	0.90953	0.661095	0.858797	1.08909	1.26691	0.857956	1.13243	1.05437	0.927991	1.08579	0.973866	1.13745	1.1787	1.06147	1.21841	0.851206	0.919773	0.701184	0.673055	0.876084	0.792121	0.953819	1.01817	0.957602	0.89082	0.841043	0.730938	0.888291	0.816763	0.964	0.965094	1.30191	0.909309	0.863688	0.817263	0.830546	0.997334	1.13662	0.961702	0.931502	0.830085	0.925606	0.838613	0.982679	0.934813	0.834994	0.884773	1.01666	1.07174
1.07226	1.08269	0.808089	0.887638	0.844435	1.0506	0.911439	0.831117	0.693371	0.764098	0.795448	0.788222	0.857048	0.862146	0.785185	1.01393	1.09062	0.747985	0.787193	0.687905	0.860929	0.839571	0.735894	0.857262	0.759982	0.84602	0.976012	0.704664	0.928112	0.825712	0.806477	0.931579	0.779184	0.663253	1.01368	0.912978	0.735691	0.642227	0.918246	0.810196	1.12767	1.13426	1.11262	0.922624	1.01348	1.06579	0.84447	0.923025	0.918407	1.41437
1.04382	1.24422	0.959261	1.09703	1.12946	1.151	1.17546	1.29253	1.20163	1.06957	1.09185	0.88468	1.18826	1.10592	1.02114	1.04546	1.33425	1.01321	0.986939	1.16869	0.967438	0.864822	0.928867	1.24627	1.02559	0.869213	1.06942	1.16837	1.2955	1.37155	1.10311	1.16707	1.0923	1.13624	1.27047	1.26285	1.15936	1.16683	1.24045	1.30498	0.900174	0.905594	1.00271	1.0619	1.29935	1.02616	0.921782	1.29062	1.30723	1.23602
1.35552	1.2721	0.851846	1.21209	1.13588	0.911446	0.845303	1.06422	1.01734	0.884129	1.01488	1.45525	1.12931	0.914825	1.09054	1.18922	1.01554	0.791889	1.07724	0.714337	0.713267	1.13383	0.915337	0.92289	1.12061	1.03135	1.05992	1.08014	1.02729	1.1369	1.38841	1.13592	0.943852	1.0377	0.898096	0.994576	1.25655	1.31087	1.21883	1.26486	1.00645	1.06895	1.04096	0.932944	1.05633	1.36432	1.00947	0.929029	0.930248	1.14124
0.846713	0.911016	0.950407	0.829123	0.796346	0.784889	0.866867	0.86366	0.883573	1.05559	1.15365	0.979003	0.802835	0.997864	1.00542	1.0092	0.977402	1.00145	0.9112	1.10493	1.01193	0.90562	1.00764	1.18824	1.13542	1.09068	0.982813	0.806332	0.957418	1.10818	0.969616	1.0761	1.09765	0.91438	0.732173	1.01749	1.10135	1.12114	1.1713	0.862874	0.770505	1.00798	1.02666	1.02171	1.06776	1.0072	1.01388	0.918968	1.19474	1.16032
1.10953	1.32931	1.09884	1.21181	1.17248	1.10085	1.06004	0.962661	1.01116	0.822461	0.743836	0.842222	1.13898	1.32006	0.952842	1.10932	1.17212	1.17154	1.04108	1.30001	1.34462	1.16661	1.20393	1.28713	1.30083	1.05452	1.15382	1.24644	0.989922	1.11084	1.00544	0.985733	0.974021	0.969775	1.20992	1.13564	1.23461	1.05927	0.959611	0.835982	0.669184	0.876267	0.932765	1.01264	1.16702	1.1916	1.14014	0.868059	0.938297	1.16385
1.09924	1.11883	0.925902	0.818498	0.780476	0.925746	0.945184	0.806713	0.944132	0.930824	0.88615	0.949715	0.923116	0.709186	0.688483	0.925498	0.890339	1.10431	0.870354	0.842365	0.962447	1.0402	0.889749	1.04122	0.893189	0.892052	1.00351	0.995692	0.957561	0.929539	0.711542	0.93698	0.72551	0.850847	1.09661	1.03204	0.918426	0.757202	0.967313	1.30662	1.11649	1.11018	0.934218	0.853342	1.12145	1.09762	1.1939	0.771899	0.995526	0.746552
0.856336	0.660139	0.727545	0.773299	0.739196	0.822522	0.65428	0.676648	0.858216	0.907123	0.856659	0.907623	0.792353	0.800873	0.913882	0.85674	0.840353	0.856173	0.814544	0.600495	0.691748	0.821455	1.14283	1.06555	0.874643	1.08969	0.915486	0.974361	0.982196	0.973134	0.83126	0.797902	0.945136	0.907631	0.736162	0.811441	1.01403	0.920978	0.923396	0.890576	0.927085	0.876375	0.733988	0.725191	0.743237	0.804248	0.69457	0.879051	0.74362	0.869839
0.976208	1.0041	0.935867	1.02578	0.964752	0.89808	1.02091	1.30027	1.18972	0.875881	1.11718	1.09476	0.85588	0.71829	1.10841	1.18418	1.13982	1.03099	1.13068	1.16532	1.11527	0.941386	1.05258	0.877221	0.807981	1.06503	0.876413	0.8822	1.14139	1.00766	0.919437	0.96968	0.772428	0.779289	0.732044	0.85312	0.824602	0.919797	0.9474	0.856676	0.950218	0.796439	0.953011	0.992468	1.01878	1.01514	1.11177	0.929836	0.813521	0.966479
0.907809	0.802601	1.10245	1.00409	0.902329	1.08256	0.991463	1.02579	1.10198	1.016	1.02862	0.935953	0.889828	1.14292	1.00599	0.799221	0.987711	1.07586	0.967727	1.11137	1.08796	0.888227	1.0142	0.978148	1.20574	0.839388	1.19401	1.23184	0.879265	1.07323	1.04001	0.863323	1.11332	0.901159	1.11835	1.30763	1.05351	0.900914	1.14369	1.19618	1.155	1.24624	0.943057	0.967254	1.09098	0.896207	0.958757	1.03139	1.10984	1.27933
0.718687	0.800423	0.900712	0.920602	0.937691	0.736349	0.751258	0.7923	0.873781	0.76613	0.821544	0.674473	0.693039	0.667949	0.594515	0.668289	0.732087	0.630804	0.649299	0.742278	0.922233	0.859872	0.956259	0.711387	1.04765	1.1822	1.04338	0.708293	0.724965	0.716891	0.859754	0.724095	0.838764	0.882551	0.844311	0.865128	0.750473	0.833564	0.780259	0.690994	0.859048	0.725586	1.00765	0.865654	0.843845	0.9892	0.826135	0.839001	1.08856	1.05779
0.850031	0.79695	0.905597	1.01933	0.913472	1.00885	0.90024	0.926924	1.02728	1.08173	1.36563	1.1483	0.878072	0.929662	0.973901	1.14808	1.1401	1.01306	0.864127	0.765135	0.972278	1.17165	1.17174	1.23276	1.08095	0.663912	0.849858	1.08268	0.927097	0.904297	0.694382	0.618034	1.06006	1.07001	1.10474	0.875606	0.915703	1.12634	1.09628	0.76546	0.720087	0.965683	0.944532	0.881436	0.841254	1.04601	0.924057	0.892169	1.21424	1.21951
0.941645	0.940336	0.794629	1.13908	1.06757	0.958204	0.882351	0.96476	0.954997	0.866705	0.821445	0.93891	0.841958	0.704317	0.660805	0.861218	0.947348	0.920762	0.908172	0.883371	0.767875	0.712053	0.756859	0.796056	0.909086	0.777341	1.15891	0.820359	0.728626	0.833113	0.636318	0.740759	0.85035	0.760008	0.981542	0.837347	0.687619	0.756815	1.12468	1.26801	1.0244	0.911925	0.934	0.802473	0.663091	0.956908	1.03587	0.98855	0.884996	0.8674
1.24564	1.07898	1.05973	1.23873	1.08148	1.47673	0.903403	1.11231	1.11399	1.06658	0.857386	0.865864	0.894268	1.08385	1.09082	1.0032	1.11494	0.953614	0.882441	1.07186	0.902956	0.969943	1.06967	0.867291	0.772341	0.931833	0.769899	1.00576	1.00984	0.938797	1.16489	0.941703	0.942153	0.799214	0.971877	0.877107	0.864586	0.90493	0.943236	1.04582	0.949214	0.978145	0.929726	0.930167	0.833119	0.862627	1.09768	0.812742	0.716788	0.768157
0.809886	0.655784	0.894919	1.03507	1.06424	0.908847	0.95192	0.969315	1.28592	1.25983	1.08135	1.20417	0.763731	0.708653	0.905347	0.985831	1.00742	1.1352	1.33048	1.03303	0.694954	0.859031	0.966848	0.936764	0.737647	1.04896	1.23261	1.06883	0.865304	0.929538	1.06029	0.960122	1.03203	0.809861	0.625921	0.829609	1.10821	1.2776	0.991217	1.03909	0.828554	0.89767	0.988031	0.913845	0.853689	0.862476	0.770709	0.976314	1.42897	1.21995
1.13295	1.04055	1.12649	0.824136	1.03113	1.03056	1.20031	0.841243	0.772981	0.907581	1.07081	1.0419	1.05243	0.923779	1.02702	0.905146	0.876689	0.894826	1.03039	0.863167	0.901637	1.10914	0.86011	0.811785	0.826522	0.933913	0.889758	0.991841	1.09501	0.864172	0.919436	1.11823	1.25247	0.991108	1.03859	0.912683	0.693295	0.830877	0.931764	1.07278	0.751325	1.15089	1.03211	0.73258	0.84483	1.04177	0.960502	1.05496	1.01154	0.985609
1.09077	1.06502	1.07204	1.09318	0.849973	0.853732	0.990459	0.890209	0.747521	1.06218	1.12162	0.92218	1.08805	1.06845	1.04004	0.904426	0.688894	0.926029	1.05292	1.12108	0.939986	0.875593	0.931563	0.961209	0.889022	0.845461	1.06968	1.03176	0.848847	0.921038	1.0908	1.02992	0.957288	0.786718	1.16742	1.04584	0.774289	0.790564	1.05005	1.07703	1.11178	1.14251	0.750171	0.780601	0.933301	0.952939	1.21703	0.924274	0.706267	0.827769
0.927863	1.0086	0.89139	0.960395	0.894405	0.877361	0.722911	0.716396	0.679526	0.78641	0.72685	0.81557	0.854021	0.899161	0.946124	1.16897	0.912137	0.73937	0.77214	0.806074	0.791479	0.858569	0.795702	0.80213	0.815969	0.722984	0.817337	0.962424	0.814641	0.62948	0.880736	0.866654	1.01811	0.909775	0.972307	1.00129	0.735506	0.726048	0.613489	0.808168	0.912187	1.07601	1.01679	0.979534	0.900197	0.651684	0.745804	0.925199	0.868706	0.853245
0.839228	1.13298	0.886152	0.714684	0.863259	0.728796	0.90945	1.24531	0.944825	0.812597	0.83263	1.01672	0.707497	0.739403	0.764983	0.873309	1.05998	0.929766	0.829543	0.880099	0.897743	1.01642	1.00603	0.854637	0.80209	0.856899	0.656229	0.639883	0.686174	0.760595	0.972019	0.835519	0.821234	0.724033	0.93969	0.982926	0.784688	0.735449	0.752794	0.783458	0.840184	1.17421	0.831332	0.658042	0.943477	0.881059	0.563225	0.643323	0.867735	0.972546
0.912247	0.921601	0.958914	1.05392	1.03349	0.972241	0.889384	1.28091	1.10586	1.02964	1.00363	1.07962	1.31943	1.09242	0.939173	0.9033	0.906125	1.11571	1.15472	1.06944	1.11443	1.0131	1.00417	0.834275	1.0156	0.880752	0.996789	1.06062	1.11285	1.15736	0.855263	0.709743	0.918348	0.806166	0.862245	0.884415	1.04906	0.895933	0.857419	0.873658	0.778114	0.862714	0.953945	0.973445	1.2011	1.13883	0.815974	0.778021	0.87868	0.989088
0.97394	0.867395	0.922742	1.03509	1.00894	0.780585	0.723806	0.619698	0.909499	0.778976	0.617478	0.913512	1.06527	0.744216	0.881432	0.762933	0.703014	1.15165	1.056	0.878257	0.92301	0.761429	0.87259	0.824479	0.7856	0.799513	0.938831	0.904102	0.849677	0.718498	0.776359	0.885995	0.932824	0.727264	0.915797	0.889532	0.804902	0.779843	0.86244	0.941658	0.760919	0.794404	0.570064	0.844639	1.13113	0.99901	0.711877	0.487373	1.07694	0.979165
1.23063	1.22975	1.13679	1.11138	1.052	0.96679	1.16011	1.08382	0.894989	1.02953	1.10501	1.15046	1.05892	1.16874	1.20573	1.39415	1.25238	0.896354	0.963273	0.89271	1.08645	0.993778	1.31219	1.13267	1.35439	1.4057	1.13419	1.14331	1.21063	0.999549	0.85122	0.976141	1.15254	0.960818	1.24048	1.21409	1.15463	1.25516	1.48813	1.45173	1.21521	1.38518	1.26946	1.26268	1.16027	1.17684	0.988673	1.18176	1.22265	1.12376
0.649145	0.76441	0.857892	0.864268	0.731703	1.02832	0.871737	0.780968	1.12481	0.800448	1.04957	0.90059	0.82592	0.739601	0.690368	0.99552	1.04875	0.914179	1.26621	0.985168	0.711741	0.732826	0.800983	1.00161	0.846612	1.08721	1.00687	1.11879	0.873847	1.04075	0.88171	0.838667	0.87057	0.998384	0.795147	0.837911	0.989631	0.982647	0.877663	0.9484	1.03774	0.926002	1.02677	0.899424	0.957059	1.04489	1.15766	1.12408	0.98658	0.739085
0.930823	0.943603	0.774133	0.798635	0.677167	0.650689	0.787674	0.74041	0.863426	0.948667	0.716078	0.654763	0.599498	0.767546	0.80562	0.915749	0.771498	0.808918	0.678058	0.669822	0.89711	0.928036	0.902272	0.858455	0.863869	0.866492	0.928702	0.753595	0.803998	0.747521	0.863484	0.659478	0.606008	0.815698	0.848958	0.799114	0.918537	0.727017	0.638695	0.686092	0.64818	0.655655	0.776557	0.782508	1.00096	0.857193	0.823708	0.92674	0.598173	0.618546
1.10703	1.17373	0.92679	0.914015	0.866202	0.901608	0.92273	1.01803	1.03342	0.790163	0.883072	0.817936	0.762625	0.790216	1.11304	1.07046	0.828397	1.08444	1.02268	1.04064	1.00388	0.9185	0.711215	0.844145	0.75019	0.928116	0.833579	0.837034	0.728607	0.715859	0.818847	0.895144	1.14217	0.989385	0.867475	0.771922	0.740933	0.844386	0.915384	0.808911	0.933538	0.984352	0.897873	0.998467	1.11613	1.10373	0.740357	0.776812	0.869673	1.10368
0.942611	0.896472	0.846374	0.918004	0.931885	0.910987	1.06879	1.03061	0.915098	0.649283	0.663056	0.947296	1.12043	1.13759	0.903765	0.849426	0.900477	1.0181	0.894702	0.802687	0.703224	0.543067	0.823207	1.10794	0.966266	0.685044	0.874734	0.923094	0.910194	0.993654	0.897725	0.824364	0.991086	0.992341	0.727038	0.91497	0.976955	0.824158	0.666739	0.937101	1.08415	0.942906	0.712291	0.906655	0.752843	0.87702	1.02305	0.99729	0.972928	0.924099
0.706278	0.508756	0.80328	0.794062	0.656067	0.638919	0.522803	0.611782	0.593474	0.464644	0.469531	0.535815	0.599233	0.666411	0.809475	0.590747	0.456429	0.689888	0.611495	0.509896	0.531073	0.582822	0.725979	0.75324	0.777061	0.58126	0.543301	0.414485	0.445648	0.512721	0.710116	0.705904	0.57	0.361397	0.41126	0.498691	0.59699	0.541928	0.586678	0.575657	0.582283	0.578305	0.726653	0.518933	0.657717	0.76515	0.487894	0.638123	0.736058	0.567927
0.994416	1.21976	0.967255	0.863227	0.978614	0.813826	0.714818	0.688331	0.83661	0.868335	1.10347	1.04693	0.872858	1.06862	1.16015	1.08225	0.816369	0.813227	0.97681	1.08916	1.13462	1.09635	1.3462	1.06264	0.8207	1.06363	1.16761	0.890739	1.02472	0.793851	0.875291	0.889565	0.877049	1.26224	1.12014	1.129	0.958113	0.664341	0.877852	0.991588	0.940932	1.08735	0.908028	0.810561	0.972432	0.857877	0.653107	1.08115	1.17712	1.01185
1.13662	1.16089	1.29596	1.10065	0.800003	0.904492	1.22474	1.05964	0.994941	0.972166	1.0028	0.911201	0.931839	1.02409	0.935974	1.24355	1.05769	0.896835	0.795685	1.03429	0.763512	1.0311	1.30688	1.22194	1.07444	1.04182	1.01756	0.799691	0.851336	1.10632	1.10774	1.05719	1.04254	0.939637	0.796093	0.590454	0.905881	1.0764	1.1057	0.963331	0.931316	0.81446	0.805304	0.883032	0.997738	0.888199	1.05104	1.09069	0.956558	1.05393
0.985486	1.09013	1.17504	0.967677	0.938405	0.955321	0.883861	1.1171	1.18626	0.790753	0.789953	1.10501	1.08135	0.968636	0.822163	0.831885	0.90164	1.08913	0.973853	0.976861	1.09528	1.25046	1.03224	0.872476	1.08511	1.40961	1.06469	0.895217	1.00361	1.20539	1.13171	1.34259	1.15508	0.791757	0.958486	1.19948	0.827508	0.867668	1.1392	0.845075	0.888883	0.935878	1.06556	1.24279	0.923107	0.802343	0.936461	0.932826	1.01117	1.11574
0.727918	0.856627	0.980908	0.691615	0.960137	1.12265	1.07899	0.78676	1.30498	1.01081	1.10395	1.17401	1.125	0.998287	0.732784	0.823372	1.04554	1.40708	1.2655	0.917448	0.934642	1.15102	0.990755	1.01914	0.962233	0.918281	0.928581	0.969471	1.02719	1.28681	1.05405	0.893785	0.813066	1.06956	1.15299	1.05149	1.16442	1.25078	1.30992	1.05047	0.901479	0.991575	1.18598	1.3438	0.896653	0.994133	1.15873	1.17132	1.27273	1.21238
0.702885	0.869172	0.798212	0.835738	1.00444	0.768182	0.926554	1.10326	1.00753	0.987928	0.778605	0.848875	0.805875	0.78066	0.800766	0.92034	0.842756	0.911641	0.765933	0.857072	0.839806	0.848097	0.651808	0.689437	0.727198	0.876924	1.04734	0.687667	0.609499	1.05952	1.11625	0.85038	0.753957	0.665599	0.524938	0.796311	0.891012	0.935551	1.13222	0.883184	0.726564	0.972265	0.878939	1.02193	1.01198	0.87534	0.925204	1.10809	1.15093	1.20242
0.614107	0.916289	1.17398	0.765596	0.793856	0.956069	0.857366	0.785209	0.937215	0.926059	0.85654	0.872857	1.21167	0.837929	0.852384	1.2647	1.0062	1.01028	1.13709	1.14005	0.886534	0.883566	0.70964	0.755004	0.884047	0.8991	0.78025	0.754894	0.710464	0.883646	0.927206	0.805271	0.675433	0.89088	0.944431	0.961463	1.09742	1.3484	0.876284	0.744813	0.804264	0.735956	0.894055	0.992869	1.04012	0.842023	0.887135	1.12512	0.967986	1.12168
0.927361	0.767502	0.932621	0.857416	0.745038	0.718139	0.686752	0.724727	0.787027	0.791942	0.791175	0.788679	0.867414	0.88602	0.797948	0.737415	0.946227	0.765553	0.998895	0.871067	0.879979	0.798174	0.789443	0.758477	0.846531	1.1199	0.961811	0.832885	0.858906	0.926213	0.716652	0.871675	0.764638	0.846048	0.902182	1.05734	0.968784	0.729706	0.848564	0.844531	0.968402	0.817837	0.732505	0.850204	0.842856	0.606258	0.767625	0.810797	0.877389	0.703704
0.649992	0.918326	0.776237	0.673099	0.687097	0.725187	1.07184	0.848508	0.703596	0.765895	0.787122	0.994218	1.01672	0.875371	0.78392	0.681755	0.626559	0.831848	0.741863	0.730623	0.841691	0.906177	0.873715	0.797417	0.595188	0.787368	0.876979	0.913737	0.715415	0.817741	1.09724	0.978492	0.7977	0.684559	0.762642	0.820459	0.893467	1.07438	0.966506	0.814058	0.751185	0.808348	0.700829	0.632516	0.778872	0.788397	0.837326	0.736382	0.810428	0.844918
0.93506	1.09382	1.18387	0.859118	0.832322	0.834864	0.789039	0.982093	1.0455	1.13949	1.0209	1.022	0.869259	0.995366	1.12255	0.950191	1.02168	0.742051	0.795798	0.970539	0.986186	1.01178	1.23595	0.915695	0.808707	0.858196	0.763832	0.947755	0.917666	0.871258	1.05514	1.02925	0.987563	0.904479	0.892067	0.948233	1.21282	1.0109	0.886255	0.818218	0.818002	0.957837	1.17054	1.01034	0.895843	1.00814	1.1036	1.09149	0.804966	0.753643
1.03172	0.833666	0.872459	1.0431	0.935889	0.787687	1.09955	0.996701	0.917193	1.13878	1.12305	1.05418	0.952188	1.0219	0.995524	0.92905	1.01705	1.02372	0.99915	0.976342	0.772017	0.79854	1.2703	1.06996	0.798814	0.703173	0.946149	0.944228	0.987771	0.954286	1.07342	0.889033	0.84704	0.859565	1.06423	1.0786	0.882263	0.848832	0.679065	0.973897	0.914334	0.968763	0.971567	0.822987	1.04183	1.08217	1.00848	0.937534	0.810959	0.846769
0.66556	0.938695	0.756683	0.88029	0.81926	0.790479	0.94573	0.741227	0.867303	0.803085	0.815704	0.789874	0.80048	0.947723	0.871391	0.91308	0.904605	1.08793	1.10138	0.807597	0.896111	0.959686	0.815029	0.993749	0.85734	0.865397	0.848868	1.06244	0.972863	0.975667	0.921347	0.640513	0.846332	0.841754	0.81876	0.938434	0.929168	0.911629	0.955937	1.06898	0.840964	0.828341	0.853387	0.903656	0.792187	0.825028	0.851684	0.830719	0.70532	0.955991
0.778932	0.670494	1.06242	1.11635	0.880738	0.892222	0.966981	0.953475	0.940042	1.14417	1.0003	0.725564	0.929778	1.03189	1.17951	0.928011	1.00856	1.00934	1.02709	1.0912	0.972324	0.822534	1.11716	0.981612	0.841302	0.867997	0.845416	0.878767	0.926892	0.870697	0.777893	0.81336	1.02967	1.02759	1.13423	0.864966	0.828038	0.83661	0.911586	0.756191	0.665708	0.970655	0.86018	0.799086	0.847898	1.05357	0.885081	0.843298	0.83131	1.01772
0.841992	1.00954	0.909597	0.871293	0.869543	1.04429	1.08969	0.916131	0.964853	0.94967	0.713514	0.703417	0.790292	1.03443	1.00586	1.06838	0.849527	0.688831	0.76454	0.834974	0.819221	0.889953	1.04508	1.05392	0.929757	0.878079	1.07188	0.973715	0.994204	0.90547	0.759828	0.733598	0.738897	0.747133	0.749063	0.761169	0.907668	0.496061	0.745822	0.745572	0.609767	0.807944	0.686052	0.93256	0.868981	0.697467	0.849503	1.09687	1.144	0.965049
1.03103	0.92079	0.951422	0.976126	0.731039	0.787382	0.973939	0.920496	0.9115	0.88221	1.13544	1.11804	1.01153	0.847945	1.16899	1.04877	0.909534	1.05088	0.91109	1.11617	0.98364	0.80873	0.759449	1.0166	0.948563	1.04897	0.763301	1.06948	1.133	0.956219	0.933715	0.955901	0.976397	0.973694	1.03052	0.855213	1.10395	0.946495	0.827875	1.10446	1.17873	1.07213	1.00972	0.855747	1.02481	0.928414	1.02403	0.788228	0.800177	1.07217
1.13552	1.01162	1.22491	1.25174	0.952415	0.879502	1.24316	1.13695	1.04824	1.06663	1.08857	1.04536	0.886003	0.810451	0.834385	0.979512	1.0333	1.08591	0.798252	1.00613	0.901974	1.14391	0.935987	0.946369	1.21345	1.11418	1.33303	1.34776	1.19547	1.2558	1.13681	1.01258	1.1822	1.10323	1.19909	1.10202	1.09153	1.17093	1.29593	0.997828	0.911289	1.13932	1.05102	1.06494	1.08285	1.14042	1.47876	1.07123	0.835581	0.927672
1.17971	1.14122	1.12263	1.06253	1.16345	1.00429	1.03824	1.00449	0.951972	1.31411	1.15218	0.726058	0.957358	1.17533	1.03299	1.19573	1.17128	1.01383	1.17518	1.07929	1.11974	1.18873	1.10631	1.11618	1.20199	1.00092	0.905069	1.10877	1.05212	1.18242	1.07897	1.22467	1.10891	1.09733	1.15564	1.06041	1.29191	1.18663	1.16251	1.18602	1.10972	1.15071	0.975122	0.964516	1.05298	1.31776	1.29209	0.969444	1.16812	1.3174
1.04808	1.16809	0.997484	0.777287	0.899503	0.724225	0.996664	0.938599	0.935648	0.937794	1.15746	1.11283	0.879802	1.11566	0.978738	0.867038	0.799479	0.770592	0.882768	0.826061	0.940694	1.12936	0.990964	0.942948	0.851242	1.30401	1.0752	0.966676	1.21183	1.2386	1.11935	0.9686	0.974058	0.913394	1.00559	0.908127	0.747213	0.942198	1.12205	1.23233	0.962544	1.04512	1.09122	0.938241	0.950183	1.01305	0.895862	0.719595	0.718051	0.755116
0.834979	1.03385	0.953832	0.935279	0.89081	0.783033	1.00704	1.26627	0.977007	1.00539	0.895196	0.822454	0.776263	0.847482	0.962495	0.91565	0.769138	0.689831	0.796104	1.14232	1.04592	0.737109	0.859966	0.642543	0.88627	1.11477	0.755054	0.924116	0.962839	0.878981	0.857057	0.780733	0.706231	1.11707	1.07903	0.81167	0.986806	1.03352	0.750143	0.647953	0.817564	0.917347	0.891166	0.905412	0.919868	0.876359	0.859316	0.999527	0.856267	0.895964
0.699738	0.673658	0.943486	0.903139	0.811533	0.780152	0.693141	0.672177	0.864251	1.04508	0.959581	0.962937	0.934583	0.954861	0.777004	0.756426	0.790392	0.880918	0.885229	0.997322	0.880462	0.981179	0.922203	0.695364	0.996034	1.09877	0.77496	0.796719	1.02865	0.882556	1.0502	1.11721	0.997429	0.964662	0.917903	0.879907	0.836662	0.759062	0.591511	0.840901	0.72127	0.723688	1.05315	0.763799	0.900526	0.845955	0.994562	0.856908	0.816538	0.637321
1.12725	1.26598	1.21845	0.736235	0.889131	1.09263	0.908732	0.920684	1.02362	1.13205	1.01148	1.25107	1.12296	1.29857	1.30713	0.977099	1.06095	1.16123	1.20301	1.13962	1.02782	0.922959	0.945763	0.935174	1.29784	1.3504	1.13573	1.19185	1.12947	1.05885	1.1258	0.993847	0.88228	0.962857	0.951911	0.826344	1.0372	1.16265	1.06565	1.03352	0.935835	1.07857	1.00437	0.824303	0.815641	0.978584	1.01694	0.933399	0.874256	1.00103
0.478238	0.792809	0.923265	0.852248	0.918989	0.811296	0.657925	0.780347	0.770816	0.907489	0.765849	0.890066	0.756976	0.842044	1.15334	1.05782	0.787113	0.84433	1.06062	0.94522	0.761825	0.786403	0.741625	0.782128	0.810165	1.0632	1.19285	0.887936	0.976654	0.893867	1.01012	1.00754	1.05937	1.04255	1.09179	0.940173	0.688799	0.987601	0.90393	0.689315	0.696555	0.884275	1.01878	0.997844	1.04007	0.974429	0.782643	0.817964	0.909691	0.788298
1.15863	1.05859	1.09544	1.00463	1.13562	0.996349	0.977219	0.994149	1.08123	1.0921	1.31906	0.971299	0.971789	0.852427	1.13472	0.920476	1.01299	0.998921	0.976623	1.08803	0.957292	0.770637	0.661955	1.00108	0.915897	0.693197	0.731556	0.862456	1.04257	1.28352	0.869082	0.872121	1.24284	1.18676	0.985881	0.677263	0.822706	0.91865	0.812348	0.980788	0.964196	0.892938	0.809023	1.01553	0.981495	0.776094	1.0457	0.964579	0.904065	0.972313
0.88871	1.11767	1.01259	1.09617	1.21282	1.02915	0.921534	1.0309	0.709957	0.713622	0.845777	0.748275	0.916775	0.941383	1.1414	0.926405	0.86525	1.07766	0.999758	1.01128	0.892062	1.01047	1.09266	0.938443	0.988756	0.908782	0.975274	0.997824	0.704302	0.698703	1.16707	1.23167	1.082	0.78443	0.898885	0.664587	0.718441	0.819411	0.927401	0.924589	1.03095	1.12378	1.10007	1.00283	0.805982	0.781745	0.572891	0.888102	0.642198	0.860308
0.686355	0.533079	0.845238	0.643331	0.915525	0.913686	0.963846	0.785891	0.902941	0.793729	0.791495	0.900832	0.868976	0.717834	0.863222	1.07882	1.17177	0.925412	0.943761	0.916518	0.967748	0.894546	0.703829	0.562657	0.585393	0.654412	0.92912	0.894827	0.849894	0.785524	0.767596	0.87417	0.874654	0.679661	0.928974	0.712843	0.911153	0.745596	0.831221	0.999468	1.02653	0.948868	0.897256	0.965852	0.655059	0.897893	0.921512	0.87354	0.818459	0.812673
1.03884	0.887003	1.03128	0.756079	0.992592	0.872409	0.658841	0.687657	0.771646	0.807667	0.784112	0.643863	0.617272	0.780565	0.953839	0.791645	0.700103	0.896348	1.04249	0.961141	0.934357	0.923689	0.936588	0.785023	0.872963	0.819489	1.00044	0.906756	1.03782	1.10419	1.16678	0.98067	0.572712	0.775251	0.933229	0.810196	0.708096	0.86518	0.690231	0.89059	0.899906	0.875703	0.726266	1.00262	0.864575	0.947181	0.775948	0.643312	0.70747	1.06337
0.868823	1.05231	1.049	0.989873	1.17727	1.19524	1.03957	0.649698	0.707004	0.968578	0.851093	0.860701	0.782281	0.796431	0.827545	0.86225	0.821593	0.890186	1.16932	1.16561	0.97219	0.805703	0.851814	0.972065	0.857231	0.940975	1.04136	1.18352	0.986232	1.22001	0.966757	0.830544	0.961036	1.18399	1.08184	0.833921	0.878178	0.757402	1.03809	1.0765	0.922723	0.932914	1.0998	1.20088	1.01066	0.961955	1.01889	1.05776	0.966776	1.08257
0.674989	0.637266	0.576355	0.570552	0.595521	0.604838	0.501908	0.705582	0.637995	0.765599	0.670389	0.758758	0.734371	0.723659	0.530906	0.42521	0.443501	0.696969	0.608188	0.571321	0.572468	0.79502	0.654696	0.739204	0.42232	0.696534	0.798603	0.689308	0.662335	0.728637	0.595999	0.755864	0.675936	0.591806	0.639951	0.794655	0.920772	0.695649	0.558111	0.499919	0.562338	0.666235	0.644406	0.615461	0.49687	0.623882	0.878755	0.549697	0.546648	0.576166
0.915387	1.1116	0.84781	0.825988	0.823922	0.804769	0.980521	1.06187	1.16957	1.05234	0.956788	0.724708	0.658973	0.868413	1.00412	0.916947	0.940497	1.1615	0.92787	0.878674	0.946684	0.91898	0.897735	0.968979	1.08818	0.880429	0.890527	1.13698	1.11965	0.903572	0.725268	0.944642	0.904951	0.847288	0.92886	0.891254	0.745735	0.814097	1.02905	0.821064	0.792276	0.886822	0.858928	1.04846	1.02676	0.913191	0.646107	0.930888	0.981475	0.868664
1.06372	0.9705	1.05752	0.759745	0.819692	0.948323	0.917985	0.855329	0.859016	0.902396	0.776842	0.753905	1.03211	1.30635	1.07093	0.78331	0.752797	0.922517	1.05087	0.841684	0.786094	0.894644	0.946568	1.27875	1.11304	1.19732	0.795536	0.796365	0.909031	0.977731	1.01819	0.914043	0.841501	0.895656	0.797833	1.11697	0.873688	0.890881	0.665332	0.843462	0.848554	0.937173	0.99096	0.680833	0.674451	0.810851	0.900679	0.818971	0.850859	0.898189
1.04507	1.08863	1.16059	1.09873	1.16186	1.21236	1.23507	1.14612	0.844753	1.1716	1.29202	1.15928	1.04462	1.34948	1.16325	1.016	1.19042	1.26578	1.16983	1.07088	1.01651	0.968723	1.01126	0.891998	1.05908	1.08106	1.1455	1.11278	1.10533	1.28377	0.855408	0.989137	1.05159	1.09815	0.813718	1.14494	1.28639	1.0378	1.05475	0.934447	0.948769	1.13601	1.083	1.03915	1.07266	1.06122	0.937558	1.2092	1.05653	1.0202
0.936243	0.857952	1.13542	0.866369	0.852634	1.0336	0.708804	0.900546	1.05825	0.962407	1.15559	1.00941	0.950716	0.814259	1.00968	0.811785	0.977404	0.894177	0.786656	0.923293	1.25534	1.18856	1.03897	1.19861	1.21599	0.980289	1.09398	1.03793	1.19943	1.01359	0.916981	0.985272	1.1576	1.00851	0.979581	0.876815	1.04781	0.934263	0.990929	0.897649	1.03106	0.929283	1.06832	0.8094	0.971829	0.996912	0.815216	1.09265	1.01817	1.01381
0.800435	0.919747	0.911549	1.10196	1.09959	1.07408	1.01697	0.919093	0.819137	0.755009	1.03929	0.979553	0.806608	0.804822	0.995072	0.979177	0.996783	0.749897	0.882161	0.952033	1.03191	0.857181	0.895664	0.986364	0.985892	0.777801	0.691925	0.798631	1.12619	0.883988	1.04245	0.871433	0.805171	0.902162	0.765111	0.760852	0.964185	1.07614	1.249	1.10038	0.994227	0.967935	0.805938	0.809824	0.806107	0.819943	0.886454	0.890329	0.825312	0.896289
0.934973	0.84309	0.775293	0.851681	0.803872	0.829634	1.02016	0.866138	0.908458	0.971701	0.873258	0.760479	0.75967	0.712384	0.880687	0.864625	0.828166	1.02727	0.916837	0.900271	1.03751	0.865157	0.79789	0.756404	0.929974	0.919142	0.909843	0.81281	0.595763	0.738754	0.844397	0.880483	0.896143	0.69893	0.922717	0.926164	0.779352	0.916103	0.751457	0.742167	0.797771	0.797226	0.955616	0.931516	0.865209	0.875477	1.0736	1.1371	0.82166	0.712905
0.619104	0.730153	0.838537	0.891464	0.957438	0.90233	0.960253	0.808303	0.954886	0.853075	0.993781	1.16971	1.18719	1.04575	1.12518	0.838642	1.11116	1.10049	1.11099	0.781732	0.82646	1.05982	1.07525	1.05945	0.777701	0.87908	0.898426	0.933556	0.981318	1.04228	1.07382	1.04126	0.924123	0.932626	0.855776	0.820902	1.07435	1.08455	0.963081	0.821319	0.941527	0.76437	0.937409	1.18988	1.0138	0.909848	0.66685	0.684823	0.890005	0.863876
0.874683	1.05225	0.98588	0.825634	1.05888	1.11401	0.927447	0.984294	1.11701	0.782484	0.774147	0.777296	0.934342	0.82145	0.816097	0.915198	0.523297	0.683218	0.847466	0.878884	0.898395	1.11441	0.743255	0.806357	1.04588	0.939121	0.941467	0.921227	0.950969	1.11871	0.913131	0.855722	1.03749	1.09563	1.02488	0.954417	0.84813	0.701098	0.884404	1.04238	0.804993	0.643146	1.01284	0.975188	0.84702	0.960626	1.02333	0.880424	0.773583	0.999665
1.13516	1.04502	1.20676	1.15417	1.02571	0.960579	1.10811	1.36784	1.14758	1.25581	1.02994	1.01734	1.08213	1.02585	1.14871	1.24231	1.22579	1.24913	1.03239	0.902868	1.01886	1.08581	0.924622	1.0178	1.09544	1.0574	1.11003	1.08024	1.06694	1.08216	0.824116	1.11881	1.47692	1.17851	0.970533	1.0937	0.985785	1.25864	1.0651	0.990779	1.12177	1.07609	0.984209	1.18971	1.12654	1.13479	1.29191	1.36623	1.46015	1.24087
1.35427	1.25127	0.97795	0.969713	1.15925	1.25799	1.11591	0.964323	1.22175	1.12302	1.13553	0.815902	1.09873	1.2251	1.17679	1.00134	1.2331	1.10801	1.26033	1.03409	1.08786	1.07394	1.23411	1.20579	1.0566	0.824503	0.987773	1.3011	1.17597	1.10496	0.909325	1.20805	1.13171	0.975875	0.920222	0.998676	1.15285	1.43277	1.30177	1.14036	1.19957	1.21526	0.988365	1.00287	1.35129	1.17583	1.01695	1.38752	1.20951	1.35323
1.08429	0.984116	0.928805	0.952079	0.924089	0.932272	1.04641	0.921704	0.98258	0.905018	1.01148	1.06688	0.950642	0.980261	0.758937	1.30365	1.13162	0.898101	1.07373	0.951168	0.908604	0.971116	1.06042	1.28242	1.07789	0.826071	1.00341	1.23462	0.857292	0.787021	0.836994	0.810744	0.674007	0.903853	0.863649	0.799954	0.835134	0.841285	1.07134	1.21054	0.846363	1.11321	1.09734	0.933834	0.873411	0.905101	1.01777	1.17683	1.14655	0.982903
[truncated: 6,871 more rows]
[truncated: 189 more columns]

## Sheet: S11B Fig.
0.870346	1.12641	1.11035	1.08952	0.906839	0.938065	1.10739	1.29002	0.752704	1.01015	0.908313	0.899407	1.20479	0.958655	0.994997	0.92534	1.08033	1.11792	0.856758	0.68617	0.734075	0.899035	0.893985	0.548118	0.756544	0.910015	0.80683	0.797771	1.04027	0.863328	1.00065	0.846469	1.0865	1.12448	1.03054	0.989326	0.729358	0.822598	0.713997	0.876284	0.839486	0.989374	1.02292	0.843785	0.852722	1.06595	0.689249	0.720752	1.0057	1.06097
[truncated: 648 more rows]
[truncated: 189 more columns]

[truncated: 3 more sheets: S11C Fig., S11D Fig., S11E Fig.]
