# Supplementary material for: Thalamic spindles and Up states coordinate cortical and hippocampal co-ripples in humans
Source: PLoS Biol. 2024 Nov 19;22(11):e3002855. doi: 10.1371/journal.pbio.3002855 (PMC11575773; doi:10.1371/journal.pbio.3002855)
Supplement: S12 Data — (XLSX) [file pbio.3002855.s030.xlsx]

## Sheet: S14A Fig.
Patient 1	0.681099	0.801882	0.844756	0.718131	0.664985	0.797543	0.90205	0.906585	0.898429	0.944545	0.962571	0.976356	0.908987	0.810547	0.823158	0.877874	0.832365	0.827172	0.97208	1.10984	1.09194	0.962526	0.926134	0.99634	1.0522	1.08754	1.07545	1.02789	0.952012	0.892097	0.805881	0.775944	0.82329	0.908504	0.962439	1.02108	0.980632	0.865135	0.925916	1.03513	0.978714	0.935691	0.964225	0.943895	0.992633	1.07174	0.999179	0.861774	0.79833
Patient 2	0.98622	0.988888	0.934011	0.874808	0.894998	0.948972	0.972516	0.924856	0.870607	0.843709	0.845922	0.804864	0.775812	0.781991	0.754376	0.729202	0.703188	0.728993	0.823366	0.918337	1.01033	1.00898	0.941397	0.914768	0.915677	0.9031	0.864069	0.867253	0.878142	0.880504	0.922112	1.02151	1.08236	1.0333	0.9265	0.890062	0.949054	1.00191	1.04056	1.09168	1.10493	1.04845	0.966166	0.859447	0.766717	0.767224	0.832503	0.886497	0.955469
Patient 4	0.65851	0.637795	0.626845	0.625082	0.629848	0.647005	0.655584	0.633438	0.606183	0.599575	0.598583	0.591393	0.577658	0.561834	0.550747	0.544822	0.544098	0.542627	0.548756	0.555761	0.558451	0.562858	0.571567	0.580949	0.581027	0.565673	0.552733	0.552836	0.549065	0.536897	0.538038	0.550557	0.562885	0.580097	0.586302	0.580397	0.576566	0.574904	0.580226	0.608726	0.624727	0.623794	0.64746	0.680231	0.692533	0.686128	0.677722	0.684868	0.703886
Patient 5	0.974425	0.964578	0.915544	0.834409	0.778019	0.760866	0.772341	0.771983	0.82331	0.94063	1.01517	0.98335	0.925367	0.958265	1.02926	1.01896	0.981994	0.970379	0.955912	0.897791	0.876292	0.920227	0.907753	0.835426	0.827574	0.843534	0.847341	0.843075	0.785831	0.764233	0.809581	0.816577	0.781726	0.753253	0.791829	0.875295	0.888785	0.851106	0.89004	0.978708	0.955713	0.848855	0.832595	0.862523	0.845488	0.83915	0.900063	0.961412	0.900741
Patient 6	0.449863	0.488859	0.608612	0.790074	0.857088	0.728736	0.628648	0.594031	0.641008	0.688322	0.661937	0.641565	0.715819	0.801203	0.778608	0.693996	0.591472	0.54471	0.465674	0.4355	0.543601	0.729287	0.775156	0.727842	0.673403	0.602601	0.630099	0.816679	0.956281	0.918095	0.887149	1.01584	1.04567	0.892047	0.766469	0.779165	0.854192	0.84507	0.867108	0.804099	0.612065	0.522335	0.617519	0.771704	0.825586	0.784283	0.772817	0.819574	0.798308
Patient 7	0.669799	0.65234	0.637882	0.633654	0.62294	0.603787	0.593605	0.597772	0.601873	0.593039	0.57717	0.570541	0.579032	0.590835	0.589219	0.588234	0.590051	0.581287	0.571218	0.570825	0.567818	0.549657	0.527428	0.514753	0.509573	0.512129	0.518394	0.517061	0.495296	0.466674	0.4602	0.478287	0.499112	0.499949	0.479789	0.460947	0.456144	0.458436	0.457843	0.449752	0.444761	0.447414	0.460491	0.483509	0.500084	0.497107	0.495336	0.500775	0.518445
Patient 8	0.721687	0.721639	0.677395	0.619878	0.628853	0.731397	0.820127	0.815504	0.728137	0.691988	0.738964	0.716915	0.589918	0.514229	0.51659	0.549541	0.560463	0.569057	0.581323	0.56002	0.526148	0.51776	0.537038	0.549256	0.550887	0.572633	0.608008	0.642068	0.640359	0.612313	0.616191	0.643983	0.633348	0.617488	0.631068	0.626747	0.606568	0.630008	0.6446	0.586087	0.536943	0.544191	0.578523	0.612438	0.607851	0.620131	0.654572	0.712326	0.799171
Patient 11	0.912002	1.03384	0.889968	0.693046	0.781407	0.887238	0.926672	0.981659	0.996987	1.09081	1.13156	0.979523	0.822389	0.838894	0.814193	0.715964	0.748986	0.998529	1.15935	1.04747	0.90303	0.889379	1.00339	0.931898	0.767632	0.754211	0.829751	0.82702	0.71846	0.5732	0.57047	0.695536	0.696489	0.572606	0.471412	0.502886	0.652423	0.842578	0.973468	1.01409	0.974063	0.937952	0.868591	0.753617	0.607763	0.541726	0.600755	0.623085	0.582703
Patient 12	0.549427	0.531658	0.468526	0.356809	0.308082	0.333597	0.393792	0.484158	0.538283	0.536576	0.528201	0.482623	0.46003	0.494215	0.546137	0.570808	0.540191	0.52788	0.572963	0.601749	0.572839	0.506651	0.497138	0.543263	0.5717	0.548688	0.493447	0.440982	0.425672	0.395402	0.352398	0.35604	0.417077	0.441502	0.40432	0.364784	0.326388	0.311676	0.337163	0.345414	0.364709	0.372836	0.350813	0.323466	0.34296	0.388269	0.408777	0.371301	0.345511
[truncated: 111 more columns]

## Sheet: S14B Fig.
Patient 1	0.837024	1.02303	0.813773	0.558016	0.813773	0.860274	1.04628	0.976528	0.860274	0.953277	0.767272	1.30204	0.674269	1.02303	1.09278	1.20903	1.04628	1.13928	1.34854	1.11603	0.930026	1.02303	1.18578	0.860274	0.69752	1.32529	1.02303	1.20903	0.837024	1.20903	0.69752	1.04628	1.04628	0.999778	1.37179	0.976528	0.999778	0.999778	1.48804	0.953277	0.767272	0.813773	0.930026	1.13928	1.11603	0.930026	1.23228	1.06953	1.20903
Patient 4	0.958004	0.902906	0.945563	0.933121	0.976667	0.922457	0.997995	0.968668	0.959782	0.936676	0.964225	1.03265	1.00688	0.897573	0.980221	0.969557	0.954449	0.953561	0.946451	0.931344	0.918013	0.975778	0.887798	0.93401	0.931344	0.978444	0.899351	0.968668	0.970446	1.00777	0.956227	0.950895	0.909126	0.875356	0.930455	0.924234	0.949117	0.876245	0.876245	0.900239	0.923345	0.938453	0.951783	0.902906	0.921568	1.00777	0.931344	0.878911	1.00688
Patient 5	0.911441	0.925004	1.02537	0.903303	0.957556	1.0525	0.984682	0.973832	1.06606	1.08505	0.957556	0.914154	0.911441	0.900591	0.962981	0.900591	0.952131	0.906016	1.1176	1.14201	0.973832	1.09861	1.0091	0.870752	0.933142	0.971119	0.900591	1.04436	0.903303	0.954843	1.03893	0.862614	0.949418	0.865327	0.873464	0.968406	1.06335	1.01181	1.01181	0.965694	0.922292	1.08234	0.954843	0.943993	1.04165	0.911441	0.897878	0.903303	0.849051
Patient 6	0.734873	0.428676	1.10231	0.367437	0.857352	1.04107	1.04107	0.612394	0.673634	0.489916	1.10231	0.551155	0.551155	0.489916	0.673634	0.734873	0.857352	0.918592	1.53099	0.857352	0.857352	0.857352	0.857352	0.857352	0.979831	0.734873	1.04107	0.734873	0.857352	0.612394	0.796113	0.796113	0.673634	0.428676	0.734873	0.673634	0.551155	0.612394	0.918592	1.04107	0.428676	0.489916	1.10231	0.734873	0.673634	1.22479	1.40851	0.857352	0.612394
Patient 7	0.96049	0.977171	0.967074	0.967952	0.983756	0.996486	0.988585	0.980683	0.938102	0.940736	0.942053	0.938102	0.944686	0.957417	0.953027	0.941614	0.952149	0.947759	0.953027	0.982	0.928444	0.959173	0.906056	0.921859	0.988146	0.924054	0.953905	0.917031	0.917031	0.971025	0.918348	0.898593	0.961807	0.936785	0.932834	0.910885	0.85294	0.901227	0.913958	0.87445	0.893326	0.859085	0.859963	0.825723	0.836697	0.786653	0.803335	0.84855	0.859085
Patient 8	0.764997	0.823843	0.951343	0.725767	0.853266	0.892497	0.735575	0.764997	0.970958	1.02	1.05923	1.13769	0.872882	0.75519	0.912112	0.980766	0.941535	1.0298	0.92192	0.941535	0.92192	0.75519	0.892497	0.941535	1.07884	1.16711	0.853266	0.951343	0.853266	1.2848	1.06903	1.09846	0.931728	1.11807	1.02	1.12788	0.912112	0.941535	0.75519	1.19653	0.941535	0.823843	0.764997	0.843459	0.951343	0.970958	0.872882	0.863074	0.882689
Patient 13	0.839935	0.629951	1.39989	0.90993	0.979924	0.839935	0.839935	0.489962	0.559957	0.559957	0.629951	1.04992	0.76994	0.489962	0.979924	0.979924	0.489962	0.839935	0.839935	0.839935	0.90993	1.3299	0.76994	0.629951	0.489962	1.04992	1.3299	0.76994	0.839935	0.90993	0.979924	0.979924	1.04992	0.489962	0.90993	0.90993	0.979924	1.04992	1.2599	0.90993	0.699946	0.76994	0.629951	0.76994	0.839935	0.76994	0.839935	1.18991	0.979924
[truncated: 111 more columns]

## Sheet: S14C Fig.
Patient 3	0.95673	1.03346	1.11719	1.09034	1.00168	0.951449	0.947138	0.92529	0.880336	0.824645	0.786799	0.815019	0.908583	0.97614	0.980384	0.950247	0.921482	0.949952	0.96619	0.917941	0.884708	0.939812	1.01718	1.05901	1.08148	1.14028	1.18222	1.14005	1.06027	1.01155	0.985844	0.968714	0.95763	0.948417	0.958389	0.971919	0.94472	0.895591	0.888755	0.90051	0.934027	0.948345	0.932922	0.923017	0.957428	1.03637	1.08118	1.0155	0.944659
Patient 4	1.00388	0.975382	0.967909	0.964897	0.903897	0.840006	0.888301	1.02704	1.12318	1.10981	1.04439	1.06859	1.07371	0.97363	0.981066	1.05613	1.03586	1.07112	1.20694	1.19294	1.01307	0.858705	0.78322	0.69711	0.693527	0.841721	1.03063	1.15425	1.15521	1.12935	1.17304	1.13489	1.02538	0.944485	1.0106	1.12098	1.17313	1.21905	1.14446	0.922417	0.834705	0.893751	0.995729	1.08795	1.18075	1.23458	1.20881	1.16437	1.02993
Patient 6	0.889639	0.867219	0.874966	0.917677	0.939639	0.926324	0.918481	0.917659	0.920027	0.9354	0.937471	0.910509	0.89613	0.890837	0.892141	0.90154	0.901286	0.898731	0.90164	0.893143	0.88872	0.904477	0.928129	0.934359	0.916833	0.900135	0.885744	0.841533	0.808706	0.840628	0.882151	0.898637	0.905967	0.896875	0.878452	0.873651	0.876891	0.883663	0.885338	0.884281	0.888469	0.898591	0.907087	0.899317	0.875484	0.861279	0.868253	0.887086	0.896787
[truncated: 111 more columns]
